# Supplementary material for: Quantitative profiling of protease specificity
Source: PLoS Comput Biol. 2021 Feb 22;17(2):e1008101. doi: 10.1371/journal.pcbi.1008101 (PMC7932537; doi:10.1371/journal.pcbi.1008101)
Supplement: S1 Table — (XLSX) [file pcbi.1008101.s003.xlsx]

## Sheet: Sheet1
dataset	number of hexamers	number of tetramer clusters
naive library	46665257	160000
MMP-2	2878345	78757
MMP-9	2194865	76696
