# Supplementary material for: Quantitative profiling of protease specificity
Source: PLoS Comput Biol. 2021 Feb 22;17(2):e1008101. doi: 10.1371/journal.pcbi.1008101 (PMC7932537; doi:10.1371/journal.pcbi.1008101)
Supplement: S4 Table — The table contains information about: a) the amino acid sequence of tetramer cluster, b) rank of the tetramer cluster calculated using relative probability, c) number of hexamers in a cluster from MMP set and d) number of hexamers in the corresponding cluster in naïve library, e) ratio of hexamer numbers in the MMP substrate set and the naïve library (%), f) probability of a tetramer in MMP set, g) probability of corresponding tetramer in naïve library, h) relative probability calculated as a ratio of (f) and (g) probabilities, i) individual contribution of each tetramer cluster to Kullback-Leibler (K-L) divergence, j) cumulative values of K-L divergence over tetramer clusters, k) individual contribution of each tetramer cluster to Shannon entropy, l) cumulative values of Shannon entropy over tetramer clusters. The resultant value of K-L divergence and Shannon entropy for MMP set and naïve library is provided at the end of each table. (XLSX) [file pcbi.1008101.s006.xlsx]

## Sheet: Sheet1
S5 Table. MMP2	tetramer cluster	Rank based on RP	number of hexamers MMP2 set	number of hexamers in naive library	Ratio of hexamer numbers: MMP2/naive library (%)	Tetramer probability MMP2 set	Tetramer probability naive library	Relative probability (RP)	Kullback-Leibler divergence individual contribution	Kullback-Leibler divergence cumulative values	Shannon entropy MMP2 set, individual contribution	Shannon entropy MMP2 set, cumulative values
	PSNL	1	933	1039	89.8	0.0003242	8.9e-06	36.5166	0.0016826	0.0016826	0.0037574	0.0037574
	PASL	2	877	979	89.58	0.0003047	8.4e-06	36.4285	0.0015805	0.0032631	0.0035591	0.0073165
	PSAL	3	897	1008	88.99	0.0003117	8.6e-06	36.1873	0.0016136	0.0048767	0.0036301	0.0109467
	PAGL	4	914	1032	88.57	0.0003176	8.8e-06	36.0156	0.001642	0.0065187	0.0036903	0.014637
	PAAL	5	898	1020	88.04	0.000312	8.7e-06	35.8015	0.0016106	0.0081293	0.0036337	0.0182707
	PSWL	6	763	869	87.8	0.0002651	7.4e-06	35.705	0.0013674	0.0094967	0.0031497	0.0214204
	PSGL	7	886	1015	87.29	0.0003078	8.7e-06	35.497	0.0015853	0.0110819	0.0035911	0.0250115
	PSSL	8	830	951	87.28	0.0002884	8.1e-06	35.4913	0.001485	0.0125669	0.0033913	0.0284028
	PLGL	9	812	934	86.94	0.0002821	8e-06	35.3536	0.0014512	0.0140181	0.0033267	0.0317295
	PSPL	10	898	1033	86.93	0.000312	8.8e-06	35.3509	0.0016049	0.015623	0.0036337	0.0353631
	PANL	11	907	1044	86.88	0.0003151	8.9e-06	35.329	0.0016207	0.0172437	0.0036656	0.0390287
	PRGL	12	599	691	86.69	0.0002081	5.9e-06	35.2511	0.0010697	0.0183133	0.0025454	0.0415741
	PRAL	13	532	614	86.64	0.0001848	5.2e-06	35.2345	0.0009499	0.0192632	0.0022923	0.0438664
	PVGL	14	844	975	86.56	0.0002932	8.3e-06	35.2016	0.0015066	0.0207698	0.0034414	0.0473078
	PRNL	15	647	749	86.38	0.0002248	6.4e-06	35.1275	0.0011542	0.021924	0.0027244	0.0500322
	PLPL	16	867	1005	86.27	0.0003012	8.6e-06	35.0814	0.0015461	0.0234702	0.0035235	0.0535557
	VANL	17	816	949	85.99	0.0002835	8.1e-06	34.9662	0.0014538	0.024924	0.003341	0.0568967
	PARL	18	741	863	85.86	0.0002575	7.4e-06	34.9166	0.0013197	0.0262437	0.0030698	0.0599665
	PAWL	19	747	871	85.76	0.0002595	7.4e-06	34.876	0.0013299	0.0275736	0.0030916	0.0630581
	PMGL	20	858	1003	85.54	0.0002981	8.6e-06	34.7865	0.0015265	0.0291001	0.0034914	0.0665495
	PRGW	21	848	993	85.4	0.0002946	8.5e-06	34.7273	0.0015079	0.030608	0.0034557	0.0700052
	PSHL	22	897	1051	85.35	0.0003117	9e-06	34.7068	0.0015948	0.0322029	0.0036301	0.0736354
	PLNL	23	757	887	85.34	0.000263	7.6e-06	34.7054	0.0013459	0.0335487	0.003128	0.0767633
	PAKL	24	835	980	85.2	0.0002901	8.4e-06	34.6485	0.0014839	0.0350326	0.0034092	0.0801725
	PKGL	25	767	901	85.13	0.0002665	7.7e-06	34.6174	0.0013627	0.0363953	0.0031642	0.0833368
	PAHL	26	854	1005	84.98	0.0002967	8.6e-06	34.5554	0.0015165	0.0379118	0.0034771	0.0868139
	PVNL	27	779	918	84.86	0.0002707	7.8e-06	34.508	0.0013828	0.0392946	0.0032077	0.0900216
	PLAL	28	704	830	84.82	0.0002446	7.1e-06	34.4921	0.0012495	0.040544	0.0029346	0.0929561
	PKAL	29	692	816	84.8	0.0002404	7e-06	34.4858	0.0012281	0.0417722	0.0028905	0.0958466
	LANL	30	725	855	84.8	0.0002519	7.3e-06	34.4823	0.0012866	0.0430588	0.0030114	0.0988581
	PVPL	31	846	998	84.77	0.0002939	8.5e-06	34.4718	0.0015013	0.0445601	0.0034486	0.102307
	PQAL	32	826	975	84.72	0.000287	8.3e-06	34.4508	0.0014655	0.0460256	0.0033769	0.105684
	PRGM	33	777	919	84.55	0.00027	7.9e-06	34.3819	0.0013778	0.0474034	0.0032004	0.108884
	PAWM	34	610	722	84.49	0.0002119	6.2e-06	34.3571	0.0010814	0.0484848	0.0025866	0.111471
	PRPL	35	737	873	84.42	0.0002561	7.5e-06	34.3303	0.0013063	0.0497911	0.0030552	0.114526
	PVAL	36	738	875	84.34	0.0002564	7.5e-06	34.2983	0.0013077	0.0510989	0.0030588	0.117585
	PIGL	37	824	977	84.34	0.0002863	8.3e-06	34.2971	0.0014601	0.052559	0.0033698	0.120954
	PAAW	38	677	803	84.31	0.0002352	6.9e-06	34.2845	0.0011995	0.0537585	0.0028353	0.12379
	IGNL	39	852	1012	84.19	0.000296	8.6e-06	34.236	0.001509	0.0552675	0.00347	0.12726
	PAML	40	722	858	84.15	0.0002509	7.3e-06	34.2196	0.0012786	0.056546	0.0030005	0.13026
	PLHL	41	807	960	84.06	0.0002804	8.2e-06	34.1843	0.0014287	0.0579747	0.0033087	0.133569
	PRWL	42	622	740	84.05	0.0002161	6.3e-06	34.1809	0.0011011	0.0590758	0.0026314	0.1362
	PRAW	43	743	884	84.05	0.0002582	7.6e-06	34.1791	0.0013153	0.0603911	0.0030771	0.139277
	PMAL	44	737	877	84.04	0.0002561	7.5e-06	34.1737	0.0013046	0.0616957	0.0030552	0.142333
	PRGI	45	709	844	84	0.0002463	7.2e-06	34.1608	0.0012549	0.0629506	0.0029529	0.145285
	PLGM	46	812	968	83.88	0.0002821	8.3e-06	34.1118	0.0014366	0.0643873	0.0033267	0.148612
	PRAM	47	667	796	83.79	0.0002317	6.8e-06	34.0751	0.0011797	0.065567	0.0027984	0.15141
	PAPL	48	869	1038	83.72	0.0003019	8.9e-06	34.0445	0.0015366	0.0671037	0.0035306	0.154941
	PRGY	49	758	906	83.66	0.0002634	7.7e-06	34.0224	0.0013401	0.0684438	0.0031316	0.158073
	PSNW	50	778	931	83.57	0.0002703	8e-06	33.9824	0.001375	0.0698188	0.0032041	0.161277
	IGWL	51	692	829	83.47	0.0002404	7.1e-06	33.945	0.0012226	0.0710414	0.0028905	0.164167
	PLGI	52	822	985	83.45	0.0002856	8.4e-06	33.936	0.0014522	0.0724936	0.0033626	0.16753
	PRAI	53	625	749	83.44	0.0002172	6.4e-06	33.933	0.0011041	0.0735978	0.0026426	0.170172
	PSAI	54	849	1018	83.4	0.000295	8.7e-06	33.9144	0.0014996	0.0750974	0.0034593	0.173632
	IANL	55	774	929	83.32	0.0002689	7.9e-06	33.8805	0.0013668	0.0764642	0.0031896	0.176821
	VSNL	56	734	881	83.31	0.000255	7.5e-06	33.8801	0.0012961	0.0777603	0.0030443	0.179866
	LGAL	57	716	860	83.26	0.0002488	7.3e-06	33.8563	0.0012641	0.0790244	0.0029785	0.182844
	PLAI	58	768	925	83.03	0.0002668	7.9e-06	33.7632	0.0013548	0.0803793	0.0031678	0.186012
	PIAL	59	691	833	82.95	0.0002401	7.1e-06	33.7332	0.0012187	0.081598	0.0028868	0.188899
	PLAM	60	734	885	82.94	0.000255	7.6e-06	33.727	0.0012945	0.0828925	0.0030443	0.191943
	ISNL	61	756	913	82.8	0.0002627	7.8e-06	33.6725	0.0013327	0.0842251	0.0031243	0.195067
	PANW	62	658	796	82.66	0.0002286	6.8e-06	33.6153	0.0011593	0.0853845	0.0027651	0.197832
	PKPL	63	756	916	82.53	0.0002627	7.8e-06	33.5622	0.0013314	0.0867159	0.0031243	0.200957
	PANI	64	722	875	82.51	0.0002509	7.5e-06	33.5547	0.0012715	0.0879873	0.0030005	0.203957
	PVGI	65	827	1003	82.45	0.0002873	8.6e-06	33.5297	0.0014561	0.0894434	0.0033805	0.207338
	PLSL	66	606	735	82.45	0.0002106	6.3e-06	33.5282	0.0010669	0.0905103	0.0025716	0.209909
	PQGL	67	845	1025	82.44	0.0002936	8.8e-06	33.5241	0.0014877	0.091998	0.003445	0.213354
	PKGI	68	727	882	82.43	0.0002526	7.5e-06	33.5189	0.0012799	0.0932779	0.0030187	0.216373
	PQSL	69	829	1006	82.41	0.000288	8.6e-06	33.5105	0.0014593	0.0947372	0.0033877	0.219761
	PASI	70	839	1019	82.34	0.0002915	8.7e-06	33.4821	0.0014766	0.0962138	0.0034235	0.223184
	PAGY	71	797	969	82.25	0.0002769	8.3e-06	33.4471	0.0014022	0.097616	0.0032727	0.226457
	PRPY	72	801	974	82.24	0.0002783	8.3e-06	33.4424	0.0014092	0.0990253	0.0032871	0.229744
	PRSL	73	430	524	82.06	0.0001494	4.5e-06	33.3704	0.0007561	0.0997813	0.0018987	0.231643
	LGNL	74	771	940	82.02	0.0002679	8e-06	33.3542	0.0013554	0.101137	0.0031787	0.234821
	PSAW	75	790	964	81.95	0.0002745	8.2e-06	33.3253	0.0013885	0.102525	0.0032474	0.238069
	PAGI	76	803	980	81.94	0.000279	8.4e-06	33.3207	0.0014113	0.103937	0.0032943	0.241363
	PAAM	77	684	835	81.92	0.0002377	7.1e-06	33.3115	0.001202	0.105138	0.0028611	0.244224
	PQWL	78	623	761	81.87	0.0002165	6.5e-06	33.2911	0.0010947	0.106233	0.0026351	0.246859
	MGWL	79	674	824	81.8	0.0002342	7e-06	33.2627	0.001184	0.107417	0.0028242	0.249683
	PSWW	80	651	796	81.78	0.0002262	6.8e-06	33.2577	0.0011435	0.108561	0.0027392	0.252423
	PYAL	81	745	911	81.78	0.0002588	7.8e-06	33.2554	0.0013086	0.109869	0.0030843	0.255507
	VAHL	82	794	972	81.69	0.0002759	8.3e-06	33.2184	0.0013942	0.111264	0.0032618	0.258769
	PRPI	83	727	890	81.69	0.0002526	7.6e-06	33.2176	0.0012766	0.11254	0.0030187	0.261788
	VGNL	84	789	966	81.68	0.0002741	8.3e-06	33.2142	0.0013854	0.113925	0.0032438	0.265031
	PSPM	85	761	932	81.65	0.0002644	8e-06	33.2042	0.0013361	0.115262	0.0031425	0.268174
	PSGI	86	850	1041	81.65	0.0002953	8.9e-06	33.2042	0.0014924	0.116754	0.0034629	0.271637
	PLGY	87	806	988	81.58	0.00028	8.4e-06	33.1744	0.0014148	0.118169	0.0033051	0.274942
	PSQL	88	831	1019	81.55	0.0002887	8.7e-06	33.1628	0.0014585	0.119627	0.0033949	0.278337
	VAGL	89	764	937	81.54	0.0002654	8e-06	33.1572	0.0013409	0.120968	0.0031534	0.28149
	PGAL	90	825	1012	81.52	0.0002866	8.6e-06	33.1511	0.0014478	0.122416	0.0033734	0.284863
	PGWL	91	778	955	81.47	0.0002703	8.2e-06	33.1284	0.0013651	0.123781	0.0032041	0.288067
	PIPL	92	773	949	81.45	0.0002686	8.1e-06	33.1236	0.0013563	0.125137	0.003186	0.291253
	PSAY	93	820	1007	81.43	0.0002849	8.6e-06	33.1138	0.0014386	0.126576	0.0033554	0.294609
	PTGL	94	837	1028	81.42	0.0002908	8.8e-06	33.1098	0.0014684	0.128044	0.0034164	0.298025
	PGNL	95	863	1060	81.42	0.0002998	9.1e-06	33.1077	0.001514	0.129558	0.0035093	0.301534
	PAYL	96	733	901	81.35	0.0002547	7.7e-06	33.0829	0.0012856	0.130844	0.0030406	0.304575
	VASL	97	654	804	81.34	0.0002272	6.9e-06	33.0785	0.001147	0.131991	0.0027503	0.307325
	PRAY	98	635	781	81.31	0.0002206	6.7e-06	33.0634	0.0011136	0.133104	0.0026798	0.310005
	PLPI	99	759	934	81.26	0.0002637	8e-06	33.046	0.0013308	0.134435	0.0031352	0.31314
	PSML	100	726	894	81.21	0.0002522	7.6e-06	33.0235	0.0012727	0.135708	0.0030151	0.316155
	PYGL	101	796	981	81.14	0.0002766	8.4e-06	32.9966	0.0013951	0.137103	0.0032691	0.319424
	PLAY	102	766	945	81.06	0.0002661	8.1e-06	32.9626	0.0013421	0.138445	0.0031606	0.322585
	PSAF	103	770	950	81.05	0.0002675	8.1e-06	32.9603	0.0013491	0.139794	0.0031751	0.32576
	PSNI	104	807	996	81.02	0.0002804	8.5e-06	32.9487	0.0014138	0.141208	0.0033087	0.329069
	PRPM	105	746	921	81	0.0002592	7.9e-06	32.9385	0.0013068	0.142515	0.003088	0.332157
	IAHL	106	737	910	80.99	0.0002561	7.8e-06	32.9345	0.001291	0.143806	0.0030552	0.335212
	PAAF	107	690	852	80.99	0.0002397	7.3e-06	32.9332	0.0012086	0.145014	0.0028832	0.338095
	PRGF	108	633	782	80.95	0.0002199	6.7e-06	32.9171	0.0011086	0.146123	0.0026723	0.340767
	PKAW	109	565	698	80.95	0.0001963	6e-06	32.9168	0.0009895	0.147113	0.0024175	0.343185
	IGAL	110	780	964	80.91	0.000271	8.2e-06	32.9035	0.0013659	0.148479	0.0032113	0.346396
	PHGL	111	839	1037	80.91	0.0002915	8.9e-06	32.9009	0.0014692	0.149948	0.0034235	0.34982
	LSAL	112	559	691	80.9	0.0001942	5.9e-06	32.8971	0.0009789	0.150927	0.0023948	0.352214
	IASL	113	635	785	80.89	0.0002206	6.7e-06	32.8949	0.0011119	0.152038	0.0026798	0.354894
	PTAL	114	800	989	80.89	0.000278	8.5e-06	32.8941	0.0014008	0.153439	0.0032835	0.358178
	PSGY	115	833	1030	80.87	0.0002894	8.8e-06	32.8876	0.0014585	0.154898	0.003402	0.36158
	PAQL	116	794	983	80.77	0.0002759	8.4e-06	32.8467	0.0013898	0.156288	0.0032618	0.364842
	VAAL	117	697	863	80.76	0.0002422	7.4e-06	32.8433	0.0012199	0.157508	0.0029089	0.36775
	VGAL	118	730	904	80.75	0.0002536	7.7e-06	32.8382	0.0012776	0.158785	0.0030297	0.37078
	PSWM	119	683	846	80.73	0.0002373	7.2e-06	32.8303	0.0011953	0.15998	0.0028574	0.373638
	IAGL	120	758	939	80.72	0.0002634	8e-06	32.8268	0.0013265	0.161307	0.0031316	0.376769
	PVAW	121	657	814	80.71	0.0002283	7e-06	32.822	0.0011497	0.162457	0.0027614	0.379531
	LAHL	122	748	927	80.69	0.0002599	7.9e-06	32.813	0.0013089	0.163766	0.0030952	0.382626
	PVGY	123	802	994	80.68	0.0002787	8.5e-06	32.8105	0.0014033	0.165169	0.0032907	0.385916
	PAGM	124	743	921	80.67	0.0002582	7.9e-06	32.806	0.0013	0.166469	0.0030771	0.388993
	PKNL	125	705	874	80.66	0.000245	7.5e-06	32.8021	0.0012335	0.167703	0.0029382	0.391932
	PRSW	126	771	956	80.65	0.0002679	8.2e-06	32.796	0.0013489	0.169051	0.0031787	0.39511
	PQNL	127	778	965	80.62	0.0002703	8.2e-06	32.7851	0.001361	0.170412	0.0032041	0.398315
	PSAM	128	786	975	80.62	0.0002731	8.3e-06	32.7825	0.001375	0.171787	0.003233	0.401548
	PRNM	129	689	855	80.58	0.0002394	7.3e-06	32.7701	0.0012052	0.172993	0.0028795	0.404427
	PSGM	130	833	1034	80.56	0.0002894	8.8e-06	32.7604	0.0014569	0.17445	0.003402	0.407829
	PASM	131	800	994	80.48	0.000278	8.5e-06	32.7286	0.0013988	0.175848	0.0032835	0.411112
	IGHL	132	818	1017	80.43	0.0002842	8.7e-06	32.7082	0.00143	0.177278	0.0033482	0.414461
	PAAY	133	727	904	80.42	0.0002526	7.7e-06	32.7032	0.0012709	0.178549	0.0030187	0.41748
	PLSM	134	781	972	80.35	0.0002714	8.3e-06	32.6745	0.0013649	0.179914	0.0032149	0.420694
	PRSM	135	629	783	80.33	0.0002185	6.7e-06	32.6673	0.0010992	0.181013	0.0026575	0.423352
	MAAL	136	685	853	80.3	0.000238	7.3e-06	32.6562	0.001197	0.18221	0.0028648	0.426217
	PTPL	137	800	997	80.24	0.000278	8.5e-06	32.6302	0.0013976	0.183608	0.0032835	0.4295
	PATL	138	783	976	80.23	0.0002721	8.3e-06	32.6239	0.0013678	0.184976	0.0032221	0.432722
	PSGW	139	809	1009	80.18	0.0002811	8.6e-06	32.6048	0.001413	0.186389	0.0033159	0.436038
	PRHL	140	621	775	80.13	0.0002158	6.6e-06	32.5847	0.0010845	0.187473	0.0026276	0.438666
	PRHM	141	656	819	80.1	0.0002279	7e-06	32.572	0.0011455	0.188619	0.0027577	0.441423
	PMNL	142	743	928	80.06	0.0002582	7.9e-06	32.5586	0.0012972	0.189916	0.0030771	0.444501
	PVGM	143	791	988	80.06	0.0002748	8.4e-06	32.557	0.001381	0.191297	0.003251	0.447752
	PRPF	144	740	925	80	0.0002571	7.9e-06	32.5323	0.0012917	0.192589	0.0030661	0.450818
	PSPI	145	791	989	79.98	0.0002748	8.5e-06	32.5241	0.0013806	0.193969	0.003251	0.454069
	PLGF	146	770	963	79.96	0.0002675	8.2e-06	32.5154	0.0013438	0.195313	0.0031751	0.457244
	PVSL	147	645	807	79.93	0.0002241	6.9e-06	32.502	0.0011256	0.196439	0.0027169	0.459961
	LSNL	148	617	772	79.92	0.0002144	6.6e-06	32.5007	0.0010767	0.197515	0.0026127	0.462573
	PSNY	149	796	996	79.92	0.0002766	8.5e-06	32.4996	0.001389	0.198904	0.0032691	0.465842
	PVAI	150	755	945	79.89	0.0002623	8.1e-06	32.4892	0.0013174	0.200222	0.0031207	0.468963
	PMSL	151	715	895	79.89	0.0002484	7.6e-06	32.4868	0.0012475	0.201469	0.0029749	0.471938
	PLGW	152	781	978	79.86	0.0002714	8.4e-06	32.4741	0.0013625	0.202832	0.0032149	0.475153
	PASW	153	764	957	79.83	0.0002654	8.2e-06	32.4643	0.0013328	0.204164	0.0031534	0.478306
	PANF	154	686	860	79.77	0.0002383	7.3e-06	32.4377	0.0011964	0.205361	0.0028684	0.481175
	PAFL	155	649	814	79.73	0.0002255	7e-06	32.4224	0.0011317	0.206493	0.0027318	0.483906
	MANL	156	747	937	79.72	0.0002595	8e-06	32.4194	0.0013026	0.207795	0.0030916	0.486998
	PRNY	157	698	876	79.68	0.0002425	7.5e-06	32.4023	0.001217	0.209012	0.0029126	0.489911
	PVAY	158	696	874	79.63	0.0002418	7.5e-06	32.3834	0.0012133	0.210226	0.0029052	0.492816
	PHAL	159	774	972	79.63	0.0002689	8.3e-06	32.3817	0.0013492	0.211575	0.0031896	0.496005
	PSNM	160	781	981	79.61	0.0002714	8.4e-06	32.3748	0.0013613	0.212936	0.0032149	0.49922
	PRWM	161	636	799	79.6	0.000221	6.8e-06	32.3694	0.0011085	0.214045	0.0026835	0.501904
	LGWL	162	604	759	79.58	0.0002099	6.5e-06	32.3608	0.0010527	0.215097	0.0025641	0.504468
	VSAL	163	645	811	79.53	0.0002241	6.9e-06	32.3417	0.001124	0.216221	0.0027169	0.507185
	PMPL	164	715	900	79.44	0.0002484	7.7e-06	32.3064	0.0012455	0.217467	0.0029749	0.51016
	PAEL	165	776	977	79.43	0.0002696	8.3e-06	32.2992	0.0013517	0.218818	0.0031968	0.513356
	PAGW	166	714	899	79.42	0.0002481	7.7e-06	32.2971	0.0012437	0.220062	0.0029712	0.516328
	PSSW	167	806	1015	79.41	0.00028	8.7e-06	32.2919	0.0014039	0.221466	0.0033051	0.519633
	PVGW	168	730	920	79.35	0.0002536	7.9e-06	32.2671	0.0012712	0.222737	0.0030297	0.522663
	PAGF	169	776	978	79.35	0.0002696	8.4e-06	32.2662	0.0013513	0.224089	0.0031968	0.525859
	PAPY	170	710	895	79.33	0.0002467	7.6e-06	32.2597	0.0012363	0.225325	0.0029566	0.528816
	PLSI	171	775	977	79.32	0.0002693	8.3e-06	32.2576	0.0013495	0.226674	0.0031932	0.532009
	PASY	172	789	995	79.3	0.0002741	8.5e-06	32.2462	0.0013737	0.228048	0.0032438	0.535253
	LAAL	173	582	734	79.29	0.0002022	6.3e-06	32.2442	0.0010133	0.229061	0.0024815	0.537734
	LAGL	174	658	830	79.28	0.0002286	7.1e-06	32.2383	0.0011455	0.230207	0.0027651	0.5405
	PVHL	175	803	1013	79.27	0.000279	8.7e-06	32.2352	0.0013979	0.231605	0.0032943	0.543794
	PSKL	176	744	939	79.23	0.0002585	8e-06	32.2205	0.0012951	0.2329	0.0030807	0.546875
	VAWL	177	534	674	79.23	0.0001855	5.8e-06	32.2185	0.0009295	0.233829	0.0022999	0.549174
	PGSL	178	778	982	79.23	0.0002703	8.4e-06	32.2176	0.0013542	0.235184	0.0032041	0.552378
	PGQL	179	796	1005	79.2	0.0002766	8.6e-06	32.2086	0.0013854	0.236569	0.0032691	0.555647
	PLAW	180	706	892	79.15	0.0002453	7.6e-06	32.1858	0.0012285	0.237798	0.0029419	0.558589
	LRGY	181	599	757	79.13	0.0002081	6.5e-06	32.1777	0.0010423	0.23884	0.0025454	0.561135
	PSWI	182	682	862	79.12	0.000237	7.4e-06	32.1737	0.0011866	0.240027	0.0028537	0.563989
	PAWI	183	583	737	79.1	0.0002026	6.3e-06	32.1681	0.0010143	0.241041	0.0024853	0.566474
	PAQW	184	537	679	79.09	0.0001866	5.8e-06	32.161	0.0009342	0.241975	0.0023113	0.568785
	PSSM	185	826	1045	79.04	0.000287	8.9e-06	32.1431	0.0014368	0.243412	0.0033769	0.572162
	PRPW	186	762	965	78.96	0.0002648	8.2e-06	32.1109	0.0013251	0.244737	0.0031461	0.575308
	PAAI	187	723	916	78.93	0.0002512	7.8e-06	32.0972	0.0012571	0.245994	0.0030041	0.578312
	PSSI	188	816	1035	78.84	0.0002835	8.8e-06	32.0608	0.0014184	0.247413	0.003341	0.581653
	PKSL	189	579	735	78.78	0.0002012	6.3e-06	32.0343	0.0010062	0.248419	0.0024702	0.584124
	LGWM	190	658	837	78.61	0.0002286	7.2e-06	31.9687	0.0011428	0.249561	0.0027651	0.586889
	PRNI	191	639	813	78.6	0.000222	6.9e-06	31.9621	0.0011097	0.250671	0.0026946	0.589583
	PRDL	192	815	1037	78.59	0.0002832	8.9e-06	31.9597	0.0014153	0.252086	0.0033374	0.592921
	PREL	193	770	980	78.57	0.0002675	8.4e-06	31.9513	0.0013371	0.253424	0.0031751	0.596096
	PSPW	194	742	945	78.52	0.0002578	8.1e-06	31.9298	0.0012882	0.254712	0.0030734	0.599169
	PAMM	195	533	679	78.5	0.0001852	5.8e-06	31.9214	0.0009253	0.255637	0.0022961	0.601465
	PWAL	196	679	865	78.5	0.0002359	7.4e-06	31.9211	0.0011787	0.256816	0.0028427	0.604308
	PIGY	197	684	872	78.44	0.0002377	7.5e-06	31.898	0.0011872	0.258003	0.0028611	0.607169
	PRAF	198	491	626	78.43	0.0001706	5.3e-06	31.8957	0.0008522	0.258855	0.0021354	0.609305
	PKAY	199	606	773	78.4	0.0002106	6.6e-06	31.8799	0.0010516	0.259907	0.0025716	0.611876
	PSYL	200	693	884	78.39	0.0002408	7.6e-06	31.8791	0.0012026	0.261109	0.0028942	0.61477
	PLNM	201	724	924	78.35	0.0002516	7.9e-06	31.8633	0.0012562	0.262366	0.0030078	0.617778
	IAAL	202	620	792	78.28	0.0002154	6.8e-06	31.834	0.0010755	0.263441	0.0026239	0.620402
	ISAL	203	609	778	78.28	0.0002116	6.6e-06	31.8319	0.0010564	0.264497	0.0025828	0.622985
	PANY	204	696	890	78.2	0.0002418	7.6e-06	31.8012	0.0012069	0.265704	0.0029052	0.62589
	PMAI	205	626	801	78.15	0.0002175	6.8e-06	31.7809	0.0010854	0.26679	0.0026463	0.628536
	PSRL	206	586	750	78.13	0.0002036	6.4e-06	31.7732	0.0010159	0.267806	0.0024966	0.631033
	VSGL	207	661	846	78.13	0.0002297	7.2e-06	31.7728	0.001146	0.268952	0.0027762	0.633809
	PIAY	208	577	739	78.08	0.0002005	6.3e-06	31.7509	0.0010001	0.269952	0.0024627	0.636272
	PAPW	209	661	847	78.04	0.0002297	7.2e-06	31.7353	0.0011456	0.271097	0.0027762	0.639048
	PVAM	210	677	868	78	0.0002352	7.4e-06	31.7171	0.0011731	0.272271	0.0028353	0.641883
	PFGL	211	751	963	77.99	0.0002609	8.2e-06	31.7131	0.0013013	0.273572	0.0031062	0.644989
	PKAI	212	609	781	77.98	0.0002116	6.7e-06	31.7096	0.0010552	0.274627	0.0025828	0.647572
	PHSL	213	794	1019	77.92	0.0002759	8.7e-06	31.6862	0.0013754	0.276002	0.0032618	0.650834
	MASL	214	642	824	77.91	0.0002231	7e-06	31.6834	0.0011121	0.277114	0.0027058	0.65354
	PAPF	215	677	869	77.91	0.0002352	7.4e-06	31.6806	0.0011727	0.278287	0.0028353	0.656375
	PLPY	216	751	964	77.9	0.0002609	8.2e-06	31.6802	0.0013009	0.279588	0.0031062	0.659481
	VGHL	217	779	1000	77.9	0.0002707	8.5e-06	31.6783	0.0013494	0.280937	0.0032077	0.662689
	PKGM	218	658	845	77.87	0.0002286	7.2e-06	31.666	0.0011396	0.282077	0.0027651	0.665454
	PINL	219	659	847	77.8	0.000229	7.2e-06	31.6393	0.0011411	0.283218	0.0027688	0.668223
	VGWL	220	659	847	77.8	0.000229	7.2e-06	31.6393	0.0011411	0.284359	0.0027688	0.670992
	PAWY	221	589	758	77.7	0.0002046	6.5e-06	31.5988	0.0010195	0.285379	0.0025079	0.6735
	MAWL	222	501	645	77.67	0.0001741	5.5e-06	31.5866	0.0008671	0.286246	0.0021738	0.675673
	PLNI	223	751	967	77.66	0.0002609	8.3e-06	31.5819	0.0012997	0.287546	0.0031062	0.678779
	PRNW	224	726	935	77.65	0.0002522	8e-06	31.5754	0.0012564	0.288802	0.0030151	0.681795
	IGML	225	649	836	77.63	0.0002255	7.1e-06	31.5692	0.0011231	0.289925	0.0027318	0.684526
	PSPY	226	767	988	77.63	0.0002665	8.4e-06	31.5692	0.0013272	0.291252	0.0031642	0.687691
	LAPL	227	749	965	77.62	0.0002602	8.2e-06	31.5631	0.001296	0.292548	0.0030989	0.690789
	PKAM	228	558	719	77.61	0.0001939	6.1e-06	31.5595	0.0009655	0.293514	0.002391	0.69318
	PANM	229	651	839	77.59	0.0002262	7.2e-06	31.5532	0.0011264	0.29464	0.0027392	0.69592
	PSEL	230	806	1040	77.5	0.00028	8.9e-06	31.5156	0.0013941	0.296034	0.0033051	0.699225
	PAHI	231	630	813	77.49	0.0002189	6.9e-06	31.5119	0.0010896	0.297124	0.0026612	0.701886
	MGAL	232	757	977	77.48	0.000263	8.3e-06	31.5084	0.0013092	0.298433	0.003128	0.705014
	PLPM	233	710	917	77.43	0.0002467	7.8e-06	31.4857	0.0012277	0.299661	0.0029566	0.70797
	PRSI	234	524	678	77.29	0.0001821	5.8e-06	31.4287	0.0009056	0.300566	0.0022618	0.710232
	PLAF	235	635	822	77.25	0.0002206	7e-06	31.4142	0.0010973	0.301663	0.0026798	0.712912
	LANM	236	723	936	77.24	0.0002512	8e-06	31.4114	0.0012493	0.302913	0.0030041	0.715916
	PVGF	237	698	904	77.21	0.0002425	7.7e-06	31.3987	0.001206	0.304119	0.0029126	0.718829
	AAAL	238	769	996	77.21	0.0002672	8.5e-06	31.3972	0.0013286	0.305447	0.0031715	0.722
	PFAL	239	666	864	77.08	0.0002314	7.4e-06	31.3462	0.0011501	0.306598	0.0027947	0.724795
	PVPM	240	678	880	77.05	0.0002356	7.5e-06	31.3308	0.0011707	0.307768	0.002839	0.727634
	PWGL	241	734	953	77.02	0.000255	8.1e-06	31.3204	0.0012672	0.309035	0.0030443	0.730678
	PKAF	242	516	670	77.01	0.0001793	5.7e-06	31.3184	0.0008908	0.309926	0.0022313	0.732909
	PARM	243	689	895	76.98	0.0002394	7.6e-06	31.3055	0.0011894	0.311116	0.0028795	0.735789
	PLSW	244	718	933	76.96	0.0002495	8e-06	31.2944	0.0012393	0.312355	0.0029858	0.738775
	PIGI	245	700	910	76.92	0.0002432	7.8e-06	31.281	0.0012081	0.313563	0.0029199	0.741695
	PLSY	246	720	937	76.84	0.0002502	8e-06	31.2477	0.0012422	0.314805	0.0029932	0.744688
	PSGF	247	796	1036	76.83	0.0002766	8.9e-06	31.2448	0.0013733	0.316178	0.0032691	0.747957
	PRNF	248	582	758	76.78	0.0002022	6.5e-06	31.2233	0.0010039	0.317182	0.0024815	0.750438
	PQHL	249	704	917	76.77	0.0002446	7.8e-06	31.2196	0.0012143	0.318397	0.0029346	0.753373
	PVPI	250	733	955	76.75	0.0002547	8.2e-06	31.2123	0.0012642	0.319661	0.0030406	0.756413
	LSWM	251	571	744	76.75	0.0001984	6.4e-06	31.2096	0.0009848	0.320646	0.0024401	0.758854
	LASL	252	501	653	76.72	0.0001741	5.6e-06	31.1996	0.000864	0.32151	0.0021738	0.761027
	LGHL	253	725	946	76.64	0.0002519	8.1e-06	31.1653	0.0012499	0.32276	0.0030114	0.764039
	PGGL	254	787	1027	76.63	0.0002734	8.8e-06	31.1622	0.0013567	0.324116	0.0032366	0.767275
	PIGW	255	616	804	76.62	0.000214	6.9e-06	31.1565	0.0010619	0.325178	0.002609	0.769884
	PGPL	256	799	1043	76.61	0.0002776	8.9e-06	31.1521	0.0013773	0.326556	0.0032799	0.773164
	VAAM	257	667	871	76.58	0.0002317	7.4e-06	31.141	0.0011496	0.327705	0.0027984	0.775963
	PVPF	258	694	907	76.52	0.0002411	7.7e-06	31.1155	0.0011959	0.328901	0.0028979	0.77886
	PHPL	259	711	931	76.37	0.000247	8e-06	31.0559	0.0012245	0.330126	0.0029602	0.781821
	IAWL	260	500	655	76.34	0.0001737	5.6e-06	31.0422	0.000861	0.330987	0.00217	0.783991
	PTNL	261	776	1017	76.3	0.0002696	8.7e-06	31.0288	0.0013361	0.332323	0.0031968	0.787188
	PGML	262	734	962	76.3	0.000255	8.2e-06	31.0274	0.0012638	0.333587	0.0030443	0.790232
	PKGW	263	663	869	76.29	0.0002304	7.4e-06	31.0255	0.0011415	0.334728	0.0027836	0.793015
	PASF	264	735	964	76.24	0.0002554	8.2e-06	31.0052	0.0012652	0.335993	0.0030479	0.796063
	PHNL	265	754	989	76.24	0.000262	8.5e-06	31.0027	0.0012979	0.337291	0.0031171	0.79918
	MGNL	266	770	1010	76.24	0.0002675	8.6e-06	31.0023	0.0013254	0.338617	0.0031751	0.802355
	PVNI	267	724	950	76.21	0.0002516	8.1e-06	30.9913	0.0012461	0.339863	0.0030078	0.805363
	PMWL	268	522	685	76.2	0.0001814	5.9e-06	30.9888	0.0008984	0.340761	0.0022542	0.807617
	ISWL	269	524	688	76.16	0.0001821	5.9e-06	30.9719	0.0009017	0.341663	0.0022618	0.809879
	IGSL	270	666	875	76.11	0.0002314	7.5e-06	30.9521	0.0011459	0.342809	0.0027947	0.812674
	PSPF	271	740	973	76.05	0.0002571	8.3e-06	30.9274	0.0012729	0.344082	0.0030661	0.81574
	VAWM	272	530	697	76.04	0.0001841	6e-06	30.922	0.0009116	0.344993	0.0022847	0.818025
	PSNF	273	755	993	76.03	0.0002623	8.5e-06	30.9188	0.0012986	0.346292	0.0031207	0.821145
	PRWI	274	556	732	75.96	0.0001932	6.3e-06	30.8879	0.000956	0.347248	0.0023834	0.823529
	HANL	275	771	1016	75.89	0.0002679	8.7e-06	30.8592	0.0013254	0.348573	0.0031787	0.826708
	VANM	276	705	930	75.81	0.000245	7.9e-06	30.827	0.0012116	0.349785	0.0029382	0.829646
	PYNL	277	730	963	75.8	0.0002536	8.2e-06	30.8263	0.0012545	0.351039	0.0030297	0.832676
	PVPY	278	701	925	75.78	0.0002436	7.9e-06	30.8177	0.0012046	0.352244	0.0029236	0.835599
	PALL	279	616	813	75.77	0.000214	6.9e-06	30.8116	0.0010585	0.353303	0.002609	0.838208
	PYPL	280	728	961	75.75	0.0002529	8.2e-06	30.8058	0.0012508	0.354553	0.0030224	0.84123
	PSSY	281	777	1026	75.73	0.00027	8.8e-06	30.7963	0.0013349	0.355888	0.0032004	0.844431
	PISL	282	601	794	75.69	0.0002088	6.8e-06	30.7807	0.0010324	0.356921	0.0025529	0.846984
	PFNL	283	712	941	75.66	0.0002474	8e-06	30.7691	0.0012229	0.358144	0.0029639	0.849948
	PMGI	284	674	891	75.65	0.0002342	7.6e-06	30.7614	0.0011576	0.359301	0.0028242	0.852772
	VSNM	285	764	1010	75.64	0.0002654	8.6e-06	30.7607	0.0013121	0.360613	0.0031534	0.855925
	PAHW	286	560	741	75.57	0.0001946	6.3e-06	30.7322	0.0009615	0.361575	0.0023986	0.858324
	PYSL	287	711	941	75.56	0.000247	8e-06	30.7259	0.0012207	0.362795	0.0029602	0.861284
	PAAV	288	732	969	75.54	0.0002543	8.3e-06	30.7193	0.0012567	0.364052	0.003037	0.864321
	MSAL	289	666	882	75.51	0.0002314	7.5e-06	30.7065	0.0011432	0.365195	0.0027947	0.867116
	PKGY	290	672	890	75.51	0.0002335	7.6e-06	30.7046	0.0011535	0.366349	0.0028168	0.869932
	ISHL	291	758	1004	75.5	0.0002634	8.6e-06	30.7015	0.0013011	0.36765	0.0031316	0.873064
	LRGM	292	584	774	75.45	0.0002029	6.6e-06	30.6829	0.0010022	0.368652	0.0024891	0.875553
	LAAM	293	627	831	75.45	0.0002178	7.1e-06	30.6825	0.001076	0.369728	0.00265	0.878203
	VSWL	294	487	646	75.39	0.0001692	5.5e-06	30.6564	0.0008356	0.370564	0.00212	0.880323
	PARW	295	690	916	75.33	0.0002397	7.8e-06	30.6322	0.0011836	0.371747	0.0028832	0.883206
	PQAI	296	602	800	75.25	0.0002092	6.8e-06	30.6007	0.0010323	0.37278	0.0025566	0.885763
	PRML	297	389	517	75.24	0.0001352	4.4e-06	30.5973	0.000667	0.373447	0.0017372	0.8875
	PGHL	298	780	1037	75.22	0.000271	8.9e-06	30.5872	0.0013374	0.374784	0.0032113	0.890711
	LGWI	299	631	839	75.21	0.0002192	7.2e-06	30.5838	0.0010819	0.375866	0.0026649	0.893376
	VQWL	300	494	657	75.19	0.0001716	5.6e-06	30.5764	0.0008469	0.376713	0.0021469	0.895523
	PMAW	301	521	693	75.18	0.000181	5.9e-06	30.5724	0.0008932	0.377606	0.0022504	0.897774
	LRSQ	302	683	909	75.14	0.0002373	7.8e-06	30.5549	0.0011707	0.378777	0.0028574	0.900631
	PAHM	303	577	768	75.13	0.0002005	6.6e-06	30.552	0.000989	0.379766	0.0024627	0.903094
	IGYL	304	622	828	75.12	0.0002161	7.1e-06	30.5481	0.0010661	0.380832	0.0026314	0.905725
	PRYL	305	501	667	75.11	0.0001741	5.7e-06	30.5447	0.0008587	0.38169	0.0021738	0.907899
	PEAL	306	745	992	75.1	0.0002588	8.5e-06	30.54	0.0012768	0.382967	0.0030843	0.910983
	PLGV	307	757	1008	75.1	0.000263	8.6e-06	30.5394	0.0012974	0.384265	0.003128	0.914111
	PLNY	308	729	971	75.08	0.0002533	8.3e-06	30.5304	0.0012493	0.385514	0.003026	0.917137
	ISGL	309	683	910	75.05	0.0002373	7.8e-06	30.5214	0.0011703	0.386684	0.0028574	0.919995
	PSDL	310	795	1060	75	0.0002762	9.1e-06	30.499	0.001362	0.388046	0.0032655	0.92326
	PAPI	311	667	890	74.94	0.0002317	7.6e-06	30.4762	0.0011424	0.389189	0.0027984	0.926058
	MAWM	312	427	570	74.91	0.0001484	4.9e-06	30.4633	0.0007313	0.38992	0.0018869	0.927945
	VRAL	313	449	600	74.83	0.000156	5.1e-06	30.4312	0.0007687	0.390689	0.0019728	0.929918
	PRAQ	314	740	989	74.82	0.0002571	8.5e-06	30.4271	0.0012669	0.391956	0.0030661	0.932984
	PRQL	315	546	730	74.79	0.0001897	6.2e-06	30.4155	0.0009346	0.39289	0.0023455	0.93533
	PIAI	316	602	805	74.78	0.0002092	6.9e-06	30.4106	0.0010304	0.393921	0.0025566	0.937886
	PKPY	317	578	773	74.77	0.0002008	6.6e-06	30.4069	0.0009893	0.39491	0.0024665	0.940353
	YAAL	318	601	804	74.75	0.0002088	6.9e-06	30.3979	0.0010286	0.395939	0.0025529	0.942906
	PRSY	319	549	735	74.69	0.0001907	6.3e-06	30.3745	0.0009394	0.396878	0.0023569	0.945263
	LRAQ	320	684	916	74.67	0.0002377	7.8e-06	30.3658	0.0011703	0.398048	0.0028611	0.948124
	PQPL	321	707	947	74.66	0.0002456	8.1e-06	30.3595	0.0012096	0.399258	0.0029456	0.951069
	IGWM	322	539	722	74.65	0.0001873	6.2e-06	30.3582	0.0009221	0.40018	0.0023189	0.953388
	MSNL	323	706	948	74.47	0.0002453	8.1e-06	30.2845	0.001207	0.401387	0.0029419	0.95633
	AAPL	324	760	1021	74.44	0.0002641	8.7e-06	30.27	0.0012991	0.402686	0.0031388	0.959469
	PMAM	325	556	747	74.43	0.0001932	6.4e-06	30.2676	0.0009504	0.403636	0.0023834	0.961852
	PSHM	326	703	945	74.39	0.0002443	8.1e-06	30.2516	0.0012015	0.404838	0.0029309	0.964783
	IGFL	327	447	601	74.38	0.0001553	5.1e-06	30.2453	0.0007639	0.405602	0.0019651	0.966748
	IGQL	328	711	956	74.37	0.000247	8.2e-06	30.2438	0.0012151	0.406817	0.0029602	0.969708
	PVSW	329	678	912	74.34	0.0002356	7.8e-06	30.2315	0.0011585	0.407975	0.002839	0.972548
	PKGF	330	620	834	74.34	0.0002154	7.1e-06	30.2308	0.0010594	0.409035	0.0026239	0.975171
	PAMW	331	486	654	74.31	0.0001689	5.6e-06	30.2192	0.0008303	0.409865	0.0021161	0.977287
	PAPM	332	598	805	74.29	0.0002078	6.9e-06	30.2085	0.0010216	0.410887	0.0025416	0.979829
	IGWI	333	537	723	74.27	0.0001866	6.2e-06	30.2037	0.0009173	0.411804	0.0023113	0.98214
	PSTL	334	734	989	74.22	0.000255	8.5e-06	30.1803	0.0012536	0.413058	0.0030443	0.985185
	VSHL	335	691	933	74.06	0.0002401	8e-06	30.1176	0.0011794	0.414237	0.0028868	0.988072
	PLQL	336	644	870	74.02	0.0002238	7.4e-06	30.1017	0.001099	0.415336	0.0027132	0.990785
	MNWL	337	504	681	74.01	0.0001751	5.8e-06	30.0959	0.0008601	0.416196	0.0021853	0.99297
	PMHL	338	689	931	74.01	0.0002394	8e-06	30.095	0.0011758	0.417372	0.0028795	0.99585
	LSNM	339	737	996	74	0.0002561	8.5e-06	30.0907	0.0012576	0.41863	0.0030552	0.998905
	PRHI	340	603	815	73.99	0.0002095	7e-06	30.0874	0.0010289	0.419658	0.0025604	1.00147
	PLPW	341	674	911	73.98	0.0002342	7.8e-06	30.0861	0.0011501	0.420808	0.0028242	1.00429
	PVSM	342	709	959	73.93	0.0002463	8.2e-06	30.0644	0.0012095	0.422018	0.0029529	1.00724
	MQWL	343	442	598	73.91	0.0001536	5.1e-06	30.057	0.000754	0.422772	0.0019456	1.00919
	VAPL	344	746	1010	73.86	0.0002592	8.6e-06	30.036	0.0012723	0.424044	0.003088	1.01228
	LSGL	345	548	742	73.85	0.0001904	6.3e-06	30.0332	0.0009346	0.424979	0.0023531	1.01463
	PVNM	346	658	891	73.85	0.0002286	7.6e-06	30.0312	0.0011222	0.426101	0.0027651	1.01739
	PADL	347	739	1001	73.83	0.0002568	8.6e-06	30.0217	0.0012602	0.427361	0.0030625	1.02046
	PANV	348	691	936	73.82	0.0002401	8e-06	30.0211	0.0011783	0.42854	0.0028868	1.02334
	AANL	349	747	1012	73.81	0.0002595	8.6e-06	30.0168	0.0012738	0.429813	0.0030916	1.02643
	PKHL	350	583	790	73.8	0.0002026	6.7e-06	30.01	0.000994	0.430807	0.0024853	1.02892
	PLHM	351	659	893	73.8	0.000229	7.6e-06	30.0095	0.0011236	0.431931	0.0027688	1.03169
	PLPF	352	681	923	73.78	0.0002366	7.9e-06	30.0034	0.0011611	0.433092	0.00285	1.03454
	VANI	353	689	934	73.77	0.0002394	8e-06	29.9983	0.0011746	0.434267	0.0028795	1.03742
	IRAL	354	511	693	73.74	0.0001775	5.9e-06	29.9856	0.0008711	0.435138	0.0022121	1.03963
	LRAH	355	656	890	73.71	0.0002279	7.6e-06	29.9736	0.0011181	0.436256	0.0027577	1.04239
	PLWL	356	499	677	73.71	0.0001734	5.8e-06	29.9734	0.0008505	0.437106	0.0021661	1.04455
	LANW	357	619	841	73.6	0.0002151	7.2e-06	29.9309	0.0010546	0.438161	0.0026202	1.04717
	VANW	358	635	863	73.58	0.0002206	7.4e-06	29.9218	0.0010818	0.439243	0.0026798	1.04985
	IANM	359	567	771	73.54	0.000197	6.6e-06	29.9056	0.0009658	0.440209	0.002425	1.05228
	PIAM	360	511	695	73.53	0.0001775	5.9e-06	29.8993	0.0008703	0.441079	0.0022121	1.05449
	VSAM	361	715	973	73.48	0.0002484	8.3e-06	29.8826	0.0012176	0.442296	0.0029749	1.05747
	LSHL	362	629	856	73.48	0.0002185	7.3e-06	29.8814	0.0010711	0.443368	0.0026575	1.06012
	PVPW	363	627	854	73.42	0.0002178	7.3e-06	29.8562	0.0010675	0.444435	0.00265	1.06277
	VGSL	364	587	800	73.38	0.000204	6.8e-06	29.8382	0.0009992	0.445434	0.0025003	1.06527
	PYAI	365	572	780	73.33	0.0001987	6.7e-06	29.8213	0.0009735	0.446408	0.0024439	1.06772
	LANI	366	706	963	73.31	0.0002453	8.2e-06	29.8128	0.0012014	0.447609	0.0029419	1.07066
	IRGL	367	494	674	73.29	0.0001716	5.8e-06	29.8052	0.0008406	0.44845	0.0021469	1.07281
	VAAI	368	626	855	73.22	0.0002175	7.3e-06	29.7737	0.0010649	0.449515	0.0026463	1.07545
	PAAQ	369	615	840	73.21	0.0002137	7.2e-06	29.7728	0.0010462	0.450561	0.0026052	1.07806
	PVAF	370	556	760	73.16	0.0001932	6.5e-06	29.7499	0.0009456	0.451506	0.0023834	1.08044
	LGAM	371	727	994	73.14	0.0002526	8.5e-06	29.7422	0.0012363	0.452743	0.0030187	1.08346
	MGWM	372	544	744	73.12	0.000189	6.4e-06	29.7338	0.000925	0.453668	0.0023379	1.0858
	MGWI	373	543	743	73.08	0.0001887	6.3e-06	29.7191	0.0009232	0.454591	0.0023341	1.08813
	PIGF	374	621	850	73.06	0.0002158	7.3e-06	29.7096	0.0010557	0.455647	0.0026276	1.09076
	ISSL	375	564	772	73.06	0.000196	6.6e-06	29.7089	0.0009588	0.456605	0.0024137	1.09317
	PSAV	376	749	1026	73	0.0002602	8.8e-06	29.6865	0.001273	0.457879	0.0030989	1.09627
	LSAM	377	657	900	73	0.0002283	7.7e-06	29.6857	0.0011166	0.458995	0.0027614	1.09903
	MSWM	378	527	722	72.99	0.0001831	6.2e-06	29.6823	0.0008957	0.459891	0.0022733	1.10131
	PMGY	379	664	910	72.97	0.0002307	7.8e-06	29.6723	0.0011284	0.461019	0.0027873	1.10409
	PVSI	380	740	1015	72.91	0.0002571	8.7e-06	29.6476	0.0012572	0.462276	0.0030661	1.10716
	PKPI	381	542	744	72.85	0.0001883	6.4e-06	29.6245	0.0009206	0.463197	0.0023303	1.10949
	PRTL	382	499	685	72.85	0.0001734	5.9e-06	29.6234	0.0008476	0.464045	0.0021661	1.11166
	PQGM	383	605	831	72.8	0.0002102	7.1e-06	29.6059	0.0010274	0.465072	0.0025679	1.11423
	PGRL	384	586	805	72.8	0.0002036	6.9e-06	29.6024	0.0009951	0.466067	0.0024966	1.11672
	ISNM	385	687	944	72.78	0.0002387	8.1e-06	29.5944	0.0011666	0.467234	0.0028721	1.11959
	PVNW	386	608	837	72.64	0.0002112	7.2e-06	29.5395	0.0010319	0.468266	0.0025791	1.12217
	PSFL	387	568	782	72.63	0.0001974	6.7e-06	29.537	0.0009639	0.46923	0.0024288	1.1246
	MSWL	388	459	632	72.63	0.0001595	5.4e-06	29.5339	0.0007789	0.470008	0.0020117	1.12661
	PSHI	389	700	964	72.61	0.0002432	8.2e-06	29.5288	0.0011879	0.471196	0.0029199	1.12953
	PQNF	390	509	701	72.61	0.0001769	6e-06	29.5273	0.0008637	0.47206	0.0022045	1.13174
	PSWY	391	617	850	72.59	0.0002144	7.3e-06	29.5183	0.0010469	0.473107	0.0026127	1.13435
	PAMI	392	550	758	72.56	0.0001911	6.5e-06	29.5065	0.0009331	0.47404	0.0023607	1.13671
	PEGL	393	748	1031	72.55	0.0002599	8.8e-06	29.5031	0.001269	0.475309	0.0030952	1.13981
	MAHL	394	687	947	72.54	0.0002387	8.1e-06	29.5006	0.0011655	0.476475	0.0028721	1.14268
	PRPV	395	671	925	72.54	0.0002331	7.9e-06	29.4989	0.0011383	0.477613	0.0028132	1.14549
	PRGV	396	552	761	72.54	0.0001918	6.5e-06	29.4971	0.0009364	0.478549	0.0023683	1.14786
	PRGQ	397	728	1004	72.51	0.0002529	8.6e-06	29.4864	0.0012349	0.479784	0.0030224	1.15088
	PIAF	398	477	658	72.49	0.0001657	5.6e-06	29.4793	0.000809	0.480593	0.0020814	1.15296
	LGEL	399	698	964	72.41	0.0002425	8.2e-06	29.4444	0.0011835	0.481777	0.0029126	1.15588
	LRAM	400	478	661	72.31	0.0001661	5.6e-06	29.407	0.0008102	0.482587	0.0020853	1.15796
	PQML	401	603	834	72.3	0.0002095	7.1e-06	29.4019	0.001022	0.483609	0.0025604	1.16052
	PMAY	402	569	787	72.3	0.0001977	6.7e-06	29.401	0.0009643	0.484573	0.0024326	1.16295
	IAAI	403	522	722	72.3	0.0001814	6.2e-06	29.4007	0.0008847	0.485458	0.0022542	1.16521
	AAGL	404	743	1029	72.21	0.0002582	8.8e-06	29.3628	0.0012587	0.486716	0.0030771	1.16829
	PGAI	405	708	982	72.1	0.000246	8.4e-06	29.3188	0.0011989	0.487915	0.0029492	1.17124
	PKWL	406	592	822	72.02	0.0002057	7e-06	29.287	0.0010022	0.488918	0.0025191	1.17375
	MAPL	407	697	968	72	0.0002422	8.3e-06	29.2807	0.0011798	0.490097	0.0029089	1.17666
	LGNM	408	738	1025	72	0.0002564	8.8e-06	29.279	0.0012492	0.491347	0.0030588	1.17972
	PMAF	409	506	703	71.98	0.0001758	6e-06	29.2698	0.0008564	0.492203	0.002193	1.18192
	PQAY	410	583	810	71.98	0.0002026	6.9e-06	29.269	0.0009867	0.49319	0.0024853	1.1844
	PKNI	411	526	731	71.96	0.0001828	6.2e-06	29.2612	0.0008902	0.49408	0.0022694	1.18667
	VRNL	412	418	581	71.94	0.0001452	5e-06	29.2567	0.0007074	0.494787	0.0018516	1.18852
	HAAL	413	725	1008	71.92	0.0002519	8.6e-06	29.2484	0.0012268	0.496014	0.0030114	1.19153
	VSPL	414	671	933	71.92	0.0002331	8e-06	29.2459	0.0011354	0.49715	0.0028132	1.19435
	PFPL	415	659	917	71.86	0.000229	7.8e-06	29.2241	0.0011149	0.498264	0.0027688	1.19711
	PATM	416	623	867	71.86	0.0002165	7.4e-06	29.2209	0.0010539	0.499318	0.0026351	1.19975
	IGNM	417	648	902	71.84	0.0002251	7.7e-06	29.2141	0.0010961	0.500414	0.0027281	1.20248
	PLAQ	418	681	948	71.84	0.0002366	8.1e-06	29.2121	0.0011519	0.501567	0.00285	1.20533
	PWPL	419	640	891	71.83	0.0002224	7.6e-06	29.2097	0.0010826	0.502649	0.0026984	1.20803
	LGQL	420	672	936	71.79	0.0002335	8e-06	29.1956	0.0011365	0.503786	0.0028168	1.21084
	PHAY	421	547	762	71.78	0.0001901	6.5e-06	29.1915	0.0009251	0.504711	0.0023493	1.21319
	AIGL	422	638	889	71.77	0.0002217	7.6e-06	29.1839	0.0010789	0.50579	0.0026909	1.21588
	PVWL	423	444	619	71.73	0.0001543	5.3e-06	29.1687	0.0007507	0.50654	0.0019534	1.21784
	PAQI	424	573	799	71.71	0.0001991	6.8e-06	29.163	0.0009688	0.507509	0.0024476	1.22028
	IGEL	425	684	954	71.7	0.0002377	8.2e-06	29.1563	0.0011564	0.508665	0.0028611	1.22315
	PAMY	426	547	763	71.69	0.0001901	6.5e-06	29.1533	0.0009247	0.50959	0.0023493	1.22549
	PLAV	427	706	985	71.68	0.0002453	8.4e-06	29.1469	0.0011934	0.510784	0.0029419	1.22844
	PQSM	428	625	872	71.67	0.0002172	7.5e-06	29.1466	0.0010565	0.51184	0.0026426	1.23108
	PRHY	429	602	840	71.67	0.0002092	7.2e-06	29.1435	0.0010176	0.512858	0.0025566	1.23364
	PIGM	430	607	847	71.66	0.0002109	7.2e-06	29.1427	0.001026	0.513884	0.0025753	1.23621
	PARI	431	657	917	71.65	0.0002283	7.8e-06	29.1354	0.0011105	0.514994	0.0027614	1.23897
	PSHW	432	649	907	71.55	0.0002255	7.7e-06	29.0979	0.0010965	0.516091	0.0027318	1.2417
	IAPL	433	694	970	71.55	0.0002411	8.3e-06	29.0946	0.0011725	0.517263	0.0028979	1.2446
	LGML	434	548	766	71.54	0.0001904	6.5e-06	29.0922	0.0009258	0.518189	0.0023531	1.24696
	VRGL	435	367	513	71.54	0.0001275	4.4e-06	29.092	0.00062	0.518809	0.0016496	1.2486
	AASL	436	656	917	71.54	0.0002279	7.8e-06	29.091	0.0011083	0.519917	0.0027577	1.25136
	VSSL	437	490	685	71.53	0.0001702	5.9e-06	29.0891	0.0008278	0.520745	0.0021315	1.25349
	PQWM	438	397	555	71.53	0.0001379	4.7e-06	29.0885	0.0006707	0.521416	0.0017689	1.25526
	PHAI	439	572	800	71.5	0.0001987	6.8e-06	29.0757	0.0009662	0.522382	0.0024439	1.25771
	PLDL	440	691	967	71.46	0.0002401	8.3e-06	29.0587	0.001167	0.523549	0.0028868	1.26059
	PAHF	441	567	794	71.41	0.000197	6.8e-06	29.0394	0.0009574	0.524507	0.002425	1.26302
	VSWM	442	597	837	71.33	0.0002074	7.2e-06	29.005	0.0010077	0.525514	0.0025379	1.26556
	AVGL	443	619	868	71.31	0.0002151	7.4e-06	28.9998	0.0010448	0.526559	0.0026202	1.26818
	PQGW	444	549	770	71.3	0.0001907	6.6e-06	28.9939	0.0009266	0.527486	0.0023569	1.27053
	LGSL	445	496	696	71.26	0.0001723	5.9e-06	28.9799	0.000837	0.528323	0.0021546	1.27269
	PIAW	446	491	689	71.26	0.0001706	5.9e-06	28.9792	0.0008286	0.529151	0.0021354	1.27482
	PKNM	447	508	713	71.25	0.0001765	6.1e-06	28.9733	0.0008572	0.530009	0.0022006	1.27702
	VSNW	448	664	932	71.24	0.0002307	8e-06	28.9719	0.0011204	0.531129	0.0027873	1.27981
	PTSL	449	685	963	71.13	0.000238	8.2e-06	28.926	0.0011553	0.532284	0.0028648	1.28268
	VASM	450	694	976	71.11	0.0002411	8.3e-06	28.9157	0.0011704	0.533455	0.0028979	1.28557
	ASAL	451	691	972	71.09	0.0002401	8.3e-06	28.9092	0.0011652	0.53462	0.0028868	1.28846
	MGSL	452	658	926	71.06	0.0002286	7.9e-06	28.8961	0.0011094	0.535729	0.0027651	1.29123
	IANY	453	537	756	71.03	0.0001866	6.5e-06	28.8853	0.0009053	0.536635	0.0023113	1.29354
	LAWQ	454	585	824	71	0.0002033	7e-06	28.8704	0.0009861	0.537621	0.0024928	1.29603
	VQNL	455	668	941	70.99	0.0002321	8e-06	28.8676	0.001126	0.538747	0.0028021	1.29883
	YGAL	456	691	974	70.94	0.0002401	8.3e-06	28.8499	0.0011645	0.539911	0.0028868	1.30172
	PHWL	457	610	860	70.93	0.0002119	7.3e-06	28.844	0.001028	0.540939	0.0025866	1.30431
	PQAF	458	549	774	70.93	0.0001907	6.6e-06	28.844	0.0009252	0.541864	0.0023569	1.30666
	LAAI	459	573	808	70.92	0.0001991	6.9e-06	28.8382	0.0009656	0.54283	0.0024476	1.30911
	MAGL	460	677	955	70.89	0.0002352	8.2e-06	28.8277	0.0011407	0.543971	0.0028353	1.31195
	PQGI	461	650	917	70.88	0.0002258	7.8e-06	28.8249	0.0010952	0.545066	0.0027355	1.31468
	PAFM	462	538	759	70.88	0.0001869	6.5e-06	28.8247	0.0009065	0.545972	0.0023151	1.317
	PLNW	463	642	906	70.86	0.0002231	7.7e-06	28.8158	0.0010816	0.547054	0.0027058	1.3197
	PLGQ	464	700	988	70.85	0.0002432	8.4e-06	28.8115	0.0011792	0.548233	0.0029199	1.32262
	ASPL	465	729	1029	70.85	0.0002533	8.8e-06	28.8096	0.0012281	0.549461	0.003026	1.32565
	IRAM	466	600	847	70.84	0.0002085	7.2e-06	28.8066	0.0010107	0.550472	0.0025491	1.3282
	IRNL	467	541	765	70.72	0.000188	6.5e-06	28.7581	0.0009109	0.551383	0.0023265	1.33052
	PAKM	468	541	765	70.72	0.000188	6.5e-06	28.7581	0.0009109	0.552294	0.0023265	1.33285
	ASNL	469	689	975	70.67	0.0002394	8.3e-06	28.7368	0.0011598	0.553454	0.0028795	1.33573
	PMGW	470	581	823	70.6	0.0002019	7e-06	28.7079	0.0009777	0.554431	0.0024778	1.33821
	PTAM	471	617	874	70.59	0.0002144	7.5e-06	28.7077	0.0010383	0.555469	0.0026127	1.34082
	IGFM	472	480	680	70.59	0.0001668	5.8e-06	28.705	0.0008077	0.556277	0.002093	1.34291
	IANW	473	503	713	70.55	0.0001748	6.1e-06	28.6882	0.0008463	0.557123	0.0021815	1.34509
	IANI	474	574	814	70.52	0.0001994	7e-06	28.6756	0.0009656	0.558089	0.0024514	1.34755
	PLHI	475	644	914	70.46	0.0002238	7.8e-06	28.6526	0.0010831	0.559172	0.0027132	1.35026
	PAGV	476	731	1038	70.42	0.000254	8.9e-06	28.6381	0.0012292	0.560401	0.0030333	1.35329
	PMSM	477	649	922	70.39	0.0002255	7.9e-06	28.6245	0.0010912	0.561493	0.0027318	1.35602
	PAHY	478	580	824	70.39	0.0002015	7e-06	28.6237	0.0009752	0.562468	0.002474	1.3585
	VAGI	479	701	996	70.38	0.0002436	8.5e-06	28.6209	0.0011786	0.563647	0.0029236	1.36142
	PTAI	480	651	925	70.38	0.0002262	7.9e-06	28.6196	0.0010945	0.564741	0.0027392	1.36416
	IAAM	481	525	746	70.38	0.0001824	6.4e-06	28.6184	0.0008827	0.565624	0.0022656	1.36643
	PAQM	482	501	712	70.37	0.0001741	6.1e-06	28.6142	0.0008423	0.566466	0.0021738	1.3686
	PAKW	483	553	786	70.36	0.0001921	6.7e-06	28.6106	0.0009297	0.567396	0.0023721	1.37097
	AAWL	484	560	796	70.35	0.0001946	6.8e-06	28.6088	0.0009414	0.568337	0.0023986	1.37337
	LSWW	485	519	738	70.33	0.0001803	6.3e-06	28.598	0.0008724	0.569209	0.0022427	1.37561
	PIPM	486	514	731	70.31	0.0001786	6.2e-06	28.5937	0.0008639	0.570073	0.0022236	1.37784
	VGML	487	592	842	70.31	0.0002057	7.2e-06	28.5913	0.000995	0.571068	0.0025191	1.38036
	VGNM	488	704	1002	70.26	0.0002446	8.6e-06	28.5713	0.001183	0.572251	0.0029346	1.38329
	PWSL	489	640	911	70.25	0.0002224	7.8e-06	28.5684	0.0010754	0.573327	0.0026984	1.38599
	LMGL	490	509	725	70.21	0.0001769	6.2e-06	28.5499	0.0008551	0.574182	0.0022045	1.38819
	LSPL	491	617	879	70.19	0.0002144	7.5e-06	28.5444	0.0010365	0.575218	0.0026127	1.39081
	PQAM	492	518	738	70.19	0.00018	6.3e-06	28.5429	0.0008702	0.576089	0.0022389	1.39305
	PWNL	493	633	902	70.18	0.0002199	7.7e-06	28.5379	0.0010633	0.577152	0.0026723	1.39572
	VGWM	494	581	828	70.17	0.0002019	7.1e-06	28.5345	0.000976	0.578128	0.0024778	1.3982
	PGAM	495	651	928	70.15	0.0002262	7.9e-06	28.5271	0.0010935	0.579221	0.0027392	1.40094
	PMGM	496	617	880	70.11	0.0002144	7.5e-06	28.512	0.0010362	0.580258	0.0026127	1.40355
	PSSF	497	699	997	70.11	0.0002429	8.5e-06	28.5106	0.0011739	0.581431	0.0029162	1.40646
	PAYI	498	577	823	70.11	0.0002005	7e-06	28.5102	0.000969	0.5824	0.0024627	1.40893
	PAEW	499	468	668	70.06	0.0001626	5.7e-06	28.4901	0.0007858	0.583186	0.0020466	1.41097
	PTAY	500	651	930	70	0.0002262	7.9e-06	28.4657	0.0010928	0.584279	0.0027392	1.41371
	PHGI	501	618	883	69.99	0.0002147	7.5e-06	28.4611	0.0010373	0.585316	0.0026164	1.41633
	PLEL	502	606	866	69.98	0.0002106	7.4e-06	28.4564	0.0010171	0.586333	0.0025716	1.4189
	PVNF	503	510	729	69.96	0.0001772	6.2e-06	28.449	0.0008559	0.587189	0.0022083	1.42111
	PRFL	504	398	569	69.95	0.0001383	4.9e-06	28.4443	0.0006679	0.587857	0.0017728	1.42288
	PQGY	505	617	883	69.88	0.0002144	7.5e-06	28.4151	0.0010351	0.588892	0.0026127	1.42549
	AVPL	506	700	1002	69.86	0.0002432	8.6e-06	28.4089	0.0011743	0.590067	0.0029199	1.42841
	PFSL	507	628	899	69.86	0.0002182	7.7e-06	28.4069	0.0010535	0.59112	0.0026537	1.43107
	PLNF	508	609	873	69.76	0.0002116	7.5e-06	28.3679	0.0010212	0.592141	0.0025828	1.43365
	IASI	509	625	896	69.75	0.0002172	7.7e-06	28.3659	0.001048	0.593189	0.0026426	1.43629
	IASM	510	618	886	69.75	0.0002147	7.6e-06	28.3648	0.0010363	0.594226	0.0026164	1.43891
	ISWM	511	530	760	69.74	0.0001841	6.5e-06	28.3587	0.0008886	0.595114	0.0022847	1.44119
	LGWY	512	516	740	69.73	0.0001793	6.3e-06	28.3558	0.0008651	0.595979	0.0022313	1.44343
	PRAV	513	444	637	69.7	0.0001543	5.4e-06	28.3444	0.0007443	0.596724	0.0019534	1.44538
	MASM	514	632	907	69.68	0.0002196	7.7e-06	28.3357	0.0010594	0.597783	0.0026686	1.44805
	VSWW	515	503	722	69.67	0.0001748	6.2e-06	28.3306	0.0008431	0.598626	0.0021815	1.45023
	PVNY	516	640	919	69.64	0.0002224	7.9e-06	28.3197	0.0010726	0.599699	0.0026984	1.45293
	PQAW	517	492	707	69.59	0.0001709	6e-06	28.2989	0.0008244	0.600523	0.0021392	1.45507
	PRSQ	518	716	1029	69.58	0.0002488	8.8e-06	28.2958	0.0011997	0.601723	0.0029785	1.45805
	MAAI	519	565	812	69.58	0.0001963	6.9e-06	28.2955	0.0009467	0.60267	0.0024175	1.46046
	PARY	520	624	897	69.57	0.0002168	7.7e-06	28.2889	0.0010455	0.603715	0.0026388	1.4631
	PYGI	521	605	870	69.54	0.0002102	7.4e-06	28.2788	0.0010135	0.604729	0.0025679	1.46567
	PFAI	522	522	751	69.51	0.0001814	6.4e-06	28.2654	0.0008744	0.605603	0.0022542	1.46792
	VAQL	523	662	953	69.46	0.00023	8.1e-06	28.2481	0.0011087	0.606712	0.0027799	1.4707
	PREM	524	618	890	69.44	0.0002147	7.6e-06	28.2373	0.0010349	0.607747	0.0026164	1.47332
	VRAM	525	570	821	69.43	0.000198	7e-06	28.2329	0.0009544	0.608701	0.0024363	1.47576
	LGAI	526	678	977	69.4	0.0002356	8.3e-06	28.2202	0.0011351	0.609836	0.002839	1.4786
	VGQL	527	689	993	69.39	0.0002394	8.5e-06	28.2159	0.0011535	0.61099	0.0028795	1.48147
	PSMM	528	587	846	69.39	0.000204	7.2e-06	28.2158	0.0009827	0.611972	0.0025003	1.48398
	IGAI	529	627	904	69.36	0.0002178	7.7e-06	28.2048	0.0010496	0.613022	0.00265	1.48663
	PMGF	530	597	861	69.34	0.0002074	7.4e-06	28.1965	0.0009993	0.614021	0.0025379	1.48916
	ISAM	531	633	913	69.33	0.0002199	7.8e-06	28.194	0.0010595	0.615081	0.0026723	1.49184
	WAGL	532	602	869	69.28	0.0002092	7.4e-06	28.1709	0.0010074	0.616088	0.0025566	1.49439
	PRHW	533	577	833	69.27	0.0002005	7.1e-06	28.168	0.0009655	0.617054	0.0024627	1.49685
	VGWI	534	561	810	69.26	0.0001949	6.9e-06	28.1645	0.0009387	0.617992	0.0024023	1.49926
	PGEL	535	695	1004	69.22	0.0002415	8.6e-06	28.1498	0.0011627	0.619155	0.0029015	1.50216
	PQNM	536	470	679	69.22	0.0001633	5.8e-06	28.1483	0.0007863	0.619941	0.0020543	1.50421
	IQWL	537	427	617	69.21	0.0001484	5.3e-06	28.1428	0.0007143	0.620656	0.0018869	1.5061
	IAQL	538	584	845	69.11	0.0002029	7.2e-06	28.1048	0.0009766	0.621632	0.0024891	1.50859
	PQWI	539	425	615	69.11	0.0001477	5.3e-06	28.1021	0.0007107	0.622343	0.0018791	1.51047
	VAHI	540	626	906	69.09	0.0002175	7.7e-06	28.0977	0.0010467	0.62339	0.0026463	1.51311
	IAHM	541	485	702	69.09	0.0001685	6e-06	28.095	0.0008109	0.6242	0.0021123	1.51523
	PHAM	542	496	718	69.08	0.0001723	6.1e-06	28.0919	0.0008293	0.62503	0.0021546	1.51738
	PYAM	543	516	747	69.08	0.0001793	6.4e-06	28.0901	0.0008627	0.625892	0.0022313	1.51961
	VAHW	544	553	801	69.04	0.0001921	6.8e-06	28.0748	0.0009244	0.626817	0.0023721	1.52198
	PQSI	545	662	959	69.03	0.00023	8.2e-06	28.0714	0.0011066	0.627923	0.0027799	1.52476
	PMNI	546	528	765	69.02	0.0001835	6.5e-06	28.0671	0.0008826	0.628806	0.0022771	1.52704
	LRSH	547	590	855	69.01	0.000205	7.3e-06	28.0615	0.0009861	0.629792	0.0025116	1.52955
	PTGI	548	673	976	68.95	0.0002338	8.3e-06	28.0408	0.0011246	0.630917	0.0028205	1.53237
	PSAQ	549	675	979	68.95	0.0002345	8.4e-06	28.0379	0.0011279	0.632045	0.0028279	1.5352
	PRYM	550	575	834	68.94	0.0001998	7.1e-06	28.0367	0.0009608	0.633005	0.0024552	1.53766
	PAGQ	551	623	904	68.92	0.0002165	7.7e-06	28.0249	0.0010409	0.634046	0.0026351	1.54029
	PMSW	552	569	826	68.89	0.0001977	7.1e-06	28.0128	0.0009505	0.634997	0.0024326	1.54272
	PASQ	553	690	1002	68.86	0.0002397	8.6e-06	28.0031	0.0011525	0.636149	0.0028832	1.54561
	PKPM	554	462	671	68.85	0.0001605	5.7e-06	27.9991	0.0007717	0.636921	0.0020234	1.54763
	IGNW	555	508	738	68.83	0.0001765	6.3e-06	27.9919	0.0008484	0.637769	0.0022006	1.54983
	IAYL	556	426	619	68.82	0.000148	5.3e-06	27.9862	0.0007114	0.638481	0.001883	1.55171
	PTAW	557	598	869	68.81	0.0002078	7.4e-06	27.9837	0.0009987	0.63948	0.0025416	1.55426
	VSNI	558	686	997	68.81	0.0002383	8.5e-06	27.9804	0.0011456	0.640625	0.0028684	1.55712
	PRWY	559	547	795	68.81	0.0001901	6.8e-06	27.9798	0.0009135	0.641539	0.0023493	1.55947
	LGWW	560	494	718	68.8	0.0001716	6.1e-06	27.9787	0.0008249	0.642364	0.0021469	1.56162
	PGKL	561	666	968	68.8	0.0002314	8.3e-06	27.9784	0.0011122	0.643476	0.0027947	1.56442
	IAAY	562	423	615	68.78	0.000147	5.3e-06	27.9698	0.0007063	0.644182	0.0018713	1.56629
	PNAL	563	693	1008	68.75	0.0002408	8.6e-06	27.9574	0.001157	0.645339	0.0028942	1.56918
	PRNQ	564	642	934	68.74	0.0002231	8e-06	27.952	0.0010718	0.646411	0.0027058	1.57189
	PYAY	565	544	792	68.69	0.000189	6.8e-06	27.9318	0.000908	0.647319	0.0023379	1.57422
	PAKI	566	598	871	68.66	0.0002078	7.4e-06	27.9195	0.000998	0.648317	0.0025416	1.57677
	PKNY	567	532	775	68.65	0.0001848	6.6e-06	27.9148	0.0008878	0.649205	0.0022923	1.57906
	MSPL	568	673	981	68.6	0.0002338	8.4e-06	27.8978	0.0011229	0.650327	0.0028205	1.58188
	PKSM	569	574	837	68.58	0.0001994	7.2e-06	27.8876	0.0009576	0.651285	0.0024514	1.58433
	VAEL	570	645	941	68.54	0.0002241	8e-06	27.8737	0.0010759	0.652361	0.0027169	1.58705
	ARPL	571	562	820	68.54	0.0001953	7e-06	27.8706	0.0009374	0.653298	0.0024061	1.58945
	PAYM	572	557	813	68.51	0.0001935	6.9e-06	27.8605	0.000929	0.654227	0.0023872	1.59184
	MANM	573	546	797	68.51	0.0001897	6.8e-06	27.8586	0.0009106	0.655138	0.0023455	1.59419
	PSQW	574	582	850	68.47	0.0002022	7.3e-06	27.8438	0.0009705	0.656108	0.0024815	1.59667
	VASI	575	651	951	68.45	0.0002262	8.1e-06	27.8372	0.0010855	0.657194	0.0027392	1.59941
	PGWI	576	570	833	68.43	0.000198	7.1e-06	27.8262	0.0009503	0.658144	0.0024363	1.60184
	PSNQ	577	646	945	68.36	0.0002245	8.1e-06	27.7987	0.0010767	0.659221	0.0027206	1.60456
	VANY	578	604	885	68.25	0.0002099	7.6e-06	27.7535	0.0010062	0.660227	0.0025641	1.60713
	YANL	579	623	913	68.24	0.0002165	7.8e-06	27.7486	0.0010378	0.661265	0.0026351	1.60976
	VGEL	580	674	988	68.22	0.0002342	8.4e-06	27.7413	0.0011226	0.662388	0.0028242	1.61259
	HSNL	581	697	1022	68.2	0.0002422	8.7e-06	27.7336	0.0011609	0.663548	0.0029089	1.6155
	PISW	582	596	874	68.19	0.0002071	7.5e-06	27.7306	0.0009926	0.664541	0.0025341	1.61803
	LASM	583	599	879	68.15	0.0002081	7.5e-06	27.7117	0.0009974	0.665538	0.0025454	1.62058
	LQAL	584	539	791	68.14	0.0001873	6.8e-06	27.71	0.0008975	0.666436	0.0023189	1.62289
	PMPY	585	504	741	68.02	0.0001751	6.3e-06	27.659	0.0008387	0.667275	0.0021853	1.62508
	PMQL	586	538	791	68.02	0.0001869	6.8e-06	27.6586	0.0008953	0.66817	0.0023151	1.6274
	PVGV	587	693	1019	68.01	0.0002408	8.7e-06	27.6556	0.0011532	0.669323	0.0028942	1.63029
	PVSY	588	643	946	67.97	0.0002234	8.1e-06	27.6404	0.0010698	0.670393	0.0027095	1.633
	ALYS	589	534	786	67.94	0.0001855	6.7e-06	27.6276	0.0008884	0.671281	0.0022999	1.6353
	IQNL	590	610	899	67.85	0.0002119	7.7e-06	27.5927	0.0010144	0.672296	0.0025866	1.63789
	PFAM	591	481	709	67.84	0.0001671	6.1e-06	27.5882	0.0007998	0.673095	0.0020968	1.63998
	ISWW	592	453	668	67.81	0.0001574	5.7e-06	27.5769	0.0007532	0.673849	0.0019884	1.64197
	VANF	593	564	832	67.79	0.000196	7.1e-06	27.5664	0.0009376	0.674786	0.0024137	1.64438
	IGAM	594	608	897	67.78	0.0002112	7.7e-06	27.5636	0.0010108	0.675797	0.0025791	1.64696
	LAHM	595	612	903	67.77	0.0002126	7.7e-06	27.5606	0.0010174	0.676814	0.002594	1.64956
	VAGM	596	654	965	67.77	0.0002272	8.2e-06	27.5597	0.0010872	0.677902	0.0027503	1.65231
	PVAV	597	671	991	67.71	0.0002331	8.5e-06	27.5343	0.0011151	0.679017	0.0028132	1.65512
	LSSM	598	591	873	67.7	0.0002053	7.5e-06	27.5295	0.0009821	0.679999	0.0025154	1.65764
	MAAY	599	465	687	67.69	0.0001616	5.9e-06	27.5246	0.0007727	0.680772	0.002035	1.65967
	LQNL	600	611	903	67.66	0.0002123	7.7e-06	27.5155	0.0010152	0.681787	0.0025903	1.66226
	ISNI	601	635	939	67.63	0.0002206	8e-06	27.5	0.0010549	0.682842	0.0026798	1.66494
	PGNM	602	618	914	67.61	0.0002147	7.8e-06	27.4958	0.0010266	0.683868	0.0026164	1.66756
	PHHL	603	629	931	67.56	0.0002185	8e-06	27.4742	0.0010446	0.684913	0.0026575	1.67022
	PKEL	604	629	931	67.56	0.0002185	8e-06	27.4742	0.0010446	0.685958	0.0026575	1.67287
	PSHY	605	631	934	67.56	0.0002192	8e-06	27.4731	0.001048	0.687006	0.0026649	1.67554
	LAGM	606	649	961	67.53	0.0002255	8.2e-06	27.4629	0.0010777	0.688083	0.0027318	1.67827
	PKPF	607	520	770	67.53	0.0001807	6.6e-06	27.4623	0.0008635	0.688947	0.0022465	1.68052
	PMSI	608	640	948	67.51	0.0002224	8.1e-06	27.4534	0.0010627	0.69001	0.0026984	1.68321
	MSSL	609	544	806	67.49	0.000189	6.9e-06	27.4466	0.0009032	0.690913	0.0023379	1.68555
	AVAL	610	504	747	67.47	0.0001751	6.4e-06	27.4369	0.0008367	0.691749	0.0021853	1.68774
	VRPL	611	537	796	67.46	0.0001866	6.8e-06	27.4338	0.0008915	0.692641	0.0023113	1.69005
	PSYM	612	628	931	67.45	0.0002182	8e-06	27.4305	0.0010425	0.693683	0.0026537	1.6927
	VQAL	613	586	869	67.43	0.0002036	7.4e-06	27.4222	0.0009727	0.694656	0.0024966	1.6952
	PGAY	614	654	970	67.42	0.0002272	8.3e-06	27.4177	0.0010855	0.695742	0.0027503	1.69795
	PGWM	615	553	821	67.36	0.0001921	7e-06	27.3909	0.0009176	0.696659	0.0023721	1.70032
	VAAY	616	489	726	67.36	0.0001699	6.2e-06	27.3903	0.0008114	0.69747	0.0021277	1.70245
	IGHM	617	560	832	67.31	0.0001946	7.1e-06	27.3709	0.000929	0.698399	0.0023986	1.70485
	VAHM	618	572	850	67.29	0.0001987	7.3e-06	27.3654	0.0009488	0.699348	0.0024439	1.70729
	LAGI	619	644	957	67.29	0.0002238	8.2e-06	27.3652	0.0010683	0.700417	0.0027132	1.71
	PTAF	620	573	852	67.25	0.0001991	7.3e-06	27.3489	0.0009503	0.701367	0.0024476	1.71245
	LSAW	621	509	758	67.15	0.0001769	6.5e-06	27.3069	0.0008438	0.702211	0.0022045	1.71466
	IAGI	622	613	913	67.14	0.000213	7.8e-06	27.3032	0.0010162	0.703227	0.0025978	1.71725
	LSAI	623	566	843	67.14	0.0001967	7.2e-06	27.3032	0.0009382	0.704165	0.0024212	1.71968
	PRMM	624	478	712	67.13	0.0001661	6.1e-06	27.3006	0.0007923	0.704957	0.0020853	1.72176
	LSWI	625	455	678	67.11	0.0001581	5.8e-06	27.2902	0.0007541	0.705712	0.0019962	1.72376
	PYGM	626	560	835	67.07	0.0001946	7.1e-06	27.2726	0.000928	0.706639	0.0023986	1.72616
	LGGL	627	549	819	67.03	0.0001907	7e-06	27.2592	0.0009096	0.707549	0.0023569	1.72851
	PHAF	628	516	770	67.01	0.0001793	6.6e-06	27.2511	0.0008549	0.708404	0.0022313	1.73074
	PQNY	629	471	703	67	0.0001636	6e-06	27.2452	0.0007803	0.709184	0.0020582	1.7328
	PSQM	630	607	906	67	0.0002109	7.7e-06	27.2449	0.0010056	0.71019	0.0025753	1.73538
	PYHL	631	621	927	66.99	0.0002158	7.9e-06	27.2418	0.0010287	0.711218	0.0026276	1.73801
	PAYW	632	492	735	66.94	0.0001709	6.3e-06	27.2209	0.0008148	0.712033	0.0021392	1.74014
	PIPI	633	504	753	66.93	0.0001751	6.4e-06	27.2182	0.0008347	0.712868	0.0021853	1.74233
	PRPQ	634	627	937	66.92	0.0002178	8e-06	27.2115	0.0010383	0.713906	0.00265	1.74498
	AHAL	635	666	997	66.8	0.0002314	8.5e-06	27.1646	0.0011023	0.715009	0.0027947	1.74777
	LANY	636	554	830	66.75	0.0001925	7.1e-06	27.1429	0.0009167	0.715925	0.0023758	1.75015
	HAWL	637	556	833	66.75	0.0001932	7.1e-06	27.1428	0.00092	0.716845	0.0023834	1.75253
	PSRM	638	614	920	66.74	0.0002133	7.9e-06	27.1397	0.001016	0.717861	0.0026015	1.75514
	LRNL	639	387	580	66.72	0.0001345	5e-06	27.1336	0.0006403	0.718502	0.0017293	1.75686
	LAWM	640	461	691	66.71	0.0001602	5.9e-06	27.1298	0.0007627	0.719264	0.0020195	1.75888
	PSLL	641	485	727	66.71	0.0001685	6.2e-06	27.1289	0.0008024	0.720067	0.0021123	1.761
	PQNI	642	509	763	66.71	0.0001769	6.5e-06	27.128	0.0008421	0.720909	0.0022045	1.7632
	PMNY	643	502	753	66.67	0.0001744	6.4e-06	27.1102	0.0008304	0.721739	0.0021776	1.76538
	PAYY	644	524	786	66.67	0.0001821	6.7e-06	27.1102	0.0008668	0.722606	0.0022618	1.76764
	PASV	645	708	1062	66.67	0.000246	9.1e-06	27.1102	0.0011711	0.723777	0.0029492	1.77059
	LAEL	646	560	841	66.59	0.0001946	7.2e-06	27.078	0.000926	0.724703	0.0023986	1.77299
	LSNI	647	653	981	66.56	0.0002269	8.4e-06	27.0688	0.0010796	0.725783	0.0027466	1.77573
	MAQL	648	579	870	66.55	0.0002012	7.4e-06	27.0635	0.0009572	0.72674	0.0024702	1.7782
	PLHY	649	579	870	66.55	0.0002012	7.4e-06	27.0635	0.0009572	0.727697	0.0024702	1.78068
	PNNL	650	668	1004	66.53	0.0002321	8.6e-06	27.0562	0.0011043	0.728801	0.0028021	1.78348
	PQGF	651	566	851	66.51	0.0001967	7.3e-06	27.0465	0.0009356	0.729737	0.0024212	1.7859
	PAEI	652	508	764	66.49	0.0001765	6.5e-06	27.0393	0.0008396	0.730577	0.0022006	1.7881
	PQQL	653	534	804	66.42	0.0001855	6.9e-06	27.0091	0.0008823	0.731459	0.0022999	1.7904
	PKSI	654	573	863	66.4	0.0001991	7.4e-06	27.0003	0.0009466	0.732406	0.0024476	1.79285
	IAHY	655	470	708	66.38	0.0001633	6e-06	26.9954	0.0007764	0.733182	0.0020543	1.7949
	PRDM	656	614	925	66.38	0.0002133	7.9e-06	26.993	0.0010143	0.734196	0.0026015	1.7975
	YASL	657	531	800	66.38	0.0001845	6.8e-06	26.9916	0.0008772	0.735074	0.0022885	1.79979
	FGWL	658	515	776	66.37	0.0001789	6.6e-06	26.988	0.0008507	0.735924	0.0022274	1.80202
	PREI	659	601	906	66.34	0.0002088	7.7e-06	26.9756	0.0009926	0.736917	0.0025529	1.80457
	ISPL	660	656	989	66.33	0.0002279	8.5e-06	26.9732	0.0010834	0.738	0.0027577	1.80733
	PIPY	661	490	739	66.31	0.0001702	6.3e-06	26.9635	0.0008092	0.73881	0.0021315	1.80946
	PHML	662	590	890	66.29	0.000205	7.6e-06	26.9579	0.0009743	0.739784	0.0025116	1.81197
	PQYL	663	570	860	66.28	0.000198	7.3e-06	26.9526	0.0009412	0.740725	0.0024363	1.81441
	PTGM	664	638	963	66.25	0.0002217	8.2e-06	26.9413	0.0010533	0.741778	0.0026909	1.8171
	ISWI	665	498	752	66.22	0.000173	6.4e-06	26.93	0.0008221	0.7426	0.0021623	1.81926
	PSWF	666	525	793	66.2	0.0001824	6.8e-06	26.9222	0.0008666	0.743467	0.0022656	1.82153
	PLAH	667	640	967	66.18	0.0002224	8.3e-06	26.914	0.0010563	0.744523	0.0026984	1.82423
	VAGW	668	607	918	66.12	0.0002109	7.8e-06	26.8887	0.0010016	0.745525	0.0025753	1.8268
	LSNW	669	597	903	66.11	0.0002074	7.7e-06	26.8851	0.000985	0.74651	0.0025379	1.82934
	VADL	670	663	1003	66.1	0.0002304	8.6e-06	26.8805	0.0010939	0.747604	0.0027836	1.83212
	PMPF	671	468	708	66.1	0.0001626	6e-06	26.8805	0.0007721	0.748376	0.0020466	1.83417
	VSNY	672	616	932	66.09	0.000214	8e-06	26.8775	0.0010163	0.749392	0.002609	1.83678
	VAAW	673	499	755	66.09	0.0001734	6.5e-06	26.8768	0.0008232	0.750215	0.0021661	1.83894
	PSRW	674	650	984	66.06	0.0002258	8.4e-06	26.8623	0.0010722	0.751287	0.0027355	1.84168
	IAGM	675	576	872	66.06	0.0002001	7.5e-06	26.8615	0.0009501	0.752238	0.0024589	1.84414
	LSNY	676	616	933	66.02	0.000214	8e-06	26.8487	0.0010159	0.753254	0.002609	1.84675
	MGQL	677	652	988	65.99	0.0002265	8.4e-06	26.8358	0.0010752	0.754329	0.0027429	1.84949
	PTPI	678	578	876	65.98	0.0002008	7.5e-06	26.8317	0.0009531	0.755282	0.0024665	1.85196
	VSWI	679	471	714	65.97	0.0001636	6.1e-06	26.8255	0.0007766	0.756058	0.0020582	1.85402
	PEPL	680	581	881	65.95	0.0002019	7.5e-06	26.8179	0.0009579	0.757016	0.0024778	1.85649
	IGNY	681	577	875	65.94	0.0002005	7.5e-06	26.8159	0.0009513	0.757968	0.0024627	1.85896
	PATW	682	551	836	65.91	0.0001914	7.1e-06	26.8022	0.0009083	0.758876	0.0023645	1.86132
	PSPQ	683	612	929	65.88	0.0002126	7.9e-06	26.7892	0.0010087	0.759884	0.002594	1.86391
	LQWL	684	384	583	65.87	0.0001334	5e-06	26.7847	0.0006329	0.760517	0.0017173	1.86563
	PLAS	685	660	1003	65.8	0.0002293	8.6e-06	26.7589	0.0010874	0.761605	0.0027725	1.8684
	ISSM	686	629	956	65.79	0.0002185	8.2e-06	26.7558	0.0010363	0.762641	0.0026575	1.87106
	PQRL	687	600	912	65.79	0.0002085	7.8e-06	26.7535	0.0009885	0.763629	0.0025491	1.87361
	PRAH	688	621	945	65.71	0.0002158	8.1e-06	26.7229	0.0010227	0.764652	0.0026276	1.87624
	PGYL	689	640	974	65.71	0.0002224	8.3e-06	26.7206	0.001054	0.765706	0.0026984	1.87894
	MGHL	690	654	996	65.66	0.0002272	8.5e-06	26.7019	0.0010768	0.766783	0.0027503	1.88169
	PRQM	691	512	780	65.64	0.0001779	6.7e-06	26.6932	0.0008429	0.767626	0.002216	1.8839
	PQTL	692	639	974	65.61	0.000222	8.3e-06	26.6788	0.0010518	0.768678	0.0026946	1.8866
	PRHF	693	467	712	65.59	0.0001623	6.1e-06	26.6724	0.0007687	0.769446	0.0020427	1.88864
	MSAM	694	585	892	65.58	0.0002033	7.6e-06	26.6695	0.0009629	0.770409	0.0024928	1.89113
	MASW	695	558	851	65.57	0.0001939	7.3e-06	26.6642	0.0009184	0.771328	0.002391	1.89352
	VSAI	696	594	906	65.56	0.0002064	7.7e-06	26.6614	0.0009776	0.772305	0.0025266	1.89605
	VAWQ	697	472	720	65.56	0.000164	6.2e-06	26.6584	0.0007768	0.773082	0.0020621	1.89811
	VRNM	698	526	803	65.5	0.0001828	6.9e-06	26.6376	0.0008654	0.773947	0.0022694	1.90038
	LAAY	699	444	678	65.49	0.0001543	5.8e-06	26.6304	0.0007305	0.774678	0.0019534	1.90234
	PMNM	700	499	762	65.49	0.0001734	6.5e-06	26.6299	0.0008209	0.775499	0.0021661	1.9045
	PGNI	701	625	955	65.45	0.0002172	8.2e-06	26.6134	0.001028	0.776527	0.0026426	1.90714
	PRNV	702	488	746	65.42	0.0001696	6.4e-06	26.6015	0.0008026	0.777329	0.0021238	1.90927
	IANF	703	459	702	65.38	0.0001595	6e-06	26.5889	0.0007548	0.778084	0.0020117	1.91128
	PLSQ	704	657	1005	65.37	0.0002283	8.6e-06	26.5842	0.0010803	0.779164	0.0027614	1.91404
	PENL	705	622	952	65.34	0.0002161	8.1e-06	26.5692	0.0010226	0.780187	0.0026314	1.91667
	PNWL	706	554	848	65.33	0.0001925	7.2e-06	26.5667	0.0009108	0.781098	0.0023758	1.91905
	LQGL	707	623	954	65.3	0.0002165	8.2e-06	26.5561	0.0010241	0.782122	0.0026351	1.92168
	PATI	708	613	939	65.28	0.000213	8e-06	26.5472	0.0010075	0.783129	0.0025978	1.92428
	VAYL	709	415	636	65.25	0.0001442	5.4e-06	26.5348	0.000682	0.783811	0.0018398	1.92612
	IGRL	710	475	728	65.25	0.000165	6.2e-06	26.533	0.0007806	0.784592	0.0020737	1.92819
	PGAW	711	586	899	65.18	0.0002036	7.7e-06	26.5071	0.0009627	0.785555	0.0024966	1.93069
	PTGY	712	659	1011	65.18	0.000229	8.6e-06	26.5069	0.0010826	0.786637	0.0027688	1.93346
	PFAY	713	493	757	65.13	0.0001713	6.5e-06	26.4835	0.0008097	0.787447	0.0021431	1.9356
	IGGL	714	631	969	65.12	0.0002192	8.3e-06	26.4807	0.0010363	0.788483	0.0026649	1.93827
	VQWM	715	427	656	65.09	0.0001484	5.6e-06	26.4697	0.0007012	0.789184	0.0018869	1.94016
	PAKY	716	563	865	65.09	0.0001956	7.4e-06	26.4677	0.0009245	0.790109	0.0024099	1.94256
	MGML	717	587	902	65.08	0.000204	7.7e-06	26.464	0.0009639	0.791073	0.0025003	1.94507
	VGGL	718	610	938	65.03	0.0002119	8e-06	26.4455	0.0010014	0.792074	0.0025866	1.94765
	VRGM	719	511	786	65.01	0.0001775	6.7e-06	26.4376	0.0008388	0.792913	0.0022121	1.94986
	PSGV	720	685	1054	64.99	0.000238	9e-06	26.4286	0.0011243	0.794037	0.0028648	1.95273
	IASW	721	501	771	64.98	0.0001741	6.6e-06	26.4246	0.0008223	0.79486	0.0021738	1.9549
	PSNV	722	669	1030	64.95	0.0002324	8.8e-06	26.4127	0.0010979	0.795957	0.0028058	1.95771
	PIHL	723	604	930	64.95	0.0002099	7.9e-06	26.4106	0.0009912	0.796949	0.0025641	1.96027
	VRGI	724	435	671	64.83	0.0001511	5.7e-06	26.3628	0.0007134	0.797662	0.0019182	1.96219
	IQWM	725	337	520	64.81	0.0001171	4.4e-06	26.3543	0.0005527	0.798215	0.0015292	1.96372
	IAHI	726	488	753	64.81	0.0001696	6.4e-06	26.3542	0.0008003	0.799015	0.0021238	1.96584
	WGAL	727	596	920	64.78	0.0002071	7.9e-06	26.3441	0.0009773	0.799992	0.0025341	1.96838
	ALMS	728	548	846	64.78	0.0001904	7.2e-06	26.3411	0.0008985	0.800891	0.0023531	1.97073
	PGFL	729	623	962	64.76	0.0002165	8.2e-06	26.3353	0.0010215	0.801912	0.0026351	1.97337
	PANQ	730	509	786	64.76	0.0001769	6.7e-06	26.3342	0.0008345	0.802747	0.0022045	1.97557
	ALGL	731	505	780	64.74	0.0001755	6.7e-06	26.3282	0.0008279	0.803575	0.0021891	1.97776
	IQAL	732	514	794	64.74	0.0001786	6.8e-06	26.3249	0.0008426	0.804418	0.0022236	1.97998
	PAWW	733	424	655	64.73	0.0001473	5.6e-06	26.3238	0.0006951	0.805113	0.0018752	1.98186
	PQFL	734	508	785	64.71	0.0001765	6.7e-06	26.3159	0.0008327	0.805945	0.0022006	1.98406
	MRWL	735	374	578	64.71	0.0001299	4.9e-06	26.3129	0.000613	0.806558	0.0016776	1.98574
	PSEW	736	536	829	64.66	0.0001862	7.1e-06	26.2927	0.0008784	0.807437	0.0023075	1.98804
	PLWM	737	492	761	64.65	0.0001709	6.5e-06	26.2909	0.0008063	0.808243	0.0021392	1.99018
	MANI	738	554	857	64.64	0.0001925	7.3e-06	26.2878	0.0009078	0.809151	0.0023758	1.99256
	PQKL	739	588	910	64.62	0.0002043	7.8e-06	26.2761	0.0009634	0.810114	0.0025041	1.99506
	LGAW	740	514	796	64.57	0.0001786	6.8e-06	26.2588	0.000842	0.810956	0.0022236	1.99729
	HASL	741	667	1033	64.57	0.0002317	8.8e-06	26.2573	0.0010926	0.812049	0.0027984	2.00009
	VAML	742	408	632	64.56	0.0001418	5.4e-06	26.2523	0.0006683	0.812717	0.0018123	2.0019
	PKYL	743	519	804	64.55	0.0001803	6.9e-06	26.2504	0.0008501	0.813567	0.0022427	2.00414
	PKPW	744	464	719	64.53	0.0001612	6.1e-06	26.243	0.0007599	0.814327	0.0020311	2.00617
	AIAW	745	451	699	64.52	0.0001567	6e-06	26.2376	0.0007386	0.815066	0.0019806	2.00815
	PKNF	746	451	699	64.52	0.0001567	6e-06	26.2376	0.0007386	0.815804	0.0019806	2.01013
	VRAI	747	449	696	64.51	0.000156	5.9e-06	26.2338	0.0007353	0.81654	0.0019728	2.01211
	LRPL	748	438	679	64.51	0.0001522	5.8e-06	26.2318	0.0007173	0.817257	0.00193	2.01404
	LSHM	749	656	1017	64.5	0.0002279	8.7e-06	26.2305	0.0010743	0.818331	0.0027577	2.01679
	LASI	750	545	845	64.5	0.0001894	7.2e-06	26.2279	0.0008925	0.819224	0.0023417	2.01913
	ELRS	751	597	926	64.47	0.0002074	7.9e-06	26.2173	0.0009775	0.820201	0.0025379	2.02167
	ISHM	752	605	939	64.43	0.0002102	8e-06	26.2008	0.0009904	0.821191	0.0025679	2.02424
	MRPL	753	559	868	64.4	0.0001942	7.4e-06	26.1889	0.000915	0.822106	0.0023948	2.02664
	PQSY	754	591	919	64.31	0.0002053	7.9e-06	26.1515	0.0009669	0.823073	0.0025154	2.02915
	VGAM	755	607	944	64.3	0.0002109	8.1e-06	26.1482	0.0009931	0.824066	0.0025753	2.03173
	VASW	756	551	857	64.29	0.0001914	7.3e-06	26.1454	0.0009014	0.824968	0.0023645	2.03409
	PSMI	757	593	923	64.25	0.000206	7.9e-06	26.1263	0.0009699	0.825938	0.0025229	2.03661
	PHQL	758	573	892	64.24	0.0001991	7.6e-06	26.1225	0.0009371	0.826875	0.0024476	2.03906
	PSGQ	759	666	1037	64.22	0.0002314	8.9e-06	26.1168	0.0010892	0.827964	0.0027947	2.04186
	IGYM	760	523	815	64.17	0.0001817	7e-06	26.0957	0.0008551	0.828819	0.002258	2.04411
	PKQL	761	514	801	64.17	0.0001786	6.8e-06	26.0949	0.0008404	0.82966	0.0022236	2.04634
	PVQL	762	582	907	64.17	0.0002022	7.7e-06	26.094	0.0009515	0.830611	0.0024815	2.04882
	MANY	763	499	778	64.14	0.0001734	6.6e-06	26.0823	0.0008157	0.831427	0.0021661	2.05099
	PESL	764	656	1023	64.13	0.0002279	8.7e-06	26.0767	0.0010723	0.832499	0.0027577	2.05374
	LRSM	765	386	602	64.12	0.0001341	5.1e-06	26.0745	0.000631	0.83313	0.0017253	2.05547
	PMPI	766	477	744	64.11	0.0001657	6.4e-06	26.0717	0.0007797	0.83391	0.0020814	2.05755
	PTPY	767	568	886	64.11	0.0001974	7.6e-06	26.0699	0.0009284	0.834838	0.0024288	2.05998
	PVAQ	768	566	883	64.1	0.0001967	7.5e-06	26.0663	0.0009251	0.835763	0.0024212	2.0624
	PISM	769	557	869	64.1	0.0001935	7.4e-06	26.0651	0.0009104	0.836674	0.0023872	2.06479
	PSFM	770	573	894	64.09	0.0001991	7.6e-06	26.064	0.0009365	0.83761	0.0024476	2.06723
	ISNW	771	546	852	64.08	0.0001897	7.3e-06	26.0602	0.0008923	0.838503	0.0023455	2.06958
	LRGI	772	412	643	64.07	0.0001431	5.5e-06	26.0562	0.0006733	0.839176	0.001828	2.07141
	PLWI	773	485	757	64.07	0.0001685	6.5e-06	26.0538	0.0007926	0.839968	0.0021123	2.07352
	LRWL	774	310	484	64.05	0.0001077	4.1e-06	26.046	0.0005066	0.840475	0.0014197	2.07494
	HIAW	775	422	659	64.04	0.0001466	5.6e-06	26.0406	0.0006895	0.841164	0.0018673	2.07681
	PSQI	776	605	945	64.02	0.0002102	8.1e-06	26.0344	0.0009885	0.842153	0.0025679	2.07938
	FGNL	777	633	989	64	0.0002199	8.5e-06	26.0275	0.0010341	0.843187	0.0026723	2.08205
	LGAY	778	551	861	64	0.0001914	7.4e-06	26.0239	0.0009001	0.844087	0.0023645	2.08441
	PMPM	779	405	633	63.98	0.0001407	5.4e-06	26.0181	0.0006616	0.844749	0.0018005	2.08621
	PHPI	780	444	694	63.98	0.0001543	5.9e-06	26.0164	0.0007253	0.845474	0.0019534	2.08817
	IGNI	781	595	931	63.91	0.0002067	8e-06	25.9891	0.0009716	0.846446	0.0025304	2.0907
	ISNY	782	582	911	63.89	0.0002022	7.8e-06	25.9794	0.0009503	0.847396	0.0024815	2.09318
	LANF	783	488	764	63.87	0.0001696	6.5e-06	25.9747	0.0007967	0.848193	0.0021238	2.0953
	PRFM	784	487	763	63.83	0.0001692	6.5e-06	25.9555	0.0007949	0.848988	0.00212	2.09742
	ARGL	785	305	478	63.81	0.000106	4.1e-06	25.9476	0.0004978	0.849485	0.0013993	2.09882
	LGSM	786	592	928	63.79	0.0002057	7.9e-06	25.9417	0.0009662	0.850452	0.0025191	2.10134
	LAHI	787	604	947	63.78	0.0002099	8.1e-06	25.9365	0.0009857	0.851437	0.0025641	2.1039
	PWAI	788	485	761	63.73	0.0001685	6.5e-06	25.9168	0.0007913	0.852229	0.0021123	2.10602
	VRWL	789	361	567	63.67	0.0001254	4.8e-06	25.891	0.0005888	0.852817	0.0016257	2.10764
	VSGM	790	636	999	63.66	0.000221	8.5e-06	25.889	0.0010373	0.853855	0.0026835	2.11033
	LGNI	791	646	1015	63.65	0.0002245	8.7e-06	25.8816	0.0010535	0.854908	0.0027206	2.11305
	PVHM	792	532	836	63.64	0.0001848	7.1e-06	25.8779	0.0008676	0.855776	0.0022923	2.11534
	IASY	793	502	789	63.62	0.0001744	6.7e-06	25.8733	0.0008186	0.856594	0.0021776	2.11752
	PTWL	794	519	816	63.6	0.0001803	7e-06	25.8644	0.0008462	0.857441	0.0022427	2.11976
	VAGY	795	608	956	63.6	0.0002112	8.2e-06	25.8625	0.0009913	0.858432	0.0025791	2.12234
	LAHW	796	552	868	63.59	0.0001918	7.4e-06	25.8609	0.0009	0.859332	0.0023683	2.12471
	LAQL	797	509	801	63.55	0.0001769	6.8e-06	25.841	0.0008297	0.860162	0.0022045	2.12691
	LQWM	798	434	683	63.54	0.0001508	5.8e-06	25.8401	0.0007074	0.860869	0.0019143	2.12882
	WSAL	799	501	789	63.5	0.0001741	6.7e-06	25.8217	0.0008165	0.861686	0.0021738	2.131
	IADL	800	586	923	63.49	0.0002036	7.9e-06	25.8179	0.000955	0.862641	0.0024966	2.1335
	PVGQ	801	612	964	63.49	0.0002126	8.2e-06	25.8166	0.0009973	0.863638	0.002594	2.13609
	PVWM	802	431	679	63.48	0.0001497	5.8e-06	25.8126	0.0007023	0.86434	0.0019026	2.13799
	SAAL	803	600	946	63.42	0.0002085	8.1e-06	25.792	0.0009775	0.865318	0.0025491	2.14054
	PGAF	804	591	932	63.41	0.0002053	8e-06	25.7867	0.0009628	0.86628	0.0025154	2.14306
	PSWQ	805	532	839	63.41	0.0001848	7.2e-06	25.7854	0.0008666	0.867147	0.0022923	2.14535
	MAAW	806	445	702	63.39	0.0001546	6e-06	25.7779	0.0007248	0.867872	0.0019573	2.14731
	AAHL	807	632	997	63.39	0.0002196	8.5e-06	25.7778	0.0010294	0.868901	0.0026686	2.14997
	IGSM	808	624	985	63.35	0.0002168	8.4e-06	25.7616	0.0010162	0.869918	0.0026388	2.15261
	LNWL	809	433	684	63.3	0.0001504	5.8e-06	25.7428	0.000705	0.870622	0.0019104	2.15452
	LADL	810	584	924	63.2	0.0002029	7.9e-06	25.7019	0.0009504	0.871573	0.0024891	2.15701
	PQSW	811	541	856	63.2	0.000188	7.3e-06	25.7009	0.0008804	0.872453	0.0023265	2.15934
	ISQL	812	589	932	63.2	0.0002046	8e-06	25.6995	0.0009585	0.873412	0.0025079	2.16185
	PIPW	813	455	720	63.19	0.0001581	6.2e-06	25.6982	0.0007404	0.874152	0.0019962	2.16384
	PLPV	814	631	999	63.16	0.0002192	8.5e-06	25.6855	0.0010267	0.875179	0.0026649	2.16651
	PTPM	815	504	798	63.16	0.0001751	6.8e-06	25.6834	0.00082	0.875999	0.0021853	2.16869
	ASGL	816	601	952	63.13	0.0002088	8.1e-06	25.6721	0.0009777	0.876977	0.0025529	2.17125
	LRSN	817	529	838	63.13	0.0001838	7.2e-06	25.6706	0.0008606	0.877837	0.0022809	2.17353
	PSYI	818	570	903	63.12	0.000198	7.7e-06	25.6692	0.0009272	0.878764	0.0024363	2.17596
	AIAY	819	455	721	63.11	0.0001581	6.2e-06	25.6626	0.0007401	0.879505	0.0019962	2.17796
	LGNY	820	602	954	63.1	0.0002092	8.2e-06	25.6609	0.0009792	0.880484	0.0025566	2.18052
	PGSM	821	639	1014	63.02	0.000222	8.7e-06	25.6264	0.001039	0.881523	0.0026946	2.18321
	PGTL	822	639	1014	63.02	0.000222	8.7e-06	25.6264	0.001039	0.882562	0.0026946	2.18591
	PSPV	823	659	1046	63	0.000229	8.9e-06	25.6199	0.0010714	0.883633	0.0027688	2.18867
	VGNW	824	560	889	62.99	0.0001946	7.6e-06	25.616	0.0009104	0.884543	0.0023986	2.19107
	PRGH	825	634	1007	62.96	0.0002203	8.6e-06	25.6026	0.0010305	0.885574	0.0026761	2.19375
	IRWL	826	414	658	62.92	0.0001438	5.6e-06	25.5858	0.0006728	0.886247	0.0018359	2.19559
	PALM	827	554	881	62.88	0.0001925	7.5e-06	25.5716	0.0009002	0.887147	0.0023758	2.19796
	ISAI	828	523	832	62.86	0.0001817	7.1e-06	25.5625	0.0008497	0.887997	0.002258	2.20022
	LSWL	829	330	525	62.86	0.0001147	4.5e-06	25.5611	0.0005361	0.888533	0.0015009	2.20172
	LLGY	830	449	715	62.8	0.000156	6.1e-06	25.5367	0.0007292	0.889262	0.0019728	2.20369
	PREW	831	544	867	62.75	0.000189	7.4e-06	25.5155	0.0008833	0.890145	0.0023379	2.20603
	PGNY	832	608	969	62.75	0.0002112	8.3e-06	25.5155	0.0009872	0.891132	0.0025791	2.20861
	PVDL	833	609	971	62.72	0.0002116	8.3e-06	25.5048	0.0009887	0.892121	0.0025828	2.21119
	AAAI	834	578	922	62.69	0.0002008	7.9e-06	25.493	0.0009383	0.89306	0.0024665	2.21366
	VSAW	835	502	801	62.67	0.0001744	6.8e-06	25.4856	0.0008148	0.893874	0.0021776	2.21584
	PLKL	836	532	849	62.66	0.0001848	7.3e-06	25.4817	0.0008635	0.894738	0.0022923	2.21813
	MQWI	837	317	506	62.65	0.0001101	4.3e-06	25.4761	0.0005145	0.895252	0.0014482	2.21958
	PVEL	838	550	878	62.64	0.0001911	7.5e-06	25.4737	0.0008926	0.896145	0.0023607	2.22194
	PHPY	839	458	732	62.57	0.0001591	6.3e-06	25.4436	0.000743	0.896888	0.0020078	2.22395
	PAFI	840	458	732	62.57	0.0001591	6.3e-06	25.4436	0.000743	0.897631	0.0020078	2.22595
	YAAM	841	469	750	62.53	0.000163	6.4e-06	25.4294	0.0007607	0.898392	0.0020505	2.228
	PYQL	842	529	846	62.53	0.0001838	7.2e-06	25.4279	0.000858	0.89925	0.0022809	2.23028
	PSKM	843	559	894	62.53	0.0001942	7.6e-06	25.4272	0.0009067	0.900156	0.0023948	2.23268
	VRHL	844	392	627	62.52	0.0001362	5.4e-06	25.4239	0.0006358	0.900792	0.0017491	2.23443
	AVAW	845	482	771	62.52	0.0001675	6.6e-06	25.4224	0.0007818	0.901574	0.0021007	2.23653
	LQWI	846	436	698	62.46	0.0001515	6e-06	25.4013	0.000707	0.902281	0.0019221	2.23845
	PAHQ	847	459	735	62.45	0.0001595	6.3e-06	25.3951	0.0007442	0.903025	0.0020117	2.24046
	IAHW	848	399	639	62.44	0.0001386	5.5e-06	25.392	0.0006469	0.903672	0.0017768	2.24224
	FANL	849	492	788	62.44	0.0001709	6.7e-06	25.39	0.0007977	0.90447	0.0021392	2.24438
	HGNL	850	656	1051	62.42	0.0002279	9e-06	25.382	0.0010634	0.905533	0.0027577	2.24714
	PAQY	851	496	795	62.39	0.0001723	6.8e-06	25.3711	0.000804	0.906337	0.0021546	2.24929
	LASW	852	484	776	62.37	0.0001682	6.6e-06	25.3634	0.0007844	0.907121	0.0021084	2.2514
	IAEL	853	532	853	62.37	0.0001848	7.3e-06	25.3622	0.0008622	0.907984	0.0022923	2.25369
	PRWF	854	424	680	62.35	0.0001473	5.8e-06	25.356	0.0006871	0.908671	0.0018752	2.25557
	MAAM	855	460	738	62.33	0.0001598	6.3e-06	25.347	0.0007454	0.909416	0.0020156	2.25758
	LAYL	856	344	552	62.32	0.0001195	4.7e-06	25.3422	0.0005574	0.909973	0.0015574	2.25914
	IRSM	857	491	788	62.31	0.0001706	6.7e-06	25.3384	0.0007955	0.910769	0.0021354	2.26128
	PKDL	858	585	939	62.3	0.0002033	8e-06	25.3346	0.0009478	0.911717	0.0024928	2.26377
	MGAY	859	543	872	62.27	0.0001887	7.5e-06	25.3226	0.0008796	0.912597	0.0023341	2.2661
	VGNY	860	609	978	62.27	0.0002116	8.4e-06	25.3223	0.0009865	0.913583	0.0025828	2.26869
	VSSM	861	561	901	62.26	0.0001949	7.7e-06	25.3199	0.0009087	0.914492	0.0024023	2.27109
	ALHS	862	620	996	62.25	0.0002154	8.5e-06	25.3138	0.0010042	0.915496	0.0026239	2.27371
	ARAM	863	461	741	62.21	0.0001602	6.3e-06	25.2992	0.0007466	0.916243	0.0020195	2.27573
	IGLL	864	433	696	62.21	0.0001504	5.9e-06	25.299	0.0007012	0.916944	0.0019104	2.27764
	PFGI	865	528	849	62.19	0.0001835	7.3e-06	25.2901	0.000855	0.917799	0.0022771	2.27992
	IAGW	866	495	796	62.19	0.000172	6.8e-06	25.2881	0.0008015	0.9186	0.0021508	2.28207
	MAEL	867	536	862	62.18	0.0001862	7.4e-06	25.2861	0.0008679	0.919468	0.0023075	2.28438
	YSNL	868	572	920	62.17	0.0001987	7.9e-06	25.2832	0.0009261	0.920394	0.0024439	2.28682
	LAPM	869	585	941	62.17	0.0002033	8e-06	25.2808	0.0009472	0.921342	0.0024928	2.28931
	PHGM	870	504	811	62.15	0.0001751	6.9e-06	25.2717	0.0008159	0.922157	0.0021853	2.2915
	LRAN	871	563	906	62.14	0.0001956	7.7e-06	25.27	0.0009114	0.923069	0.0024099	2.29391
	IQSL	872	535	861	62.14	0.0001859	7.4e-06	25.2682	0.0008661	0.923935	0.0023037	2.29621
	PSHF	873	579	932	62.12	0.0002012	8e-06	25.2631	0.0009373	0.924872	0.0024702	2.29868
	QAAL	874	615	990	62.12	0.0002137	8.5e-06	25.2618	0.0009955	0.925868	0.0026052	2.30129
	VGAI	875	615	991	62.06	0.0002137	8.5e-06	25.2363	0.0009952	0.926863	0.0026052	2.30389
	MGAM	876	564	909	62.05	0.000196	7.8e-06	25.2313	0.0009126	0.927775	0.0024137	2.30631
	HAGL	877	639	1030	62.04	0.000222	8.8e-06	25.2283	0.0010339	0.928809	0.0026946	2.309
	NLMS	878	570	919	62.02	0.000198	7.9e-06	25.2222	0.0009222	0.929732	0.0024363	2.31144
	MAML	879	408	658	62.01	0.0001418	5.6e-06	25.215	0.0006601	0.930392	0.0018123	2.31325
	VRNI	880	419	676	61.98	0.0001456	5.8e-06	25.2053	0.0006778	0.931069	0.0018556	2.31511
	MGEL	881	595	960	61.98	0.0002067	8.2e-06	25.204	0.0009625	0.932032	0.0025304	2.31764
	PRTM	882	560	904	61.95	0.0001946	7.7e-06	25.1909	0.0009057	0.932938	0.0023986	2.32003
	PAPQ	883	501	809	61.93	0.0001741	6.9e-06	25.1834	0.0008102	0.933748	0.0021738	2.32221
	IRAI	884	465	751	61.92	0.0001616	6.4e-06	25.1789	0.0007519	0.9345	0.002035	2.32424
	SIAW	885	520	840	61.9	0.0001807	7.2e-06	25.1738	0.0008408	0.935341	0.0022465	2.32649
	IGAY	886	523	845	61.89	0.0001817	7.2e-06	25.1692	0.0008456	0.936186	0.002258	2.32875
	LSGM	887	594	960	61.88	0.0002064	8.2e-06	25.1617	0.0009603	0.937147	0.0025266	2.33127
	PWGM	888	482	779	61.87	0.0001675	6.7e-06	25.1614	0.0007793	0.937926	0.0021007	2.33338
	PAPV	889	602	973	61.87	0.0002092	8.3e-06	25.1599	0.0009732	0.938899	0.0025566	2.33593
	HLAW	890	524	847	61.87	0.0001821	7.2e-06	25.1578	0.0008471	0.939746	0.0022618	2.33819
	PREY	891	592	957	61.86	0.0002057	8.2e-06	25.1556	0.000957	0.940703	0.0025191	2.34071
	PAAH	892	548	886	61.85	0.0001904	7.6e-06	25.1519	0.0008859	0.941589	0.0023531	2.34307
	PWGI	893	522	844	61.85	0.0001814	7.2e-06	25.1508	0.0008438	0.942433	0.0022542	2.34532
	NAAL	894	627	1014	61.83	0.0002178	8.7e-06	25.1451	0.0010135	0.943446	0.00265	2.34797
	AVAM	895	505	817	61.81	0.0001755	7e-06	25.1359	0.0008162	0.944263	0.0021891	2.35016
	PFGM	896	492	796	61.81	0.0001709	6.8e-06	25.1349	0.0007952	0.945058	0.0021392	2.3523
	PINI	897	482	780	61.79	0.0001675	6.7e-06	25.1291	0.0007789	0.945837	0.0021007	2.3544
	AYAL	898	511	828	61.71	0.0001775	7.1e-06	25.0966	0.0008255	0.946662	0.0022121	2.35661
	PMML	899	432	700	61.71	0.0001501	6e-06	25.0963	0.0006979	0.94736	0.0019065	2.35852
	FGAL	900	569	922	61.71	0.0001977	7.9e-06	25.0961	0.0009192	0.948279	0.0024326	2.36095
	VSSW	901	523	848	61.67	0.0001817	7.2e-06	25.0802	0.0008447	0.949124	0.002258	2.36321
	PYWL	902	468	759	61.66	0.0001626	6.5e-06	25.0743	0.0007558	0.94988	0.0020466	2.36526
	PTGW	903	577	936	61.65	0.0002005	8e-06	25.0683	0.0009318	0.950812	0.0024627	2.36772
	PIPF	904	466	756	61.64	0.0001619	6.5e-06	25.0662	0.0007525	0.951564	0.0020389	2.36976
	PFAW	905	403	654	61.62	0.00014	5.6e-06	25.0583	0.0006507	0.952215	0.0017926	2.37155
	PLML	906	412	669	61.58	0.0001431	5.7e-06	25.0435	0.0006651	0.95288	0.001828	2.37338
	PWAM	907	428	695	61.58	0.0001487	5.9e-06	25.0428	0.0006909	0.953571	0.0018909	2.37527
	PAMF	908	428	695	61.58	0.0001487	5.9e-06	25.0428	0.0006909	0.954262	0.0018909	2.37716
	PVML	909	421	684	61.55	0.0001463	5.8e-06	25.0294	0.0006795	0.954941	0.0018634	2.37902
	MASI	910	582	946	61.52	0.0002022	8.1e-06	25.0182	0.0009393	0.955881	0.0024815	2.3815
	PTPW	911	534	868	61.52	0.0001855	7.4e-06	25.0176	0.0008618	0.956742	0.0022999	2.3838
	PSSQ	912	653	1062	61.49	0.0002269	9.1e-06	25.0042	0.0010537	0.957796	0.0027466	2.38655
	PAFY	913	399	649	61.48	0.0001386	5.5e-06	25.0007	0.0006438	0.95844	0.0017768	2.38833
	PRYI	914	402	654	61.47	0.0001397	5.6e-06	24.9961	0.0006486	0.959088	0.0017886	2.39012
	PAYF	915	440	716	61.45	0.0001529	6.1e-06	24.9899	0.0007098	0.959798	0.0019378	2.39205
	PQWY	916	388	632	61.39	0.0001348	5.4e-06	24.9654	0.0006258	0.960424	0.0017332	2.39379
	PGLL	917	542	883	61.38	0.0001883	7.5e-06	24.9611	0.0008741	0.961298	0.0023303	2.39612
	PSMW	918	510	831	61.37	0.0001772	7.1e-06	24.9571	0.0008224	0.962121	0.0022083	2.39833
	PTGF	919	583	950	61.37	0.0002026	8.1e-06	24.9557	0.0009401	0.963061	0.0024853	2.40081
	ARAL	920	332	541	61.37	0.0001154	4.6e-06	24.9554	0.0005354	0.963596	0.001509	2.40232
	HGAL	921	648	1056	61.36	0.0002251	9e-06	24.9537	0.0010449	0.964641	0.0027281	2.40505
	PINM	922	435	709	61.35	0.0001511	6.1e-06	24.9498	0.0007014	0.965342	0.0019182	2.40697
	PYML	923	473	771	61.35	0.0001643	6.6e-06	24.9477	0.0007627	0.966105	0.002066	2.40903
	VSAY	924	487	794	61.34	0.0001692	6.8e-06	24.9421	0.0007852	0.96689	0.00212	2.41115
	PHGY	925	539	879	61.32	0.0001873	7.5e-06	24.9359	0.000869	0.967759	0.0023189	2.41347
	PAEM	926	409	667	61.32	0.0001421	5.7e-06	24.9357	0.0006594	0.968419	0.0018162	2.41529
	PVYL	927	420	685	61.31	0.0001459	5.9e-06	24.9335	0.0006771	0.969096	0.0018595	2.41715
	PLNV	928	605	987	61.3	0.0002102	8.4e-06	24.9266	0.0009753	0.970071	0.0025679	2.41971
	PRDI	929	598	976	61.27	0.0002078	8.3e-06	24.9159	0.0009639	0.971035	0.0025416	2.42226
	VATL	930	544	888	61.26	0.000189	7.6e-06	24.9121	0.0008768	0.971912	0.0023379	2.42459
	VGNI	931	615	1004	61.25	0.0002137	8.6e-06	24.9095	0.0009912	0.972903	0.0026052	2.4272
	PMEL	932	498	813	61.25	0.000173	6.9e-06	24.9094	0.0008026	0.973706	0.0021623	2.42936
	LAGY	933	547	893	61.25	0.0001901	7.6e-06	24.9092	0.0008816	0.974587	0.0023493	2.43171
	AIAL	934	439	717	61.23	0.0001525	6.1e-06	24.8983	0.0007074	0.975294	0.0019339	2.43364
	ALFS	935	431	704	61.22	0.0001497	6e-06	24.896	0.0006945	0.975989	0.0019026	2.43555
	LGYL	936	434	709	61.21	0.0001508	6.1e-06	24.8925	0.0006993	0.976688	0.0019143	2.43746
	AIPL	937	598	977	61.21	0.0002078	8.3e-06	24.8904	0.0009636	0.977652	0.0025416	2.44
	LSEL	938	522	853	61.2	0.0001814	7.3e-06	24.8855	0.000841	0.978493	0.0022542	2.44226
	PISI	939	574	938	61.19	0.0001994	8e-06	24.8848	0.0009248	0.979418	0.0024514	2.44471
	LSNF	940	506	827	61.19	0.0001758	7.1e-06	24.8811	0.0008152	0.980233	0.002193	2.4469
	MGWY	941	405	662	61.18	0.0001407	5.7e-06	24.8783	0.0006525	0.980885	0.0018005	2.4487
	IGNF	942	534	873	61.17	0.0001855	7.5e-06	24.8743	0.0008603	0.981746	0.0022999	2.451
	PLSF	943	513	839	61.14	0.0001782	7.2e-06	24.8645	0.0008263	0.982572	0.0022198	2.45322
	PGNF	944	568	929	61.14	0.0001974	7.9e-06	24.8632	0.0009149	0.983487	0.0024288	2.45565
	VSNF	945	549	898	61.14	0.0001907	7.7e-06	24.8611	0.0008843	0.984371	0.0023569	2.45801
	PHPM	946	401	656	61.13	0.0001393	5.6e-06	24.8579	0.0006459	0.985017	0.0017847	2.45979
	PYAF	947	456	746	61.13	0.0001584	6.4e-06	24.8571	0.0007344	0.985752	0.0020001	2.46179
	IGTL	948	574	940	61.06	0.0001994	8e-06	24.8318	0.0009242	0.986676	0.0024514	2.46424
	PGQW	949	472	773	61.06	0.000164	6.6e-06	24.8306	0.00076	0.987436	0.0020621	2.46631
	IGHI	950	531	870	61.03	0.0001845	7.4e-06	24.8199	0.0008548	0.988291	0.0022885	2.46859
	PVAH	951	556	911	61.03	0.0001932	7.8e-06	24.8188	0.0008951	0.989186	0.0023834	2.47098
	IGAW	952	451	739	61.03	0.0001567	6.3e-06	24.8174	0.000726	0.989912	0.0019806	2.47296
	IARL	953	413	677	61	0.0001435	5.8e-06	24.8077	0.0006648	0.990576	0.001832	2.47479
	PSRY	954	591	969	60.99	0.0002053	8.3e-06	24.8021	0.0009512	0.991528	0.0025154	2.47731
	PYSM	955	556	912	60.96	0.0001932	7.8e-06	24.7916	0.0008948	0.992422	0.0023834	2.47969
	PKSW	956	571	937	60.94	0.0001984	8e-06	24.7811	0.0009188	0.993341	0.0024401	2.48213
	PRMI	957	354	581	60.93	0.000123	5e-06	24.7772	0.0005696	0.993911	0.0015976	2.48373
	TAWL	958	502	824	60.92	0.0001744	7e-06	24.7743	0.0008077	0.994718	0.0021776	2.4859
	PGWY	959	502	824	60.92	0.0001744	7e-06	24.7743	0.0008077	0.995526	0.0021776	2.48808
	PMNF	960	444	729	60.91	0.0001543	6.2e-06	24.7674	0.0007143	0.99624	0.0019534	2.49004
	PISY	961	551	905	60.88	0.0001914	7.7e-06	24.7587	0.0008864	0.997127	0.0023645	2.4924
	AANM	962	526	864	60.88	0.0001828	7.4e-06	24.7569	0.0008461	0.997973	0.0022694	2.49467
	AYGL	963	571	938	60.87	0.0001984	8e-06	24.7547	0.0009185	0.998892	0.0024401	2.49711
	AVNL	964	482	792	60.86	0.0001675	6.8e-06	24.7484	0.0007753	0.999667	0.0021007	2.49921
	MSAY	965	513	843	60.85	0.0001782	7.2e-06	24.7465	0.0008251	1.00049	0.0022198	2.50143
	PRAS	966	533	876	60.84	0.0001852	7.5e-06	24.7427	0.0008572	1.00135	0.0022961	2.50373
	PYNM	967	444	730	60.82	0.0001543	6.2e-06	24.7334	0.000714	1.00206	0.0019534	2.50568
	VSHM	968	599	985	60.81	0.0002081	8.4e-06	24.7295	0.0009632	1.00303	0.0025454	2.50823
	LIGW	969	456	750	60.8	0.0001584	6.4e-06	24.7245	0.0007332	1.00376	0.0020001	2.51023
	MAAF	970	397	653	60.8	0.0001379	5.6e-06	24.723	0.0006383	1.0044	0.0017689	2.51199
	AVAY	971	502	826	60.77	0.0001744	7.1e-06	24.7143	0.0008071	1.0052	0.0021776	2.51417
	KADL	972	565	930	60.75	0.0001963	7.9e-06	24.7053	0.0009083	1.00611	0.0024175	2.51659
	LAAW	973	438	721	60.75	0.0001522	6.2e-06	24.7038	0.0007041	1.00682	0.00193	2.51852
	LSAY	974	450	741	60.73	0.0001564	6.3e-06	24.6956	0.0007233	1.00754	0.0019767	2.5205
	LLGW	975	450	741	60.73	0.0001564	6.3e-06	24.6956	0.0007233	1.00826	0.0019767	2.52247
	ARNL	976	351	578	60.73	0.000122	4.9e-06	24.6947	0.0005642	1.00883	0.0015856	2.52406
	HSAL	977	623	1026	60.72	0.0002165	8.8e-06	24.6925	0.0010013	1.00983	0.0026351	2.52669
	PKSY	978	531	875	60.69	0.0001845	7.5e-06	24.6781	0.0008533	1.01068	0.0022885	2.52898
	PHSM	979	557	918	60.68	0.0001935	7.8e-06	24.6739	0.0008951	1.01158	0.0023872	2.53137
	LSSW	980	456	752	60.64	0.0001584	6.4e-06	24.6588	0.0007326	1.01231	0.0020001	2.53337
	IGSW	981	508	838	60.62	0.0001765	7.2e-06	24.6515	0.0008161	1.01313	0.0022006	2.53557
	VGYL	982	483	797	60.6	0.0001678	6.8e-06	24.6441	0.0007758	1.0139	0.0021046	2.53767
	ALYG	983	566	934	60.6	0.0001967	8e-06	24.643	0.0009092	1.01481	0.0024212	2.5401
	VAGF	984	566	934	60.6	0.0001967	8e-06	24.643	0.0009092	1.01572	0.0024212	2.54252
	RANL	985	529	873	60.6	0.0001838	7.5e-06	24.6414	0.0008497	1.01657	0.0022809	2.5448
	MANW	986	449	741	60.59	0.000156	6.3e-06	24.6407	0.0007212	1.01729	0.0019728	2.54677
	PQPI	987	418	690	60.58	0.0001452	5.9e-06	24.6349	0.0006714	1.01796	0.0018516	2.54862
	PNSL	988	630	1040	60.58	0.0002189	8.9e-06	24.6338	0.0010118	1.01897	0.0026612	2.55128
	LGTL	989	491	811	60.54	0.0001706	6.9e-06	24.6198	0.0007885	1.01976	0.0021354	2.55342
	MSHL	990	589	973	60.53	0.0002046	8.3e-06	24.6165	0.0009458	1.02071	0.0025079	2.55593
	PWAY	991	449	742	60.51	0.000156	6.3e-06	24.6075	0.0007209	1.02143	0.0019728	2.5579
	PRQI	992	467	772	60.49	0.0001623	6.6e-06	24.5994	0.0007497	1.02218	0.0020427	2.55994
	PMSY	993	551	911	60.48	0.0001914	7.8e-06	24.5956	0.0008845	1.02306	0.0023645	2.56231
	PRSF	994	329	544	60.48	0.0001143	4.6e-06	24.5936	0.0005281	1.02359	0.0014969	2.5638
	IRGI	995	488	807	60.47	0.0001696	6.9e-06	24.5907	0.0007833	1.02438	0.0021238	2.56593
	LAAF	996	382	632	60.44	0.0001327	5.4e-06	24.5794	0.0006131	1.02499	0.0017094	2.56764
	PVHW	997	466	771	60.44	0.0001619	6.6e-06	24.5785	0.0007479	1.02574	0.0020389	2.56968
	LRNM	998	493	816	60.42	0.0001713	7e-06	24.5686	0.0007912	1.02653	0.0021431	2.57182
	MQAL	999	509	843	60.38	0.0001769	7.2e-06	24.5536	0.0008167	1.02734	0.0022045	2.57402
	PSAH	1000	597	989	60.36	0.0002074	8.5e-06	24.5472	0.0009578	1.0283	0.0025379	2.57656
	WAAM	1001	368	610	60.33	0.0001279	5.2e-06	24.5325	0.0005903	1.02889	0.0016536	2.57821
	ISYL	1002	331	549	60.29	0.000115	4.7e-06	24.5177	0.0005308	1.02942	0.001505	2.57972
	PHYL	1003	551	914	60.28	0.0001914	7.8e-06	24.5149	0.0008836	1.03031	0.0023645	2.58208
	ISSW	1004	502	833	60.26	0.0001744	7.1e-06	24.5066	0.000805	1.03111	0.0021776	2.58426
	PEAM	1005	426	707	60.25	0.000148	6e-06	24.5027	0.0006831	1.0318	0.001883	2.58614
	VRNY	1006	488	810	60.25	0.0001696	6.9e-06	24.4996	0.0007824	1.03258	0.0021238	2.58827
	PAQF	1007	444	737	60.24	0.0001543	6.3e-06	24.4985	0.0007119	1.03329	0.0019534	2.59022
	PKAQ	1008	465	772	60.23	0.0001616	6.6e-06	24.494	0.0007455	1.03403	0.002035	2.59226
	PKML	1009	422	701	60.2	0.0001466	6e-06	24.4804	0.0006765	1.03471	0.0018673	2.59412
	PLQM	1010	479	796	60.18	0.0001664	6.8e-06	24.4707	0.0007677	1.03548	0.0020891	2.59621
	IAGY	1011	512	851	60.16	0.0001779	7.3e-06	24.4661	0.0008206	1.0363	0.002216	2.59843
	VQGL	1012	601	999	60.16	0.0002088	8.5e-06	24.4643	0.0009632	1.03726	0.0025529	2.60098
	AHPL	1013	608	1011	60.14	0.0002112	8.6e-06	24.4555	0.0009743	1.03824	0.0025791	2.60356
	PVSF	1014	460	765	60.13	0.0001598	6.5e-06	24.4524	0.0007371	1.03897	0.0020156	2.60558
	WAAL	1015	398	662	60.12	0.0001383	5.7e-06	24.4484	0.0006377	1.03961	0.0017728	2.60735
	VGFL	1016	351	584	60.1	0.000122	5e-06	24.441	0.0005624	1.04017	0.0015856	2.60894
	PVPQ	1017	509	847	60.09	0.0001769	7.2e-06	24.4376	0.0008155	1.04099	0.0022045	2.61114
	PARF	1018	521	867	60.09	0.000181	7.4e-06	24.4367	0.0008347	1.04182	0.0022504	2.61339
	PYGY	1019	555	924	60.06	0.0001928	7.9e-06	24.4256	0.000889	1.04271	0.0023796	2.61577
	VLGL	1020	359	598	60.03	0.0001247	5.1e-06	24.4128	0.000575	1.04329	0.0016177	2.61739
	PVHI	1021	536	893	60.02	0.0001862	7.6e-06	24.4083	0.0008584	1.04415	0.0023075	2.61969
	ELRA	1022	554	923	60.02	0.0001925	7.9e-06	24.408	0.0008872	1.04503	0.0023758	2.62207
	IQWI	1023	324	540	60	0.0001126	4.6e-06	24.3992	0.0005188	1.04555	0.0014766	2.62355
	AVGY	1024	550	917	59.98	0.0001911	7.8e-06	24.3903	0.0008806	1.04643	0.0023607	2.62591
	PYPM	1025	415	692	59.97	0.0001442	5.9e-06	24.3875	0.0006644	1.0471	0.0018398	2.62775
	PLPQ	1026	536	894	59.96	0.0001862	7.6e-06	24.381	0.0008581	1.04796	0.0023075	2.63006
	VAHY	1027	533	889	59.96	0.0001852	7.6e-06	24.3809	0.0008533	1.04881	0.0022961	2.63235
	PHNI	1028	434	724	59.94	0.0001508	6.2e-06	24.3767	0.0006948	1.0495	0.0019143	2.63427
	LSSI	1029	504	841	59.93	0.0001751	7.2e-06	24.3702	0.0008068	1.05031	0.0021853	2.63645
	PALW	1030	505	843	59.91	0.0001755	7.2e-06	24.3606	0.0008083	1.05112	0.0021891	2.63864
	PPGL	1031	481	803	59.9	0.0001671	6.9e-06	24.3587	0.0007698	1.05189	0.0020968	2.64074
	LGNW	1032	508	849	59.84	0.0001765	7.3e-06	24.3322	0.0008128	1.0527	0.0022006	2.64294
	PTPF	1033	526	880	59.77	0.0001828	7.5e-06	24.3068	0.0008413	1.05354	0.0022694	2.64521
	MSGL	1034	563	942	59.77	0.0001956	8e-06	24.3042	0.0009004	1.05444	0.0024099	2.64762
	PHFL	1035	508	850	59.76	0.0001765	7.3e-06	24.3035	0.0008125	1.05526	0.0022006	2.64982
	VHWL	1036	502	840	59.76	0.0001744	7.2e-06	24.3024	0.0008029	1.05606	0.0021776	2.652
	LRWM	1037	445	745	59.73	0.0001546	6.4e-06	24.29	0.0007116	1.05677	0.0019573	2.65395
	PLNQ	1038	574	961	59.73	0.0001994	8.2e-06	24.2892	0.0009178	1.05769	0.0024514	2.6564
	VRGY	1039	464	777	59.72	0.0001612	6.6e-06	24.2841	0.0007419	1.05843	0.0020311	2.65843
	VSGI	1040	590	988	59.72	0.000205	8.4e-06	24.284	0.0009434	1.05937	0.0025116	2.66095
	LSSL	1041	332	556	59.71	0.0001154	4.8e-06	24.2822	0.0005308	1.0599	0.001509	2.66246
	IAML	1042	326	546	59.71	0.0001133	4.7e-06	24.28	0.0005212	1.06043	0.0014847	2.66394
	IATL	1043	480	804	59.7	0.0001668	6.9e-06	24.2778	0.0007674	1.06119	0.002093	2.66603
	TAAL	1044	576	965	59.69	0.0002001	8.2e-06	24.2728	0.0009209	1.06211	0.0024589	2.66849
	LAGW	1045	546	915	59.67	0.0001897	7.8e-06	24.2659	0.0008728	1.06299	0.0023455	2.67084
	LASY	1046	463	776	59.66	0.0001609	6.6e-06	24.263	0.0007401	1.06373	0.0020272	2.67287
	PLTL	1047	454	761	59.66	0.0001577	6.5e-06	24.2603	0.0007257	1.06445	0.0019923	2.67486
	PSEM	1048	511	857	59.63	0.0001775	7.3e-06	24.2474	0.0008167	1.06527	0.0022121	2.67707
	MSSW	1049	536	899	59.62	0.0001862	7.7e-06	24.2454	0.0008566	1.06613	0.0023075	2.67938
	VAYM	1050	456	765	59.61	0.0001584	6.5e-06	24.2397	0.0007287	1.06685	0.0020001	2.68138
	PLHF	1051	531	891	59.6	0.0001845	7.6e-06	24.2349	0.0008485	1.0677	0.0022885	2.68367
	PGQM	1052	471	791	59.54	0.0001636	6.8e-06	24.2141	0.0007524	1.06846	0.0020582	2.68572
	PLHW	1053	501	842	59.5	0.0001741	7.2e-06	24.1964	0.0008002	1.06926	0.0021738	2.6879
	ISEL	1054	534	898	59.47	0.0001855	7.7e-06	24.1818	0.0008527	1.07011	0.0022999	2.6902
	TANL	1055	588	989	59.45	0.0002043	8.5e-06	24.1772	0.0009389	1.07105	0.0025041	2.6927
	PAFW	1056	384	646	59.44	0.0001334	5.5e-06	24.1726	0.0006131	1.07166	0.0017173	2.69442
	ISGM	1057	590	993	59.42	0.000205	8.5e-06	24.1617	0.0009419	1.0726	0.0025116	2.69693
	LGHM	1058	590	993	59.42	0.000205	8.5e-06	24.1617	0.0009419	1.07354	0.0025116	2.69944
	YASM	1059	515	867	59.4	0.0001789	7.4e-06	24.1553	0.0008221	1.07437	0.0022274	2.70167
	PTHL	1060	607	1022	59.39	0.0002109	8.7e-06	24.1525	0.0009689	1.07533	0.0025753	2.70424
	PAWQ	1061	402	677	59.38	0.0001397	5.8e-06	24.1469	0.0006416	1.07598	0.0017886	2.70603
	LRGW	1062	497	837	59.38	0.0001727	7.2e-06	24.1466	0.0007933	1.07677	0.0021584	2.70819
	PQSF	1063	527	888	59.35	0.0001831	7.6e-06	24.1336	0.000841	1.07761	0.0022733	2.71047
	PQPF	1064	407	686	59.33	0.0001414	5.9e-06	24.1265	0.0006494	1.07826	0.0018083	2.71227
	LSGY	1065	539	909	59.3	0.0001873	7.8e-06	24.1129	0.0008599	1.07912	0.0023189	2.71459
	PSFI	1066	476	803	59.28	0.0001654	6.9e-06	24.1055	0.0007593	1.07988	0.0020775	2.71667
	VSEL	1067	563	950	59.26	0.0001956	8.1e-06	24.0996	0.000898	1.08078	0.0024099	2.71908
	PSMY	1068	522	881	59.25	0.0001814	7.5e-06	24.0946	0.0008326	1.08161	0.0022542	2.72133
	KANL	1069	555	937	59.23	0.0001928	8e-06	24.0867	0.0008851	1.0825	0.0023796	2.72371
	PKAV	1070	443	748	59.22	0.0001539	6.4e-06	24.0839	0.0007065	1.0832	0.0019495	2.72566
	LATL	1071	426	720	59.17	0.000148	6.2e-06	24.0603	0.0006792	1.08388	0.001883	2.72755
	PVWI	1072	423	715	59.16	0.000147	6.1e-06	24.058	0.0006744	1.08456	0.0018713	2.72942
	LAWW	1073	391	661	59.15	0.0001359	5.6e-06	24.0547	0.0006233	1.08518	0.0017451	2.73116
	IGHW	1074	459	776	59.15	0.0001595	6.6e-06	24.0533	0.0007317	1.08591	0.0020117	2.73317
	PGGM	1075	559	946	59.09	0.0001942	8.1e-06	24.0295	0.0008908	1.0868	0.0023948	2.73557
	LSPM	1076	585	990	59.09	0.0002033	8.5e-06	24.0295	0.0009323	1.08773	0.0024928	2.73806
	VSHW	1077	546	924	59.09	0.0001897	7.9e-06	24.0295	0.0008701	1.0886	0.0023455	2.74041
	PRDY	1078	579	980	59.08	0.0002012	8.4e-06	24.0258	0.0009227	1.08953	0.0024702	2.74288
	PFWL	1079	433	733	59.07	0.0001504	6.3e-06	24.022	0.00069	1.09022	0.0019104	2.74479
	LRAP	1080	544	921	59.07	0.000189	7.9e-06	24.0195	0.0008668	1.09108	0.0023379	2.74713
	WSGL	1081	505	855	59.06	0.0001755	7.3e-06	24.0187	0.0008047	1.09189	0.0021891	2.74932
	PIGQ	1082	479	811	59.06	0.0001664	6.9e-06	24.0181	0.0007632	1.09265	0.0020891	2.7514
	LSWQ	1083	533	903	59.03	0.0001852	7.7e-06	24.0029	0.0008491	1.0935	0.0022961	2.7537
	YGNL	1084	592	1003	59.02	0.0002057	8.6e-06	24.0019	0.0009431	1.09444	0.0025191	2.75622
	PSQY	1085	566	959	59.02	0.0001967	8.2e-06	24.0006	0.0009017	1.09534	0.0024212	2.75864
	FSNL	1086	517	876	59.02	0.0001796	7.5e-06	24	0.0008236	1.09617	0.0022351	2.76088
	MSNM	1087	564	956	59	0.000196	8.2e-06	23.9909	0.0008984	1.09707	0.0024137	2.76329
	LGEM	1088	559	948	58.97	0.0001942	8.1e-06	23.9788	0.0008903	1.09796	0.0023948	2.76568
	PADM	1089	429	728	58.93	0.0001491	6.2e-06	23.9635	0.0006831	1.09864	0.0018948	2.76758
	IGWY	1090	393	667	58.92	0.0001365	5.7e-06	23.9602	0.0006257	1.09927	0.001753	2.76933
	MGNM	1091	555	942	58.92	0.0001928	8e-06	23.9589	0.0008837	1.10015	0.0023796	2.77171
	ISNF	1092	496	842	58.91	0.0001723	7.2e-06	23.9549	0.0007897	1.10094	0.0021546	2.77387
	LGSI	1093	539	915	58.91	0.0001873	7.8e-06	23.9548	0.0008581	1.1018	0.0023189	2.77619
	PGMM	1094	475	807	58.86	0.000165	6.9e-06	23.9356	0.0007561	1.10255	0.0020737	2.77826
	LLGL	1095	299	508	58.86	0.0001039	4.3e-06	23.9349	0.0004759	1.10303	0.0013747	2.77963
	WAPL	1096	525	892	58.86	0.0001824	7.6e-06	23.9342	0.0008356	1.10386	0.0022656	2.7819
	VRWM	1097	444	755	58.81	0.0001543	6.5e-06	23.9145	0.0007065	1.10457	0.0019534	2.78385
	LAGF	1098	520	885	58.76	0.0001807	7.6e-06	23.8938	0.0008272	1.1054	0.0022465	2.7861
	LGKL	1099	468	797	58.72	0.0001626	6.8e-06	23.8788	0.0007444	1.10614	0.0020466	2.78815
	VGAY	1100	532	906	58.72	0.0001848	7.7e-06	23.8785	0.0008461	1.10699	0.0022923	2.79044
	PHPF	1101	398	678	58.7	0.0001383	5.8e-06	23.8714	0.000633	1.10762	0.0017728	2.79221
	MQNL	1102	506	862	58.7	0.0001758	7.4e-06	23.8708	0.0008047	1.10843	0.002193	2.7944
	LGPL	1103	557	949	58.69	0.0001935	8.1e-06	23.8679	0.0008858	1.10931	0.0023872	2.79679
	INWL	1104	443	755	58.68	0.0001539	6.5e-06	23.8606	0.0007044	1.11002	0.0019495	2.79874
	IRNM	1105	511	871	58.67	0.0001775	7.4e-06	23.8576	0.0008125	1.11083	0.0022121	2.80095
	PYSI	1106	566	965	58.65	0.0001967	8.2e-06	23.8514	0.0008999	1.11173	0.0024212	2.80337
	PAKF	1107	465	793	58.64	0.0001616	6.8e-06	23.8454	0.0007393	1.11247	0.002035	2.80541
	MSWI	1108	353	602	58.64	0.0001226	5.1e-06	23.8453	0.0005612	1.11303	0.0015936	2.807
	LSQL	1109	495	845	58.58	0.000172	7.2e-06	23.8217	0.0007867	1.11382	0.0021508	2.80915
	PLGH	1110	618	1055	58.58	0.0002147	9e-06	23.821	0.0009822	1.1148	0.0026164	2.81177
	PVRL	1111	473	808	58.54	0.0001643	6.9e-06	23.8053	0.0007516	1.11555	0.002066	2.81384
	IRPL	1112	532	909	58.53	0.0001848	7.8e-06	23.7997	0.0008453	1.1164	0.0022923	2.81613
	PSKI	1113	539	921	58.52	0.0001873	7.9e-06	23.7987	0.0008564	1.11725	0.0023189	2.81845
	MSSM	1114	568	971	58.5	0.0001974	8.3e-06	23.7878	0.0009023	1.11815	0.0024288	2.82088
	SANL	1115	593	1014	58.48	0.000206	8.7e-06	23.7816	0.000942	1.1191	0.0025229	2.8234
	ISML	1116	311	532	58.46	0.0001081	4.5e-06	23.7724	0.0004939	1.11959	0.0014237	2.82482
	VQSL	1117	505	864	58.45	0.0001755	7.4e-06	23.7685	0.000802	1.12039	0.0021891	2.82701
	VRAY	1118	384	657	58.45	0.0001334	5.6e-06	23.7679	0.0006099	1.121	0.0017173	2.82873
	MAHM	1119	426	729	58.44	0.000148	6.2e-06	23.7633	0.0006765	1.12168	0.001883	2.83061
	IAWM	1120	319	546	58.42	0.0001108	4.7e-06	23.7587	0.0005066	1.12218	0.0014563	2.83207
	AMGL	1121	548	938	58.42	0.0001904	8e-06	23.7576	0.0008702	1.12306	0.0023531	2.83442
	PYAW	1122	410	702	58.4	0.0001425	6e-06	23.7504	0.000651	1.12371	0.0018202	2.83624
	PKFL	1123	421	721	58.39	0.0001463	6.2e-06	23.745	0.0006684	1.12437	0.0018634	2.8381
	PKWM	1124	362	620	58.39	0.0001258	5.3e-06	23.7433	0.0005747	1.12495	0.0016297	2.83973
	MQWM	1125	255	437	58.35	8.86e-05	3.7e-06	23.7292	0.0004048	1.12535	0.0011928	2.84093
	PLRL	1126	360	617	58.35	0.0001251	5.3e-06	23.7269	0.0005714	1.12593	0.0016217	2.84255
	MRAM	1127	395	677	58.35	0.0001372	5.8e-06	23.7265	0.000627	1.12655	0.0017609	2.84431
	HANM	1128	466	799	58.32	0.0001619	6.8e-06	23.7172	0.0007396	1.12729	0.0020389	2.84635
	ISHW	1129	498	854	58.31	0.000173	7.3e-06	23.7135	0.0007903	1.12808	0.0021623	2.84851
	VASY	1130	498	854	58.31	0.000173	7.3e-06	23.7135	0.0007903	1.12887	0.0021623	2.85067
	AHNL	1131	586	1005	58.31	0.0002036	8.6e-06	23.7113	0.00093	1.1298	0.0024966	2.85317
	PSTM	1132	586	1006	58.25	0.0002036	8.6e-06	23.6878	0.0009297	1.13073	0.0024966	2.85567
	VSSY	1133	505	867	58.25	0.0001755	7.4e-06	23.6863	0.0008012	1.13153	0.0021891	2.85786
	PSRI	1134	510	876	58.22	0.0001772	7.5e-06	23.675	0.000809	1.13234	0.0022083	2.86006
	PSYY	1135	518	890	58.2	0.00018	7.6e-06	23.6681	0.0008216	1.13316	0.0022389	2.8623
	PHNY	1136	426	732	58.2	0.000148	6.3e-06	23.6659	0.0006756	1.13384	0.001883	2.86419
	PQPY	1137	412	708	58.19	0.0001431	6e-06	23.664	0.0006534	1.13449	0.001828	2.86601
	MSWW	1138	379	652	58.13	0.0001317	5.6e-06	23.6383	0.0006009	1.13509	0.0016975	2.86771
	MGAI	1139	544	936	58.12	0.000189	8e-06	23.6346	0.0008624	1.13596	0.0023379	2.87005
	AHGL	1140	605	1041	58.12	0.0002102	8.9e-06	23.6336	0.0009591	1.13692	0.0025679	2.87262
	PNPL	1141	581	1000	58.1	0.0002019	8.5e-06	23.6266	0.000921	1.13784	0.0024778	2.87509
	PTSM	1142	582	1002	58.08	0.0002022	8.6e-06	23.62	0.0009225	1.13876	0.0024815	2.87758
	LSSY	1143	442	761	58.08	0.0001536	6.5e-06	23.619	0.0007006	1.13946	0.0019456	2.87952
	IGMM	1144	417	718	58.08	0.0001449	6.1e-06	23.6176	0.0006609	1.14012	0.0018477	2.88137
	LRSP	1145	488	841	58.03	0.0001696	7.2e-06	23.5965	0.0007733	1.14089	0.0021238	2.88349
	PLQW	1146	467	805	58.01	0.0001623	6.9e-06	23.591	0.0007399	1.14163	0.0020427	2.88554
	LRGQ	1147	570	983	57.99	0.000198	8.4e-06	23.5801	0.000903	1.14254	0.0024363	2.88797
	PTNM	1148	498	859	57.97	0.000173	7.3e-06	23.5755	0.0007889	1.14333	0.0021623	2.89013
	NLMG	1149	564	973	57.97	0.000196	8.3e-06	23.5717	0.0008934	1.14422	0.0024137	2.89255
	PRHQ	1150	528	911	57.96	0.0001835	7.8e-06	23.5689	0.0008363	1.14506	0.0022771	2.89483
	PQHM	1151	325	561	57.93	0.0001129	4.8e-06	23.5584	0.0005147	1.14557	0.0014807	2.89631
	IAKL	1152	468	808	57.92	0.0001626	6.9e-06	23.5537	0.0007411	1.14631	0.0020466	2.89835
	PLYL	1153	377	651	57.91	0.000131	5.6e-06	23.5497	0.000597	1.14691	0.0016895	2.90004
	PRQW	1154	498	860	57.91	0.000173	7.3e-06	23.5481	0.0007886	1.1477	0.0021623	2.9022
	VAAF	1155	407	703	57.89	0.0001414	6e-06	23.5431	0.0006444	1.14834	0.0018083	2.90401
	LMAP	1156	547	946	57.82	0.0001901	8.1e-06	23.5137	0.0008658	1.14921	0.0023493	2.90636
	QLAW	1157	456	789	57.79	0.0001584	6.7e-06	23.5024	0.0007216	1.14993	0.0020001	2.90836
	PVGH	1158	576	997	57.77	0.0002001	8.5e-06	23.4937	0.0009114	1.15084	0.0024589	2.91082
	PGSI	1159	595	1030	57.77	0.0002067	8.8e-06	23.4911	0.0009415	1.15178	0.0025304	2.91335
	PQPM	1160	335	580	57.76	0.0001164	5e-06	23.4877	0.00053	1.15231	0.0015211	2.91487
	PFHL	1161	542	939	57.72	0.0001883	8e-06	23.4724	0.0008574	1.15317	0.0023303	2.9172
	VGSM	1162	557	965	57.72	0.0001935	8.2e-06	23.4721	0.0008811	1.15405	0.0023872	2.91959
	PAAS	1163	586	1016	57.68	0.0002036	8.7e-06	23.4546	0.0009268	1.15498	0.0024966	2.92209
	LGEW	1164	444	770	57.66	0.0001543	6.6e-06	23.4486	0.0007021	1.15568	0.0019534	2.92404
	AAAM	1165	489	849	57.6	0.0001699	7.3e-06	23.4221	0.000773	1.15645	0.0021277	2.92617
	PGNW	1166	527	915	57.6	0.0001831	7.8e-06	23.4215	0.0008331	1.15728	0.0022733	2.92844
	ISSY	1167	499	867	57.55	0.0001734	7.4e-06	23.4049	0.0007886	1.15807	0.0021661	2.93061
	IQGL	1168	564	980	57.55	0.000196	8.4e-06	23.4033	0.0008914	1.15897	0.0024137	2.93302
	PVWW	1169	385	669	57.55	0.0001338	5.7e-06	23.4023	0.0006085	1.15957	0.0017213	2.93474
	ISFM	1170	294	511	57.53	0.0001021	4.4e-06	23.3965	0.0004646	1.16004	0.0013542	2.9361
	LRSW	1171	386	671	57.53	0.0001341	5.7e-06	23.3932	0.00061	1.16065	0.0017253	2.93782
	LAHY	1172	520	904	57.52	0.0001807	7.7e-06	23.3916	0.0008217	1.16147	0.0022465	2.94007
	WRGL	1173	388	675	57.48	0.0001348	5.8e-06	23.375	0.000613	1.16208	0.0017332	2.9418
	IAAW	1174	365	635	57.48	0.0001268	5.4e-06	23.3746	0.0005766	1.16266	0.0016417	2.94344
	PVNQ	1175	492	856	57.48	0.0001709	7.3e-06	23.3731	0.0007772	1.16344	0.0021392	2.94558
	LYSA	1176	523	910	57.47	0.0001817	7.8e-06	23.3714	0.0008262	1.16426	0.002258	2.94784
	VSAF	1177	435	757	57.46	0.0001511	6.5e-06	23.3678	0.0006871	1.16495	0.0019182	2.94976
	LSGW	1178	517	900	57.44	0.0001796	7.7e-06	23.36	0.0008166	1.16577	0.0022351	2.95199
	PSLM	1179	521	907	57.44	0.000181	7.7e-06	23.359	0.0008229	1.16659	0.0022504	2.95424
	PVHY	1180	494	860	57.44	0.0001716	7.3e-06	23.3589	0.0007803	1.16737	0.0021469	2.95639
	LRGF	1181	386	672	57.44	0.0001341	5.7e-06	23.3584	0.0006097	1.16798	0.0017253	2.95812
	PSYW	1182	499	869	57.42	0.0001734	7.4e-06	23.351	0.0007881	1.16877	0.0021661	2.96028
	LAEW	1183	426	742	57.41	0.000148	6.3e-06	23.347	0.0006727	1.16944	0.001883	2.96217
	PQEL	1184	492	857	57.41	0.0001709	7.3e-06	23.3458	0.000777	1.17022	0.0021392	2.9643
	PADW	1185	384	669	57.4	0.0001334	5.7e-06	23.3415	0.0006064	1.17082	0.0017173	2.96602
	MNWM	1186	338	589	57.39	0.0001174	5e-06	23.336	0.0005337	1.17136	0.0015332	2.96756
	LGAF	1187	488	851	57.34	0.0001696	7.3e-06	23.3193	0.0007704	1.17213	0.0021238	2.96968
	VARL	1188	346	604	57.28	0.0001202	5.2e-06	23.295	0.000546	1.17267	0.0015655	2.97124
	PLEM	1189	461	805	57.27	0.0001602	6.9e-06	23.2879	0.0007274	1.1734	0.0020195	2.97326
	LLGM	1190	446	779	57.25	0.000155	6.7e-06	23.2821	0.0007037	1.1741	0.0019612	2.97523
	LAWI	1191	368	643	57.23	0.0001279	5.5e-06	23.2735	0.0005806	1.17469	0.0016536	2.97688
	PRLL	1192	278	486	57.2	9.66e-05	4.2e-06	23.2612	0.0004385	1.17512	0.0012883	2.97817
	PQWF	1193	314	549	57.19	0.0001091	4.7e-06	23.2585	0.0004953	1.17562	0.001436	2.9796
	PADI	1194	446	780	57.18	0.000155	6.7e-06	23.2522	0.0007034	1.17632	0.0019612	2.98156
	VGAW	1195	486	850	57.18	0.0001689	7.3e-06	23.251	0.0007665	1.17709	0.0021161	2.98368
	LGWQ	1196	532	931	57.14	0.0001848	8e-06	23.2373	0.0008389	1.17793	0.0022923	2.98597
	IAAQ	1197	436	763	57.14	0.0001515	6.5e-06	23.2373	0.0006875	1.17862	0.0019221	2.98789
	ILGL	1198	373	653	57.12	0.0001296	5.6e-06	23.2284	0.0005881	1.1792	0.0016736	2.98957
	MAYL	1199	357	625	57.12	0.000124	5.3e-06	23.228	0.0005629	1.17977	0.0016096	2.99118
	MSNY	1200	546	956	57.11	0.0001897	8.2e-06	23.2252	0.0008608	1.18063	0.0023455	2.99352
	ASWL	1201	464	813	57.07	0.0001612	6.9e-06	23.2088	0.0007314	1.18136	0.0020311	2.99555
	MRAL	1202	300	526	57.03	0.0001042	4.5e-06	23.1932	0.0004728	1.18183	0.0013788	2.99693
	MANF	1203	426	747	57.03	0.000148	6.4e-06	23.1907	0.0006713	1.1825	0.001883	2.99882
	PSKW	1204	536	940	57.02	0.0001862	8e-06	23.1879	0.0008446	1.18335	0.0023075	3.00112
	VRWI	1205	358	628	57.01	0.0001244	5.4e-06	23.1818	0.0005641	1.18391	0.0016136	3.00274
	VAPM	1206	498	874	56.98	0.000173	7.5e-06	23.1709	0.0007846	1.1847	0.0021623	3.0049
	LMGW	1207	445	781	56.98	0.0001546	6.7e-06	23.1704	0.0007011	1.1854	0.0019573	3.00686
	LAAQ	1208	536	941	56.96	0.0001862	8e-06	23.1633	0.0008443	1.18624	0.0023075	3.00916
	PALI	1209	491	862	56.96	0.0001706	7.4e-06	23.1632	0.0007734	1.18701	0.0021354	3.0113
	IRGY	1210	508	892	56.95	0.0001765	7.6e-06	23.1592	0.0008002	1.18781	0.0022006	3.0135
	VSHI	1211	572	1005	56.92	0.0001987	8.6e-06	23.1449	0.0009008	1.18872	0.0024439	3.01594
	VGNF	1212	532	935	56.9	0.0001848	8e-06	23.1379	0.0008377	1.18955	0.0022923	3.01824
	NIAW	1213	425	747	56.89	0.0001477	6.4e-06	23.1362	0.0006692	1.19022	0.0018791	3.02012
	PAWF	1214	410	721	56.87	0.0001425	6.2e-06	23.1245	0.0006455	1.19087	0.0018202	3.02194
	LSHW	1215	518	911	56.86	0.00018	7.8e-06	23.1226	0.0008155	1.19168	0.0022389	3.02418
	VNWL	1216	419	737	56.85	0.0001456	6.3e-06	23.1191	0.0006596	1.19234	0.0018556	3.02603
	PFGY	1217	494	869	56.85	0.0001716	7.4e-06	23.117	0.0007777	1.19312	0.0021469	3.02818
	PHAW	1218	412	725	56.83	0.0001431	6.2e-06	23.1091	0.0006485	1.19377	0.001828	3.03001
	PQAV	1219	488	859	56.81	0.0001696	7.3e-06	23.1021	0.0007681	1.19454	0.0021238	3.03213
	LSGI	1220	522	919	56.8	0.0001814	7.9e-06	23.0983	0.0008215	1.19536	0.0022542	3.03438
	PRYY	1221	464	817	56.79	0.0001612	7e-06	23.0951	0.0007302	1.19609	0.0020311	3.03641
	MGNY	1222	523	921	56.79	0.0001817	7.9e-06	23.0923	0.000823	1.19691	0.002258	3.03867
	PAMQ	1223	411	724	56.77	0.0001428	6.2e-06	23.0849	0.0006467	1.19756	0.0018241	3.0405
	VSML	1224	361	636	56.76	0.0001254	5.4e-06	23.0821	0.000568	1.19813	0.0016257	3.04212
	VGWW	1225	392	691	56.73	0.0001362	5.9e-06	23.0692	0.0006167	1.19874	0.0017491	3.04387
	NLAW	1226	482	850	56.71	0.0001675	7.3e-06	23.0596	0.0007582	1.1995	0.0021007	3.04597
	PMSF	1227	476	840	56.67	0.0001654	7.2e-06	23.0437	0.0007486	1.20025	0.0020775	3.04805
	PMPW	1228	387	683	56.66	0.0001345	5.8e-06	23.0417	0.0006086	1.20086	0.0017293	3.04978
	PVPV	1229	566	999	56.66	0.0001967	8.5e-06	23.0396	0.0008901	1.20175	0.0024212	3.0522
	PINY	1230	432	763	56.62	0.0001501	6.5e-06	23.0242	0.0006792	1.20243	0.0019065	3.05411
	PQHI	1231	368	650	56.62	0.0001279	5.6e-06	23.0228	0.0005786	1.20301	0.0016536	3.05576
	LAYM	1232	406	718	56.55	0.0001411	6.1e-06	22.9946	0.0006381	1.20365	0.0018044	3.05756
	PIAQ	1233	407	720	56.53	0.0001414	6.2e-06	22.9872	0.0006396	1.20428	0.0018083	3.05937
	VQHL	1234	548	970	56.49	0.0001904	8.3e-06	22.9738	0.000861	1.20515	0.0023531	3.06173
	VAKL	1235	462	818	56.48	0.0001605	7e-06	22.9675	0.0007258	1.20587	0.0020234	3.06375
	YSAL	1236	502	889	56.47	0.0001744	7.6e-06	22.9629	0.0007886	1.20666	0.0021776	3.06593
	IGKL	1237	511	905	56.46	0.0001775	7.7e-06	22.9613	0.0008027	1.20746	0.0022121	3.06814
	PKHI	1238	380	673	56.46	0.000132	5.8e-06	22.9611	0.0005969	1.20806	0.0017015	3.06984
	AKAL	1239	415	735	56.46	0.0001442	6.3e-06	22.9607	0.0006519	1.20871	0.0018398	3.07168
	ATAL	1240	544	964	56.43	0.000189	8.2e-06	22.9481	0.0008544	1.20957	0.0023379	3.07402
	AMRS	1241	448	795	56.35	0.0001557	6.8e-06	22.9158	0.0007033	1.21027	0.001969	3.07599
	PASH	1242	555	985	56.35	0.0001928	8.4e-06	22.913	0.0008712	1.21114	0.0023796	3.07837
	IGSI	1243	552	980	56.33	0.0001918	8.4e-06	22.9054	0.0008664	1.21201	0.0023683	3.08074
	YGSL	1244	508	902	56.32	0.0001765	7.7e-06	22.9024	0.0007973	1.2128	0.0022006	3.08294
	PMWM	1245	318	565	56.28	0.0001105	4.8e-06	22.8878	0.000499	1.2133	0.0014522	3.08439
	PKGV	1246	484	861	56.21	0.0001682	7.4e-06	22.8595	0.0007592	1.21406	0.0021084	3.0865
	IRGM	1247	484	861	56.21	0.0001682	7.4e-06	22.8595	0.0007592	1.21482	0.0021084	3.08861
	PGSW	1248	579	1030	56.21	0.0002012	8.8e-06	22.8595	0.0009082	1.21573	0.0024702	3.09108
	LAFM	1249	327	582	56.19	0.0001136	5e-06	22.8481	0.0005129	1.21624	0.0014888	3.09256
	LQSL	1250	428	763	56.09	0.0001487	6.5e-06	22.811	0.0006709	1.21691	0.0018909	3.09446
	LRHL	1251	333	594	56.06	0.0001157	5.1e-06	22.7972	0.0005219	1.21744	0.001513	3.09597
	VSGY	1252	551	983	56.05	0.0001914	8.4e-06	22.7941	0.0008635	1.2183	0.0023645	3.09833
	PHSI	1253	542	967	56.05	0.0001883	8.3e-06	22.7928	0.0008494	1.21915	0.0023303	3.10066
	PHEL	1254	482	860	56.05	0.0001675	7.3e-06	22.7915	0.0007554	1.2199	0.0021007	3.10276
	MQSL	1255	508	907	56.01	0.0001765	7.7e-06	22.7762	0.0007959	1.2207	0.0022006	3.10496
	VSDL	1256	555	991	56	0.0001928	8.5e-06	22.7742	0.0008695	1.22157	0.0023796	3.10734
	PLAA	1257	556	993	55.99	0.0001932	8.5e-06	22.7693	0.0008711	1.22244	0.0023834	3.10973
	MSQL	1258	533	952	55.99	0.0001852	8.1e-06	22.7675	0.000835	1.22328	0.0022961	3.11202
	VGHM	1259	533	952	55.99	0.0001852	8.1e-06	22.7675	0.000835	1.22411	0.0022961	3.11432
	VSPM	1260	566	1011	55.98	0.0001967	8.6e-06	22.7662	0.0008867	1.225	0.0024212	3.11674
	VSSI	1261	515	920	55.98	0.0001789	7.9e-06	22.7638	0.0008068	1.2258	0.0022274	3.11897
	PVSQ	1262	568	1015	55.96	0.0001974	8.7e-06	22.7566	0.0008897	1.22669	0.0024288	3.1214
	VQWI	1263	367	656	55.95	0.0001275	5.6e-06	22.7503	0.0005748	1.22727	0.0016496	3.12305
	LSAQ	1264	584	1044	55.94	0.0002029	8.9e-06	22.7477	0.0009146	1.22818	0.0024891	3.12554
	IANQ	1265	424	758	55.94	0.0001473	6.5e-06	22.7468	0.000664	1.22885	0.0018752	3.12741
	FSAL	1266	424	758	55.94	0.0001473	6.5e-06	22.7468	0.000664	1.22951	0.0018752	3.12929
	PRWW	1267	420	751	55.93	0.0001459	6.4e-06	22.7423	0.0006577	1.23017	0.0018595	3.13115
	PSDM	1268	496	887	55.92	0.0001723	7.6e-06	22.7396	0.0007767	1.23095	0.0021546	3.1333
	VAPY	1269	525	939	55.91	0.0001824	8e-06	22.7362	0.0008221	1.23177	0.0022656	3.13557
	AQAL	1270	544	973	55.91	0.000189	8.3e-06	22.7358	0.0008519	1.23262	0.0023379	3.1379
	VSGW	1271	530	948	55.91	0.0001841	8.1e-06	22.7348	0.0008299	1.23345	0.0022847	3.14019
	ASAY	1272	559	1000	55.9	0.0001942	8.5e-06	22.7319	0.0008753	1.23432	0.0023948	3.14258
	ISWY	1273	379	678	55.9	0.0001317	5.8e-06	22.7318	0.0005934	1.23492	0.0016975	3.14428
	PGHM	1274	485	868	55.88	0.0001685	7.4e-06	22.722	0.0007593	1.23568	0.0021123	3.14639
	VGFM	1275	428	766	55.87	0.0001487	6.5e-06	22.7216	0.0006701	1.23635	0.0018909	3.14828
	ALAW	1276	438	784	55.87	0.0001522	6.7e-06	22.7187	0.0006857	1.23703	0.00193	3.15021
	PGRM	1277	529	947	55.86	0.0001838	8.1e-06	22.7159	0.0008281	1.23786	0.0022809	3.15249
	IAFM	1278	254	455	55.82	8.83e-05	3.9e-06	22.7011	0.0003975	1.23826	0.0011886	3.15368
	PGGI	1279	547	980	55.82	0.0001901	8.4e-06	22.6979	0.0008561	1.23911	0.0023493	3.15603
	YANM	1280	439	787	55.78	0.0001525	6.7e-06	22.6837	0.0006869	1.2398	0.0019339	3.15797
	ALAY	1281	454	814	55.77	0.0001577	7e-06	22.6807	0.0007104	1.24051	0.0019923	3.15996
	PSEI	1282	501	899	55.73	0.0001741	7.7e-06	22.6622	0.0007837	1.2413	0.0021738	3.16213
	PVKL	1283	514	923	55.69	0.0001786	7.9e-06	22.6457	0.0008039	1.2421	0.0022236	3.16436
	MASY	1284	485	872	55.62	0.0001685	7.5e-06	22.6178	0.0007582	1.24286	0.0021123	3.16647
	LGFL	1285	302	543	55.62	0.0001049	4.6e-06	22.6168	0.0004721	1.24333	0.001387	3.16786
	PQLL	1286	472	849	55.59	0.000164	7.3e-06	22.6078	0.0007378	1.24407	0.0020621	3.16992
	PHNM	1287	373	671	55.59	0.0001296	5.7e-06	22.6053	0.000583	1.24465	0.0016736	3.17159
	LQWF	1288	299	538	55.58	0.0001039	4.6e-06	22.6003	0.0004673	1.24512	0.0013747	3.17297
	PAQQ	1289	395	711	55.56	0.0001372	6.1e-06	22.5919	0.0006173	1.24574	0.0017609	3.17473
	PSCL	1290	551	992	55.54	0.0001914	8.5e-06	22.5873	0.000861	1.2466	0.0023645	3.17709
	VAFM	1291	291	524	55.53	0.0001011	4.5e-06	22.5832	0.0004547	1.24705	0.0013419	3.17843
	PTNY	1292	493	888	55.52	0.0001713	7.6e-06	22.5766	0.0007703	1.24782	0.0021431	3.18058
	IGEW	1293	358	645	55.5	0.0001244	5.5e-06	22.5708	0.0005593	1.24838	0.0016136	3.18219
	IARW	1294	379	683	55.49	0.0001317	5.8e-06	22.5654	0.0005921	1.24897	0.0016975	3.18389
	IAYM	1295	354	638	55.49	0.000123	5.5e-06	22.5635	0.000553	1.24953	0.0015976	3.18548
	LGSW	1296	456	822	55.47	0.0001584	7e-06	22.5589	0.0007123	1.25024	0.0020001	3.18748
	IRHL	1297	406	732	55.46	0.0001411	6.3e-06	22.5548	0.0006341	1.25087	0.0018044	3.18929
	IAFL	1298	229	413	55.45	7.96e-05	3.5e-06	22.5481	0.0003576	1.25123	0.0010835	3.19037
	LQWY	1299	336	606	55.45	0.0001167	5.2e-06	22.5471	0.0005247	1.25175	0.0015252	3.1919
	PFNM	1300	404	729	55.42	0.0001404	6.2e-06	22.5361	0.0006308	1.25239	0.0017965	3.19369
	MSEL	1301	538	971	55.41	0.0001869	8.3e-06	22.5314	0.00084	1.25323	0.0023151	3.19601
	PEAI	1302	437	789	55.39	0.0001518	6.7e-06	22.5231	0.0006822	1.25391	0.0019261	3.19794
	LRWI	1303	330	596	55.37	0.0001147	5.1e-06	22.516	0.0005151	1.25442	0.0015009	3.19944
	IGAF	1304	449	811	55.36	0.000156	6.9e-06	22.5139	0.0007009	1.25512	0.0019728	3.20141
	PIGV	1305	527	952	55.36	0.0001831	8.1e-06	22.5112	0.0008226	1.25595	0.0022733	3.20368
	PKWI	1306	378	683	55.34	0.0001313	5.8e-06	22.5059	0.00059	1.25654	0.0016935	3.20538
	MAFL	1307	280	506	55.34	9.73e-05	4.3e-06	22.5026	0.000437	1.25697	0.0012966	3.20667
	LAPI	1308	536	969	55.31	0.0001862	8.3e-06	22.4939	0.0008365	1.25781	0.0023075	3.20898
	NLIS	1309	454	821	55.3	0.0001577	7e-06	22.4873	0.0007084	1.25852	0.0019923	3.21097
	ISAY	1310	392	709	55.29	0.0001362	6.1e-06	22.4835	0.0006116	1.25913	0.0017491	3.21272
	IGFI	1311	345	624	55.29	0.0001199	5.3e-06	22.4832	0.0005383	1.25967	0.0015614	3.21428
	PLQY	1312	473	856	55.26	0.0001643	7.3e-06	22.4705	0.0007379	1.26041	0.002066	3.21635
	PSKY	1313	547	990	55.25	0.0001901	8.5e-06	22.4686	0.0008533	1.26126	0.0023493	3.2187
	MGGL	1314	534	967	55.22	0.0001855	8.3e-06	22.4564	0.0008329	1.26209	0.0022999	3.221
	ASAM	1315	545	987	55.22	0.0001894	8.4e-06	22.4545	0.00085	1.26294	0.0023417	3.22334
	HSWL	1316	514	931	55.21	0.0001786	8e-06	22.4511	0.0008016	1.26374	0.0022236	3.22556
	PSAS	1317	578	1047	55.21	0.0002008	8.9e-06	22.4494	0.0009014	1.26465	0.0024665	3.22803
	HVAW	1318	436	790	55.19	0.0001515	6.7e-06	22.4432	0.0006799	1.26533	0.0019221	3.22995
	PLYM	1319	463	839	55.18	0.0001609	7.2e-06	22.4411	0.000722	1.26605	0.0020272	3.23198
	IAAF	1320	325	589	55.18	0.0001129	5e-06	22.4384	0.0005068	1.26655	0.0014807	3.23346
	LAML	1321	290	526	55.13	0.0001008	4.5e-06	22.4201	0.0004521	1.26701	0.0013378	3.2348
	MATL	1322	469	851	55.11	0.000163	7.3e-06	22.4113	0.000731	1.26774	0.0020505	3.23685
	LGYM	1323	491	891	55.11	0.0001706	7.6e-06	22.4093	0.0007653	1.2685	0.0021354	3.23898
	WRAL	1324	351	637	55.1	0.000122	5.4e-06	22.4074	0.0005471	1.26905	0.0015856	3.24057
	PKHM	1325	363	659	55.08	0.0001261	5.6e-06	22.3999	0.0005657	1.26962	0.0016337	3.2422
	WLKG	1326	474	861	55.05	0.0001647	7.4e-06	22.3872	0.0007386	1.27035	0.0020698	3.24427
	LAHF	1327	480	872	55.05	0.0001668	7.5e-06	22.3846	0.0007479	1.2711	0.002093	3.24637
	IAQW	1328	298	542	54.98	0.0001035	4.6e-06	22.3584	0.0004641	1.27157	0.0013706	3.24774
	VSQL	1329	503	915	54.97	0.0001748	7.8e-06	22.3548	0.0007834	1.27235	0.0021815	3.24992
	LGFM	1330	448	815	54.97	0.0001557	7e-06	22.3535	0.0006977	1.27305	0.001969	3.25189
	PRDF	1331	526	957	54.96	0.0001828	8.2e-06	22.3511	0.0008192	1.27387	0.0022694	3.25416
	ALHA	1332	538	979	54.95	0.0001869	8.4e-06	22.3472	0.0008378	1.2747	0.0023151	3.25647
	VGHW	1333	480	874	54.92	0.0001668	7.5e-06	22.3334	0.0007473	1.27545	0.002093	3.25856
	PMWI	1334	324	590	54.92	0.0001126	5e-06	22.3315	0.0005044	1.27596	0.0014766	3.26004
	LAQM	1335	436	794	54.91	0.0001515	6.8e-06	22.3301	0.0006788	1.27663	0.0019221	3.26196
	PRFI	1336	319	581	54.91	0.0001108	5e-06	22.3274	0.0004966	1.27713	0.0014563	3.26342
	PYGF	1337	472	860	54.88	0.000164	7.3e-06	22.3187	0.0007347	1.27787	0.0020621	3.26548
	ISYM	1338	412	751	54.86	0.0001431	6.4e-06	22.3091	0.0006412	1.27851	0.001828	3.26731
	LVGW	1339	424	773	54.85	0.0001473	6.6e-06	22.3054	0.0006599	1.27917	0.0018752	3.26918
	VGSW	1340	475	866	54.85	0.000165	7.4e-06	22.3049	0.0007393	1.27991	0.0020737	3.27126
	MGFL	1341	379	691	54.85	0.0001317	5.9e-06	22.3041	0.0005898	1.2805	0.0016975	3.27296
	LQHL	1342	539	983	54.83	0.0001873	8.4e-06	22.2977	0.0008388	1.28133	0.0023189	3.27527
	PWGY	1343	469	856	54.79	0.000163	7.3e-06	22.2804	0.0007297	1.28206	0.0020505	3.27733
	AVGI	1344	515	940	54.79	0.0001789	8e-06	22.2794	0.0008012	1.28287	0.0022274	3.27955
	YGWL	1345	464	847	54.78	0.0001612	7.2e-06	22.2771	0.0007218	1.28359	0.0020311	3.28158
	PYPY	1346	425	776	54.77	0.0001477	6.6e-06	22.2716	0.0006611	1.28425	0.0018791	3.28346
	PANS	1347	553	1010	54.75	0.0001921	8.6e-06	22.2653	0.0008602	1.28511	0.0023721	3.28584
	YAAF	1348	359	656	54.73	0.0001247	5.6e-06	22.2544	0.0005583	1.28567	0.0016177	3.28745
	LGWF	1349	389	711	54.71	0.0001352	6.1e-06	22.2487	0.0006049	1.28627	0.0017372	3.28919
	VRPM	1350	511	934	54.71	0.0001775	8e-06	22.2484	0.0007946	1.28707	0.0022121	3.2914
	PINW	1351	372	680	54.71	0.0001293	5.8e-06	22.2463	0.0005785	1.28764	0.0016696	3.29307
	LGMM	1352	486	889	54.67	0.0001689	7.6e-06	22.231	0.0007556	1.2884	0.0021161	3.29519
	PRMY	1353	370	677	54.65	0.0001286	5.8e-06	22.2248	0.0005752	1.28898	0.0016616	3.29685
	PARQ	1354	517	946	54.65	0.0001796	8.1e-06	22.2241	0.0008037	1.28978	0.0022351	3.29908
	PPAL	1355	412	754	54.64	0.0001431	6.4e-06	22.2203	0.0006404	1.29042	0.001828	3.30091
	VGTL	1356	501	917	54.63	0.0001741	7.8e-06	22.2174	0.0007787	1.2912	0.0021738	3.30309
	PYNI	1357	422	773	54.59	0.0001466	6.6e-06	22.2002	0.0006558	1.29185	0.0018673	3.30495
	VAQM	1358	423	775	54.58	0.000147	6.6e-06	22.1954	0.0006573	1.29251	0.0018713	3.30682
	PLRM	1359	478	876	54.57	0.0001661	7.5e-06	22.1895	0.0007427	1.29325	0.0020853	3.30891
	PTSW	1360	527	966	54.55	0.0001831	8.3e-06	22.1849	0.0008188	1.29407	0.0022733	3.31118
	PSFW	1361	414	759	54.55	0.0001438	6.5e-06	22.1811	0.0006432	1.29472	0.0018359	3.31302
	ALPL	1362	517	948	54.54	0.0001796	8.1e-06	22.1772	0.0008031	1.29552	0.0022351	3.31525
	IAQM	1363	345	633	54.5	0.0001199	5.4e-06	22.1636	0.0005358	1.29606	0.0015614	3.31682
	ARGM	1364	422	775	54.45	0.0001466	6.6e-06	22.1429	0.0006552	1.29671	0.0018673	3.31868
	MGWF	1365	333	612	54.41	0.0001157	5.2e-06	22.1267	0.0005169	1.29723	0.001513	3.3202
	VASF	1366	427	785	54.39	0.0001484	6.7e-06	22.1199	0.0006628	1.29789	0.0018869	3.32208
	PQYM	1367	359	660	54.39	0.0001247	5.6e-06	22.1195	0.0005572	1.29845	0.0016177	3.3237
	ALAL	1368	353	649	54.39	0.0001226	5.5e-06	22.1184	0.0005479	1.299	0.0015936	3.32529
	MSSY	1369	484	890	54.38	0.0001682	7.6e-06	22.1146	0.0007512	1.29975	0.0021084	3.3274
	PMYL	1370	385	708	54.38	0.0001338	6e-06	22.1132	0.0005975	1.30034	0.0017213	3.32912
	ISHI	1371	516	949	54.37	0.0001793	8.1e-06	22.111	0.0008008	1.30114	0.0022313	3.33136
	VKGL	1372	405	745	54.36	0.0001407	6.4e-06	22.1067	0.0006285	1.30177	0.0018005	3.33316
	LSPI	1373	531	977	54.35	0.0001845	8.3e-06	22.1016	0.000824	1.3026	0.0022885	3.33544
	AVGM	1374	526	968	54.34	0.0001828	8.3e-06	22.0971	0.0008162	1.30341	0.0022694	3.33771
	AAML	1375	471	867	54.33	0.0001636	7.4e-06	22.0916	0.0007308	1.30414	0.0020582	3.33977
	PMHM	1376	346	637	54.32	0.0001202	5.4e-06	22.0882	0.0005368	1.30468	0.0015655	3.34134
	YSSL	1377	416	766	54.31	0.0001445	6.5e-06	22.0846	0.0006454	1.30533	0.0018438	3.34318
	ANWL	1378	466	859	54.25	0.0001619	7.3e-06	22.0606	0.0007227	1.30605	0.0020389	3.34522
	PADY	1379	415	765	54.25	0.0001442	6.5e-06	22.0603	0.0006436	1.30669	0.0018398	3.34706
	PFAF	1380	390	719	54.24	0.0001355	6.1e-06	22.0577	0.0006048	1.3073	0.0017411	3.3488
	MGSM	1381	544	1003	54.24	0.000189	8.6e-06	22.0558	0.0008436	1.30814	0.0023379	3.35114
	LSHI	1382	551	1016	54.23	0.0001914	8.7e-06	22.0537	0.0008544	1.309	0.0023645	3.3535
	VRPY	1383	527	972	54.22	0.0001831	8.3e-06	22.048	0.0008171	1.30981	0.0022733	3.35578
	VAHF	1384	470	867	54.21	0.0001633	7.4e-06	22.0447	0.0007287	1.31054	0.0020543	3.35783
	PHSY	1385	516	952	54.2	0.0001793	8.1e-06	22.0413	0.0008	1.31134	0.0022313	3.36006
	LGNF	1386	498	919	54.19	0.000173	7.9e-06	22.0363	0.000772	1.31211	0.0021623	3.36222
	LAWL	1387	317	585	54.19	0.0001101	5e-06	22.0358	0.0004914	1.3126	0.0014482	3.36367
	LMGY	1388	435	803	54.17	0.0001511	6.9e-06	22.0292	0.0006743	1.31328	0.0019182	3.36559
	IAGF	1389	448	827	54.17	0.0001557	7.1e-06	22.0291	0.0006944	1.31397	0.001969	3.36756
	PACL	1390	449	829	54.16	0.000156	7.1e-06	22.025	0.0006959	1.31467	0.0019728	3.36953
	VRSM	1391	346	639	54.15	0.0001202	5.5e-06	22.0191	0.0005362	1.31521	0.0015655	3.3711
	LRSG	1392	425	785	54.14	0.0001477	6.7e-06	22.0163	0.0006587	1.31586	0.0018791	3.37298
	IQWF	1393	256	473	54.12	8.89e-05	4e-06	22.0092	0.0003967	1.31626	0.0011969	3.37417
	PIWL	1394	309	571	54.12	0.0001074	4.9e-06	22.0063	0.0004788	1.31674	0.0014156	3.37559
	IAYI	1395	296	547	54.11	0.0001028	4.7e-06	22.0054	0.0004587	1.3172	0.0013624	3.37695
	AAAY	1396	487	900	54.11	0.0001692	7.7e-06	22.0045	0.0007546	1.31795	0.00212	3.37907
	PTNW	1397	455	841	54.1	0.0001581	7.2e-06	22.0009	0.000705	1.31866	0.0019962	3.38107
	PLQI	1398	491	908	54.07	0.0001706	7.8e-06	21.9897	0.0007606	1.31942	0.0021354	3.3832
	PHGF	1399	475	879	54.04	0.000165	7.5e-06	21.975	0.0007357	1.32015	0.0020737	3.38528
	MAWI	1400	289	535	54.02	0.0001004	4.6e-06	21.9669	0.0004476	1.3206	0.0013337	3.38661
	ALWS	1401	412	763	54	0.0001431	6.5e-06	21.9582	0.000638	1.32124	0.001828	3.38844
	PHNF	1402	385	713	54	0.0001338	6.1e-06	21.9581	0.0005962	1.32184	0.0017213	3.39016
	WAGM	1403	441	817	53.98	0.0001532	7e-06	21.9503	0.0006828	1.32252	0.0019417	3.3921
	IRWI	1404	369	684	53.95	0.0001282	5.8e-06	21.9379	0.0005712	1.32309	0.0016576	3.39376
	PYYL	1405	431	799	53.94	0.0001497	6.8e-06	21.9359	0.0006672	1.32376	0.0019026	3.39566
	PFPY	1406	397	736	53.94	0.0001379	6.3e-06	21.935	0.0006145	1.32437	0.0017689	3.39743
	LAPY	1407	529	981	53.92	0.0001838	8.4e-06	21.9286	0.0008188	1.32519	0.0022809	3.39971
	PSRF	1408	482	894	53.91	0.0001675	7.6e-06	21.9247	0.000746	1.32594	0.0021007	3.40181
	AYPL	1409	532	987	53.9	0.0001848	8.4e-06	21.9189	0.0008233	1.32676	0.0022923	3.40411
	PAYQ	1410	415	770	53.9	0.0001442	6.6e-06	21.917	0.0006422	1.3274	0.0018398	3.40594
	AMAL	1411	436	809	53.89	0.0001515	6.9e-06	21.9161	0.0006747	1.32808	0.0019221	3.40787
	FGSL	1412	457	848	53.89	0.0001588	7.2e-06	21.9152	0.0007072	1.32878	0.002004	3.40987
	VSPI	1413	546	1014	53.85	0.0001897	8.7e-06	21.8967	0.0008447	1.32963	0.0023455	3.41222
	IGYI	1414	434	806	53.85	0.0001508	6.9e-06	21.8967	0.0006714	1.3303	0.0019143	3.41413
	LYSP	1415	529	983	53.81	0.0001838	8.4e-06	21.884	0.0008182	1.33112	0.0022809	3.41641
	PATY	1416	495	920	53.8	0.000172	7.9e-06	21.8797	0.0007656	1.33188	0.0021508	3.41856
	PAGH	1417	510	948	53.8	0.0001772	8.1e-06	21.8769	0.0007888	1.33267	0.0022083	3.42077
	PTNI	1418	483	898	53.79	0.0001678	7.7e-06	21.8723	0.000747	1.33342	0.0021046	3.42288
	ARPM	1419	499	928	53.77	0.0001734	7.9e-06	21.8664	0.0007716	1.33419	0.0021661	3.42504
	ARAI	1420	343	638	53.76	0.0001192	5.5e-06	21.8624	0.0005304	1.33472	0.0015534	3.42659
	AQWL	1421	422	785	53.76	0.0001466	6.7e-06	21.8609	0.0006525	1.33537	0.0018673	3.42846
	ISSI	1422	494	919	53.75	0.0001716	7.9e-06	21.8593	0.0007638	1.33614	0.0021469	3.43061
	PEWL	1423	437	813	53.75	0.0001518	6.9e-06	21.8582	0.0006757	1.33681	0.0019261	3.43254
	PGEM	1424	387	720	53.75	0.0001345	6.2e-06	21.8576	0.0005984	1.33741	0.0017293	3.43426
	PAFF	1425	337	627	53.75	0.0001171	5.4e-06	21.8568	0.0005211	1.33793	0.0015292	3.43579
	PFQL	1426	431	802	53.74	0.0001497	6.9e-06	21.8538	0.0006664	1.3386	0.0019026	3.4377
	IGFW	1427	224	417	53.72	7.78e-05	3.6e-06	21.8442	0.0003463	1.33895	0.0010623	3.43876
	IASQ	1428	509	948	53.69	0.0001769	8.1e-06	21.834	0.0007867	1.33973	0.0022045	3.44096
	MGNI	1429	502	935	53.69	0.0001744	8e-06	21.8332	0.0007759	1.34051	0.0021776	3.44314
	YSAY	1430	481	896	53.68	0.0001671	7.7e-06	21.8304	0.0007434	1.34125	0.0020968	3.44524
	PRQY	1431	407	759	53.62	0.0001414	6.5e-06	21.8061	0.0006288	1.34188	0.0018083	3.44705
	PVTL	1432	452	843	53.62	0.000157	7.2e-06	21.804	0.0006983	1.34258	0.0019845	3.44903
	MGAW	1433	425	793	53.59	0.0001477	6.8e-06	21.7942	0.0006565	1.34324	0.0018791	3.45091
	PMAQ	1434	391	730	53.56	0.0001359	6.2e-06	21.781	0.0006039	1.34384	0.0017451	3.45265
	AIAM	1435	373	697	53.52	0.0001296	6e-06	21.7621	0.0005759	1.34441	0.0016736	3.45433
	VSWQ	1436	488	912	53.51	0.0001696	7.8e-06	21.7595	0.0007534	1.34517	0.0021238	3.45645
	PVFL	1437	275	514	53.5	9.55e-05	4.4e-06	21.7568	0.0004246	1.34559	0.0012759	3.45773
	WLKS	1438	392	733	53.48	0.0001362	6.3e-06	21.7474	0.0006051	1.3462	0.0017491	3.45948
	MAHI	1439	431	806	53.47	0.0001497	6.9e-06	21.7454	0.0006653	1.34686	0.0019026	3.46138
	ISWQ	1440	422	790	53.42	0.0001466	6.7e-06	21.7225	0.0006512	1.34751	0.0018673	3.46325
	VRDL	1441	516	966	53.42	0.0001793	8.3e-06	21.7219	0.0007962	1.34831	0.0022313	3.46548
	WLTS	1442	436	817	53.37	0.0001515	7e-06	21.7015	0.0006726	1.34898	0.0019221	3.4674
	LYAP	1443	509	954	53.35	0.0001769	8.2e-06	21.6967	0.0007851	1.34977	0.0022045	3.4696
	ASSL	1444	447	838	53.34	0.0001553	7.2e-06	21.6914	0.0006894	1.35046	0.0019651	3.47157
	LQAM	1445	458	859	53.32	0.0001591	7.3e-06	21.6819	0.0007063	1.35116	0.0020078	3.47358
	PRTI	1446	442	830	53.25	0.0001536	7.1e-06	21.6555	0.0006813	1.35185	0.0019456	3.47552
	LSHY	1447	516	969	53.25	0.0001793	8.3e-06	21.6546	0.0007954	1.35264	0.0022313	3.47775
	PCGL	1448	420	789	53.23	0.0001459	6.7e-06	21.647	0.0006473	1.35329	0.0018595	3.47961
	PRMW	1449	423	795	53.21	0.000147	6.8e-06	21.637	0.0006519	1.35394	0.0018713	3.48149
	IQHL	1450	465	874	53.2	0.0001616	7.5e-06	21.6355	0.0007166	1.35466	0.002035	3.48352
	MSAI	1451	491	923	53.2	0.0001706	7.9e-06	21.6324	0.0007566	1.35541	0.0021354	3.48566
	PQAQ	1452	368	692	53.18	0.0001279	5.9e-06	21.6255	0.000567	1.35598	0.0016536	3.48731
	AIGM	1453	461	867	53.17	0.0001602	7.4e-06	21.6225	0.0007103	1.35669	0.0020195	3.48933
	PKNW	1454	386	726	53.17	0.0001341	6.2e-06	21.621	0.0005947	1.35729	0.0017253	3.49105
	ASAW	1455	517	973	53.13	0.0001796	8.3e-06	21.6074	0.0007964	1.35808	0.0022351	3.49329
	PWHL	1456	468	881	53.12	0.0001626	7.5e-06	21.602	0.0007208	1.3588	0.0020466	3.49534
	VRNF	1457	350	659	53.11	0.0001216	5.6e-06	21.5977	0.0005391	1.35934	0.0015816	3.49692
	PGWF	1458	415	782	53.07	0.0001442	6.7e-06	21.5807	0.000639	1.35998	0.0018398	3.49876
	IAFQ	1459	323	609	53.04	0.0001122	5.2e-06	21.568	0.0004973	1.36048	0.0014725	3.50023
	MSAW	1460	437	824	53.03	0.0001518	7e-06	21.5665	0.0006727	1.36115	0.0019261	3.50216
	ISDL	1461	527	994	53.02	0.0001831	8.5e-06	21.56	0.0008112	1.36196	0.0022733	3.50443
	AKGL	1462	379	715	53.01	0.0001317	6.1e-06	21.5555	0.0005834	1.36255	0.0016975	3.50613
	IGEM	1463	406	766	53	0.0001411	6.5e-06	21.5537	0.0006249	1.36317	0.0018044	3.50793
	PHWI	1464	330	623	52.97	0.0001147	5.3e-06	21.5402	0.0005078	1.36368	0.0015009	3.50943
	IRWM	1465	367	693	52.96	0.0001275	5.9e-06	21.5356	0.0005647	1.36424	0.0016496	3.51108
	IRNI	1466	412	778	52.96	0.0001431	6.6e-06	21.5349	0.0006339	1.36488	0.001828	3.51291
	IGWV	1467	421	795	52.96	0.0001463	6.8e-06	21.5347	0.0006478	1.36552	0.0018634	3.51477
	LREL	1468	422	797	52.95	0.0001466	6.8e-06	21.5317	0.0006493	1.36617	0.0018673	3.51664
	PFPI	1469	396	748	52.94	0.0001376	6.4e-06	21.5287	0.0006093	1.36678	0.0017649	3.51841
	MAKL	1470	434	820	52.93	0.0001508	7e-06	21.5229	0.0006677	1.36745	0.0019143	3.52032
	VKAL	1471	425	803	52.93	0.0001477	6.9e-06	21.5228	0.0006538	1.3681	0.0018791	3.5222
	PWPY	1472	380	718	52.92	0.000132	6.1e-06	21.522	0.0005846	1.36869	0.0017015	3.5239
	IASF	1473	383	724	52.9	0.0001331	6.2e-06	21.5122	0.0005891	1.36928	0.0017134	3.52561
	IQWY	1474	283	535	52.9	9.83e-05	4.6e-06	21.5108	0.0004353	1.36971	0.0013089	3.52692
	PSWV	1475	484	915	52.9	0.0001682	7.8e-06	21.5104	0.0007445	1.37046	0.0021084	3.52903
	EMRS	1476	538	1018	52.85	0.0001869	8.7e-06	21.4911	0.0008273	1.37129	0.0023151	3.53135
	LYAS	1477	447	846	52.84	0.0001553	7.2e-06	21.4863	0.0006873	1.37197	0.0019651	3.53331
	PVQM	1478	415	786	52.8	0.0001442	6.7e-06	21.4709	0.0006379	1.37261	0.0018398	3.53515
	LGQM	1479	510	966	52.8	0.0001772	8.3e-06	21.4693	0.000784	1.37339	0.0022083	3.53736
	PMDL	1480	482	913	52.79	0.0001675	7.8e-06	21.4685	0.0007409	1.37414	0.0021007	3.53946
	LQSM	1481	516	978	52.76	0.0001793	8.4e-06	21.4553	0.000793	1.37493	0.0022313	3.54169
	MGYL	1482	450	853	52.75	0.0001564	7.3e-06	21.453	0.0006916	1.37562	0.0019767	3.54367
	WLKA	1483	364	690	52.75	0.0001265	5.9e-06	21.4524	0.0005594	1.37618	0.0016377	3.54531
	MAGM	1484	451	855	52.75	0.0001567	7.3e-06	21.4504	0.0006931	1.37687	0.0019806	3.54729
	LGQW	1485	432	819	52.75	0.0001501	7e-06	21.4499	0.0006639	1.37754	0.0019065	3.54919
	HSNM	1486	509	965	52.75	0.0001769	8.2e-06	21.4494	0.0007822	1.37832	0.0022045	3.5514
	PKGQ	1487	443	840	52.74	0.0001539	7.2e-06	21.4461	0.0006807	1.379	0.0019495	3.55335
	PMKL	1488	456	865	52.72	0.0001584	7.4e-06	21.4375	0.0007006	1.3797	0.0020001	3.55535
	AAAW	1489	449	852	52.7	0.000156	7.3e-06	21.4304	0.0006898	1.38039	0.0019728	3.55732
	LAQW	1490	402	763	52.69	0.0001397	6.5e-06	21.4253	0.0006175	1.38101	0.0017886	3.55911
	LNNL	1491	510	968	52.69	0.0001772	8.3e-06	21.4249	0.0007834	1.38179	0.0022083	3.56132
	HAAY	1492	444	843	52.67	0.0001543	7.2e-06	21.418	0.000682	1.38247	0.0019534	3.56327
	PAEY	1493	415	788	52.66	0.0001442	6.7e-06	21.4164	0.0006374	1.38311	0.0018398	3.56511
	ISGW	1494	486	923	52.65	0.0001689	7.9e-06	21.4121	0.0007464	1.38386	0.0021161	3.56723
	LGHW	1495	486	923	52.65	0.0001689	7.9e-06	21.4121	0.0007464	1.3846	0.0021161	3.56934
	PSTI	1496	537	1020	52.65	0.0001866	8.7e-06	21.4091	0.0008247	1.38543	0.0023113	3.57165
	PSFY	1497	417	793	52.59	0.0001449	6.8e-06	21.3839	0.0006402	1.38607	0.0018477	3.5735
	WGGL	1498	480	913	52.57	0.0001668	7.8e-06	21.3794	0.0007368	1.3868	0.002093	3.57559
	AMYS	1499	463	881	52.55	0.0001609	7.5e-06	21.3712	0.0007107	1.38752	0.0020272	3.57762
	YAAY	1500	382	727	52.54	0.0001327	6.2e-06	21.3675	0.0005863	1.3881	0.0017094	3.57933
	PRDW	1501	469	893	52.52	0.000163	7.6e-06	21.3573	0.0007197	1.38882	0.0020505	3.58138
	VQAM	1502	417	794	52.52	0.0001449	6.8e-06	21.357	0.0006399	1.38946	0.0018477	3.58323
	MRGM	1503	419	798	52.51	0.0001456	6.8e-06	21.3519	0.0006429	1.3901	0.0018556	3.58508
	ATPL	1504	532	1014	52.47	0.0001848	8.7e-06	21.3353	0.0008161	1.39092	0.0022923	3.58738
	LSYL	1505	267	509	52.46	9.28e-05	4.3e-06	21.3313	0.0004096	1.39133	0.0012427	3.58862
	VSHY	1506	502	957	52.46	0.0001744	8.2e-06	21.3312	0.00077	1.3921	0.0021776	3.5908
	WSAM	1507	450	858	52.45	0.0001564	7.3e-06	21.328	0.0006902	1.39279	0.0019767	3.59277
	MAGI	1508	494	942	52.44	0.0001716	8e-06	21.3256	0.0007577	1.39355	0.0021469	3.59492
	LARL	1509	249	475	52.42	8.65e-05	4.1e-06	21.3172	0.0003819	1.39393	0.0011677	3.59609
	LGEI	1510	515	983	52.39	0.0001789	8.4e-06	21.3048	0.0007897	1.39472	0.0022274	3.59832
	WSAY	1511	429	819	52.38	0.0001491	7e-06	21.3009	0.0006578	1.39538	0.0018948	3.60021
	LYAA	1512	430	821	52.38	0.0001494	7e-06	21.2985	0.0006593	1.39604	0.0018987	3.60211
	ISGI	1513	511	976	52.36	0.0001775	8.3e-06	21.291	0.0007834	1.39682	0.0022121	3.60432
	VLGM	1514	456	871	52.35	0.0001584	7.4e-06	21.2898	0.000699	1.39752	0.0020001	3.60632
	IQYL	1515	324	619	52.34	0.0001126	5.3e-06	21.2853	0.0004966	1.39802	0.0014766	3.6078
	LAKL	1516	373	713	52.31	0.0001296	6.1e-06	21.2737	0.0005717	1.39859	0.0016736	3.60947
	ISHY	1517	487	931	52.31	0.0001692	8e-06	21.2718	0.0007463	1.39933	0.00212	3.61159
	PVHF	1518	443	847	52.3	0.0001539	7.2e-06	21.2689	0.0006789	1.40001	0.0019495	3.61354
	ARGI	1519	309	591	52.28	0.0001074	5e-06	21.2616	0.0004735	1.40049	0.0014156	3.61496
	LRHM	1520	418	800	52.25	0.0001452	6.8e-06	21.2476	0.0006404	1.40113	0.0018516	3.61681
	LGSY	1521	443	848	52.24	0.0001539	7.2e-06	21.2438	0.0006786	1.4018	0.0019495	3.61876
	PSTW	1522	516	988	52.23	0.0001793	8.4e-06	21.2382	0.0007904	1.40259	0.0022313	3.62099
	HGWL	1523	507	971	52.21	0.0001762	8.3e-06	21.2331	0.0007765	1.40337	0.0021968	3.62319
	VQNM	1524	449	860	52.21	0.000156	7.3e-06	21.2311	0.0006877	1.40406	0.0019728	3.62516
	GLHS	1525	538	1031	52.18	0.0001869	8.8e-06	21.2201	0.0008239	1.40488	0.0023151	3.62747
	PINF	1526	336	644	52.17	0.0001167	5.5e-06	21.2167	0.0005145	1.4054	0.0015252	3.629
	APAW	1527	422	809	52.16	0.0001466	6.9e-06	21.2123	0.0006461	1.40604	0.0018673	3.63087
	LGHI	1528	531	1018	52.16	0.0001845	8.7e-06	21.2115	0.000813	1.40686	0.0022885	3.63315
	PWPI	1529	365	700	52.14	0.0001268	6e-06	21.2041	0.0005588	1.40742	0.0016417	3.6348
	PTNF	1530	447	858	52.1	0.0001553	7.3e-06	21.1858	0.0006841	1.4081	0.0019651	3.63676
	IGWW	1531	286	549	52.09	9.94e-05	4.7e-06	21.1845	0.0004377	1.40854	0.0013213	3.63808
	LQNM	1532	474	910	52.09	0.0001647	7.8e-06	21.1817	0.0007254	1.40926	0.0020698	3.64015
	PISF	1533	389	747	52.07	0.0001352	6.4e-06	21.1765	0.0005953	1.40986	0.0017372	3.64189
	PMGQ	1534	427	820	52.07	0.0001484	7e-06	21.1757	0.0006534	1.41051	0.0018869	3.64378
	PEAY	1535	404	776	52.06	0.0001404	6.6e-06	21.1711	0.0006182	1.41113	0.0017965	3.64557
	WAGI	1536	448	861	52.03	0.0001557	7.4e-06	21.1592	0.0006854	1.41181	0.001969	3.64754
	VAEW	1537	388	746	52.01	0.0001348	6.4e-06	21.1503	0.0005935	1.41241	0.0017332	3.64928
	PMAV	1538	455	875	52	0.0001581	7.5e-06	21.146	0.000696	1.4131	0.0019962	3.65127
	LGDL	1539	523	1006	51.99	0.0001817	8.6e-06	21.1411	0.0007999	1.4139	0.002258	3.65353
	PMGV	1540	497	956	51.99	0.0001727	8.2e-06	21.1409	0.0007601	1.41466	0.0021584	3.65569
	VGAF	1541	459	883	51.98	0.0001595	7.5e-06	21.1386	0.000702	1.41537	0.0020117	3.6577
	PLSV	1542	507	976	51.95	0.0001762	8.3e-06	21.1243	0.0007752	1.41614	0.0021968	3.6599
	IGQM	1543	415	799	51.94	0.0001442	6.8e-06	21.1216	0.0006345	1.41678	0.0018398	3.66174
	VMGL	1544	404	778	51.93	0.0001404	6.6e-06	21.1167	0.0006177	1.41739	0.0017965	3.66353
	AASM	1545	513	988	51.92	0.0001782	8.4e-06	21.1147	0.0007843	1.41818	0.0022198	3.66575
	VRHM	1546	419	807	51.92	0.0001456	6.9e-06	21.1137	0.0006406	1.41882	0.0018556	3.66761
	LAAH	1547	514	990	51.92	0.0001786	8.5e-06	21.1131	0.0007858	1.4196	0.0022236	3.66983
	PALY	1548	430	829	51.87	0.0001494	7.1e-06	21.093	0.0006572	1.42026	0.0018987	3.67173
	PSHQ	1549	475	916	51.86	0.000165	7.8e-06	21.0874	0.0007259	1.42099	0.0020737	3.6738
	ASNM	1550	523	1009	51.83	0.0001817	8.6e-06	21.0783	0.0007991	1.42179	0.002258	3.67606
	VGWY	1551	382	737	51.83	0.0001327	6.3e-06	21.0776	0.0005837	1.42237	0.0017094	3.67777
	LASQ	1552	527	1017	51.82	0.0001831	8.7e-06	21.0724	0.0008052	1.42318	0.0022733	3.68004
	VGKL	1553	422	815	51.78	0.0001466	7e-06	21.0562	0.0006446	1.42382	0.0018673	3.68191
	YAWL	1554	306	591	51.78	0.0001063	5e-06	21.0552	0.0004674	1.42429	0.0014033	3.68332
	VSYM	1555	411	794	51.76	0.0001428	6.8e-06	21.0497	0.0006277	1.42492	0.0018241	3.68514
	PQMM	1556	294	568	51.76	0.0001021	4.9e-06	21.0486	0.000449	1.42536	0.0013542	3.68649
	PASS	1557	531	1026	51.75	0.0001845	8.8e-06	21.0461	0.0008109	1.42618	0.0022885	3.68878
	PFSM	1558	462	893	51.74	0.0001605	7.6e-06	21.0385	0.0007055	1.42688	0.0020234	3.69081
	IAEW	1559	284	549	51.73	9.87e-05	4.7e-06	21.0364	0.0004337	1.42731	0.0013131	3.69212
	YAPL	1560	499	965	51.71	0.0001734	8.2e-06	21.028	0.0007619	1.42808	0.0021661	3.69428
	PVRM	1561	484	936	51.71	0.0001682	8e-06	21.0278	0.000739	1.42882	0.0021084	3.69639
	VANV	1562	518	1002	51.7	0.00018	8.6e-06	21.0226	0.0007908	1.42961	0.0022389	3.69863
	AHSL	1563	519	1004	51.69	0.0001803	8.6e-06	21.0212	0.0007923	1.4304	0.0022427	3.70087
	PRYF	1564	337	652	51.69	0.0001171	5.6e-06	21.0187	0.0005144	1.43091	0.0015292	3.7024
	VGHI	1565	506	979	51.69	0.0001758	8.4e-06	21.018	0.0007724	1.43169	0.002193	3.7046
	PNWI	1566	369	714	51.68	0.0001282	6.1e-06	21.0161	0.0005633	1.43225	0.0016576	3.70625
	IQML	1567	278	538	51.67	9.66e-05	4.6e-06	21.0129	0.0004243	1.43267	0.0012883	3.70754
	MNWI	1568	309	598	51.67	0.0001074	5.1e-06	21.0127	0.0004717	1.43314	0.0014156	3.70896
	PVWY	1569	373	722	51.66	0.0001296	6.2e-06	21.0086	0.0005693	1.43371	0.0016736	3.71063
	FASM	1570	389	753	51.66	0.0001352	6.4e-06	21.0077	0.0005937	1.43431	0.0017372	3.71237
	MSPM	1571	470	910	51.65	0.0001633	7.8e-06	21.003	0.0007173	1.43502	0.0020543	3.71442
	PRYW	1572	427	827	51.63	0.0001484	7.1e-06	20.9965	0.0006516	1.43568	0.0018869	3.71631
	IGHY	1573	443	858	51.63	0.0001539	7.3e-06	20.9962	0.000676	1.43635	0.0019495	3.71826
	PKYM	1574	381	738	51.63	0.0001324	6.3e-06	20.9939	0.0005814	1.43693	0.0017054	3.71997
	AVAI	1575	461	893	51.62	0.0001602	7.6e-06	20.993	0.0007035	1.43764	0.0020195	3.72198
	ISGY	1576	509	986	51.62	0.0001769	8.4e-06	20.9926	0.0007767	1.43841	0.0022045	3.72419
	LNWM	1577	384	744	51.61	0.0001334	6.4e-06	20.9886	0.0005859	1.439	0.0017173	3.72591
	LSYM	1578	401	777	51.61	0.0001393	6.6e-06	20.9869	0.0006118	1.43961	0.0017847	3.72769
	PFPM	1579	355	688	51.6	0.0001233	5.9e-06	20.9828	0.0005416	1.44015	0.0016016	3.72929
	PIAV	1580	456	884	51.58	0.0001584	7.6e-06	20.9767	0.0006956	1.44085	0.0020001	3.73129
	MSNW	1581	461	894	51.57	0.0001602	7.6e-06	20.9695	0.0007032	1.44155	0.0020195	3.73331
	VAAQ	1582	462	896	51.56	0.0001605	7.7e-06	20.9681	0.0007047	1.44226	0.0020234	3.73534
	WLQS	1583	449	871	51.55	0.000156	7.4e-06	20.963	0.0006848	1.44294	0.0019728	3.73731
	VGRL	1584	284	551	51.54	9.87e-05	4.7e-06	20.96	0.0004331	1.44337	0.0013131	3.73862
	MSAF	1585	389	755	51.52	0.0001352	6.5e-06	20.9521	0.0005932	1.44397	0.0017372	3.74036
	PWPM	1586	328	637	51.49	0.000114	5.4e-06	20.9391	0.0005001	1.44447	0.0014928	3.74185
	PLTM	1587	472	917	51.47	0.000164	7.8e-06	20.9313	0.0007195	1.44519	0.0020621	3.74391
	AIGW	1588	425	826	51.45	0.0001477	7.1e-06	20.9235	0.0006478	1.44584	0.0018791	3.74579
	VRGF	1589	319	620	51.45	0.0001108	5.3e-06	20.923	0.0004862	1.44632	0.0014563	3.74725
	PAFQ	1590	393	764	51.44	0.0001365	6.5e-06	20.9182	0.000599	1.44692	0.001753	3.749
	YAGL	1591	488	949	51.42	0.0001696	8.1e-06	20.9112	0.0007437	1.44766	0.0021238	3.75113
	PAAA	1592	488	949	51.42	0.0001696	8.1e-06	20.9112	0.0007437	1.44841	0.0021238	3.75325
	VRGW	1593	452	879	51.42	0.000157	7.5e-06	20.911	0.0006888	1.4491	0.0019845	3.75523
	IGQW	1594	345	671	51.42	0.0001199	5.7e-06	20.9084	0.0005257	1.44962	0.0015614	3.7568
	LLGI	1595	382	743	51.41	0.0001327	6.3e-06	20.9074	0.0005821	1.4502	0.0017094	3.75851
	PGSY	1596	528	1027	51.41	0.0001835	8.8e-06	20.9068	0.0008046	1.45101	0.0022771	3.76078
	AANI	1597	482	938	51.39	0.0001675	8e-06	20.8963	0.0007344	1.45174	0.0021007	3.76288
	LHAL	1598	491	956	51.36	0.0001706	8.2e-06	20.8857	0.000748	1.45249	0.0021354	3.76502
	PLDM	1599	456	888	51.35	0.0001584	7.6e-06	20.8822	0.0006946	1.45319	0.0020001	3.76702
	IGSY	1600	438	853	51.35	0.0001522	7.3e-06	20.8809	0.0006672	1.45385	0.00193	3.76895
	LGRL	1601	250	487	51.33	8.69e-05	4.2e-06	20.8754	0.0003808	1.45423	0.0011718	3.77012
	PREF	1602	462	900	51.33	0.0001605	7.7e-06	20.8749	0.0007037	1.45494	0.0020234	3.77214
	PGWW	1603	367	715	51.33	0.0001275	6.1e-06	20.873	0.000559	1.4555	0.0016496	3.77379
	PSQF	1604	426	830	51.33	0.000148	7.1e-06	20.8716	0.0006488	1.45615	0.001883	3.77568
	AYNL	1605	465	906	51.32	0.0001616	7.7e-06	20.8713	0.0007082	1.45685	0.002035	3.77771
	PSMF	1606	408	795	51.32	0.0001418	6.8e-06	20.8698	0.0006214	1.45748	0.0018123	3.77952
	LMSP	1607	491	957	51.31	0.0001706	8.2e-06	20.8638	0.0007477	1.45822	0.0021354	3.78166
	LRAY	1608	279	544	51.29	9.69e-05	4.6e-06	20.8559	0.0004248	1.45865	0.0012924	3.78295
	ALAM	1609	419	817	51.29	0.0001456	7e-06	20.8553	0.000638	1.45929	0.0018556	3.78481
	PPSL	1610	400	780	51.28	0.000139	6.7e-06	20.854	0.000609	1.45989	0.0017807	3.78659
	PHWM	1611	302	589	51.27	0.0001049	5e-06	20.8505	0.0004598	1.46035	0.001387	3.78797
	PNAY	1612	425	829	51.27	0.0001477	7.1e-06	20.8477	0.000647	1.461	0.0018791	3.78985
	IAHQ	1613	345	673	51.26	0.0001199	5.8e-06	20.8463	0.0005252	1.46153	0.0015614	3.79142
	MRGL	1614	294	574	51.22	0.0001021	4.9e-06	20.8286	0.0004475	1.46197	0.0013542	3.79277
	AKPL	1615	484	945	51.22	0.0001682	8.1e-06	20.8275	0.0007366	1.46271	0.0021084	3.79488
	LSML	1616	279	545	51.19	9.69e-05	4.7e-06	20.8177	0.0004246	1.46314	0.0012924	3.79617
	IARM	1617	345	674	51.19	0.0001199	5.8e-06	20.8153	0.000525	1.46366	0.0015614	3.79773
	IRNY	1618	439	858	51.17	0.0001525	7.3e-06	20.8066	0.0006679	1.46433	0.0019339	3.79967
	VLGY	1619	404	790	51.14	0.0001404	6.7e-06	20.7959	0.0006146	1.46494	0.0017965	3.80146
	VREL	1620	428	837	51.14	0.0001487	7.2e-06	20.7942	0.0006511	1.46559	0.0018909	3.80335
	PYPF	1621	361	706	51.13	0.0001254	6e-06	20.7935	0.0005491	1.46614	0.0016257	3.80498
	MASF	1622	407	796	51.13	0.0001414	6.8e-06	20.7925	0.0006191	1.46676	0.0018083	3.80679
	LRNY	1623	396	775	51.1	0.0001376	6.6e-06	20.7787	0.0006022	1.46736	0.0017649	3.80855
	PMTL	1624	446	873	51.09	0.000155	7.5e-06	20.7752	0.0006782	1.46804	0.0019612	3.81051
	IGDL	1625	521	1020	51.08	0.000181	8.7e-06	20.7712	0.0007922	1.46883	0.0022504	3.81276
	AELR	1626	502	983	51.07	0.0001744	8.4e-06	20.767	0.0007633	1.4696	0.0021776	3.81494
	LSDL	1627	481	942	51.06	0.0001671	8e-06	20.7644	0.0007313	1.47033	0.0020968	3.81704
	ALGM	1628	492	964	51.04	0.0001709	8.2e-06	20.7545	0.0007479	1.47108	0.0021392	3.81918
	LRAS	1629	345	676	51.04	0.0001199	5.8e-06	20.7538	0.0005245	1.4716	0.0015614	3.82074
	PMNW	1630	346	678	51.03	0.0001202	5.8e-06	20.7525	0.000526	1.47213	0.0015655	3.8223
	PSEY	1631	471	923	51.03	0.0001636	7.9e-06	20.7512	0.000716	1.47284	0.0020582	3.82436
	ISSF	1632	398	780	51.03	0.0001383	6.7e-06	20.7498	0.000605	1.47345	0.0017728	3.82613
	KSDL	1633	526	1031	51.02	0.0001828	8.8e-06	20.7468	0.0007995	1.47425	0.0022694	3.8284
	MVAW	1634	327	641	51.01	0.0001136	5.5e-06	20.745	0.000497	1.47475	0.0014888	3.82989
	LAEM	1635	431	845	51.01	0.0001497	7.2e-06	20.7417	0.0006551	1.4754	0.0019026	3.8318
	PGGY	1636	514	1008	50.99	0.0001786	8.6e-06	20.7361	0.0007812	1.47618	0.0022236	3.83402
	PKHY	1637	337	661	50.98	0.0001171	5.6e-06	20.7326	0.0005121	1.47669	0.0015292	3.83555
	YSSM	1638	495	971	50.98	0.000172	8.3e-06	20.7305	0.0007522	1.47745	0.0021508	3.8377
	YASW	1639	419	822	50.97	0.0001456	7e-06	20.7284	0.0006367	1.47808	0.0018556	3.83955
	VANQ	1640	474	930	50.97	0.0001647	7.9e-06	20.7262	0.0007203	1.4788	0.0020698	3.84162
	PVAS	1641	528	1036	50.97	0.0001835	8.9e-06	20.7252	0.0008023	1.47961	0.0022771	3.8439
	HANF	1642	399	783	50.96	0.0001386	6.7e-06	20.7222	0.0006062	1.48021	0.0017768	3.84568
	ISAW	1643	374	734	50.95	0.0001299	6.3e-06	20.7205	0.0005682	1.48078	0.0016776	3.84736
	KSNL	1644	496	974	50.92	0.0001723	8.3e-06	20.7084	0.0007535	1.48153	0.0021546	3.84951
	MRWM	1645	333	655	50.84	0.0001157	5.6e-06	20.6741	0.0005056	1.48204	0.001513	3.85102
	PGPM	1646	460	905	50.83	0.0001598	7.7e-06	20.6697	0.0006983	1.48274	0.0020156	3.85304
	LAMM	1647	339	667	50.82	0.0001178	5.7e-06	20.668	0.0005146	1.48325	0.0015373	3.85458
	PQNW	1648	340	669	50.82	0.0001181	5.7e-06	20.667	0.0005161	1.48377	0.0015413	3.85612
	MGWW	1649	283	557	50.81	9.83e-05	4.8e-06	20.6612	0.0004296	1.4842	0.0013089	3.85743
	VAWI	1650	320	630	50.79	0.0001112	5.4e-06	20.6554	0.0004857	1.48468	0.0014604	3.85889
	VAFL	1651	192	378	50.79	6.67e-05	3.2e-06	20.6554	0.0002914	1.48497	0.0009254	3.85981
	PSYF	1652	423	833	50.78	0.000147	7.1e-06	20.65	0.000642	1.48562	0.0018713	3.86168
	PYNY	1653	392	772	50.78	0.0001362	6.6e-06	20.6487	0.0005949	1.48621	0.0017491	3.86343
	IAAH	1654	404	796	50.75	0.0001404	6.8e-06	20.6392	0.000613	1.48682	0.0017965	3.86523
	VADM	1655	441	869	50.75	0.0001532	7.4e-06	20.6368	0.0006692	1.48749	0.0019417	3.86717
	IGPL	1656	509	1003	50.75	0.0001769	8.6e-06	20.6368	0.0007723	1.48827	0.0022045	3.86938
	QVAW	1657	386	761	50.72	0.0001341	6.5e-06	20.6266	0.0005856	1.48885	0.0017253	3.8711
	PHKL	1658	443	874	50.69	0.0001539	7.5e-06	20.6118	0.0006719	1.48952	0.0019495	3.87305
	LSPY	1659	487	961	50.68	0.0001692	8.2e-06	20.6077	0.0007386	1.49026	0.00212	3.87517
	ASAI	1660	525	1036	50.68	0.0001824	8.9e-06	20.6074	0.0007962	1.49106	0.0022656	3.87744
	AAPY	1661	461	910	50.66	0.0001602	7.8e-06	20.6008	0.0006991	1.49176	0.0020195	3.87946
	VGYM	1662	468	924	50.65	0.0001626	7.9e-06	20.5967	0.0007097	1.49247	0.0020466	3.8815
	AMPL	1663	476	940	50.64	0.0001654	8e-06	20.5922	0.0007217	1.49319	0.0020775	3.88358
	VLGI	1664	403	796	50.63	0.00014	6.8e-06	20.5881	0.000611	1.4938	0.0017926	3.88537
	IQNM	1665	366	723	50.62	0.0001272	6.2e-06	20.5858	0.0005549	1.49436	0.0016457	3.88702
	AVGW	1666	450	889	50.62	0.0001564	7.6e-06	20.5843	0.0006822	1.49504	0.0019767	3.88899
	QASL	1667	507	1002	50.6	0.0001762	8.6e-06	20.5762	0.0007686	1.49581	0.0021968	3.89119
	PLMM	1668	389	769	50.59	0.0001352	6.6e-06	20.5706	0.0005896	1.4964	0.0017372	3.89293
	RGNL	1669	476	941	50.58	0.0001654	8e-06	20.5704	0.0007215	1.49712	0.0020775	3.89501
	HAAF	1670	411	813	50.55	0.0001428	6.9e-06	20.5578	0.0006228	1.49774	0.0018241	3.89683
	PTSY	1671	524	1037	50.53	0.0001821	8.9e-06	20.5484	0.000794	1.49853	0.0022618	3.89909
	PIEL	1672	387	766	50.52	0.0001345	6.5e-06	20.545	0.0005864	1.49912	0.0017293	3.90082
	PWQL	1673	400	792	50.51	0.000139	6.8e-06	20.5381	0.000606	1.49973	0.0017807	3.9026
	AIGY	1674	458	907	50.5	0.0001591	7.7e-06	20.5344	0.0006938	1.50042	0.0020078	3.90461
	PLSH	1675	509	1008	50.5	0.0001769	8.6e-06	20.5344	0.0007711	1.50119	0.0022045	3.90681
	PQHY	1676	317	628	50.48	0.0001101	5.4e-06	20.5269	0.0004802	1.50167	0.0014482	3.90826
	AAAF	1677	430	852	50.47	0.0001494	7.3e-06	20.5236	0.0006513	1.50232	0.0018987	3.91016
	PAVL	1678	452	896	50.45	0.000157	7.7e-06	20.5142	0.0006845	1.50301	0.0019845	3.91215
	LRPM	1679	455	902	50.44	0.0001581	7.7e-06	20.513	0.000689	1.5037	0.0019962	3.91414
	PVYM	1680	402	797	50.44	0.0001397	6.8e-06	20.5113	0.0006087	1.5043	0.0017886	3.91593
	PAHV	1681	462	916	50.44	0.0001605	7.8e-06	20.5103	0.0006996	1.505	0.0020234	3.91795
	PVRW	1682	462	916	50.44	0.0001605	7.8e-06	20.5103	0.0006996	1.5057	0.0020234	3.91998
	ARPY	1683	489	970	50.41	0.0001699	8.3e-06	20.5004	0.0007404	1.50644	0.0021277	3.9221
	NLRG	1684	449	891	50.39	0.000156	7.6e-06	20.4924	0.0006797	1.50712	0.0019728	3.92408
	PSSV	1685	519	1030	50.39	0.0001803	8.8e-06	20.4906	0.0007857	1.50791	0.0022427	3.92632
	LMSA	1686	457	907	50.39	0.0001588	7.7e-06	20.4896	0.0006918	1.5086	0.002004	3.92832
	ALRS	1687	328	651	50.38	0.000114	5.6e-06	20.4888	0.0004965	1.5091	0.0014928	3.92982
	IGMW	1688	269	534	50.37	9.35e-05	4.6e-06	20.485	0.0004072	1.50951	0.001251	3.93107
	VAPI	1689	480	954	50.31	0.0001668	8.2e-06	20.4606	0.0007263	1.51023	0.002093	3.93316
	MARL	1690	326	648	50.31	0.0001133	5.5e-06	20.4582	0.0004932	1.51072	0.0014847	3.93465
	VARM	1691	369	734	50.27	0.0001282	6.3e-06	20.4435	0.0005582	1.51128	0.0016576	3.9363
	PADF	1692	386	768	50.26	0.0001341	6.6e-06	20.4386	0.0005838	1.51187	0.0017253	3.93803
	PQHF	1693	294	585	50.26	0.0001021	5e-06	20.4369	0.0004447	1.51231	0.0013542	3.93938
	PAWV	1694	420	836	50.24	0.0001459	7.1e-06	20.43	0.0006352	1.51295	0.0018595	3.94124
	PMRL	1695	384	765	50.2	0.0001334	6.5e-06	20.4124	0.0005806	1.51353	0.0017173	3.94296
	PLFL	1696	261	520	50.19	9.07e-05	4.4e-06	20.4109	0.0003946	1.51392	0.0012178	3.94418
	PLRW	1697	450	897	50.17	0.0001564	7.7e-06	20.4007	0.0006802	1.5146	0.0019767	3.94615
	YSWL	1698	326	650	50.15	0.0001133	5.6e-06	20.3952	0.0004927	1.51509	0.0014847	3.94764
	PEGI	1699	438	874	50.11	0.0001522	7.5e-06	20.3792	0.0006618	1.51576	0.00193	3.94957
	VRPI	1700	448	895	50.06	0.0001557	7.6e-06	20.3554	0.0006767	1.51643	0.001969	3.95154
	AAGM	1701	471	941	50.05	0.0001636	8e-06	20.3543	0.0007114	1.51714	0.0020582	3.9536
	VAAH	1702	474	947	50.05	0.0001647	8.1e-06	20.3541	0.0007159	1.51786	0.0020698	3.95567
	ANAL	1703	511	1021	50.05	0.0001775	8.7e-06	20.3526	0.0007718	1.51863	0.0022121	3.95788
	PLEW	1704	390	780	50	0.0001355	6.7e-06	20.3327	0.0005889	1.51922	0.0017411	3.95962
	LHGR	1705	442	884	50	0.0001536	7.6e-06	20.3327	0.0006674	1.51989	0.0019456	3.96156
	PSDW	1706	445	890	50	0.0001546	7.6e-06	20.3327	0.0006719	1.52056	0.0019573	3.96352
	AIGI	1707	463	926	50	0.0001609	7.9e-06	20.3327	0.0006991	1.52126	0.0020272	3.96555
	PNGL	1708	520	1040	50	0.0001807	8.9e-06	20.3327	0.0007852	1.52204	0.0022465	3.9678
	MGTL	1709	491	982	50	0.0001706	8.4e-06	20.3327	0.0007414	1.52279	0.0021354	3.96993
	LAFL	1710	210	420	50	7.3e-05	3.6e-06	20.3327	0.0003171	1.5231	0.0010027	3.97093
	PRHV	1711	401	802	50	0.0001393	6.9e-06	20.3327	0.0006055	1.52371	0.0017847	3.97272
	LRGL	1712	230	460	50	7.99e-05	3.9e-06	20.3327	0.0003473	1.52406	0.0010877	3.97381
	VLPL	1713	421	843	49.94	0.0001463	7.2e-06	20.3086	0.0006354	1.52469	0.0018634	3.97567
	PLWY	1714	399	799	49.94	0.0001386	6.8e-06	20.3072	0.0006022	1.52529	0.0017768	3.97745
	YAAW	1715	348	697	49.93	0.0001209	6e-06	20.3035	0.0005252	1.52582	0.0015735	3.97902
	ISAF	1716	344	689	49.93	0.0001195	5.9e-06	20.3032	0.0005192	1.52634	0.0015574	3.98058
	VSYL	1717	260	521	49.9	9.03e-05	4.5e-06	20.2936	0.0003923	1.52673	0.0012136	3.98179
	NLYG	1718	503	1008	49.9	0.0001748	8.6e-06	20.2923	0.000759	1.52749	0.0021815	3.98397
	WSPL	1719	486	974	49.9	0.0001689	8.3e-06	20.2909	0.0007333	1.52822	0.0021161	3.98609
	PGGW	1720	456	914	49.89	0.0001584	7.8e-06	20.2882	0.000688	1.52891	0.0020001	3.98809
	ALFG	1721	439	880	49.89	0.0001525	7.5e-06	20.2865	0.0006624	1.52957	0.0019339	3.99002
	VARW	1722	387	776	49.87	0.0001345	6.6e-06	20.2803	0.0005838	1.53016	0.0017293	3.99175
	VAQW	1723	371	744	49.87	0.0001289	6.4e-06	20.278	0.0005597	1.53072	0.0016656	3.99342
	VAMM	1724	338	678	49.85	0.0001174	5.8e-06	20.2727	0.0005098	1.53123	0.0015332	3.99495
	PRFY	1725	332	666	49.85	0.0001154	5.7e-06	20.2716	0.0005008	1.53173	0.001509	3.99646
	PQPW	1726	313	628	49.84	0.0001088	5.4e-06	20.2679	0.0004721	1.5322	0.0014319	3.99789
	PFNY	1727	385	773	49.81	0.0001338	6.6e-06	20.2538	0.0005806	1.53278	0.0017213	3.99961
	VSNQ	1728	511	1026	49.81	0.0001775	8.8e-06	20.2534	0.0007706	1.53355	0.0022121	4.00183
	PGEW	1729	357	717	49.79	0.000124	6.1e-06	20.2476	0.0005383	1.53409	0.0016096	4.00343
	FANM	1730	355	713	49.79	0.0001233	6.1e-06	20.2471	0.0005353	1.53462	0.0016016	4.00504
	PNAI	1731	425	854	49.77	0.0001477	7.3e-06	20.2374	0.0006407	1.53526	0.0018791	4.00692
	IAHF	1732	355	714	49.72	0.0001233	6.1e-06	20.2188	0.000535	1.5358	0.0016016	4.00852
	PGQI	1733	433	871	49.71	0.0001504	7.4e-06	20.216	0.0006525	1.53645	0.0019104	4.01043
	IGWQ	1734	346	696	49.71	0.0001202	5.9e-06	20.2158	0.0005214	1.53697	0.0015655	4.01199
	PAVW	1735	396	797	49.69	0.0001376	6.8e-06	20.2051	0.0005967	1.53757	0.0017649	4.01376
	VAWW	1736	315	634	49.68	0.0001094	5.4e-06	20.2044	0.0004746	1.53804	0.00144	4.0152
	HSSL	1737	464	934	49.68	0.0001612	8e-06	20.2021	0.0006991	1.53874	0.0020311	4.01723
	PMHI	1738	343	691	49.64	0.0001192	5.9e-06	20.1855	0.0005167	1.53926	0.0015534	4.01878
	VSMM	1739	410	826	49.64	0.0001425	7.1e-06	20.185	0.0006176	1.53988	0.0018202	4.0206
	FSNM	1740	473	953	49.63	0.0001643	8.1e-06	20.1833	0.0007124	1.54059	0.002066	4.02267
	HAYL	1741	462	931	49.62	0.0001605	8e-06	20.1798	0.0006958	1.54129	0.0020234	4.02469
	LQAY	1742	375	756	49.6	0.0001303	6.5e-06	20.1713	0.0005647	1.54185	0.0016816	4.02637
	FSWM	1743	358	722	49.58	0.0001244	6.2e-06	20.1637	0.0005391	1.54239	0.0016136	4.02799
	LRSS	1744	295	595	49.58	0.0001025	5.1e-06	20.1618	0.0004442	1.54283	0.0013583	4.02935
	WAGY	1745	401	809	49.57	0.0001393	6.9e-06	20.1567	0.0006037	1.54344	0.0017847	4.03113
	HANI	1746	399	805	49.57	0.0001386	6.9e-06	20.1559	0.0006007	1.54404	0.0017768	4.03291
	AVSL	1747	338	682	49.56	0.0001174	5.8e-06	20.1538	0.0005089	1.54455	0.0015332	4.03444
	LQNY	1748	445	898	49.55	0.0001546	7.7e-06	20.1515	0.0006699	1.54522	0.0019573	4.0364
	AVAF	1749	321	648	49.54	0.0001115	5.5e-06	20.1444	0.0004832	1.5457	0.0014644	4.03786
	VGSI	1750	477	963	49.53	0.0001657	8.2e-06	20.1426	0.000718	1.54642	0.0020814	4.03994
	DLRS	1751	475	959	49.53	0.000165	8.2e-06	20.1419	0.000715	1.54713	0.0020737	4.04202
	ISPM	1752	473	955	49.53	0.0001643	8.2e-06	20.1411	0.0007119	1.54785	0.002066	4.04408
	ARAY	1753	315	636	49.53	0.0001094	5.4e-06	20.1409	0.0004741	1.54832	0.00144	4.04552
	AAGI	1754	497	1004	49.5	0.0001727	8.6e-06	20.1302	0.0007479	1.54907	0.0021584	4.04768
	PKSF	1755	346	699	49.5	0.0001202	6e-06	20.1291	0.0005207	1.54959	0.0015655	4.04925
	IQAM	1756	329	665	49.47	0.0001143	5.7e-06	20.1186	0.000495	1.55008	0.0014969	4.05074
	PQDL	1757	445	900	49.44	0.0001546	7.7e-06	20.1068	0.0006694	1.55075	0.0019573	4.0527
	ALRG	1758	397	803	49.44	0.0001379	6.9e-06	20.1048	0.0005972	1.55135	0.0017689	4.05447
	AVPI	1759	465	941	49.42	0.0001616	8e-06	20.095	0.0006994	1.55205	0.002035	4.0565
	LYSS	1760	376	761	49.41	0.0001306	6.5e-06	20.0922	0.0005655	1.55261	0.0016855	4.05819
	LGHY	1761	487	986	49.39	0.0001692	8.4e-06	20.0852	0.0007323	1.55335	0.00212	4.06031
	HAHL	1762	472	956	49.37	0.000164	8.2e-06	20.0775	0.0007097	1.55406	0.0020621	4.06237
	WLSS	1763	370	750	49.33	0.0001286	6.4e-06	20.0616	0.0005562	1.55461	0.0016616	4.06403
	PWAF	1764	348	706	49.29	0.0001209	6e-06	20.0447	0.000523	1.55514	0.0015735	4.06561
	ARPI	1765	416	844	49.29	0.0001445	7.2e-06	20.0436	0.0006251	1.55576	0.0018438	4.06745
	NVAW	1766	421	855	49.24	0.0001463	7.3e-06	20.0235	0.0006324	1.55639	0.0018634	4.06931
	LANQ	1767	485	985	49.24	0.0001685	8.4e-06	20.023	0.0007286	1.55712	0.0021123	4.07143
	PRNS	1768	507	1030	49.22	0.0001762	8.8e-06	20.0168	0.0007615	1.55788	0.0021968	4.07362
	PKEM	1769	310	630	49.21	0.0001077	5.4e-06	20.0099	0.0004656	1.55835	0.0014197	4.07504
	MLAW	1770	309	628	49.2	0.0001074	5.4e-06	20.0089	0.0004641	1.55881	0.0014156	4.07646
	ALWG	1771	423	860	49.19	0.000147	7.3e-06	20.0017	0.0006352	1.55945	0.0018713	4.07833
	MNNL	1772	482	980	49.18	0.0001675	8.4e-06	20.0007	0.0007238	1.56017	0.0021007	4.08043
	VSTL	1773	391	795	49.18	0.0001359	6.8e-06	20.0002	0.0005871	1.56076	0.0017451	4.08218
	NLRS	1774	376	765	49.15	0.0001306	6.5e-06	19.9872	0.0005645	1.56132	0.0016855	4.08386
	RPAW	1775	432	879	49.15	0.0001501	7.5e-06	19.9857	0.0006486	1.56197	0.0019065	4.08577
	VSSF	1776	389	792	49.12	0.0001352	6.8e-06	19.9733	0.0005839	1.56256	0.0017372	4.08751
	IAMM	1777	274	558	49.1	9.52e-05	4.8e-06	19.9683	0.0004112	1.56297	0.0012718	4.08878
	WAAI	1778	325	662	49.09	0.0001129	5.7e-06	19.9641	0.0004877	1.56346	0.0014807	4.09026
	NSAL	1779	501	1021	49.07	0.0001741	8.7e-06	19.9543	0.0007517	1.56421	0.0021738	4.09243
	TSWL	1780	365	744	49.06	0.0001268	6.4e-06	19.9501	0.0005476	1.56475	0.0016417	4.09407
	LSHF	1781	448	914	49.02	0.0001557	7.8e-06	19.9322	0.000672	1.56543	0.001969	4.09604
	AASW	1782	468	955	49.01	0.0001626	8.2e-06	19.9281	0.0007019	1.56613	0.0020466	4.09809
	HGSL	1783	511	1043	48.99	0.0001775	8.9e-06	19.9233	0.0007664	1.56689	0.0022121	4.1003
	PEGM	1784	387	790	48.99	0.0001345	6.7e-06	19.9209	0.0005804	1.56748	0.0017293	4.10203
	SSAL	1785	432	882	48.98	0.0001501	7.5e-06	19.9177	0.0006478	1.56812	0.0019065	4.10394
	PRTW	1786	477	974	48.97	0.0001657	8.3e-06	19.9152	0.0007153	1.56884	0.0020814	4.10602
	PLEI	1787	450	919	48.97	0.0001564	7.9e-06	19.9123	0.0006747	1.56951	0.0019767	4.10799
	PYEL	1788	420	858	48.95	0.0001459	7.3e-06	19.9061	0.0006297	1.57014	0.0018595	4.10985
	PYPI	1789	373	762	48.95	0.0001296	6.5e-06	19.9057	0.0005592	1.5707	0.0016736	4.11153
	LMAM	1790	326	666	48.95	0.0001133	5.7e-06	19.9053	0.0004888	1.57119	0.0014847	4.11301
	YSSY	1791	436	891	48.93	0.0001515	7.6e-06	19.8991	0.0006536	1.57184	0.0019221	4.11493
	MSML	1792	343	701	48.93	0.0001192	6e-06	19.8976	0.0005142	1.57236	0.0015534	4.11649
	VASQ	1793	502	1026	48.93	0.0001744	8.8e-06	19.8967	0.0007525	1.57311	0.0021776	4.11867
	NLVS	1794	403	824	48.91	0.00014	7e-06	19.8885	0.000604	1.57372	0.0017926	4.12046
	AAPM	1795	412	843	48.87	0.0001431	7.2e-06	19.8744	0.0006174	1.57433	0.001828	4.12229
	LSTL	1796	325	665	48.87	0.0001129	5.7e-06	19.874	0.000487	1.57482	0.0014807	4.12377
	AVGF	1797	403	825	48.85	0.00014	7e-06	19.8644	0.0006038	1.57542	0.0017926	4.12556
	SVAW	1798	423	866	48.85	0.000147	7.4e-06	19.8631	0.0006337	1.57606	0.0018713	4.12743
	PYNF	1799	359	735	48.84	0.0001247	6.3e-06	19.8624	0.0005378	1.57659	0.0016177	4.12905
	YSSW	1800	415	850	48.82	0.0001442	7.3e-06	19.8543	0.0006217	1.57722	0.0018398	4.13089
	PYSY	1801	455	932	48.82	0.0001581	8e-06	19.8527	0.0006816	1.5779	0.0019962	4.13288
	LGRM	1802	350	717	48.81	0.0001216	6.1e-06	19.8506	0.0005243	1.57842	0.0015816	4.13447
	GIAW	1803	411	842	48.81	0.0001428	7.2e-06	19.8497	0.0006156	1.57904	0.0018241	4.13629
	NASL	1804	472	967	48.81	0.000164	8.3e-06	19.8491	0.000707	1.57974	0.0020621	4.13835
	PQTM	1805	369	756	48.81	0.0001282	6.5e-06	19.8486	0.0005527	1.5803	0.0016576	4.14001
	MAPY	1806	408	836	48.8	0.0001418	7.1e-06	19.8462	0.0006111	1.58091	0.0018123	4.14182
	VATM	1807	444	910	48.79	0.0001543	7.8e-06	19.8411	0.000665	1.58157	0.0019534	4.14378
	PFNI	1808	362	742	48.79	0.0001258	6.3e-06	19.8394	0.0005421	1.58212	0.0016297	4.14541
	IANV	1809	422	865	48.79	0.0001466	7.4e-06	19.839	0.000632	1.58275	0.0018673	4.14727
	ASHL	1810	484	993	48.74	0.0001682	8.5e-06	19.8208	0.0007246	1.58347	0.0021084	4.14938
	WLTG	1811	464	952	48.74	0.0001612	8.1e-06	19.8201	0.0006947	1.58417	0.0020311	4.15141
	PKTL	1812	442	907	48.73	0.0001536	7.7e-06	19.8171	0.0006617	1.58483	0.0019456	4.15336
	LRWY	1813	302	620	48.71	0.0001049	5.3e-06	19.808	0.000452	1.58528	0.001387	4.15474
	MGSW	1814	452	928	48.71	0.000157	7.9e-06	19.8068	0.0006765	1.58596	0.0019845	4.15673
	HAAM	1815	376	772	48.7	0.0001306	6.6e-06	19.8059	0.0005628	1.58652	0.0016855	4.15841
	PNAM	1816	374	768	48.7	0.0001299	6.6e-06	19.8032	0.0005598	1.58708	0.0016776	4.16009
	MRGY	1817	411	844	48.7	0.0001428	7.2e-06	19.8027	0.0006151	1.5877	0.0018241	4.16192
	LNWI	1818	390	801	48.69	0.0001355	6.8e-06	19.7996	0.0005837	1.58828	0.0017411	4.16366
	PMHY	1819	313	643	48.68	0.0001088	5.5e-06	19.7951	0.0004684	1.58875	0.0014319	4.16509
	YGAM	1820	441	906	48.68	0.0001532	7.7e-06	19.7941	0.0006599	1.58941	0.0019417	4.16703
	PIAH	1821	366	752	48.67	0.0001272	6.4e-06	19.7919	0.0005477	1.58995	0.0016457	4.16868
	MNWY	1822	274	563	48.67	9.52e-05	4.8e-06	19.791	0.00041	1.59036	0.0012718	4.16995
	LKGL	1823	364	748	48.66	0.0001265	6.4e-06	19.789	0.0005447	1.59091	0.0016377	4.17159
	ASAF	1824	469	964	48.65	0.000163	8.2e-06	19.7843	0.0007017	1.59161	0.0020505	4.17364
	MSNI	1825	468	962	48.65	0.0001626	8.2e-06	19.7831	0.0007002	1.59231	0.0020466	4.17568
	PGDL	1826	500	1028	48.64	0.0001737	8.8e-06	19.7789	0.000748	1.59306	0.00217	4.17785
	AEMR	1827	446	917	48.64	0.000155	7.8e-06	19.7783	0.0006672	1.59373	0.0019612	4.17981
	LAAV	1828	425	874	48.63	0.0001477	7.5e-06	19.7743	0.0006358	1.59436	0.0018791	4.18169
	LGGM	1829	477	981	48.62	0.0001657	8.4e-06	19.7731	0.0007136	1.59508	0.0020814	4.18377
	PFGF	1830	406	835	48.62	0.0001411	7.1e-06	19.7726	0.0006073	1.59568	0.0018044	4.18558
	PHGW	1831	369	759	48.62	0.0001282	6.5e-06	19.7701	0.000552	1.59624	0.0016576	4.18724
	AGAL	1832	491	1010	48.61	0.0001706	8.6e-06	19.769	0.0007344	1.59697	0.0021354	4.18937
	PVMM	1833	314	646	48.61	0.0001091	5.5e-06	19.7661	0.0004697	1.59744	0.001436	4.19081
	SAAM	1834	470	967	48.6	0.0001633	8.3e-06	19.765	0.000703	1.59814	0.0020543	4.19286
	LSEM	1835	470	967	48.6	0.0001633	8.3e-06	19.765	0.000703	1.59885	0.0020543	4.19492
	ALGY	1836	450	926	48.6	0.0001564	7.9e-06	19.7618	0.000673	1.59952	0.0019767	4.19689
	PRWQ	1837	397	817	48.59	0.0001379	7e-06	19.7603	0.0005938	1.60011	0.0017689	4.19866
	VHAL	1838	460	947	48.57	0.0001598	8.1e-06	19.753	0.0006879	1.6008	0.0020156	4.20068
	VGDL	1839	509	1048	48.57	0.0001769	9e-06	19.7506	0.0007611	1.60156	0.0022045	4.20288
	IAWQ	1840	283	583	48.54	9.83e-05	5e-06	19.7398	0.0004231	1.60198	0.0013089	4.20419
	IRSL	1841	247	509	48.53	8.58e-05	4.3e-06	19.7335	0.0003692	1.60235	0.0011593	4.20535
	LSMM	1842	395	814	48.53	0.0001372	7e-06	19.7332	0.0005905	1.60294	0.0017609	4.20711
	LMSH	1843	477	983	48.52	0.0001657	8.4e-06	19.7328	0.0007131	1.60366	0.0020814	4.20919
	VSPY	1844	491	1012	48.52	0.0001706	8.6e-06	19.7299	0.000734	1.60439	0.0021354	4.21133
	PWSM	1845	429	885	48.47	0.0001491	7.6e-06	19.7124	0.0006411	1.60503	0.0018948	4.21322
	IQFL	1846	189	390	48.46	6.57e-05	3.3e-06	19.7071	0.0002824	1.60531	0.0009124	4.21414
	VAYW	1847	281	580	48.45	9.76e-05	5e-06	19.7017	0.0004198	1.60573	0.0013007	4.21544
	QSAL	1848	498	1028	48.44	0.000173	8.8e-06	19.6997	0.000744	1.60648	0.0021623	4.2176
	VSGF	1849	449	927	48.44	0.000156	7.9e-06	19.6966	0.0006708	1.60715	0.0019728	4.21957
	VYAL	1850	276	570	48.42	9.59e-05	4.9e-06	19.6906	0.0004123	1.60756	0.00128	4.22085
	AAPI	1851	436	901	48.39	0.0001515	7.7e-06	19.6782	0.0006512	1.60821	0.0019221	4.22277
	HASM	1852	466	963	48.39	0.0001619	8.2e-06	19.6781	0.000696	1.60891	0.0020389	4.22481
	PATF	1853	420	868	48.39	0.0001459	7.4e-06	19.6768	0.0006273	1.60954	0.0018595	4.22667
	MSPI	1854	475	982	48.37	0.000165	8.4e-06	19.6701	0.0007093	1.61025	0.0020737	4.22875
	ISRL	1855	280	579	48.36	9.73e-05	4.9e-06	19.6655	0.0004181	1.61066	0.0012966	4.23004
	MAGY	1856	441	912	48.36	0.0001532	7.8e-06	19.6638	0.0006585	1.61132	0.0019417	4.23198
	VAEM	1857	380	786	48.35	0.000132	6.7e-06	19.6601	0.0005674	1.61189	0.0017015	4.23369
	PHRL	1858	394	815	48.34	0.0001369	7e-06	19.6591	0.0005883	1.61248	0.001757	4.23544
	PLEY	1859	435	900	48.33	0.0001511	7.7e-06	19.6549	0.0006494	1.61313	0.0019182	4.23736
	FAHL	1860	432	894	48.32	0.0001501	7.6e-06	19.6504	0.0006449	1.61377	0.0019065	4.23927
	PVRY	1861	455	942	48.3	0.0001581	8e-06	19.642	0.0006791	1.61445	0.0019962	4.24126
	ISKL	1862	395	818	48.29	0.0001372	7e-06	19.6367	0.0005895	1.61504	0.0017609	4.24302
	PPGY	1863	310	642	48.29	0.0001077	5.5e-06	19.6359	0.0004627	1.6155	0.0014197	4.24444
	LMAS	1864	422	874	48.28	0.0001466	7.5e-06	19.6348	0.0006298	1.61613	0.0018673	4.24631
	IAQI	1865	323	669	48.28	0.0001122	5.7e-06	19.6336	0.000482	1.61661	0.0014725	4.24778
	PVNV	1866	476	986	48.28	0.0001654	8.4e-06	19.6315	0.0007103	1.61733	0.0020775	4.24986
	PFML	1867	360	746	48.26	0.0001251	6.4e-06	19.624	0.0005372	1.61786	0.0016217	4.25148
	LMGR	1868	358	742	48.25	0.0001244	6.3e-06	19.6202	0.0005341	1.6184	0.0016136	4.2531
	ISTL	1869	383	794	48.24	0.0001331	6.8e-06	19.6157	0.0005714	1.61897	0.0017134	4.25481
	VGMM	1870	424	879	48.24	0.0001473	7.5e-06	19.6156	0.0006326	1.6196	0.0018752	4.25669
	GPAW	1871	435	902	48.23	0.0001511	7.7e-06	19.6113	0.0006489	1.62025	0.0019182	4.2586
	LMGM	1872	417	865	48.21	0.0001449	7.4e-06	19.604	0.000622	1.62087	0.0018477	4.26045
	AFGL	1873	429	890	48.2	0.0001491	7.6e-06	19.6016	0.0006399	1.62151	0.0018948	4.26235
	HANY	1874	402	834	48.2	0.0001397	7.1e-06	19.6013	0.0005996	1.62211	0.0017886	4.26413
	ALYA	1875	332	689	48.19	0.0001154	5.9e-06	19.5949	0.0004951	1.62261	0.001509	4.26564
	VRAW	1876	358	743	48.18	0.0001244	6.3e-06	19.5938	0.0005339	1.62314	0.0016136	4.26726
	VQWY	1877	262	544	48.16	9.1e-05	4.6e-06	19.5851	0.0003907	1.62353	0.0012219	4.26848
	PAAN	1878	457	949	48.16	0.0001588	8.1e-06	19.5828	0.0006814	1.62421	0.002004	4.27048
	LSGF	1879	415	862	48.14	0.0001442	7.4e-06	19.5779	0.0006187	1.62483	0.0018398	4.27232
	MAWS	1880	399	829	48.13	0.0001386	7.1e-06	19.5723	0.0005948	1.62543	0.0017768	4.2741
	PTSI	1881	489	1016	48.13	0.0001699	8.7e-06	19.5722	0.000729	1.62615	0.0021277	4.27623
	LVAW	1882	283	588	48.13	9.83e-05	5e-06	19.5719	0.0004219	1.62658	0.0013089	4.27754
	LIGR	1883	359	746	48.12	0.0001247	6.4e-06	19.5695	0.0005352	1.62711	0.0016177	4.27915
	ARNM	1884	371	771	48.12	0.0001289	6.6e-06	19.5679	0.000553	1.62766	0.0016656	4.28082
	FAWI	1885	216	449	48.11	7.5e-05	3.8e-06	19.5628	0.000322	1.62799	0.0010283	4.28185
	MAWW	1886	240	499	48.1	8.34e-05	4.3e-06	19.5585	0.0003577	1.62834	0.0011299	4.28298
	LMAW	1887	277	576	48.09	9.62e-05	4.9e-06	19.5561	0.0004128	1.62876	0.0012842	4.28426
	MAHW	1888	313	651	48.08	0.0001088	5.6e-06	19.5518	0.0004665	1.62922	0.0014319	4.28569
	IRNF	1889	362	753	48.07	0.0001258	6.4e-06	19.5496	0.0005395	1.62976	0.0016297	4.28732
	LGLM	1890	394	820	48.05	0.0001369	7e-06	19.5392	0.000587	1.63035	0.001757	4.28908
	PNWM	1891	319	664	48.04	0.0001108	5.7e-06	19.5365	0.0004753	1.63083	0.0014563	4.29054
	VLHL	1892	355	739	48.04	0.0001233	6.3e-06	19.5348	0.0005289	1.63135	0.0016016	4.29214
	HSAY	1893	488	1016	48.03	0.0001696	8.7e-06	19.5322	0.000727	1.63208	0.0021238	4.29426
	NLLG	1894	425	885	48.02	0.0001477	7.6e-06	19.5286	0.0006331	1.63271	0.0018791	4.29614
	IGLM	1895	404	842	47.98	0.0001404	7.2e-06	19.5116	0.0006017	1.63332	0.0017965	4.29794
	VGWF	1896	332	692	47.98	0.0001154	5.9e-06	19.51	0.0004944	1.63381	0.001509	4.29945
	YASY	1897	402	838	47.97	0.0001397	7.2e-06	19.5077	0.0005986	1.63441	0.0017886	4.30124
	PHSF	1898	447	932	47.96	0.0001553	8e-06	19.5037	0.0006656	1.63507	0.0019651	4.3032
	PRAN	1899	482	1005	47.96	0.0001675	8.6e-06	19.5032	0.0007177	1.63579	0.0021007	4.3053
	LMSM	1900	364	759	47.96	0.0001265	6.5e-06	19.5022	0.000542	1.63633	0.0016377	4.30694
	PRWV	1901	339	707	47.95	0.0001178	6e-06	19.4987	0.0005047	1.63684	0.0015373	4.30848
	VQNY	1902	409	853	47.95	0.0001421	7.3e-06	19.4984	0.000609	1.63745	0.0018162	4.31029
	AANW	1903	402	839	47.91	0.0001397	7.2e-06	19.4845	0.0005984	1.63805	0.0017886	4.31208
	VGSY	1904	440	919	47.88	0.0001529	7.9e-06	19.4698	0.0006548	1.6387	0.0019378	4.31402
	PIHY	1905	315	658	47.87	0.0001094	5.6e-06	19.4675	0.0004688	1.63917	0.00144	4.31546
	PAEF	1906	337	704	47.87	0.0001171	6e-06	19.4662	0.0005015	1.63967	0.0015292	4.31699
	ASNY	1907	483	1009	47.87	0.0001678	8.6e-06	19.4662	0.0007187	1.64039	0.0021046	4.31909
	VGLL	1908	303	633	47.87	0.0001053	5.4e-06	19.4654	0.0004509	1.64084	0.0013911	4.32048
	PLRY	1909	415	867	47.87	0.0001442	7.4e-06	19.465	0.0006175	1.64146	0.0018398	4.32232
	AQNL	1910	481	1005	47.86	0.0001671	8.6e-06	19.4627	0.0007157	1.64217	0.0020968	4.32442
	PHWY	1911	297	621	47.83	0.0001032	5.3e-06	19.4486	0.0004418	1.64262	0.0013665	4.32579
	LSAF	1912	330	690	47.83	0.0001147	5.9e-06	19.4486	0.0004909	1.64311	0.0015009	4.32729
	PANH	1913	395	826	47.82	0.0001372	7.1e-06	19.4465	0.0005876	1.64369	0.0017609	4.32905
	MLGW	1914	382	799	47.81	0.0001327	6.8e-06	19.442	0.0005682	1.64426	0.0017094	4.33076
	VGPL	1915	468	979	47.8	0.0001626	8.4e-06	19.4396	0.0006961	1.64496	0.0020466	4.3328
	ASPM	1916	468	979	47.8	0.0001626	8.4e-06	19.4396	0.0006961	1.64566	0.0020466	4.33485
	PRLM	1917	357	747	47.79	0.000124	6.4e-06	19.4344	0.000531	1.64619	0.0016096	4.33646
	AIGF	1918	379	795	47.67	0.0001317	6.8e-06	19.3864	0.0005632	1.64675	0.0016975	4.33816
	PSDY	1919	448	940	47.66	0.0001557	8e-06	19.3809	0.0006657	1.64742	0.001969	4.34013
	VQNI	1920	415	871	47.65	0.0001442	7.4e-06	19.3756	0.0006166	1.64803	0.0018398	4.34197
	PWNM	1921	343	720	47.64	0.0001192	6.2e-06	19.3725	0.0005096	1.64854	0.0015534	4.34352
	PAKQ	1922	373	783	47.64	0.0001296	6.7e-06	19.3719	0.0005541	1.6491	0.0016736	4.34519
	ALKS	1923	432	907	47.63	0.0001501	7.7e-06	19.3687	0.0006418	1.64974	0.0019065	4.3471
	PEHL	1924	449	943	47.61	0.000156	8.1e-06	19.3624	0.0006669	1.6504	0.0019728	4.34907
	IATM	1925	367	771	47.6	0.0001275	6.6e-06	19.3569	0.0005451	1.65095	0.0016496	4.35072
	NMRS	1926	416	874	47.6	0.0001445	7.5e-06	19.3556	0.0006179	1.65157	0.0018438	4.35257
	AGNL	1927	493	1036	47.59	0.0001713	8.9e-06	19.3514	0.0007322	1.6523	0.0021431	4.35471
	QIAW	1928	285	599	47.58	9.9e-05	5.1e-06	19.3483	0.0004232	1.65272	0.0013172	4.35603
	YSAM	1929	452	950	47.58	0.000157	8.1e-06	19.3481	0.0006712	1.65339	0.0019845	4.35801
	MSNF	1930	431	906	47.57	0.0001497	7.7e-06	19.3452	0.00064	1.65403	0.0019026	4.35991
	IRHM	1931	411	864	47.57	0.0001428	7.4e-06	19.3443	0.0006103	1.65464	0.0018241	4.36174
	IGQI	1932	401	843	47.57	0.0001393	7.2e-06	19.3438	0.0005955	1.65524	0.0017847	4.36352
	WLTA	1933	352	740	47.57	0.0001223	6.3e-06	19.3435	0.0005227	1.65576	0.0015896	4.36511
	ISMM	1934	357	751	47.54	0.000124	6.4e-06	19.3309	0.00053	1.65629	0.0016096	4.36672
	PIGH	1935	404	850	47.53	0.0001404	7.3e-06	19.328	0.0005997	1.65689	0.0017965	4.36852
	LMGK	1936	432	909	47.52	0.0001501	7.8e-06	19.3261	0.0006413	1.65753	0.0019065	4.37043
	PQRM	1937	401	844	47.51	0.0001393	7.2e-06	19.3209	0.0005952	1.65813	0.0017847	4.37221
	PTSF	1938	456	960	47.5	0.0001584	8.2e-06	19.316	0.0006768	1.65881	0.0020001	4.37421
	IGMI	1939	369	777	47.49	0.0001282	6.6e-06	19.3121	0.0005476	1.65935	0.0016576	4.37587
	PGHY	1940	434	914	47.48	0.0001508	7.8e-06	19.3094	0.0006441	1.66	0.0019143	4.37778
	PLFM	1941	349	735	47.48	0.0001213	6.3e-06	19.3091	0.0005179	1.66051	0.0015775	4.37936
	ALHG	1942	479	1009	47.47	0.0001664	8.6e-06	19.305	0.0007108	1.66123	0.0020891	4.38145
	IGEI	1943	392	826	47.46	0.0001362	7.1e-06	19.2988	0.0005816	1.66181	0.0017491	4.3832
	PIQL	1944	373	786	47.46	0.0001296	6.7e-06	19.2979	0.0005534	1.66236	0.0016736	4.38487
	GLYS	1945	426	898	47.44	0.000148	7.7e-06	19.2911	0.000632	1.66299	0.001883	4.38675
	MGKL	1946	427	901	47.39	0.0001484	7.7e-06	19.272	0.0006333	1.66363	0.0018869	4.38864
	ISAQ	1947	461	973	47.38	0.0001602	8.3e-06	19.2669	0.0006836	1.66431	0.0020195	4.39066
	QAGL	1948	484	1022	47.36	0.0001682	8.7e-06	19.2583	0.0007176	1.66503	0.0021084	4.39277
	YAEL	1949	381	805	47.33	0.0001324	6.9e-06	19.2466	0.0005648	1.66559	0.0017054	4.39447
	VARY	1950	335	708	47.32	0.0001164	6e-06	19.2414	0.0004966	1.66609	0.0015211	4.396
	VSAQ	1951	484	1023	47.31	0.0001682	8.7e-06	19.2395	0.0007174	1.66681	0.0021084	4.3981
	PWGF	1952	387	818	47.31	0.0001345	7e-06	19.239	0.0005736	1.66738	0.0017293	4.39983
	VQSM	1953	465	983	47.3	0.0001616	8.4e-06	19.2364	0.0006892	1.66807	0.002035	4.40187
	MAHY	1954	359	759	47.3	0.0001247	6.5e-06	19.2343	0.0005321	1.6686	0.0016177	4.40349
	YLKS	1955	383	810	47.28	0.0001331	6.9e-06	19.2282	0.0005676	1.66917	0.0017134	4.4052
	PWPF	1956	344	728	47.25	0.0001195	6.2e-06	19.2155	0.0005097	1.66968	0.0015574	4.40676
	LSQM	1957	454	961	47.24	0.0001577	8.2e-06	19.2113	0.0006726	1.67035	0.0019923	4.40875
	HQWL	1958	375	794	47.23	0.0001303	6.8e-06	19.2059	0.0005555	1.67091	0.0016816	4.41043
	LLGF	1959	281	595	47.23	9.76e-05	5.1e-06	19.205	0.0004162	1.67132	0.0013007	4.41173
	ISNQ	1960	450	953	47.22	0.0001564	8.1e-06	19.2019	0.0006666	1.67199	0.0019767	4.41371
	LHSS	1961	439	930	47.2	0.0001525	7.9e-06	19.1958	0.0006502	1.67264	0.0019339	4.41564
	LAYI	1962	312	661	47.2	0.0001084	5.6e-06	19.1945	0.0004621	1.6731	0.0014278	4.41707
	IGRW	1963	362	767	47.2	0.0001258	6.6e-06	19.1928	0.0005361	1.67364	0.0016297	4.4187
	VYNL	1964	350	742	47.17	0.0001216	6.3e-06	19.1818	0.0005182	1.67416	0.0015816	4.42028
	FGWI	1965	341	723	47.16	0.0001185	6.2e-06	19.1796	0.0005049	1.67466	0.0015453	4.42183
	MADL	1966	440	933	47.16	0.0001529	8e-06	19.1777	0.0006515	1.67531	0.0019378	4.42376
	FAGL	1967	414	878	47.15	0.0001438	7.5e-06	19.1748	0.0006129	1.67592	0.0018359	4.4256
	NLMA	1968	405	859	47.15	0.0001407	7.3e-06	19.1728	0.0005996	1.67652	0.0018005	4.4274
	LADM	1969	438	929	47.15	0.0001522	7.9e-06	19.1727	0.0006484	1.67717	0.00193	4.42933
	FGWM	1970	314	666	47.15	0.0001091	5.7e-06	19.1726	0.0004649	1.67764	0.001436	4.43077
	VKNL	1971	380	806	47.15	0.000132	6.9e-06	19.1722	0.0005626	1.6782	0.0017015	4.43247
	MRPY	1972	436	925	47.14	0.0001515	7.9e-06	19.1677	0.0006454	1.67885	0.0019221	4.43439
	ALMG	1973	427	906	47.13	0.0001484	7.7e-06	19.1657	0.0006321	1.67948	0.0018869	4.43628
	MREL	1974	430	913	47.1	0.0001494	7.8e-06	19.1524	0.0006364	1.68011	0.0018987	4.43818
	PYFL	1975	323	686	47.08	0.0001122	5.9e-06	19.1471	0.000478	1.68059	0.0014725	4.43965
	PQFM	1976	290	616	47.08	0.0001008	5.3e-06	19.1444	0.0004291	1.68102	0.0013378	4.44099
	VRHI	1977	362	769	47.07	0.0001258	6.6e-06	19.1429	0.0005356	1.68156	0.0016297	4.44262
	PSKF	1978	434	922	47.07	0.0001508	7.9e-06	19.1418	0.0006422	1.6822	0.0019143	4.44453
	PKHF	1979	297	631	47.07	0.0001032	5.4e-06	19.1404	0.0004394	1.68264	0.0013665	4.4459
	ALRA	1980	321	682	47.07	0.0001115	5.8e-06	19.1401	0.000475	1.68311	0.0014644	4.44736
	HAPL	1981	473	1005	47.06	0.0001643	8.6e-06	19.139	0.0006998	1.68381	0.002066	4.44943
	NLFS	1982	388	825	47.03	0.0001348	7e-06	19.125	0.0005739	1.68439	0.0017332	4.45116
	HAQL	1983	427	908	47.03	0.0001484	7.8e-06	19.1235	0.0006316	1.68502	0.0018869	4.45305
	LAHQ	1984	442	940	47.02	0.0001536	8e-06	19.1214	0.0006538	1.68567	0.0019456	4.45499
	AHWL	1985	415	883	47	0.0001442	7.5e-06	19.1123	0.0006137	1.68629	0.0018398	4.45683
	MRNL	1986	328	698	46.99	0.000114	6e-06	19.1092	0.000485	1.68677	0.0014928	4.45832
	IKGL	1987	403	858	46.97	0.00014	7.3e-06	19.1004	0.0005959	1.68737	0.0017926	4.46012
	LHSG	1988	482	1027	46.93	0.0001675	8.8e-06	19.0854	0.0007125	1.68808	0.0021007	4.46222
	LQNI	1989	436	929	46.93	0.0001515	7.9e-06	19.0851	0.0006445	1.68872	0.0019221	4.46414
	LQNF	1990	397	846	46.93	0.0001379	7.2e-06	19.0829	0.0005868	1.68931	0.0017689	4.46591
	PVQW	1991	342	729	46.91	0.0001188	6.2e-06	19.0776	0.0005055	1.68982	0.0015494	4.46746
	LMGI	1992	408	870	46.9	0.0001418	7.4e-06	19.0706	0.0006029	1.69042	0.0018123	4.46927
	LRNI	1993	302	644	46.89	0.0001049	5.5e-06	19.0698	0.0004463	1.69087	0.001387	4.47066
	YASI	1994	429	915	46.89	0.0001491	7.8e-06	19.066	0.0006339	1.6915	0.0018948	4.47255
	FNWL	1995	270	576	46.88	9.38e-05	4.9e-06	19.0619	0.0003989	1.6919	0.0012552	4.47381
	HAAI	1996	397	847	46.87	0.0001379	7.2e-06	19.0604	0.0005866	1.69249	0.0017689	4.47558
	ARGY	1997	344	734	46.87	0.0001195	6.3e-06	19.0584	0.0005082	1.69299	0.0015574	4.47713
	PMWY	1998	284	606	46.86	9.87e-05	5.2e-06	19.0577	0.0004196	1.69341	0.0013131	4.47845
	PGHI	1999	431	920	46.85	0.0001497	7.9e-06	19.0508	0.0006367	1.69405	0.0019026	4.48035
[truncated: 158,004 more rows]
