# Supplementary material for: Quantitative profiling of protease specificity
Source: PLoS Comput Biol. 2021 Feb 22;17(2):e1008101. doi: 10.1371/journal.pcbi.1008101 (PMC7932537; doi:10.1371/journal.pcbi.1008101)
Supplement: S5 Table — See S4 Table for explanation of table content. (XLSX) [file pcbi.1008101.s007.xlsx]

## Sheet: Sheet1
S6 Table. MMP9	tetramer cluster	Rank based on RP	number of hexamers MMP9 set	number of hexamers in naive library	Ratio of hexamer numbers: MMP9/naive library (%)	Tetramer probability MMP9 set	Tetramer probability naive library	Relative probability (RP)	Kullback-Leibler divergence individual contribution	Kullback-Leibler divergence cumulative values	Shannon entropy MMP9 set, individual contribution	Shannon entropy MMP9 set, cumulative values
	PMWM	1	555	565	98.23	0.0002529	4.8e-06	52.3808	0.0014441	0.0014441	0.0030215	0.0030215
	PYAI	2	757	780	97.05	0.0003449	6.7e-06	51.7522	0.0019637	0.0034078	0.0039668	0.0069884
	PKWM	3	599	620	96.61	0.0002729	5.3e-06	51.5185	0.001552	0.0049598	0.0032311	0.0102194
	PMPL	4	865	900	96.11	0.0003941	7.7e-06	51.2509	0.0022383	0.0071981	0.004457	0.0146764
	PMAM	5	717	747	95.98	0.0003267	6.4e-06	51.1831	0.0018547	0.0090528	0.0037828	0.0184592
	PFAI	6	720	751	95.87	0.000328	6.4e-06	51.1235	0.0018619	0.0109147	0.0037967	0.0222559
	PMAI	7	765	801	95.51	0.0003485	6.8e-06	50.928	0.0019764	0.0128911	0.0040035	0.0262594
	PWAI	8	726	761	95.4	0.0003308	6.5e-06	50.8721	0.0018751	0.0147662	0.0038243	0.0300837
	PMNI	9	728	765	95.16	0.0003317	6.5e-06	50.7455	0.0018791	0.0166452	0.0038336	0.0339173
	PYNM	10	694	730	95.07	0.0003162	6.2e-06	50.6949	0.0017908	0.0184361	0.0036763	0.0375936
	PYWM	11	533	561	95.01	0.0002428	4.8e-06	50.6631	0.0013752	0.0198113	0.0029159	0.0405096
	PRAM	12	751	796	94.35	0.0003422	6.8e-06	50.31	0.0019342	0.0217454	0.0039393	0.0444489
	PWNL	13	849	902	94.12	0.0003868	7.7e-06	50.1913	0.0021852	0.0239307	0.0043849	0.0488338
	PYAL	14	856	911	93.96	0.00039	7.8e-06	50.1052	0.0022023	0.026133	0.0044165	0.0532503
	PLGM	15	909	968	93.9	0.0004141	8.3e-06	50.0745	0.0023383	0.0284712	0.004654	0.0579043
	PMWI	16	554	590	93.9	0.0002524	5e-06	50.0709	0.0014251	0.0298963	0.0030168	0.0609211
	PKNM	17	669	713	93.83	0.0003048	6.1e-06	50.0339	0.0017206	0.0316169	0.00356	0.0644811
	PYWI	18	587	628	93.47	0.0002674	5.4e-06	49.8432	0.0015082	0.0331251	0.0031741	0.0676552
	PWGM	19	728	779	93.45	0.0003317	6.7e-06	49.8335	0.0018704	0.0349954	0.0038336	0.0714888
	PYGM	20	779	835	93.29	0.0003549	7.1e-06	49.7483	0.0020005	0.036996	0.0040675	0.0755562
	PMAY	21	734	787	93.27	0.0003344	6.7e-06	49.7335	0.0018848	0.0388808	0.0038612	0.0794174
	PWAM	22	648	695	93.24	0.0002952	5.9e-06	49.7185	0.0016639	0.0405446	0.0034619	0.0828793
	PLNM	23	861	924	93.18	0.0003923	7.9e-06	49.6888	0.0022104	0.0427551	0.004439	0.0873183
	PYAY	24	737	792	93.06	0.0003358	6.8e-06	49.6215	0.0018914	0.0446465	0.003875	0.0911933
	PFPL	25	852	917	92.91	0.0003882	7.8e-06	49.5448	0.0021857	0.0468322	0.0043985	0.0955917
	PYGI	26	808	870	92.87	0.0003681	7.4e-06	49.5245	0.0020726	0.0489048	0.0041995	0.0997912
	PRWM	27	742	799	92.87	0.0003381	6.8e-06	49.5205	0.0019033	0.0508081	0.003898	0.103689
	PKPY	28	717	773	92.76	0.0003267	6.6e-06	49.4615	0.0018386	0.0526467	0.0037828	0.107472
	PMWL	29	635	685	92.7	0.0002893	5.9e-06	49.4323	0.0016281	0.0542747	0.0034009	0.110873
	PYGL	30	909	981	92.66	0.0004141	8.4e-06	49.4109	0.0023303	0.0566051	0.004654	0.115527
	PYAM	31	691	747	92.5	0.0003148	6.4e-06	49.327	0.0017707	0.0583757	0.0036624	0.119189
	PMGI	32	824	891	92.48	0.0003754	7.6e-06	49.3148	0.0021114	0.0604871	0.004272	0.123461
	PFNM	33	674	729	92.46	0.0003071	6.2e-06	49.3015	0.0017269	0.062214	0.0035834	0.127045
	PLAM	34	818	885	92.43	0.0003727	7.6e-06	49.2876	0.0020957	0.0643097	0.0042448	0.13129
	PLHM	35	825	893	92.39	0.0003759	7.6e-06	49.2641	0.0021134	0.066423	0.0042765	0.135566
	PWPL	36	822	891	92.26	0.0003745	7.6e-06	49.1951	0.0021049	0.0685279	0.0042629	0.139829
	PYNL	37	888	963	92.21	0.0004046	8.2e-06	49.1716	0.0022736	0.0708016	0.0045601	0.144389
	PWAL	38	797	865	92.14	0.0003631	7.4e-06	49.1326	0.0020402	0.0728418	0.0041495	0.148539
	PWGI	39	777	844	92.06	0.000354	7.2e-06	49.0915	0.0019886	0.0748304	0.0040583	0.152597
	PKAI	40	719	781	92.06	0.0003276	6.7e-06	49.0914	0.0018402	0.0766706	0.0037921	0.156389
	PLAY	41	869	945	91.96	0.0003959	8.1e-06	49.0361	0.0022234	0.078894	0.0044749	0.160864
	PLPL	42	924	1005	91.94	0.000421	8.6e-06	49.0268	0.002364	0.081258	0.0047209	0.165585
	PLGL	43	858	934	91.86	0.0003909	8e-06	48.9856	0.0021947	0.0834527	0.0044255	0.17001
	PFGM	44	731	796	91.83	0.0003331	6.8e-06	48.9702	0.0018697	0.0853224	0.0038474	0.173858
	PMNL	45	852	928	91.81	0.0003882	7.9e-06	48.9575	0.002179	0.0875014	0.0043985	0.178256
	PMAL	46	805	877	91.79	0.0003668	7.5e-06	48.9468	0.0020587	0.0895601	0.0041858	0.182442
	PYGY	47	848	924	91.77	0.0003864	7.9e-06	48.9386	0.0021686	0.0917287	0.0043804	0.186822
	PWNI	48	667	727	91.75	0.0003039	6.2e-06	48.9237	0.0017056	0.0934343	0.0035507	0.190373
	PIAY	49	678	739	91.75	0.0003089	6.3e-06	48.923	0.0017337	0.095168	0.003602	0.193975
	PFAM	50	650	709	91.68	0.0002961	6.1e-06	48.8872	0.0016618	0.0968298	0.0034712	0.197446
	PFAL	51	792	864	91.67	0.0003608	7.4e-06	48.8809	0.0020248	0.0988545	0.0041267	0.201573
	PFNI	52	680	742	91.64	0.0003098	6.3e-06	48.8689	0.0017383	0.100593	0.0036113	0.205184
	PKGM	53	774	845	91.6	0.0003526	7.2e-06	48.8441	0.0019784	0.102571	0.0040446	0.209229
	PKAM	54	658	719	91.52	0.0002998	6.1e-06	48.8005	0.0016815	0.104253	0.0035087	0.212738
	PYHL	55	848	927	91.48	0.0003864	7.9e-06	48.7802	0.0021668	0.10642	0.0043804	0.217118
	PKGI	56	806	882	91.38	0.0003672	7.5e-06	48.7297	0.0020589	0.108478	0.0041904	0.221308
	PWAY	57	678	742	91.37	0.0003089	6.3e-06	48.7252	0.0017319	0.11021	0.003602	0.22491
	PKWI	58	624	683	91.36	0.0002843	5.8e-06	48.7182	0.0015939	0.111804	0.0033491	0.22826
	PQWL	59	695	761	91.33	0.0003166	6.5e-06	48.6999	0.0017751	0.113579	0.003681	0.23194
	PYPL	60	877	961	91.26	0.0003996	8.2e-06	48.6636	0.0022395	0.115819	0.0045108	0.236451
	PFGI	61	774	849	91.17	0.0003526	7.3e-06	48.614	0.001976	0.117795	0.0040446	0.240496
	PFGY	62	792	869	91.14	0.0003608	7.4e-06	48.5996	0.0020218	0.119816	0.0041267	0.244623
	PMGL	63	914	1003	91.13	0.0004164	8.6e-06	48.5929	0.0023331	0.122149	0.0046763	0.249299
	PLGI	64	897	985	91.07	0.0004087	8.4e-06	48.5606	0.0022893	0.124439	0.0046004	0.253899
	PFWL	65	667	733	91	0.0003039	6.3e-06	48.5232	0.001702	0.126141	0.0035507	0.25745
	PKAY	66	703	773	90.94	0.0003203	6.6e-06	48.4957	0.0017936	0.127934	0.0037181	0.261168
	PQAL	67	886	975	90.87	0.0004037	8.3e-06	48.457	0.00226	0.130194	0.0045512	0.265719
	PKGL	68	818	901	90.79	0.0003727	7.7e-06	48.4124	0.002086	0.13228	0.0042448	0.269964
	PRNM	69	776	855	90.76	0.0003536	7.3e-06	48.3975	0.0019788	0.134259	0.0040538	0.274018
	PFNL	70	854	941	90.75	0.0003891	8e-06	48.3945	0.0021776	0.136437	0.0044075	0.278425
	PLAL	71	753	830	90.72	0.0003431	7.1e-06	48.3776	0.0019199	0.138357	0.0039485	0.282374
	PRAL	72	557	614	90.72	0.0002538	5.2e-06	48.3743	0.0014202	0.139777	0.0030311	0.285405
	PKAL	73	740	816	90.69	0.0003372	7e-06	48.3581	0.0018866	0.141664	0.0038888	0.289294
	PLPI	74	847	934	90.69	0.0003859	8e-06	48.3575	0.0021594	0.143823	0.0043759	0.29367
	PMHM	75	577	637	90.58	0.0002629	5.4e-06	48.3019	0.0014706	0.145293	0.0031266	0.296796
	PYNI	76	700	773	90.56	0.0003189	6.6e-06	48.2888	0.001784	0.147077	0.0037042	0.300501
	PRNL	77	678	749	90.52	0.0003089	6.4e-06	48.2698	0.0017277	0.148805	0.003602	0.304102
	PYWL	78	687	759	90.51	0.000313	6.5e-06	48.2661	0.0017506	0.150556	0.0036438	0.307746
	PKPL	79	829	916	90.5	0.0003777	7.8e-06	48.2599	0.0021124	0.152668	0.0042946	0.312041
	PLAI	80	837	925	90.49	0.0003813	7.9e-06	48.2516	0.0021327	0.154801	0.0043308	0.316372
	PRPM	81	833	921	90.45	0.0003795	7.9e-06	48.2295	0.0021222	0.156923	0.0043127	0.320684
	PAWM	82	653	722	90.44	0.0002975	6.2e-06	48.2285	0.0016636	0.158587	0.0034853	0.32417
	PLSL	83	664	735	90.34	0.0003025	6.3e-06	48.1735	0.0016912	0.160278	0.0035367	0.327706
	PAAM	84	754	835	90.3	0.0003435	7.1e-06	48.1518	0.0019202	0.162198	0.0039531	0.331659
	PHAY	85	688	762	90.29	0.0003135	6.5e-06	48.1461	0.001752	0.16395	0.0036485	0.335308
	PLNI	86	873	967	90.28	0.0003977	8.3e-06	48.141	0.0022231	0.166173	0.0044929	0.339801
	PQAI	87	722	800	90.25	0.0003289	6.8e-06	48.1255	0.0018384	0.168012	0.0038059	0.343607
	PLNL	88	800	887	90.19	0.0003645	7.6e-06	48.0943	0.0020367	0.170048	0.0041631	0.34777
	PRWI	89	660	732	90.16	0.0003007	6.3e-06	48.0796	0.0016801	0.171728	0.003518	0.351288
	PMNM	90	687	762	90.16	0.000313	6.5e-06	48.0761	0.0017488	0.173477	0.0036438	0.354932
	PWNY	91	668	741	90.15	0.0003043	6.3e-06	48.0713	0.0017004	0.175178	0.0035554	0.358487
	PFGL	92	868	963	90.13	0.0003955	8.2e-06	48.0641	0.0022094	0.177387	0.0044704	0.362958
	PFAY	93	682	757	90.09	0.0003107	6.5e-06	48.0415	0.0017358	0.179123	0.0036206	0.366578
	PYPY	94	698	776	89.95	0.000318	6.6e-06	47.9647	0.0017758	0.180899	0.0036949	0.370273
	PFWM	95	539	600	89.83	0.0002456	5.1e-06	47.9033	0.0013708	0.182269	0.0029448	0.373218
	PKNL	96	785	874	89.82	0.0003577	7.5e-06	47.8945	0.0019963	0.184266	0.0040948	0.377313
	PYHI	97	635	707	89.82	0.0002893	6e-06	47.8941	0.0016149	0.185881	0.0034009	0.380714
	PQGL	98	920	1025	89.76	0.0004192	8.8e-06	47.8621	0.0023393	0.18822	0.0047031	0.385417
	PWNM	99	646	720	89.72	0.0002943	6.2e-06	47.844	0.0016424	0.189862	0.0034525	0.388869
	PRAI	100	672	749	89.72	0.0003062	6.4e-06	47.8426	0.0017085	0.191571	0.003574	0.392443
	PMNY	101	675	753	89.64	0.0003075	6.4e-06	47.8009	0.0017157	0.193286	0.003588	0.396031
	PLNY	102	870	971	89.6	0.0003964	8.3e-06	47.778	0.0022111	0.195498	0.0044794	0.400511
	PRWL	103	663	740	89.59	0.0003021	6.3e-06	47.776	0.001685	0.197183	0.003532	0.404043
	PMHL	104	834	931	89.58	0.00038	8e-06	47.7688	0.0021195	0.199302	0.0043172	0.40836
	PIGL	105	874	977	89.46	0.0003982	8.3e-06	47.7029	0.0022204	0.201522	0.0044974	0.412857
	PRGM	106	822	919	89.45	0.0003745	7.9e-06	47.6962	0.0020882	0.203611	0.0042629	0.41712
	PWHL	107	788	881	89.44	0.000359	7.5e-06	47.6956	0.0020018	0.205613	0.0041085	0.421229
	PIAI	108	720	805	89.44	0.000328	6.9e-06	47.6941	0.0018291	0.207442	0.0037967	0.425025
	PRPY	109	871	974	89.43	0.0003968	8.3e-06	47.6856	0.0022125	0.209654	0.0044839	0.429509
	PAAL	110	911	1020	89.31	0.0004151	8.7e-06	47.6262	0.0023134	0.211968	0.0046629	0.434172
	PLPM	111	819	917	89.31	0.0003731	7.8e-06	47.6258	0.0020798	0.214047	0.0042494	0.438422
	PSAL	112	900	1008	89.29	0.00041	8.6e-06	47.6113	0.0022853	0.216333	0.0046138	0.443035
	PYSL	113	840	941	89.27	0.0003827	8e-06	47.6011	0.0021328	0.218465	0.0043443	0.44738
	PIGM	114	756	847	89.26	0.0003444	7.2e-06	47.5955	0.0019195	0.220385	0.0039623	0.451342
	PYSM	115	814	912	89.25	0.0003709	7.8e-06	47.5946	0.0020667	0.222452	0.0042267	0.455569
	PHAI	116	714	800	89.25	0.0003253	6.8e-06	47.5922	0.0018128	0.224264	0.003769	0.459338
	PLGY	117	881	988	89.17	0.0004014	8.4e-06	47.5496	0.0022363	0.226501	0.0045288	0.463866
	PMQL	118	705	791	89.13	0.0003212	6.8e-06	47.527	0.0017893	0.22829	0.0037273	0.467594
	PWHM	119	541	607	89.13	0.0002465	5.2e-06	47.5265	0.0013731	0.229663	0.0029544	0.470548
	PKWL	120	732	822	89.05	0.0003335	7e-06	47.4861	0.0018574	0.231521	0.003852	0.4744
	PSNL	121	925	1039	89.03	0.0004214	8.9e-06	47.4738	0.002347	0.233868	0.0047253	0.479125
	PYPM	122	616	692	89.02	0.0002807	5.9e-06	47.4681	0.0015629	0.23543	0.0033114	0.482437
	PMGY	123	810	910	89.01	0.000369	7.8e-06	47.4648	0.0020551	0.237486	0.0042085	0.486645
	PYAF	124	664	746	89.01	0.0003025	6.4e-06	47.4632	0.0016847	0.23917	0.0035367	0.490182
	PWGL	125	848	953	88.98	0.0003864	8.1e-06	47.4494	0.0021514	0.241322	0.0043804	0.494563
	PKNY	126	689	775	88.9	0.0003139	6.6e-06	47.4073	0.0017476	0.243069	0.0036531	0.498216
	PIGY	127	775	872	88.88	0.0003531	7.5e-06	47.3929	0.0019655	0.245035	0.0040492	0.502265
	PSGL	128	902	1015	88.87	0.000411	8.7e-06	47.388	0.0022876	0.247322	0.0046228	0.506888
	PRGL	129	614	691	88.86	0.0002797	5.9e-06	47.3825	0.0015571	0.24888	0.003302	0.51019
	PMHI	130	614	691	88.86	0.0002797	5.9e-06	47.3825	0.0015571	0.250437	0.003302	0.513492
	PLSM	131	863	972	88.79	0.0003932	8.3e-06	47.3448	0.0021882	0.252625	0.004448	0.51794
	PSPL	132	917	1033	88.77	0.0004178	8.8e-06	47.3366	0.002325	0.25495	0.0046897	0.522629
	PVAY	133	775	874	88.67	0.0003531	7.5e-06	47.2844	0.0019644	0.256914	0.0040492	0.526679
	PANL	134	925	1044	88.6	0.0004214	8.9e-06	47.2464	0.0023441	0.259258	0.0047253	0.531404
	PVPL	135	884	998	88.58	0.0004028	8.5e-06	47.2334	0.00224	0.261498	0.0045422	0.535946
	PAGL	136	914	1032	88.57	0.0004164	8.8e-06	47.2274	0.002316	0.263814	0.0046763	0.540622
	PYWY	137	556	628	88.54	0.0002533	5.4e-06	47.211	0.0014087	0.265223	0.0030263	0.543649
	PYQL	138	749	846	88.53	0.0003413	7.2e-06	47.2106	0.0018977	0.267121	0.0039301	0.547579
	PRHM	139	725	819	88.52	0.0003303	7e-06	47.2043	0.0018368	0.268958	0.0038197	0.551399
	PVGL	140	863	975	88.51	0.0003932	8.3e-06	47.1991	0.0021864	0.271144	0.004448	0.555847
	PRGI	141	747	844	88.51	0.0003403	7.2e-06	47.1961	0.0018925	0.273036	0.003921	0.559767
	PFWI	142	523	591	88.49	0.0002383	5e-06	47.1891	0.0013249	0.274361	0.0028677	0.562635
	PIAL	143	737	833	88.48	0.0003358	7.1e-06	47.1792	0.001867	0.276228	0.003875	0.56651
	PLEM	144	712	805	88.45	0.0003244	6.9e-06	47.1641	0.0018035	0.278032	0.0037597	0.57027
	PWQM	145	466	527	88.43	0.0002123	4.5e-06	47.1523	0.0011803	0.279212	0.0025905	0.57286
	PQPL	146	837	947	88.38	0.0003813	8.1e-06	47.1306	0.0021197	0.281332	0.0043308	0.577191
	PMSL	147	791	895	88.38	0.0003604	7.6e-06	47.1282	0.0020032	0.283335	0.0041222	0.581314
	PQAM	148	652	738	88.35	0.0002971	6.3e-06	47.1106	0.001651	0.284986	0.0034806	0.584794
	PMGM	149	777	880	88.3	0.000354	7.5e-06	47.0832	0.0019673	0.286953	0.0040583	0.588852
	PLSI	150	862	977	88.23	0.0003927	8.3e-06	47.0479	0.0021821	0.289135	0.0044435	0.593296
	PLPY	151	850	964	88.17	0.0003873	8.2e-06	47.0186	0.0021513	0.291287	0.0043894	0.597685
	PLWM	152	671	761	88.17	0.0003057	6.5e-06	47.0182	0.0016983	0.292985	0.0035694	0.601255
	PHAM	153	633	718	88.16	0.0002884	6.1e-06	47.0118	0.0016021	0.294587	0.0033915	0.604646
	PRNY	154	772	876	88.13	0.0003517	7.5e-06	46.9938	0.0019536	0.296541	0.0040355	0.608682
	PHAL	155	856	972	88.07	0.00039	8.3e-06	46.9608	0.0021658	0.298707	0.0044165	0.613098
	PIAM	156	612	695	88.06	0.0002788	5.9e-06	46.9563	0.0015484	0.300255	0.0032925	0.616391
	PLHY	157	766	870	88.05	0.000349	7.4e-06	46.9502	0.001938	0.302193	0.004008	0.620399
	PWMM	158	425	483	87.99	0.0001936	4.1e-06	46.9212	0.0010751	0.303268	0.0023884	0.622787
	PRPI	159	783	890	87.98	0.0003567	7.6e-06	46.9137	0.0019806	0.305249	0.0040857	0.626873
	PWGY	160	753	856	87.97	0.0003431	7.3e-06	46.9082	0.0019047	0.307153	0.0039485	0.630821
	PVAL	161	769	875	87.89	0.0003504	7.5e-06	46.8647	0.0019447	0.309098	0.0040218	0.634843
	PQNL	162	848	965	87.88	0.0003864	8.2e-06	46.8593	0.0021444	0.311242	0.0043804	0.639223
	PKGY	163	782	890	87.87	0.0003563	7.6e-06	46.8538	0.0019774	0.31322	0.0040811	0.643305
	PYNY	164	678	772	87.82	0.0003089	6.6e-06	46.8317	0.0017142	0.314934	0.003602	0.646907
	PQWI	165	540	615	87.8	0.000246	5.3e-06	46.8216	0.0013652	0.316299	0.0029496	0.649856
	PKPI	166	653	744	87.77	0.0002975	6.4e-06	46.8024	0.0016508	0.31795	0.0034853	0.653342
	PFHL	167	824	939	87.75	0.0003754	8e-06	46.7939	0.0020829	0.320033	0.004272	0.657613
	PRGY	168	795	906	87.75	0.0003622	7.7e-06	46.7915	0.0020096	0.322043	0.0041404	0.661754
	PRPL	169	766	873	87.74	0.000349	7.5e-06	46.7888	0.0019363	0.323979	0.004008	0.665762
	PLHL	170	842	960	87.71	0.0003836	8.2e-06	46.7701	0.0021282	0.326107	0.0043534	0.670115
	PFSL	171	788	899	87.65	0.000359	7.7e-06	46.7406	0.0019913	0.328098	0.0041085	0.674224
	PHNM	172	588	671	87.63	0.0002679	5.7e-06	46.7286	0.0014858	0.329584	0.0031789	0.677403
	PAAY	173	792	904	87.61	0.0003608	7.7e-06	46.718	0.0020012	0.331585	0.0041267	0.681529
	PLWI	174	663	757	87.58	0.0003021	6.5e-06	46.7031	0.0016751	0.333261	0.003532	0.685061
	PSWL	175	761	869	87.57	0.0003467	7.4e-06	46.6974	0.0019226	0.335183	0.0039852	0.689047
	PIPL	176	831	949	87.57	0.0003786	8.1e-06	46.6942	0.0020995	0.337283	0.0043037	0.69335
	PKNI	177	640	731	87.55	0.0002916	6.2e-06	46.6864	0.0016168	0.3389	0.0034244	0.696775
	PIPM	178	640	731	87.55	0.0002916	6.2e-06	46.6864	0.0016168	0.340516	0.0034244	0.700199
	PMPM	179	554	633	87.52	0.0002524	5.4e-06	46.6696	0.0013994	0.341916	0.0030168	0.703216
	PSAY	180	881	1007	87.49	0.0004014	8.6e-06	46.6524	0.0022253	0.344141	0.0045288	0.707744
	PWPY	181	628	718	87.47	0.0002861	6.1e-06	46.6405	0.0015861	0.345727	0.003368	0.711112
	PFNY	182	676	773	87.45	0.000308	6.6e-06	46.6332	0.0017073	0.347434	0.0035927	0.714705
	PLPF	183	807	923	87.43	0.0003677	7.9e-06	46.6229	0.002038	0.349473	0.0041949	0.7189
	PQNY	184	614	703	87.34	0.0002797	6e-06	46.5737	0.0015502	0.351023	0.003302	0.722202
	PRNI	185	710	813	87.33	0.0003235	6.9e-06	46.5688	0.0017925	0.352815	0.0037505	0.725953
	PKAF	186	585	670	87.31	0.0002665	5.7e-06	46.5595	0.0014769	0.354292	0.0031646	0.729117
	PKSM	187	730	837	87.22	0.0003326	7.2e-06	46.5077	0.0018424	0.356134	0.0038428	0.73296
	PKHL	188	689	790	87.22	0.0003139	6.7e-06	46.5072	0.0017389	0.357873	0.0036531	0.736613
	PMSM	189	804	922	87.2	0.0003663	7.9e-06	46.5	0.002029	0.359902	0.0041813	0.740794
	PSAM	190	850	975	87.18	0.0003873	8.3e-06	46.4881	0.002145	0.362047	0.0043894	0.745184
	PHNL	191	862	989	87.16	0.0003927	8.5e-06	46.4771	0.0021751	0.364223	0.0044435	0.749627
	PWSL	192	793	911	87.05	0.0003613	7.8e-06	46.4176	0.0020004	0.366223	0.0041313	0.753758
	PRWY	193	692	795	87.04	0.0003153	6.8e-06	46.4159	0.0017456	0.367968	0.0036671	0.757426
	PVPM	194	765	880	86.93	0.0003485	7.5e-06	46.3561	0.0019291	0.369897	0.0040035	0.761429
	PSPM	195	810	932	86.91	0.000369	8e-06	46.3443	0.0020424	0.37194	0.0042085	0.765638
	PQNM	196	590	679	86.89	0.0002688	5.8e-06	46.3351	0.0014876	0.373428	0.0031884	0.768826
	PANI	197	760	875	86.86	0.0003463	7.5e-06	46.3162	0.001916	0.375343	0.0039806	0.772806
	PMEL	198	706	813	86.84	0.0003217	6.9e-06	46.3065	0.0017798	0.377123	0.003732	0.776539
	PASL	199	850	979	86.82	0.0003873	8.4e-06	46.2982	0.0021427	0.379266	0.0043894	0.780928
	PHGL	200	900	1037	86.79	0.00041	8.9e-06	46.2798	0.0022685	0.381534	0.0046138	0.785542
	PSSL	201	825	951	86.75	0.0003759	8.1e-06	46.2595	0.0020792	0.383614	0.0042765	0.789818
	PMQM	202	504	581	86.75	0.0002296	5e-06	46.2575	0.0012702	0.384884	0.0027758	0.792594
	PAPL	203	900	1038	86.71	0.00041	8.9e-06	46.2352	0.0022679	0.387152	0.0046138	0.797208
	PRAY	204	677	781	86.68	0.0003084	6.7e-06	46.2238	0.0017059	0.388858	0.0035973	0.800805
	PAWL	205	755	871	86.68	0.000344	7.4e-06	46.2228	0.0019024	0.39076	0.0039577	0.804763
	PKEL	206	807	931	86.68	0.0003677	8e-06	46.2223	0.0020334	0.392794	0.0041949	0.808958
	PQAY	207	702	810	86.67	0.0003198	6.9e-06	46.2147	0.0017688	0.394562	0.0037134	0.812671
	PKQM	208	487	562	86.65	0.0002219	4.8e-06	46.2083	0.001227	0.395789	0.0026932	0.815365
	PLHI	209	792	914	86.65	0.0003608	7.8e-06	46.2069	0.0019955	0.397785	0.0041267	0.819491
	PWEL	210	675	779	86.65	0.0003075	6.7e-06	46.2055	0.0017007	0.399486	0.003588	0.823079
	PAAI	211	793	916	86.57	0.0003613	7.8e-06	46.1642	0.0019975	0.401483	0.0041313	0.82721
	PQGM	212	719	831	86.52	0.0003276	7.1e-06	46.1377	0.0018108	0.403294	0.0037921	0.831002
	PFPM	213	595	688	86.48	0.0002711	5.9e-06	46.1165	0.0014984	0.404792	0.0032121	0.834215
	PHPL	214	805	931	86.47	0.0003668	8e-06	46.1077	0.0020271	0.406819	0.0041858	0.8384
	PIPI	215	651	753	86.45	0.0002966	6.4e-06	46.1014	0.0016392	0.408459	0.0034759	0.841876
	PLSY	216	810	937	86.45	0.000369	8e-06	46.097	0.0020396	0.410498	0.0042085	0.846085
	PWPI	217	605	700	86.43	0.0002756	6e-06	46.0877	0.0015233	0.412021	0.0032595	0.849344
	PVNL	218	793	918	86.38	0.0003613	7.8e-06	46.0636	0.0019964	0.414018	0.0041313	0.853476
	PIGI	219	786	910	86.37	0.0003581	7.8e-06	46.0584	0.0019787	0.415996	0.0040994	0.857575
	PVGI	220	866	1003	86.34	0.0003946	8.6e-06	46.041	0.0021799	0.418176	0.0044614	0.862036
	PFSM	221	771	893	86.34	0.0003513	7.6e-06	46.0395	0.0019407	0.420117	0.0040309	0.866067
	PWWM	222	464	538	86.25	0.0002114	4.6e-06	45.99	0.0011676	0.421285	0.0025807	0.868648
	PSNY	223	859	996	86.24	0.0003914	8.5e-06	45.9898	0.0021616	0.423446	0.00443	0.873078
	PYPI	224	657	762	86.22	0.0002993	6.5e-06	45.9767	0.0016532	0.4251	0.003504	0.876582
	PSAI	225	877	1018	86.15	0.0003996	8.7e-06	45.9388	0.0022063	0.427306	0.0045108	0.881093
	PKPM	226	578	671	86.14	0.0002633	5.7e-06	45.9339	0.001454	0.42876	0.0031313	0.884224
	PQWM	227	478	555	86.13	0.0002178	4.7e-06	45.9264	0.0012024	0.429962	0.0026493	0.886873
	PKSL	228	633	735	86.12	0.0002884	6.3e-06	45.9245	0.0015923	0.431555	0.0033915	0.890265
	PWQL	229	682	792	86.11	0.0003107	6.8e-06	45.9184	0.0017155	0.43327	0.0036206	0.893886
	PRSM	230	674	783	86.08	0.0003071	6.7e-06	45.9014	0.0016952	0.434965	0.0035834	0.897469
	PANM	231	722	839	86.05	0.0003289	7.2e-06	45.8884	0.0018158	0.436781	0.0038059	0.901275
	PMWY	232	521	606	85.97	0.0002374	5.2e-06	45.8451	0.00131	0.438091	0.0028581	0.904133
	PLQL	233	747	870	85.86	0.0003403	7.4e-06	45.7856	0.0018776	0.439969	0.003921	0.908054
	PFQL	234	688	802	85.79	0.0003135	6.9e-06	45.7448	0.0017289	0.441698	0.0036485	0.911702
	PQSL	235	863	1006	85.79	0.0003932	8.6e-06	45.7447	0.0021687	0.443866	0.004448	0.91615
	PWSM	236	759	885	85.76	0.0003458	7.6e-06	45.7326	0.0019072	0.445773	0.003976	0.920126
	PAWI	237	632	737	85.75	0.0002879	6.3e-06	45.7275	0.001588	0.447362	0.0033868	0.923513
	PMML	238	600	700	85.71	0.0002734	6e-06	45.7068	0.0015074	0.448869	0.0032358	0.926749
	PYEL	239	735	858	85.66	0.0003349	7.3e-06	45.6802	0.0018463	0.450715	0.0038658	0.930615
	PLGV	240	862	1008	85.52	0.0003927	8.6e-06	45.601	0.0021644	0.45288	0.0044435	0.935058
	PWML	241	625	731	85.5	0.0002848	6.2e-06	45.5922	0.0015692	0.454449	0.0033538	0.938412
	PFHM	242	583	682	85.48	0.0002656	5.8e-06	45.5839	0.0014637	0.455912	0.0031551	0.941567
	PSWM	243	723	846	85.46	0.0003294	7.2e-06	45.5717	0.001815	0.457728	0.0038105	0.945378
	PWWL	244	645	755	85.43	0.0002939	6.5e-06	45.5555	0.0016191	0.459347	0.0034478	0.948825
	PMPY	245	633	741	85.43	0.0002884	6.3e-06	45.5526	0.0015889	0.460935	0.0033915	0.952217
	PYSI	246	824	965	85.39	0.0003754	8.2e-06	45.5331	0.0020681	0.463004	0.004272	0.956489
	PWSY	247	736	862	85.38	0.0003353	7.4e-06	45.5301	0.0018472	0.464851	0.0038704	0.960359
	PMAF	248	600	703	85.35	0.0002734	6e-06	45.5118	0.0015057	0.466357	0.0032358	0.963595
	PAGM	249	786	921	85.34	0.0003581	7.9e-06	45.5083	0.0019725	0.468329	0.0040994	0.967695
	PMPF	250	604	708	85.31	0.0002752	6e-06	45.4916	0.0015156	0.469845	0.0032547	0.970949
	PVPY	251	789	925	85.3	0.0003595	7.9e-06	45.4844	0.0019797	0.471824	0.0041131	0.975062
	PSNI	252	849	996	85.24	0.0003868	8.5e-06	45.4544	0.0021299	0.473954	0.0043849	0.979447
	PVGY	253	847	994	85.21	0.0003859	8.5e-06	45.4386	0.0021247	0.476079	0.0043759	0.983823
	PLAW	254	760	892	85.2	0.0003463	7.6e-06	45.4335	0.0019064	0.477986	0.0039806	0.987804
	PSNM	255	835	981	85.12	0.0003804	8.4e-06	45.3884	0.002094	0.480079	0.0043217	0.992125
	PHWL	256	732	860	85.12	0.0003335	7.3e-06	45.3879	0.0018357	0.481915	0.003852	0.995977
	PWEM	257	468	550	85.09	0.0002132	4.7e-06	45.3744	0.0011735	0.483089	0.0026004	0.998578
	PMSI	258	806	948	85.02	0.0003672	8.1e-06	45.3372	0.0020207	0.485109	0.0041904	1.00277
	PSPY	259	839	988	84.92	0.0003823	8.4e-06	45.2827	0.0021027	0.487212	0.0043398	1.00711
	PANY	260	755	890	84.83	0.000344	7.6e-06	45.236	0.0018917	0.489104	0.0039577	1.01107
	PYHM	261	574	677	84.79	0.0002615	5.8e-06	45.2117	0.001438	0.490542	0.0031123	1.01418
	PYSY	262	790	932	84.76	0.0003599	8e-06	45.2	0.001979	0.492521	0.0041176	1.0183
	PLQY	263	725	856	84.7	0.0003303	7.3e-06	45.1639	0.0018158	0.494337	0.0038197	1.02212
	PLQM	264	674	796	84.67	0.0003071	6.8e-06	45.1517	0.0016879	0.496025	0.0035834	1.0257
	PFPY	265	623	736	84.65	0.0002838	6.3e-06	45.1375	0.0015601	0.497585	0.0033444	1.02904
	PRHL	266	656	775	84.65	0.0002989	6.6e-06	45.1367	0.0016427	0.499227	0.0034993	1.03254
	PMHY	267	544	643	84.6	0.0002479	5.5e-06	45.1144	0.0013621	0.50059	0.0029688	1.03551
	PAPM	268	681	805	84.6	0.0003103	6.9e-06	45.1106	0.0017051	0.502294	0.0036159	1.03913
	PAGI	269	829	980	84.59	0.0003777	8.4e-06	45.1083	0.0020756	0.50437	0.0042946	1.04342
	PIPY	270	625	739	84.57	0.0002848	6.3e-06	45.0986	0.0015647	0.505935	0.0033538	1.04678
	PMPI	271	629	744	84.54	0.0002866	6.4e-06	45.0822	0.0015746	0.507509	0.0033727	1.05015
	PWHI	272	562	665	84.51	0.0002561	5.7e-06	45.0653	0.0014067	0.508916	0.003055	1.0532
	PRAW	273	747	884	84.5	0.0003403	7.6e-06	45.0605	0.0018698	0.510786	0.003921	1.05712
	PINM	274	599	709	84.49	0.0002729	6.1e-06	45.0514	0.0014992	0.512285	0.0032311	1.06036
	PSGY	275	870	1030	84.47	0.0003964	8.8e-06	45.0412	0.0021774	0.514463	0.0044794	1.06483
	PSGI	276	879	1041	84.44	0.0004005	8.9e-06	45.0263	0.0021997	0.516662	0.0045198	1.06935
	PLWY	277	674	799	84.36	0.0003071	6.8e-06	44.9822	0.0016863	0.518348	0.0035834	1.07294
	PVAI	278	797	945	84.34	0.0003631	8.1e-06	44.9732	0.0019939	0.520342	0.0041495	1.07709
	PFEL	279	687	815	84.29	0.000313	7e-06	44.9497	0.0017185	0.522061	0.0036438	1.08073
	PRQM	280	657	780	84.23	0.0002993	6.7e-06	44.9157	0.0016431	0.523704	0.003504	1.08424
	PWQI	281	475	564	84.22	0.0002164	4.8e-06	44.9099	0.0011879	0.524892	0.0026346	1.08687
	PMSY	282	767	911	84.19	0.0003495	7.8e-06	44.8957	0.001918	0.52681	0.0040126	1.09088
	PQGI	283	772	917	84.19	0.0003517	7.8e-06	44.8927	0.0019304	0.52874	0.0040355	1.09492
	PINL	284	713	847	84.18	0.0003248	7.2e-06	44.8884	0.0017829	0.530523	0.0037643	1.09868
	PRHY	285	707	840	84.17	0.0003221	7.2e-06	44.8815	0.0017678	0.532291	0.0037366	1.10242
	PSGM	286	870	1034	84.14	0.0003964	8.8e-06	44.8669	0.0021752	0.534466	0.0044794	1.1069
	VRWM	287	635	755	84.11	0.0002893	6.5e-06	44.8492	0.0015875	0.536053	0.0034009	1.1103
	PMMM	288	460	547	84.1	0.0002096	4.7e-06	44.8434	0.0011499	0.537203	0.0025611	1.11286
	PMQI	289	518	616	84.09	0.000236	5.3e-06	44.8411	0.0012949	0.538498	0.0028436	1.1157
	PLEL	290	728	866	84.06	0.0003317	7.4e-06	44.8272	0.0018197	0.540318	0.0038336	1.11954
	PYML	291	648	771	84.05	0.0002952	6.6e-06	44.8176	0.0016197	0.541938	0.0034619	1.123
	PHGI	292	742	883	84.03	0.0003381	7.5e-06	44.8096	0.0018545	0.543792	0.003898	1.1269
	PRSL	293	440	524	83.97	0.0002005	4.5e-06	44.7764	0.0010995	0.544892	0.0024626	1.12936
	PLAQ	294	796	948	83.97	0.0003627	8.1e-06	44.7747	0.0019891	0.546881	0.0041449	1.1335
	PLAV	295	827	985	83.96	0.0003768	8.4e-06	44.771	0.0020665	0.548947	0.0042856	1.13779
	PLAF	296	690	822	83.94	0.0003144	7e-06	44.7615	0.0017241	0.550671	0.0036578	1.14145
	PAGY	297	813	969	83.9	0.0003704	8.3e-06	44.7398	0.0020311	0.552702	0.0042222	1.14567
	PYHY	298	582	694	83.86	0.0002652	5.9e-06	44.7189	0.0014538	0.554156	0.0031504	1.14882
	PREL	299	821	980	83.78	0.0003741	8.4e-06	44.673	0.0020503	0.556207	0.0042584	1.15308
	PYAQ	300	619	739	83.76	0.000282	6.3e-06	44.6657	0.0015458	0.557752	0.0033256	1.1564
	PVAM	301	727	868	83.76	0.0003312	7.4e-06	44.6624	0.0018155	0.559568	0.003829	1.16023
	PWSI	302	737	880	83.75	0.0003358	7.5e-06	44.6594	0.0018404	0.561408	0.003875	1.16411
	PLQI	303	760	908	83.7	0.0003463	7.8e-06	44.6329	0.0018975	0.563306	0.0039806	1.16809
	PFAQ	304	595	711	83.68	0.0002711	6.1e-06	44.6247	0.0014855	0.564791	0.0032121	1.1713
	PWPM	305	533	637	83.67	0.0002428	5.4e-06	44.6185	0.0013307	0.566122	0.0029159	1.17422
	PLDL	306	809	967	83.66	0.0003686	8.3e-06	44.6118	0.0020196	0.568142	0.004204	1.17842
	PVGM	307	826	988	83.6	0.0003763	8.4e-06	44.5811	0.0020617	0.570203	0.0042811	1.1827
	PKMM	308	498	596	83.56	0.0002269	5.1e-06	44.5565	0.0012428	0.571446	0.0027467	1.18545
	PRSY	309	614	735	83.54	0.0002797	6.3e-06	44.546	0.0015322	0.572978	0.003302	1.18875
	PRNF	310	633	758	83.51	0.0002884	6.5e-06	44.531	0.0015795	0.574558	0.0033915	1.19214
	PRYL	311	557	667	83.51	0.0002538	5.7e-06	44.5304	0.0013898	0.575948	0.0030311	1.19517
	PYKL	312	759	909	83.5	0.0003458	7.8e-06	44.5252	0.0018938	0.577842	0.003976	1.19915
	PLGF	313	804	963	83.49	0.0003663	8.2e-06	44.5202	0.0020061	0.579848	0.0041813	1.20333
	IRWM	314	578	693	83.41	0.0002633	5.9e-06	44.4756	0.0014418	0.581289	0.0031313	1.20646
	PKNF	315	583	699	83.4	0.0002656	6e-06	44.4753	0.0014543	0.582744	0.0031551	1.20962
	PRWQ	316	681	817	83.35	0.0003103	7e-06	44.4481	0.0016984	0.584442	0.0036159	1.21323
	PAPY	317	746	895	83.35	0.0003399	7.6e-06	44.4471	0.0018605	0.586303	0.0039164	1.21715
	PKHM	318	549	659	83.31	0.0002501	5.6e-06	44.4237	0.001369	0.587672	0.0029928	1.22014
	PVNM	319	742	891	83.28	0.0003381	7.6e-06	44.4072	0.0018501	0.589522	0.003898	1.22404
	PQQL	320	669	804	83.21	0.0003048	6.9e-06	44.3708	0.0016677	0.59119	0.00356	1.2276
	PLGQ	321	822	988	83.2	0.0003745	8.4e-06	44.3652	0.0020491	0.593239	0.0042629	1.23186
	PLNF	322	726	873	83.16	0.0003308	7.5e-06	44.3456	0.0018096	0.595048	0.0038243	1.23569
	PWHY	323	523	629	83.15	0.0002383	5.4e-06	44.3383	0.0013035	0.596352	0.0028677	1.23856
	PFWY	324	508	612	83.01	0.0002314	5.2e-06	44.2629	0.0012656	0.597617	0.0027952	1.24135
	PFSI	325	774	933	82.96	0.0003526	8e-06	44.2371	0.001928	0.599545	0.0040446	1.2454
	PFPI	326	620	748	82.89	0.0002825	6.4e-06	44.1995	0.001544	0.601089	0.0033303	1.24873
	PYNF	327	609	735	82.86	0.0002775	6.3e-06	44.1832	0.0015165	0.602606	0.0032784	1.252
	PMAV	328	725	875	82.86	0.0003303	7.5e-06	44.1832	0.0018053	0.604411	0.0038197	1.25582
	PHGY	329	728	879	82.82	0.0003317	7.5e-06	44.1642	0.0018126	0.606224	0.0038336	1.25966
	PMDL	330	756	913	82.8	0.0003444	7.8e-06	44.1549	0.0018822	0.608106	0.0039623	1.26362
	PQSM	331	722	872	82.8	0.0003289	7.5e-06	44.1518	0.0017975	0.609903	0.0038059	1.26743
	PAHL	332	832	1005	82.79	0.0003791	8.6e-06	44.1453	0.0020713	0.611974	0.0043082	1.27173
	PQPY	333	586	708	82.77	0.000267	6e-06	44.1359	0.0014588	0.613433	0.0031694	1.2749
	PRAF	334	518	626	82.75	0.000236	5.3e-06	44.1248	0.0012894	0.614723	0.0028436	1.27775
	PYPF	335	584	706	82.72	0.0002661	6e-06	44.1099	0.0014536	0.616176	0.0031599	1.28091
	PKWY	336	556	673	82.62	0.0002533	5.8e-06	44.0542	0.0013834	0.61756	0.0030263	1.28393
	PQNI	337	630	763	82.57	0.000287	6.5e-06	44.0295	0.0015673	0.619127	0.0033774	1.28731
	PLEI	338	758	919	82.48	0.0003454	7.9e-06	43.9826	0.0018852	0.621012	0.0039714	1.29128
	PRDL	339	855	1037	82.45	0.0003895	8.9e-06	43.9658	0.0021263	0.623139	0.004412	1.29569
	PQGY	340	728	883	82.45	0.0003317	7.5e-06	43.9641	0.0018104	0.624949	0.0038336	1.29953
	PHSL	341	840	1019	82.43	0.0003827	8.7e-06	43.9575	0.0020889	0.627038	0.0043443	1.30387
	PSPI	342	814	989	82.31	0.0003709	8.5e-06	43.889	0.0020234	0.629061	0.0042267	1.3081
	PLGW	343	804	978	82.21	0.0003663	8.4e-06	43.8374	0.0019979	0.631059	0.0041813	1.31228
	PSHL	344	864	1051	82.21	0.0003936	9e-06	43.8368	0.002147	0.633206	0.0044525	1.31673
	PRSI	345	557	678	82.15	0.0002538	5.8e-06	43.808	0.0013839	0.63459	0.0030311	1.31976
	PLWQ	346	678	826	82.08	0.0003089	7.1e-06	43.7701	0.0016841	0.636274	0.003602	1.32337
	PFHI	347	587	716	81.98	0.0002674	6.1e-06	43.7172	0.0014576	0.637732	0.0031741	1.32654
	PKSI	348	707	863	81.92	0.0003221	7.4e-06	43.6854	0.0017552	0.639487	0.0037366	1.33028
	PLNW	349	742	906	81.9	0.0003381	7.7e-06	43.672	0.001842	0.641329	0.003898	1.33417
	PQHL	350	751	917	81.9	0.0003422	7.8e-06	43.6715	0.0018643	0.643193	0.0039393	1.33811
	PQPI	351	565	690	81.88	0.0002574	5.9e-06	43.6644	0.0014025	0.644596	0.0030694	1.34118
	PRHI	352	667	815	81.84	0.0003039	7e-06	43.6411	0.0016555	0.646251	0.0035507	1.34473
	PRPF	353	757	925	81.84	0.0003449	7.9e-06	43.6397	0.0018788	0.64813	0.0039668	1.3487
	PKPF	354	630	770	81.82	0.000287	6.6e-06	43.6292	0.0015635	0.649694	0.0033774	1.35208
	PQSI	355	784	959	81.75	0.0003572	8.2e-06	43.5938	0.0019453	0.651639	0.0040903	1.35617
	PLKL	356	694	849	81.74	0.0003162	7.3e-06	43.5893	0.001722	0.653361	0.0036763	1.35984
	PFAV	357	666	815	81.72	0.0003034	7e-06	43.5757	0.0016523	0.655013	0.003546	1.36339
	PRQL	358	596	730	81.64	0.0002715	6.2e-06	43.5363	0.0014783	0.656491	0.0032168	1.36661
	PFHY	359	551	675	81.63	0.000251	5.8e-06	43.5287	0.0013666	0.657858	0.0030024	1.36961
	PRDM	360	755	925	81.62	0.000344	7.9e-06	43.5244	0.0018726	0.659731	0.0039577	1.37357
	PKHY	361	539	661	81.54	0.0002456	5.6e-06	43.4825	0.0013365	0.661067	0.0029448	1.37651
	PYGF	362	701	860	81.51	0.0003194	7.3e-06	43.4658	0.001738	0.662805	0.0037088	1.38022
	PMNF	363	594	729	81.48	0.0002706	6.2e-06	43.4497	0.0014726	0.664278	0.0032074	1.38343
	PWWI	364	457	561	81.46	0.0002082	4.8e-06	43.4391	0.0011329	0.665411	0.0025464	1.38597
	PFSY	365	746	916	81.44	0.0003399	7.8e-06	43.4281	0.0018492	0.66726	0.0039164	1.38989
	PFDL	366	715	878	81.44	0.0003258	7.5e-06	43.4249	0.0017723	0.669032	0.0037736	1.39366
	PVPI	367	777	955	81.36	0.000354	8.2e-06	43.3856	0.0019255	0.670957	0.0040583	1.39772
	PLNV	368	803	987	81.36	0.0003659	8.4e-06	43.3836	0.0019899	0.672948	0.0041768	1.4019
	PLTM	369	746	917	81.35	0.0003399	7.8e-06	43.3808	0.0018486	0.674796	0.0039164	1.40582
	PYRL	370	710	873	81.33	0.0003235	7.5e-06	43.3682	0.0017593	0.676555	0.0037505	1.40957
	PHNY	371	595	732	81.28	0.0002711	6.3e-06	43.3445	0.0014741	0.678029	0.0032121	1.41278
	PKQL	372	651	801	81.27	0.0002966	6.8e-06	43.3387	0.0016128	0.679642	0.0034759	1.41625
	VRNL	373	472	581	81.24	0.000215	5e-06	43.3205	0.0011692	0.680812	0.0026199	1.41887
	PSWI	374	700	862	81.21	0.0003189	7.4e-06	43.303	0.0017338	0.682545	0.0037042	1.42258
	PKSY	375	710	875	81.14	0.0003235	7.5e-06	43.2691	0.0017582	0.684303	0.0037505	1.42633
	PREM	376	722	890	81.12	0.0003289	7.6e-06	43.2588	0.0017878	0.686091	0.0038059	1.43013
	PRAQ	377	802	989	81.09	0.0003654	8.5e-06	43.242	0.0019857	0.688077	0.0041722	1.43431
	PRQI	378	626	772	81.09	0.0002852	6.6e-06	43.2399	0.0015499	0.689627	0.0033586	1.43767
	PKDL	379	761	939	81.04	0.0003467	8e-06	43.2162	0.0018839	0.691511	0.0039852	1.44165
	VRAL	380	486	600	81	0.0002214	5.1e-06	43.1929	0.0012029	0.692714	0.0026883	1.44434
	PINY	381	618	763	81	0.0002816	6.5e-06	43.1908	0.0015297	0.694243	0.0033209	1.44766
	PASM	382	805	994	80.99	0.0003668	8.5e-06	43.1854	0.0019924	0.696236	0.0041858	1.45185
	PAQL	383	796	983	80.98	0.0003627	8.4e-06	43.1805	0.0019701	0.698206	0.0041449	1.45599
	PWYL	384	620	766	80.94	0.0002825	6.5e-06	43.1609	0.0015343	0.69974	0.0033303	1.45932
	PRYM	385	675	834	80.94	0.0003075	7.1e-06	43.1584	0.0016704	0.701411	0.003588	1.46291
	PWKL	386	687	849	80.92	0.000313	7.3e-06	43.1496	0.0017	0.703111	0.0036438	1.46655
	PFEM	387	449	555	80.9	0.0002046	4.7e-06	43.1401	0.001111	0.704222	0.002507	1.46906
	PHGM	388	656	811	80.89	0.0002989	6.9e-06	43.1331	0.0016231	0.705845	0.0034993	1.47256
	PVNI	389	768	950	80.84	0.0003499	8.1e-06	43.1087	0.0019	0.707745	0.0040172	1.47658
	PMYL	390	572	708	80.79	0.0002606	6e-06	43.0815	0.0014148	0.70916	0.0031028	1.47968
	PWDL	391	717	888	80.74	0.0003267	7.6e-06	43.056	0.0017732	0.710933	0.0037828	1.48346
	PHWI	392	503	623	80.74	0.0002292	5.3e-06	43.0534	0.001244	0.712177	0.002771	1.48623
	PHWM	393	475	589	80.65	0.0002164	5e-06	43.0037	0.0011743	0.713351	0.0026346	1.48887
	PYEI	394	536	665	80.6	0.0002442	5.7e-06	42.9804	0.001325	0.714676	0.0029304	1.4918
	PLRL	395	497	617	80.55	0.0002264	5.3e-06	42.9535	0.0012284	0.715905	0.0027418	1.49454
	PSSM	396	841	1045	80.48	0.0003832	8.9e-06	42.9148	0.0020781	0.717983	0.0043488	1.49889
	PLNQ	397	773	961	80.44	0.0003522	8.2e-06	42.8927	0.0019098	0.719892	0.0040401	1.50293
	PRGW	398	798	993	80.36	0.0003636	8.5e-06	42.853	0.0019711	0.721863	0.004154	1.50708
	PISL	399	637	794	80.23	0.0002902	6.8e-06	42.7806	0.0015727	0.723436	0.0034103	1.51049
	PLYM	400	673	839	80.21	0.0003066	7.2e-06	42.7741	0.0016615	0.725098	0.0035787	1.51407
	PYAV	401	713	889	80.2	0.0003248	7.6e-06	42.7677	0.0017602	0.726858	0.0037643	1.51784
	PKFL	402	578	721	80.17	0.0002633	6.2e-06	42.7484	0.0014267	0.728285	0.0031313	1.52097
	PLRM	403	702	876	80.14	0.0003198	7.5e-06	42.7327	0.0017326	0.730017	0.0037134	1.52468
	PAMM	404	544	679	80.12	0.0002479	5.8e-06	42.7225	0.0013426	0.73136	0.0029688	1.52765
	PKAW	405	559	698	80.09	0.0002547	6e-06	42.7055	0.0013795	0.732739	0.0030407	1.53069
	AYGL	406	751	938	80.06	0.0003422	8e-06	42.6938	0.0018531	0.734592	0.0039393	1.53463
	PMRL	407	612	765	80	0.0002788	6.5e-06	42.6597	0.0015098	0.736102	0.0032925	1.53792
	PYYL	408	639	799	79.97	0.0002911	6.8e-06	42.6463	0.0015763	0.737679	0.0034197	1.54134
	PLMM	409	615	769	79.97	0.0002802	6.6e-06	42.6458	0.0015171	0.739196	0.0033067	1.54465
	PAML	410	686	858	79.95	0.0003125	7.3e-06	42.6348	0.0016921	0.740888	0.0036392	1.54829
	PKHI	411	538	673	79.94	0.0002451	5.8e-06	42.628	0.001327	0.742215	0.00294	1.55123
	PRMM	412	569	712	79.92	0.0002592	6.1e-06	42.6148	0.0014033	0.743618	0.0030885	1.55432
	PRNW	413	747	935	79.89	0.0003403	8e-06	42.6027	0.0018422	0.74546	0.003921	1.55824
	PWAF	414	564	706	79.89	0.000257	6e-06	42.5993	0.0013909	0.746851	0.0030646	1.5613
	PFKL	415	734	919	79.87	0.0003344	7.9e-06	42.5901	0.00181	0.748661	0.0038612	1.56516
	PWRL	416	677	848	79.83	0.0003084	7.2e-06	42.5717	0.0016693	0.75033	0.0035973	1.56876
	PRGF	417	624	782	79.8	0.0002843	6.7e-06	42.5506	0.0015384	0.751869	0.0033491	1.57211
	PFQM	418	485	608	79.77	0.000221	5.2e-06	42.5369	0.0011956	0.753064	0.0026834	1.57479
	PLWL	419	540	677	79.76	0.000246	5.8e-06	42.5337	0.0013311	0.754395	0.0029496	1.57774
	PVNY	420	733	919	79.76	0.000334	7.9e-06	42.532	0.0018069	0.756202	0.0038566	1.5816
	PINI	421	622	780	79.74	0.0002834	6.7e-06	42.523	0.0015332	0.757736	0.0033397	1.58494
	PMGF	422	686	861	79.67	0.0003125	7.4e-06	42.4863	0.0016905	0.759426	0.0036392	1.58858
	PLDM	423	707	888	79.62	0.0003221	7.6e-06	42.4555	0.001742	0.761168	0.0037366	1.59231
	PRFL	424	453	569	79.61	0.0002064	4.9e-06	42.4535	0.0011161	0.762284	0.0025267	1.59484
	PQSY	425	731	919	79.54	0.0003331	7.9e-06	42.416	0.0018006	0.764085	0.0038474	1.59869
	PYDL	426	727	914	79.54	0.0003312	7.8e-06	42.4147	0.0017908	0.765876	0.003829	1.60252
	PHHL	427	740	931	79.48	0.0003372	8e-06	42.3848	0.0018225	0.767698	0.0038888	1.60641
	PKYL	428	639	804	79.48	0.0002911	6.9e-06	42.3811	0.0015737	0.769272	0.0034197	1.60983
	PREI	429	720	906	79.47	0.000328	7.7e-06	42.3772	0.0017731	0.771045	0.0037967	1.61362
	PVSL	430	641	807	79.43	0.000292	6.9e-06	42.3557	0.0015784	0.772623	0.0034291	1.61705
	PMKL	431	687	865	79.42	0.000313	7.4e-06	42.3515	0.0016916	0.774315	0.0036438	1.6207
	VRWL	432	450	567	79.37	0.000205	4.8e-06	42.3211	0.0011078	0.775423	0.0025119	1.62321
	VRGL	433	407	513	79.34	0.0001854	4.4e-06	42.3063	0.0010019	0.776424	0.0022988	1.62551
	PREY	434	759	957	79.31	0.0003458	8.2e-06	42.2919	0.0018682	0.778293	0.003976	1.62948
	PRML	435	410	517	79.3	0.0001868	4.4e-06	42.2884	0.0010091	0.779302	0.0023137	1.6318
	PRTL	436	543	685	79.27	0.0002474	5.9e-06	42.2705	0.0013363	0.780638	0.002964	1.63476
	PWEI	437	503	635	79.21	0.0002292	5.4e-06	42.2398	0.0012376	0.781876	0.002771	1.63753
	VRAM	438	650	821	79.17	0.0002961	7e-06	42.218	0.0015991	0.783475	0.0034712	1.641
	PYEM	439	462	584	79.11	0.0002105	5e-06	42.1849	0.0011364	0.784611	0.0025709	1.64357
	PRGV	440	602	761	79.11	0.0002743	6.5e-06	42.1832	0.0014807	0.786092	0.0032453	1.64682
	PLYI	441	624	789	79.09	0.0002843	6.7e-06	42.1731	0.0015347	0.787627	0.0033491	1.65017
	PMYM	442	525	664	79.07	0.0002392	5.7e-06	42.1618	0.0012911	0.788918	0.0028774	1.65305
	PFPF	443	555	702	79.06	0.0002529	6e-06	42.1583	0.0013649	0.790283	0.0030215	1.65607
	PLEY	444	711	900	79	0.0003239	7.7e-06	42.1264	0.0017482	0.792031	0.0037551	1.65982
	PFNF	445	583	738	79	0.0002656	6.3e-06	42.125	0.0014334	0.793464	0.0031551	1.66298
	PRGQ	446	793	1004	78.98	0.0003613	8.6e-06	42.1179	0.0019497	0.795414	0.0041313	1.66711
	PGAL	447	799	1012	78.95	0.000364	8.6e-06	42.1011	0.0019642	0.797378	0.0041586	1.67127
	PYAW	448	554	702	78.92	0.0002524	6e-06	42.0824	0.0013618	0.79874	0.0030168	1.67428
	PKGF	449	658	834	78.9	0.0002998	7.1e-06	42.0715	0.0016173	0.800357	0.0035087	1.67779
	PKML	450	553	701	78.89	0.000252	6e-06	42.0663	0.0013592	0.801717	0.003012	1.6808
	PHNI	451	571	724	78.87	0.0002602	6.2e-06	42.0557	0.0014033	0.80312	0.003098	1.6839
	PYGV	452	730	926	78.83	0.0003326	7.9e-06	42.0378	0.0017939	0.804914	0.0038428	1.68774
	PLML	453	527	669	78.77	0.0002401	5.7e-06	42.0061	0.0012948	0.806208	0.002887	1.69063
	PSML	454	704	894	78.75	0.0003207	7.6e-06	41.9916	0.0017295	0.807938	0.0037227	1.69435
	PLKM	455	697	886	78.67	0.0003176	7.6e-06	41.9495	0.0017118	0.80965	0.0036903	1.69804
	PRFM	456	600	763	78.64	0.0002734	6.5e-06	41.9329	0.0014734	0.811123	0.0032358	1.70128
	PEAL	457	780	992	78.63	0.0003554	8.5e-06	41.9286	0.0019154	0.813039	0.004072	1.70535
	PLSQ	458	790	1005	78.61	0.0003599	8.6e-06	41.9169	0.0019398	0.814979	0.0041176	1.70947
	PWMI	459	448	570	78.6	0.0002041	4.9e-06	41.9113	0.0011	0.816079	0.0025021	1.71197
	VRWI	460	493	628	78.5	0.0002246	5.4e-06	41.8615	0.0012101	0.817289	0.0027224	1.71469
	PWAQ	461	564	719	78.44	0.000257	6.1e-06	41.829	0.0013841	0.818673	0.0030646	1.71776
	PFML	462	585	746	78.42	0.0002665	6.4e-06	41.8162	0.0014355	0.820108	0.0031646	1.72092
	PSQL	463	799	1019	78.41	0.000364	8.7e-06	41.8119	0.0019606	0.822069	0.0041586	1.72508
	PMQY	464	497	634	78.39	0.0002264	5.4e-06	41.8018	0.0012195	0.823288	0.0027418	1.72782
	PAWY	465	594	758	78.36	0.0002706	6.5e-06	41.7874	0.0014574	0.824746	0.0032074	1.73103
	PSSI	466	811	1035	78.36	0.0003695	8.8e-06	41.7838	0.0019897	0.826735	0.0042131	1.73524
	PWKM	467	492	628	78.34	0.0002242	5.4e-06	41.7766	0.001207	0.827943	0.0027175	1.73796
	PFAF	468	563	719	78.3	0.0002565	6.1e-06	41.7549	0.001381	0.829323	0.0030598	1.74102
	PNAL	469	789	1008	78.27	0.0003595	8.6e-06	41.7392	0.0019352	0.831259	0.0041131	1.74514
	PKEM	470	493	630	78.25	0.0002246	5.4e-06	41.7286	0.0012091	0.832468	0.0027224	1.74786
	PHPI	471	542	694	78.1	0.0002469	5.9e-06	41.6454	0.0013286	0.833796	0.0029592	1.75082
	PSSY	472	801	1026	78.07	0.0003649	8.8e-06	41.6306	0.0019632	0.83576	0.0041677	1.75498
	PMAW	473	541	693	78.07	0.0002465	5.9e-06	41.6286	0.001326	0.837086	0.0029544	1.75794
	PWNQ	474	523	670	78.06	0.0002383	5.7e-06	41.625	0.0012818	0.838367	0.0028677	1.76081
	PHPM	475	512	656	78.05	0.0002333	5.6e-06	41.6192	0.0012548	0.839622	0.0028146	1.76362
	PYMM	476	483	619	78.03	0.0002201	5.3e-06	41.6087	0.0011837	0.840806	0.0026737	1.76629
	PFYL	477	596	764	78.01	0.0002715	6.5e-06	41.5988	0.0014605	0.842266	0.0032168	1.76951
	PMMI	478	482	618	77.99	0.0002196	5.3e-06	41.5897	0.0011811	0.843447	0.0026688	1.77218
	PRTM	479	705	904	77.99	0.0003212	7.7e-06	41.5861	0.0017274	0.845175	0.0037273	1.77591
	PFGF	480	651	835	77.96	0.0002966	7.1e-06	41.574	0.001595	0.84677	0.0034759	1.77938
	PFRL	481	658	844	77.96	0.0002998	7.2e-06	41.573	0.0016121	0.848382	0.0035087	1.78289
	PYQI	482	527	676	77.96	0.0002401	5.8e-06	41.5711	0.0012912	0.849673	0.002887	1.78578
	PQML	483	650	834	77.94	0.0002961	7.1e-06	41.5599	0.0015924	0.851266	0.0034712	1.78925
	PAAF	484	664	852	77.93	0.0003025	7.3e-06	41.5581	0.0016267	0.852892	0.0035367	1.79279
	IRAM	485	660	847	77.92	0.0003007	7.2e-06	41.5516	0.0016168	0.854509	0.003518	1.79631
	PKYM	486	575	738	77.91	0.000262	6.3e-06	41.547	0.0014086	0.855918	0.0031171	1.79942
	PKAQ	487	601	772	77.85	0.0002738	6.6e-06	41.5131	0.0014719	0.85739	0.0032405	1.80266
	PYYM	488	520	669	77.73	0.0002369	5.7e-06	41.4481	0.001273	0.858662	0.0028533	1.80552
	PMGV	489	743	956	77.72	0.0003385	8.2e-06	41.4437	0.0018189	0.860481	0.0039026	1.80942
	PQHM	490	436	561	77.72	0.0001986	4.8e-06	41.443	0.0010673	0.861549	0.0024428	1.81186
	PFDM	491	464	598	77.59	0.0002114	5.1e-06	41.3756	0.0011354	0.862684	0.0025807	1.81444
	PFNQ	492	531	685	77.52	0.0002419	5.9e-06	41.3363	0.001299	0.863983	0.0029063	1.81735
	IRWL	493	510	658	77.51	0.0002324	5.6e-06	41.3306	0.0012476	0.865231	0.0028049	1.82015
	PSEL	494	806	1040	77.5	0.0003672	8.9e-06	41.3266	0.0019716	0.867202	0.0041904	1.82434
	PYNQ	495	535	691	77.42	0.0002438	5.9e-06	41.2861	0.0013084	0.868511	0.0029256	1.82727
	PQAF	496	599	774	77.39	0.0002729	6.6e-06	41.268	0.0014647	0.869975	0.0032311	1.8305
	PAEL	497	756	977	77.38	0.0003444	8.3e-06	41.2624	0.0018485	0.871824	0.0039623	1.83446
	PQEL	498	663	857	77.36	0.0003021	7.3e-06	41.2535	0.001621	0.873445	0.003532	1.838
	PRDI	499	755	976	77.36	0.000344	8.3e-06	41.2501	0.0018459	0.875291	0.0039577	1.84195
	PLMI	500	635	821	77.34	0.0002893	7e-06	41.2438	0.0015525	0.876843	0.0034009	1.84535
	PFQI	501	495	640	77.34	0.0002255	5.5e-06	41.2433	0.0012102	0.878054	0.0027321	1.84809
	PAPI	502	688	890	77.3	0.0003135	7.6e-06	41.2217	0.0016818	0.879735	0.0036485	1.85173
	IRGL	503	521	674	77.3	0.0002374	5.8e-06	41.2198	0.0012736	0.881009	0.0028581	1.85459
	PSWY	504	657	850	77.29	0.0002993	7.3e-06	41.2168	0.001606	0.882615	0.003504	1.8581
	PVSM	505	741	959	77.27	0.0003376	8.2e-06	41.2029	0.0018111	0.884426	0.0038934	1.86199
	PLTL	506	588	761	77.27	0.0002679	6.5e-06	41.2022	0.0014372	0.885863	0.0031789	1.86517
	PISM	507	671	869	77.22	0.0003057	7.4e-06	41.1747	0.0016398	0.887503	0.0035694	1.86874
	PMTL	508	674	873	77.21	0.0003071	7.5e-06	41.1693	0.001647	0.88915	0.0035834	1.87232
	PRPW	509	744	965	77.1	0.000339	8.2e-06	41.1124	0.0018174	0.890967	0.0039072	1.87623
	PHPY	510	564	732	77.05	0.000257	6.3e-06	41.0862	0.0013775	0.892345	0.0030646	1.87929
	PQYL	511	662	860	76.98	0.0003016	7.3e-06	41.0475	0.0016164	0.893961	0.0035274	1.88282
	PMNV	512	654	850	76.94	0.000298	7.3e-06	41.0286	0.0015967	0.895558	0.00349	1.88631
	IRAL	513	533	693	76.91	0.0002428	5.9e-06	41.013	0.0013011	0.896859	0.0029159	1.88923
	PLFM	514	565	735	76.87	0.0002574	6.3e-06	40.991	0.0013791	0.898238	0.0030694	1.8923
	PTAL	515	760	989	76.85	0.0003463	8.5e-06	40.9775	0.0018548	0.900093	0.0039806	1.89628
	PMDM	516	491	639	76.84	0.0002237	5.5e-06	40.974	0.0011983	0.901291	0.0027127	1.89899
	PRNQ	517	717	934	76.77	0.0003267	8e-06	40.9355	0.0017494	0.903041	0.0037828	1.90277
	PRMI	518	446	581	76.76	0.0002032	5e-06	40.9342	0.0010882	0.904129	0.0024922	1.90526
	PRYY	519	627	817	76.74	0.0002857	7e-06	40.9235	0.0015297	0.905659	0.0033633	1.90863
	PSYL	520	678	884	76.7	0.0003089	7.6e-06	40.8983	0.0016539	0.907312	0.003602	1.91223
	PWRM	521	607	792	76.64	0.0002766	6.8e-06	40.8687	0.0014804	0.908793	0.0032689	1.9155
	VYWM	522	469	612	76.63	0.0002137	5.2e-06	40.8648	0.0011438	0.909937	0.0026052	1.9181
	PRAV	523	488	637	76.61	0.0002223	5.4e-06	40.8515	0.00119	0.911127	0.0026981	1.9208
	IRNL	524	586	765	76.6	0.000267	6.5e-06	40.8473	0.001429	0.912556	0.0031694	1.92397
	VRNM	525	615	803	76.59	0.0002802	6.9e-06	40.8401	0.0014996	0.914055	0.0033067	1.92728
	PRSQ	526	788	1029	76.58	0.000359	8.8e-06	40.8356	0.0019214	0.915977	0.0041085	1.93139
	PLPV	527	765	999	76.58	0.0003485	8.5e-06	40.8342	0.0018653	0.917842	0.0040035	1.93539
	VRNY	528	620	810	76.54	0.0002825	6.9e-06	40.8164	0.0015116	0.919353	0.0033303	1.93872
	PWAV	529	646	844	76.54	0.0002943	7.2e-06	40.8148	0.0015749	0.920928	0.0034525	1.94217
	PRSW	530	731	956	76.46	0.0003331	8.2e-06	40.7744	0.0017817	0.92271	0.0038474	1.94602
	PHQL	531	682	892	76.46	0.0003107	7.6e-06	40.7706	0.0016622	0.924372	0.0036206	1.94964
	PFAW	532	500	654	76.45	0.0002278	5.6e-06	40.768	0.0012186	0.925591	0.0027564	1.9524
	PYTL	533	687	899	76.42	0.000313	7.7e-06	40.7497	0.0016742	0.927265	0.0036438	1.95604
	PLPW	534	696	911	76.4	0.0003171	7.8e-06	40.7398	0.001696	0.928961	0.0036856	1.95973
	PASY	535	760	995	76.38	0.0003463	8.5e-06	40.7304	0.0018518	0.930813	0.0039806	1.96371
	PASI	536	778	1019	76.35	0.0003545	8.7e-06	40.713	0.0018955	0.932708	0.0040629	1.96777
	PMAQ	537	557	730	76.3	0.0002538	6.2e-06	40.6874	0.0013568	0.934065	0.0030311	1.9708
	PMEI	538	521	683	76.28	0.0002374	5.8e-06	40.6766	0.001269	0.935334	0.0028581	1.97366
	PHSM	539	700	918	76.25	0.0003189	7.8e-06	40.6615	0.0017048	0.937039	0.0037042	1.97736
	LRWM	540	568	745	76.24	0.0002588	6.4e-06	40.6555	0.0013833	0.938422	0.0030837	1.98045
	PLSV	541	744	976	76.23	0.000339	8.3e-06	40.6491	0.0018119	0.940234	0.0039072	1.98435
	PKAV	542	570	748	76.2	0.0002597	6.4e-06	40.6351	0.001388	0.941622	0.0030932	1.98745
	PFEI	543	480	630	76.19	0.0002187	5.4e-06	40.6283	0.0011688	0.942791	0.002659	1.99011
	PRWF	544	518	680	76.18	0.000236	5.8e-06	40.6208	0.0012612	0.944052	0.0028436	1.99295
	PAHM	545	585	768	76.17	0.0002665	6.6e-06	40.6184	0.0014244	0.945477	0.0031646	1.99611
	PIHL	546	708	930	76.13	0.0003226	7.9e-06	40.5955	0.0017236	0.9472	0.0037412	1.99986
	PLSW	547	710	933	76.1	0.0003235	8e-06	40.5793	0.0017283	0.948928	0.0037505	2.00361
	PYFL	548	522	686	76.09	0.0002378	5.9e-06	40.5765	0.0012706	0.950199	0.0028629	2.00647
	PLPQ	549	680	894	76.06	0.0003098	7.6e-06	40.5601	0.001655	0.951854	0.0036113	2.01008
	PMFL	550	447	589	75.89	0.0002037	5e-06	40.4688	0.0010873	0.952941	0.0024972	2.01258
	PYYI	551	512	675	75.85	0.0002333	5.8e-06	40.4477	0.0012452	0.954187	0.0028146	2.01539
	PMEM	552	471	621	75.85	0.0002146	5.3e-06	40.4443	0.0011455	0.955332	0.002615	2.01801
	PIAF	553	499	658	75.84	0.0002273	5.6e-06	40.4392	0.0012135	0.956546	0.0027516	2.02076
	PVHL	554	768	1013	75.81	0.0003499	8.7e-06	40.4277	0.0018676	0.958413	0.0040172	2.02478
	ALGL	555	591	780	75.77	0.0002693	6.7e-06	40.4036	0.0014369	0.95985	0.0031931	2.02797
	PQNF	556	531	701	75.75	0.0002419	6e-06	40.3928	0.0012909	0.961141	0.0029063	2.03088
	PRNV	557	565	746	75.74	0.0002574	6.4e-06	40.3866	0.0013735	0.962514	0.0030694	2.03394
	IRWI	558	518	684	75.73	0.000236	5.8e-06	40.3833	0.0012593	0.963774	0.0028436	2.03679
	AYAL	559	627	828	75.72	0.0002857	7.1e-06	40.3799	0.0015242	0.965298	0.0033633	2.04015
	PKMI	560	471	622	75.72	0.0002146	5.3e-06	40.3792	0.001145	0.966443	0.002615	2.04277
	PAYL	561	682	901	75.69	0.0003107	7.7e-06	40.3634	0.0016577	0.968101	0.0036206	2.04639
	PFWQ	562	411	543	75.69	0.0001873	4.6e-06	40.3617	0.000999	0.9691	0.0023187	2.04871
	PMTM	563	585	773	75.68	0.0002665	6.6e-06	40.3556	0.0014219	0.970521	0.0031646	2.05187
	PYDM	564	468	619	75.61	0.0002132	5.3e-06	40.3165	0.0011372	0.971659	0.0026004	2.05447
	PMMY	565	458	606	75.58	0.0002087	5.2e-06	40.3014	0.0011128	0.972771	0.0025513	2.05702
	PLYL	566	492	651	75.58	0.0002242	5.6e-06	40.3006	0.0011954	0.973967	0.0027175	2.05974
	PMRM	567	630	834	75.54	0.000287	7.1e-06	40.2812	0.0015305	0.975497	0.0033774	2.06312
	PHSI	568	730	967	75.49	0.0003326	8.3e-06	40.2554	0.0017731	0.97727	0.0038428	2.06696
	PISI	569	708	938	75.48	0.0003226	8e-06	40.2493	0.0017196	0.97899	0.0037412	2.0707
	PSAF	570	717	950	75.47	0.0003267	8.1e-06	40.246	0.0017414	0.980731	0.0037828	2.07448
	PYQM	571	493	654	75.38	0.0002246	5.6e-06	40.1973	0.001197	0.981928	0.0027224	2.07721
	PKFM	572	520	690	75.36	0.0002369	5.9e-06	40.1867	0.0012624	0.983191	0.0028533	2.08006
	PARL	573	650	863	75.32	0.0002961	7.4e-06	40.1634	0.0015778	0.984769	0.0034712	2.08353
	PHML	574	670	890	75.28	0.0003053	7.6e-06	40.1432	0.0016261	0.986395	0.0035647	2.0871
	PWTL	575	633	841	75.27	0.0002884	7.2e-06	40.1361	0.0015363	0.987931	0.0033915	2.09049
	PRWV	576	532	707	75.25	0.0002424	6e-06	40.1254	0.001291	0.989222	0.0029111	2.0934
	PVPF	577	682	907	75.19	0.0003107	7.7e-06	40.0963	0.0016547	0.990877	0.0036206	2.09702
	PVAW	578	612	814	75.18	0.0002788	7e-06	40.0917	0.0014848	0.992362	0.0032925	2.10031
	PQWY	579	475	632	75.16	0.0002164	5.4e-06	40.0778	0.0011523	0.993514	0.0026346	2.10295
	PMYI	580	519	691	75.11	0.0002365	5.9e-06	40.0513	0.0012589	0.994773	0.0028484	2.10579
	PMEY	581	482	643	74.96	0.0002196	5.5e-06	39.9727	0.0011685	0.995941	0.0026688	2.10846
	VYNL	582	556	742	74.93	0.0002533	6.3e-06	39.9575	0.0013478	0.997289	0.0030263	2.11149
	PRDY	583	734	980	74.9	0.0003344	8.4e-06	39.939	0.001779	0.999068	0.0038612	2.11535
	PLYY	584	623	832	74.88	0.0002838	7.1e-06	39.9294	0.0015099	1.00058	0.0033444	2.11869
	PFQY	585	459	613	74.88	0.0002091	5.2e-06	39.9282	0.0011124	1.00169	0.0025562	2.12125
	PLHF	586	667	891	74.86	0.0003039	7.6e-06	39.9186	0.0016164	1.00331	0.0035507	2.1248
	PTGL	587	769	1028	74.81	0.0003504	8.8e-06	39.8897	0.0018632	1.00517	0.0040218	2.12882
	ARAM	588	554	741	74.76	0.0002524	6.3e-06	39.8675	0.0013421	1.00651	0.0030168	2.13184
	PRMY	589	506	677	74.74	0.0002305	5.8e-06	39.8556	0.0012257	1.00774	0.0027855	2.13463
	PIPF	590	565	756	74.74	0.0002574	6.5e-06	39.8524	0.0013686	1.00911	0.0030694	2.1377
	PYMI	591	510	683	74.67	0.0002324	5.8e-06	39.8178	0.0012351	1.01034	0.0028049	2.1405
	PYGQ	592	619	829	74.67	0.000282	7.1e-06	39.8166	0.001499	1.01184	0.0033256	2.14383
	PSRL	593	560	750	74.67	0.0002551	6.4e-06	39.8157	0.0013561	1.0132	0.0030455	2.14687
	PKDM	594	504	675	74.67	0.0002296	5.8e-06	39.8157	0.0012205	1.01442	0.0027758	2.14965
	PYNW	595	504	675	74.67	0.0002296	5.8e-06	39.8157	0.0012205	1.01564	0.0027758	2.15242
	PMGQ	596	612	820	74.63	0.0002788	7e-06	39.7984	0.0014819	1.01712	0.0032925	2.15572
	VRAI	597	519	696	74.57	0.0002365	5.9e-06	39.7636	0.0012564	1.01838	0.0028484	2.15856
	PMDI	598	503	675	74.52	0.0002292	5.8e-06	39.7367	0.0012174	1.01959	0.002771	2.16133
	PLDY	599	702	943	74.44	0.0003198	8.1e-06	39.6966	0.0016986	1.02129	0.0037134	2.16505
	PGNL	600	789	1060	74.43	0.0003595	9.1e-06	39.6916	0.0019091	1.0232	0.0041131	2.16916
	PMKM	601	476	640	74.38	0.0002169	5.5e-06	39.6602	0.0011515	1.02435	0.0026395	2.1718
	PFYM	602	473	636	74.37	0.0002155	5.4e-06	39.6581	0.0011442	1.0255	0.0026248	2.17443
	PYNV	603	637	857	74.33	0.0002902	7.3e-06	39.6357	0.0015407	1.02704	0.0034103	2.17784
	PVWL	604	460	619	74.31	0.0002096	5.3e-06	39.6273	0.0011125	1.02815	0.0025611	2.1804
	PSHM	605	702	945	74.29	0.0003198	8.1e-06	39.6126	0.0016977	1.02985	0.0037134	2.18411
	PSNF	606	737	993	74.22	0.0003358	8.5e-06	39.5773	0.0017819	1.03163	0.003875	2.18799
	PAKL	607	727	980	74.18	0.0003312	8.4e-06	39.5582	0.0017575	1.03339	0.003829	2.19181
	PLKY	608	708	955	74.14	0.0003226	8.2e-06	39.5328	0.0017112	1.0351	0.0037412	2.19556
	PLRI	609	622	839	74.14	0.0002834	7.2e-06	39.5327	0.0015034	1.0366	0.0033397	2.1989
	PHEL	610	637	860	74.07	0.0002902	7.3e-06	39.4974	0.0015393	1.03814	0.0034103	2.20231
	PLDI	611	696	940	74.04	0.0003171	8e-06	39.4829	0.0016817	1.03982	0.0036856	2.20599
	PRWW	612	556	751	74.03	0.0002533	6.4e-06	39.4787	0.0013433	1.04117	0.0030263	2.20902
	PWGV	613	624	844	73.93	0.0002843	7.2e-06	39.4248	0.0015071	1.04267	0.0033491	2.21237
	PKMY	614	502	679	73.93	0.0002287	5.8e-06	39.4241	0.0012124	1.04389	0.0027661	2.21513
	PRQY	615	561	759	73.91	0.0002556	6.5e-06	39.4138	0.0013548	1.04524	0.0030502	2.21818
	PEGL	616	762	1031	73.91	0.0003472	8.8e-06	39.4116	0.0018402	1.04708	0.0039897	2.22217
	PYGW	617	606	820	73.9	0.0002761	7e-06	39.4082	0.0014634	1.04854	0.0032642	2.22544
	PHAF	618	569	770	73.9	0.0002592	6.6e-06	39.4048	0.0013741	1.04992	0.0030885	2.22853
	PMYY	619	467	632	73.89	0.0002128	5.4e-06	39.4028	0.0011277	1.05105	0.0025955	2.23112
	PLWV	620	617	835	73.89	0.0002811	7.1e-06	39.4027	0.0014899	1.05254	0.0033161	2.23444
	PKQY	621	478	647	73.88	0.0002178	5.5e-06	39.3959	0.0011542	1.05369	0.0026493	2.23709
	PQHI	622	480	650	73.85	0.0002187	5.6e-06	39.3782	0.0011589	1.05485	0.002659	2.23975
	PWGF	623	604	818	73.84	0.0002752	7e-06	39.3742	0.0014583	1.05631	0.0032547	2.243
	PMFM	624	448	607	73.81	0.0002041	5.2e-06	39.3565	0.0010815	1.05739	0.0025021	2.2455
	VYWL	625	385	522	73.75	0.0001754	4.5e-06	39.3295	0.0009292	1.05832	0.0021886	2.24769
	PRYI	626	482	654	73.7	0.0002196	5.6e-06	39.3004	0.0011631	1.05948	0.0026688	2.25036
	VQWL	627	484	657	73.67	0.0002205	5.6e-06	39.2833	0.0011678	1.06065	0.0026786	2.25304
	PANF	628	633	860	73.6	0.0002884	7.3e-06	39.2494	0.001527	1.06218	0.0033915	2.25643
	PWFL	629	538	731	73.6	0.0002451	6.2e-06	39.2457	0.0012978	1.06347	0.00294	2.25937
	PIWM	630	390	530	73.58	0.0001777	4.5e-06	39.2389	0.0009407	1.06441	0.0022137	2.26158
	PYTM	631	581	790	73.54	0.0002647	6.7e-06	39.2172	0.0014012	1.06582	0.0031456	2.26473
	PKEI	632	558	759	73.52	0.0002542	6.5e-06	39.2031	0.0013456	1.06716	0.0030359	2.26776
	PWNV	633	613	835	73.41	0.0002793	7.1e-06	39.1473	0.0014777	1.06864	0.0032973	2.27106
	AYNL	634	665	906	73.4	0.000303	7.7e-06	39.14	0.0016029	1.07024	0.0035414	2.2746
	PVWM	635	498	679	73.34	0.0002269	5.8e-06	39.1099	0.0012001	1.07144	0.0027467	2.27735
	AMWL	636	406	554	73.29	0.000185	4.7e-06	39.079	0.0009782	1.07242	0.0022938	2.27964
	PWNF	637	526	718	73.26	0.0002397	6.1e-06	39.0651	0.0012672	1.07369	0.0028822	2.28253
	PVAF	638	556	760	73.16	0.0002533	6.5e-06	39.0112	0.001339	1.07503	0.0030263	2.28555
	VKWL	639	526	719	73.16	0.0002397	6.1e-06	39.0108	0.0012667	1.07629	0.0028822	2.28843
	PLTI	640	684	935	73.16	0.0003116	8e-06	39.0097	0.0016472	1.07794	0.0036299	2.29206
	PKYY	641	520	711	73.14	0.0002369	6.1e-06	38.9997	0.0012522	1.07919	0.0028533	2.29492
	PWQY	642	460	629	73.13	0.0002096	5.4e-06	38.9973	0.0011077	1.0803	0.0025611	2.29748
	PFMI	643	449	614	73.13	0.0002046	5.2e-06	38.9947	0.0010812	1.08138	0.002507	2.29999
	PTPL	644	729	997	73.12	0.0003321	8.5e-06	38.9906	0.0017554	1.08314	0.0038382	2.30382
	PKQI	645	472	646	73.07	0.000215	5.5e-06	38.9616	0.0011363	1.08427	0.0026199	2.30644
	PSKL	646	686	939	73.06	0.0003125	8e-06	38.9571	0.0016514	1.08592	0.0036392	2.31008
	AMAL	647	591	809	73.05	0.0002693	6.9e-06	38.9553	0.0014227	1.08735	0.0031931	2.31328
	PFGV	648	653	894	73.04	0.0002975	7.6e-06	38.9496	0.0015719	1.08892	0.0034853	2.31676
	VRGM	649	574	786	73.03	0.0002615	6.7e-06	38.9419	0.0013817	1.0903	0.0031123	2.31987
	VKWM	650	509	697	73.03	0.0002319	6e-06	38.9415	0.0012252	1.09153	0.0028001	2.32267
	PLKI	651	674	923	73.02	0.0003071	7.9e-06	38.9391	0.0016224	1.09315	0.0035834	2.32626
	PFYI	652	495	678	73.01	0.0002255	5.8e-06	38.9317	0.0011914	1.09434	0.0027321	2.32899
	VWNL	653	554	759	72.99	0.0002524	6.5e-06	38.922	0.0013333	1.09567	0.0030168	2.33201
	PFKM	654	513	703	72.97	0.0002337	6e-06	38.9126	0.0012346	1.09691	0.0028194	2.33483
	ARWL	655	469	643	72.94	0.0002137	5.5e-06	38.8946	0.0011286	1.09804	0.0026052	2.33743
	PLHQ	656	657	901	72.92	0.0002993	7.7e-06	38.8838	0.0015808	1.09962	0.003504	2.34093
	PVSI	657	740	1015	72.91	0.0003372	8.7e-06	38.8771	0.0017804	1.1014	0.0038888	2.34482
	PAHI	658	592	813	72.82	0.0002697	6.9e-06	38.8292	0.0014239	1.10282	0.0031979	2.34802
	PFNW	659	482	662	72.81	0.0002196	5.7e-06	38.8255	0.0011593	1.10398	0.0026688	2.35069
	PLRY	660	631	867	72.78	0.0002875	7.4e-06	38.8095	0.0015175	1.1055	0.0033821	2.35407
	PGWL	661	695	955	72.77	0.0003166	8.2e-06	38.8069	0.0016713	1.10717	0.003681	2.35775
	VRAY	662	478	657	72.75	0.0002178	5.6e-06	38.7963	0.0011494	1.10832	0.0026493	2.3604
	PAQM	663	518	712	72.75	0.000236	6.1e-06	38.7952	0.0012456	1.10956	0.0028436	2.36325
	ALAL	664	472	649	72.73	0.000215	5.5e-06	38.7815	0.0011349	1.1107	0.0026199	2.36587
	PKGV	665	626	861	72.71	0.0002852	7.4e-06	38.7703	0.001505	1.1122	0.0033586	2.36922
	IRNM	666	633	871	72.68	0.0002884	7.4e-06	38.7537	0.0015217	1.11373	0.0033915	2.37262
	PYFM	667	472	650	72.62	0.000215	5.6e-06	38.7219	0.0011344	1.11486	0.0026199	2.37524
	PNNL	668	729	1004	72.61	0.0003321	8.6e-06	38.7188	0.001752	1.11661	0.0038382	2.37907
	PWKI	669	493	679	72.61	0.0002246	5.8e-06	38.7173	0.0011848	1.1178	0.0027224	2.3818
	PAAW	670	583	803	72.6	0.0002656	6.9e-06	38.7151	0.0014011	1.1192	0.0031551	2.38495
	AYAM	671	572	788	72.59	0.0002606	6.7e-06	38.7077	0.0013746	1.12057	0.0031028	2.38805
	PLSF	672	609	839	72.59	0.0002775	7.2e-06	38.7064	0.0014635	1.12204	0.0032784	2.39133
	PQPM	673	421	580	72.59	0.0001918	5e-06	38.7063	0.0010117	1.12305	0.0023685	2.3937
	LRWL	674	351	484	72.52	0.0001599	4.1e-06	38.6714	0.0008433	1.12389	0.0020166	2.39572
	PLFL	675	377	520	72.5	0.0001718	4.4e-06	38.6603	0.0009057	1.1248	0.0021483	2.39787
	PRPV	676	670	925	72.43	0.0003053	7.9e-06	38.6243	0.0016091	1.12641	0.0035647	2.40143
	PRLL	677	352	486	72.43	0.0001604	4.2e-06	38.6219	0.0008454	1.12725	0.0020217	2.40345
	VYGL	678	598	826	72.4	0.0002725	7.1e-06	38.6055	0.001436	1.12869	0.0032263	2.40668
	PENL	679	689	952	72.37	0.0003139	8.1e-06	38.5931	0.0016544	1.13034	0.0036531	2.41033
	PYSQ	680	646	893	72.34	0.0002943	7.6e-06	38.5752	0.001551	1.13189	0.0034525	2.41378
	ARAL	681	391	541	72.27	0.0001781	4.6e-06	38.5396	0.0009385	1.13283	0.0022187	2.416
	PLMY	682	596	825	72.24	0.0002715	7e-06	38.523	0.0014304	1.13426	0.0032168	2.41922
	PSHY	683	674	934	72.16	0.0003071	8e-06	38.4805	0.0016171	1.13588	0.0035834	2.4228
	PFRM	684	604	837	72.16	0.0002752	7.2e-06	38.4804	0.0014492	1.13733	0.0032547	2.42606
	ARNL	685	417	578	72.15	0.00019	4.9e-06	38.4712	0.0010004	1.13833	0.0023486	2.42841
	PKTM	686	569	789	72.12	0.0002592	6.7e-06	38.4559	0.0013649	1.13969	0.0030885	2.4315
	PAFL	687	587	814	72.11	0.0002674	7e-06	38.454	0.0014081	1.1411	0.0031741	2.43467
	PQFL	688	566	785	72.1	0.0002579	6.7e-06	38.4481	0.0013577	1.14246	0.0030741	2.43774
	PYRM	689	594	824	72.09	0.0002706	7e-06	38.4403	0.0014248	1.14388	0.0032074	2.44095
	PWTM	690	512	711	72.01	0.0002333	6.1e-06	38.3997	0.0012277	1.14511	0.0028146	2.44377
	PQMM	691	409	568	72.01	0.0001863	4.9e-06	38.3975	0.0009807	1.14609	0.0023088	2.44607
	PMDY	692	483	671	71.98	0.0002201	5.7e-06	38.3842	0.001158	1.14725	0.0026737	2.44875
	PMGW	693	592	823	71.93	0.0002697	7e-06	38.3574	0.0014191	1.14867	0.0031979	2.45195
	PKTL	694	652	907	71.89	0.0002971	7.7e-06	38.3326	0.0015627	1.15023	0.0034806	2.45543
	AWNL	695	628	874	71.85	0.0002861	7.5e-06	38.3156	0.001505	1.15174	0.003368	2.45879
	ARWM	696	541	753	71.85	0.0002465	6.4e-06	38.3116	0.0012964	1.15303	0.0029544	2.46175
	PKGW	697	624	869	71.81	0.0002843	7.4e-06	38.2906	0.0014951	1.15453	0.0033491	2.4651
	PFTL	698	586	817	71.73	0.000267	7e-06	38.2475	0.0014036	1.15593	0.0031694	2.46827
	PLAH	699	693	967	71.66	0.0003157	8.3e-06	38.2151	0.0016595	1.15759	0.0036717	2.47194
	PWYM	700	455	635	71.65	0.0002073	5.4e-06	38.209	0.0010895	1.15868	0.0025365	2.47448
	AYAY	701	596	832	71.63	0.0002715	7.1e-06	38.1989	0.0014271	1.16011	0.0032168	2.47769
	PQAV	702	615	859	71.59	0.0002802	7.3e-06	38.1777	0.0014724	1.16158	0.0033067	2.481
	ARPL	703	587	820	71.59	0.0002674	7e-06	38.1726	0.0014053	1.16299	0.0031741	2.48417
	PKWF	704	463	647	71.56	0.0002109	5.5e-06	38.1597	0.0011083	1.16409	0.0025758	2.48675
	PWEY	705	450	629	71.54	0.000205	5.4e-06	38.1496	0.0010771	1.16517	0.0025119	2.48926
	PNAY	706	593	829	71.53	0.0002702	7.1e-06	38.1441	0.0014193	1.16659	0.0032026	2.49246
	PSMM	707	605	846	71.51	0.0002756	7.2e-06	38.134	0.001448	1.16804	0.0032595	2.49572
	PSDL	708	758	1060	71.51	0.0003454	9.1e-06	38.1321	0.0018141	1.16985	0.0039714	2.49969
	VRNI	709	483	676	71.45	0.0002201	5.8e-06	38.1003	0.0011557	1.17101	0.0026737	2.50237
	PSHI	710	687	964	71.27	0.000313	8.2e-06	38.0021	0.0016426	1.17265	0.0036438	2.50601
	PQHY	711	447	628	71.18	0.0002037	5.4e-06	37.9556	0.0010684	1.17372	0.0024972	2.50851
	VRGY	712	553	777	71.17	0.000252	6.6e-06	37.9517	0.0013218	1.17504	0.003012	2.51152
	PKYI	713	527	741	71.12	0.0002401	6.3e-06	37.9245	0.0012594	1.1763	0.002887	2.51441
	PIAW	714	490	689	71.12	0.0002232	5.9e-06	37.9232	0.0011709	1.17747	0.0027078	2.51712
	VWWL	715	442	622	71.06	0.0002014	5.3e-06	37.893	0.001056	1.17853	0.0024725	2.51959
	AYPL	716	700	987	70.92	0.0003189	8.4e-06	37.8189	0.0016715	1.1802	0.0037042	2.52329
	PEAY	717	550	776	70.88	0.0002506	6.6e-06	37.7945	0.0013131	1.18151	0.0029976	2.52629
	AYAI	718	569	803	70.86	0.0002592	6.9e-06	37.7854	0.0013584	1.18287	0.0030885	2.52938
	PQRL	719	646	912	70.83	0.0002943	7.8e-06	37.7716	0.001542	1.18441	0.0034525	2.53283
	PISY	720	641	905	70.83	0.000292	7.7e-06	37.7691	0.0015301	1.18594	0.0034291	2.53626
	PRLM	721	529	747	70.82	0.000241	6.4e-06	37.7627	0.0012627	1.18721	0.0028967	2.53916
	PKFI	722	461	651	70.81	0.00021	5.6e-06	37.7614	0.0011003	1.18831	0.002566	2.54172
	PWDM	723	455	643	70.76	0.0002073	5.5e-06	37.7336	0.0010858	1.18939	0.0025365	2.54426
	PFNV	724	590	834	70.74	0.0002688	7.1e-06	37.7236	0.0014079	1.1908	0.0031884	2.54745
	ARGL	725	338	478	70.71	0.000154	4.1e-06	37.7065	0.0008064	1.19161	0.0019503	2.5494
	PHSY	726	673	952	70.69	0.0003066	8.1e-06	37.6969	0.0016056	1.19321	0.0035787	2.55298
	AMGL	727	663	938	70.68	0.0003021	8e-06	37.6911	0.0015817	1.19479	0.003532	2.55651
	PNWL	728	599	848	70.64	0.0002729	7.2e-06	37.6668	0.0014287	1.19622	0.0032311	2.55974
	PAHY	729	582	824	70.63	0.0002652	7e-06	37.6637	0.0013882	1.19761	0.0031504	2.56289
	PMNQ	730	490	694	70.61	0.0002232	5.9e-06	37.6499	0.0011686	1.19878	0.0027078	2.5656
	PIGF	731	600	850	70.59	0.0002734	7.3e-06	37.6409	0.0014309	1.20021	0.0032358	2.56883
	PWWY	732	412	584	70.55	0.0001877	5e-06	37.6194	0.0009824	1.20119	0.0023237	2.57116
	LRNL	733	409	580	70.52	0.0001863	5e-06	37.603	0.0009751	1.20217	0.0023088	2.57347
	PTAY	734	655	930	70.43	0.0002984	7.9e-06	37.5566	0.0015611	1.20373	0.0034946	2.57696
	PYMY	735	493	700	70.43	0.0002246	6e-06	37.5558	0.001175	1.2049	0.0027224	2.57968
	PYSF	736	613	872	70.3	0.0002793	7.5e-06	37.4862	0.0014602	1.20636	0.0032973	2.58298
	PEAM	737	497	707	70.3	0.0002264	6e-06	37.4856	0.0011839	1.20755	0.0027418	2.58572
	PYWV	738	532	757	70.28	0.0002424	6.5e-06	37.4752	0.0012671	1.20881	0.0029111	2.58863
	PMSF	739	590	840	70.24	0.0002688	7.2e-06	37.4542	0.0014051	1.21022	0.0031884	2.59182
	PHHM	740	433	617	70.18	0.0001973	5.3e-06	37.4223	0.0010309	1.21125	0.002428	2.59425
	PKEY	741	487	694	70.17	0.0002219	5.9e-06	37.4194	0.0011595	1.21241	0.0026932	2.59694
	MRAM	742	475	677	70.16	0.0002164	5.8e-06	37.4139	0.0011309	1.21354	0.0026346	2.59958
	MRAL	743	369	526	70.15	0.0001681	4.5e-06	37.4083	0.0008785	1.21442	0.0021079	2.60169
	PKWQ	744	437	623	70.14	0.0001991	5.3e-06	37.4043	0.0010403	1.21546	0.0024478	2.60413
	PHYL	745	641	914	70.13	0.000292	7.8e-06	37.3972	0.0015259	1.21699	0.0034291	2.60756
	PRPQ	746	657	937	70.12	0.0002993	8e-06	37.3898	0.0015639	1.21855	0.003504	2.61107
	PMSQ	747	637	909	70.08	0.0002902	7.8e-06	37.3683	0.001516	1.22007	0.0034103	2.61448
	WRGL	748	473	675	70.07	0.0002155	5.8e-06	37.3667	0.0011257	1.22119	0.0026248	2.6171
	PYKM	749	482	688	70.06	0.0002196	5.9e-06	37.3582	0.0011471	1.22234	0.0026688	2.61977
	PAEM	750	467	667	70.01	0.0002128	5.7e-06	37.3352	0.0011112	1.22345	0.0025955	2.62237
	PWRI	751	560	800	70	0.0002551	6.8e-06	37.3272	0.0013324	1.22478	0.0030455	2.62541
	PSPF	752	681	973	69.99	0.0003103	8.3e-06	37.3217	0.0016202	1.2264	0.0036159	2.62903
	AKAL	753	514	735	69.93	0.0002342	6.3e-06	37.291	0.0012226	1.22762	0.0028243	2.63185
	VYWI	754	403	577	69.84	0.0001836	4.9e-06	37.2441	0.0009583	1.22858	0.0022788	2.63413
	PCGL	755	551	789	69.84	0.000251	6.7e-06	37.2394	0.0013101	1.22989	0.0030024	2.63713
	VFNL	756	462	662	69.79	0.0002105	5.7e-06	37.2145	0.0010983	1.23099	0.0025709	2.6397
	PMNW	757	473	678	69.76	0.0002155	5.8e-06	37.2014	0.0011243	1.23212	0.0026248	2.64233
	VRWY	758	413	592	69.76	0.0001882	5.1e-06	37.2011	0.0009817	1.2331	0.0023287	2.64466
	AWAL	759	551	790	69.75	0.000251	6.7e-06	37.1922	0.0013097	1.23441	0.0030024	2.64766
	PFGW	760	537	770	69.74	0.0002447	6.6e-06	37.1887	0.0012764	1.23568	0.0029352	2.6506
	PLQW	761	561	805	69.69	0.0002556	6.9e-06	37.1616	0.0013331	1.23702	0.0030502	2.65365
	PYQY	762	463	665	69.62	0.0002109	5.7e-06	37.1268	0.0011	1.23812	0.0025758	2.65622
	PYDI	763	467	671	69.6	0.0002128	5.7e-06	37.1127	0.0011093	1.23923	0.0025955	2.65882
	PQGF	764	592	851	69.57	0.0002697	7.3e-06	37.0954	0.0014061	1.24063	0.0031979	2.66201
	VMWM	765	386	555	69.55	0.0001759	4.7e-06	37.087	0.0009168	1.24155	0.0021936	2.66421
	PFFM	766	411	591	69.54	0.0001873	5e-06	37.0836	0.0009761	1.24252	0.0023187	2.66653
	PWWQ	767	347	499	69.54	0.0001581	4.3e-06	37.0814	0.0008241	1.24335	0.0019963	2.66852
	PRFI	768	404	581	69.54	0.0001841	5e-06	37.0794	0.0009595	1.24431	0.0022838	2.67081
	PGGL	769	714	1027	69.52	0.0003253	8.8e-06	37.0728	0.0016956	1.246	0.003769	2.67458
	PSFL	770	543	782	69.44	0.0002474	6.7e-06	37.0272	0.0012891	1.24729	0.002964	2.67754
	PSQM	771	629	906	69.43	0.0002866	7.7e-06	37.0212	0.0014932	1.24879	0.0033727	2.68091
	ALPL	772	658	948	69.41	0.0002998	8.1e-06	37.0122	0.0015619	1.25035	0.0035087	2.68442
	PHWY	773	431	621	69.4	0.0001964	5.3e-06	37.0095	0.001023	1.25137	0.0024181	2.68684
	ALAM	774	567	817	69.4	0.0002583	7e-06	37.0074	0.0013458	1.25272	0.0030789	2.68992
	PAPF	775	603	869	69.39	0.0002747	7.4e-06	37.002	0.0014312	1.25415	0.00325	2.69317
	PWAW	776	451	650	69.38	0.0002055	5.6e-06	36.9991	0.0010704	1.25522	0.0025169	2.69569
	PFFL	777	462	666	69.37	0.0002105	5.7e-06	36.9909	0.0010965	1.25631	0.0025709	2.69826
	PWPF	778	505	728	69.37	0.0002301	6.2e-06	36.9903	0.0011985	1.25751	0.0027807	2.70104
	PMTI	779	568	819	69.35	0.0002588	7e-06	36.9821	0.001348	1.25886	0.0030837	2.70412
	VRGI	780	465	671	69.3	0.0002119	5.7e-06	36.9537	0.0011033	1.25996	0.0025856	2.70671
	PIGW	781	557	804	69.28	0.0002538	6.9e-06	36.9425	0.0013215	1.26129	0.0030311	2.70974
	PYKI	782	506	731	69.22	0.0002305	6.2e-06	36.9114	0.0012002	1.26249	0.0027855	2.71252
	PFEY	783	445	643	69.21	0.0002027	5.5e-06	36.9043	0.0010554	1.26354	0.0024873	2.71501
	PNAI	784	591	854	69.2	0.0002693	7.3e-06	36.9026	0.0014017	1.26494	0.0031931	2.7182
	PYWQ	785	431	623	69.18	0.0001964	5.3e-06	36.8907	0.0010221	1.26597	0.0024181	2.72062
	ARPY	786	671	970	69.18	0.0003057	8.3e-06	36.8874	0.0015913	1.26756	0.0035694	2.72419
	PATL	787	675	976	69.16	0.0003075	8.3e-06	36.8792	0.0016006	1.26916	0.003588	2.72778
	PWGQ	788	558	807	69.14	0.0002542	6.9e-06	36.8713	0.0013231	1.27048	0.0030359	2.73081
	PWYI	789	459	664	69.13	0.0002091	5.7e-06	36.8614	0.0010883	1.27157	0.0025562	2.73337
	PVGF	790	624	904	69.03	0.0002843	7.7e-06	36.8081	0.0014789	1.27305	0.0033491	2.73672
	PIWL	791	394	571	69	0.0001795	4.9e-06	36.7949	0.0009337	1.27398	0.0022338	2.73895
	PSAW	792	665	964	68.98	0.000303	8.2e-06	36.7851	0.0015758	1.27556	0.0035414	2.7425
	AYWL	793	424	615	68.94	0.0001932	5.3e-06	36.7636	0.0010046	1.27656	0.0023834	2.74488
	PFMM	794	404	586	68.94	0.0001841	5e-06	36.763	0.0009572	1.27752	0.0022838	2.74716
	PHFL	795	586	850	68.94	0.000267	7.3e-06	36.7626	0.0013884	1.27891	0.0031694	2.75033
	PYYY	796	455	660	68.94	0.0002073	5.6e-06	36.7617	0.001078	1.27999	0.0025365	2.75287
	PFMY	797	428	621	68.92	0.000195	5.3e-06	36.7519	0.001014	1.281	0.0024032	2.75527
	PWNW	798	434	630	68.89	0.0001977	5.4e-06	36.7347	0.001028	1.28203	0.002433	2.7577
	IRAY	799	478	694	68.88	0.0002178	5.9e-06	36.7279	0.0011322	1.28316	0.0026493	2.76035
	ARNM	800	531	771	68.87	0.0002419	6.6e-06	36.7255	0.0012577	1.28442	0.0029063	2.76326
	LRAM	801	455	661	68.84	0.0002073	5.6e-06	36.706	0.0010775	1.28549	0.0025365	2.7658
	PAYY	802	541	786	68.83	0.0002465	6.7e-06	36.7031	0.0012812	1.28678	0.0029544	2.76875
	AYSL	803	559	813	68.76	0.0002547	6.9e-06	36.6648	0.0013234	1.2881	0.0030407	2.77179
	PSAQ	804	673	979	68.74	0.0003066	8.4e-06	36.6573	0.0015932	1.28969	0.0035787	2.77537
	PSYM	805	640	931	68.74	0.0002916	8e-06	36.6571	0.0015151	1.29121	0.0034244	2.77879
	PFYY	806	442	643	68.74	0.0002014	5.5e-06	36.6555	0.0010464	1.29225	0.0024725	2.78127
	AMNL	807	587	854	68.74	0.0002674	7.3e-06	36.6529	0.0013896	1.29364	0.0031741	2.78444
	PSGF	808	712	1036	68.73	0.0003244	8.9e-06	36.6478	0.0016854	1.29533	0.0037597	2.7882
	PWSQ	809	602	876	68.72	0.0002743	7.5e-06	36.6455	0.001425	1.29675	0.0032453	2.79145
	PANW	810	547	796	68.72	0.0002492	6.8e-06	36.6439	0.0012948	1.29805	0.0029832	2.79443
	VMNL	811	476	693	68.69	0.0002169	5.9e-06	36.627	0.0011266	1.29918	0.0026395	2.79707
	PAWQ	812	465	677	68.69	0.0002119	5.8e-06	36.6262	0.0011006	1.30028	0.0025856	2.79965
	PVWI	813	491	715	68.67	0.0002237	6.1e-06	36.6187	0.001162	1.30144	0.0027127	2.80237
	PMPV	814	565	823	68.65	0.0002574	7e-06	36.608	0.0013371	1.30278	0.0030694	2.80544
	PHHY	815	435	634	68.61	0.0001982	5.4e-06	36.5871	0.0010293	1.3038	0.0024379	2.80787
	VRHL	816	430	627	68.58	0.0001959	5.4e-06	36.5703	0.0010173	1.30482	0.0024131	2.81029
	IRAI	817	515	751	68.58	0.0002346	6.4e-06	36.5675	0.0012184	1.30604	0.0028291	2.81312
	PSAV	818	703	1026	68.52	0.0003203	8.8e-06	36.5372	0.0016627	1.3077	0.0037181	2.81683
	PVSY	819	648	946	68.5	0.0002952	8.1e-06	36.5268	0.0015325	1.30924	0.0034619	2.8203
	PLWW	820	526	768	68.49	0.0002397	6.6e-06	36.5218	0.0012439	1.31048	0.0028822	2.82318
	PRFY	821	456	666	68.47	0.0002078	5.7e-06	36.5105	0.0010783	1.31156	0.0025415	2.82572
	PRAH	822	647	945	68.47	0.0002948	8.1e-06	36.509	0.00153	1.31309	0.0034572	2.82918
	PPAL	823	516	754	68.44	0.0002351	6.4e-06	36.4927	0.00122	1.31431	0.0028339	2.83201
	PQTL	824	666	974	68.38	0.0003034	8.3e-06	36.4622	0.0015743	1.31588	0.003546	2.83556
	VMWL	825	298	436	68.35	0.0001358	3.7e-06	36.4466	0.0007043	1.31659	0.0017442	2.8373
	PLFY	826	462	676	68.34	0.0002105	5.8e-06	36.4437	0.0010919	1.31768	0.0025709	2.83987
	PQYM	827	451	660	68.33	0.0002055	5.6e-06	36.4385	0.0010659	1.31874	0.0025169	2.84239
	IRGY	828	609	892	68.27	0.0002775	7.6e-06	36.4066	0.001439	1.32018	0.0032784	2.84567
	PGSL	829	670	982	68.23	0.0003053	8.4e-06	36.3824	0.0015828	1.32177	0.0035647	2.84923
	PMWV	830	504	739	68.2	0.0002296	6.3e-06	36.3675	0.0011905	1.32296	0.0027758	2.85201
	PKWV	831	491	720	68.19	0.0002237	6.2e-06	36.3644	0.0011598	1.32412	0.0027127	2.85472
	PEAI	832	538	789	68.19	0.0002451	6.7e-06	36.3608	0.0012708	1.32539	0.00294	2.85766
	ALAY	833	555	814	68.18	0.0002529	7e-06	36.3577	0.0013109	1.3267	0.0030215	2.86068
	PSTL	834	674	989	68.15	0.0003071	8.5e-06	36.3405	0.0015918	1.32829	0.0035834	2.86427
	VFWM	835	357	524	68.13	0.0001627	4.5e-06	36.3299	0.000843	1.32913	0.0020471	2.86631
	PLHV	836	671	985	68.12	0.0003057	8.4e-06	36.3257	0.0015845	1.33072	0.0035694	2.86988
	PGAM	837	632	928	68.1	0.0002879	7.9e-06	36.3159	0.0014923	1.33221	0.0033868	2.87327
	AFGL	838	606	890	68.09	0.0002761	7.6e-06	36.3087	0.0014308	1.33364	0.0032642	2.87653
	PLQQ	839	559	821	68.09	0.0002547	7e-06	36.3075	0.0013198	1.33496	0.0030407	2.87957
	PARM	840	609	895	68.04	0.0002775	7.6e-06	36.2846	0.0014376	1.3364	0.0032784	2.88285
	PMSW	841	562	826	68.04	0.0002561	7.1e-06	36.2814	0.0013266	1.33772	0.003055	2.88591
	AFNL	842	558	821	67.97	0.0002542	7e-06	36.2425	0.0013168	1.33904	0.0030359	2.88894
	VYNM	843	562	827	67.96	0.0002561	7.1e-06	36.2375	0.0013262	1.34037	0.003055	2.892
	AFAL	844	479	705	67.94	0.0002182	6e-06	36.2305	0.0011303	1.3415	0.0026542	2.89465
	ALNL	845	484	713	67.88	0.0002205	6.1e-06	36.1979	0.0011418	1.34264	0.0026786	2.89733
	PTAM	846	593	874	67.85	0.0002702	7.5e-06	36.1802	0.0013987	1.34404	0.0032026	2.90053
	PQQM	847	331	488	67.83	0.0001508	4.2e-06	36.1689	0.0007807	1.34482	0.0019145	2.90245
	PWLL	848	493	727	67.81	0.0002246	6.2e-06	36.161	0.0011627	1.34598	0.0027224	2.90517
	PKFY	849	450	664	67.77	0.000205	5.7e-06	36.1387	0.0010611	1.34704	0.0025119	2.90768
	ARAY	850	431	636	67.77	0.0001964	5.4e-06	36.1366	0.0010163	1.34806	0.0024181	2.9101
	PTNL	851	689	1017	67.75	0.0003139	8.7e-06	36.1265	0.0016245	1.34968	0.0036531	2.91375
	PKNV	852	556	821	67.72	0.0002533	7e-06	36.1126	0.0013108	1.35099	0.0030263	2.91678
	PNAM	853	520	768	67.71	0.0002369	6.6e-06	36.1052	0.0012258	1.35222	0.0028533	2.91963
	PQEM	854	360	532	67.67	0.000164	4.5e-06	36.0843	0.0008485	1.35307	0.0020624	2.9217
	PWDI	855	447	661	67.62	0.0002037	5.6e-06	36.0607	0.0010534	1.35412	0.0024972	2.92419
	PAAV	856	655	969	67.6	0.0002984	8.3e-06	36.045	0.0015434	1.35567	0.0034946	2.92769
	VRPL	857	538	796	67.59	0.0002451	6.8e-06	36.041	0.0012676	1.35693	0.00294	2.93063
	PFGQ	858	554	820	67.56	0.0002524	7e-06	36.0266	0.0013052	1.35824	0.0030168	2.93364
	PRHF	859	481	712	67.56	0.0002191	6.1e-06	36.0241	0.0011332	1.35937	0.0026639	2.93631
	PQDL	860	608	900	67.56	0.000277	7.7e-06	36.0237	0.0014324	1.3608	0.0032736	2.93958
	PYSV	861	670	992	67.54	0.0003053	8.5e-06	36.0156	0.0015784	1.36238	0.0035647	2.94315
	VYAM	862	470	696	67.53	0.0002141	5.9e-06	36.0094	0.0011071	1.36349	0.0026101	2.94576
	PVHM	863	564	836	67.46	0.000257	7.1e-06	35.975	0.0013282	1.36482	0.0030646	2.94882
	PAYM	864	548	813	67.4	0.0002497	6.9e-06	35.9433	0.0012902	1.36611	0.002988	2.95181
	PKGQ	865	566	840	67.38	0.0002579	7.2e-06	35.9306	0.0013325	1.36744	0.0030741	2.95488
	PQKL	866	613	910	67.36	0.0002793	7.8e-06	35.9209	0.001443	1.36888	0.0032973	2.95818
	PQAQ	867	466	692	67.34	0.0002123	5.9e-06	35.9093	0.0010969	1.36998	0.0025905	2.96077
	PAKM	868	515	765	67.32	0.0002346	6.5e-06	35.8983	0.0012121	1.37119	0.0028291	2.9636
	PWYY	869	424	630	67.3	0.0001932	5.4e-06	35.8883	0.0009979	1.37219	0.0023834	2.96598
	AYGM	870	592	880	67.27	0.0002697	7.5e-06	35.8729	0.0013931	1.37358	0.0031979	2.96918
	PMFI	871	374	556	67.27	0.0001704	4.8e-06	35.8694	0.0008801	1.37446	0.0021332	2.97132
	VHWL	872	565	840	67.26	0.0002574	7.2e-06	35.8671	0.0013295	1.37579	0.0030694	2.97438
	PAMY	873	513	763	67.23	0.0002337	6.5e-06	35.8526	0.001207	1.377	0.0028194	2.9772
	PRTI	874	558	830	67.23	0.0002542	7.1e-06	35.8496	0.0013128	1.37831	0.0030359	2.98024
	PYFY	875	422	628	67.2	0.0001923	5.4e-06	35.8328	0.0009927	1.37931	0.0023735	2.98261
	PKDY	876	473	704	67.19	0.0002155	6e-06	35.8275	0.0011126	1.38042	0.0026248	2.98524
	PMRI	877	532	792	67.17	0.0002424	6.8e-06	35.8191	0.0012513	1.38167	0.0029111	2.98815
	PSNW	878	625	931	67.13	0.0002848	8e-06	35.7979	0.0014699	1.38314	0.0033538	2.9915
	PMRY	879	582	867	67.13	0.0002652	7.4e-06	35.7958	0.0013687	1.38451	0.0031504	2.99465
	AYGI	880	624	930	67.1	0.0002843	7.9e-06	35.7791	0.0014673	1.38597	0.0033491	2.998
	IRHL	881	491	732	67.08	0.0002237	6.3e-06	35.7683	0.0011544	1.38713	0.0027127	3.00072
	ALNM	882	613	914	67.07	0.0002793	7.8e-06	35.7637	0.0014412	1.38857	0.0032973	3.00401
	PKLL	883	462	689	67.05	0.0002105	5.9e-06	35.7561	0.0010862	1.38966	0.0025709	3.00658
	PIHM	884	472	704	67.05	0.000215	6e-06	35.7517	0.0011096	1.39077	0.0026199	3.0092
	PYPV	885	579	864	67.01	0.0002638	7.4e-06	35.7349	0.001361	1.39213	0.0031361	3.01234
	PREW	886	581	867	67.01	0.0002647	7.4e-06	35.7343	0.0013657	1.39349	0.0031456	3.01548
	PMSV	887	666	995	66.93	0.0003034	8.5e-06	35.6927	0.001565	1.39506	0.003546	3.01903
	PHNF	888	477	713	66.9	0.0002173	6.1e-06	35.6744	0.0011207	1.39618	0.0026444	3.02168
	IRNY	889	574	858	66.9	0.0002615	7.3e-06	35.674	0.0013486	1.39753	0.0031123	3.02479
	PWMY	890	426	637	66.88	0.0001941	5.4e-06	35.6614	0.0010008	1.39853	0.0023933	3.02718
	PWFM	891	391	585	66.84	0.0001781	5e-06	35.6409	0.0009184	1.39945	0.0022187	3.0294
	PIAQ	892	481	720	66.81	0.0002191	6.2e-06	35.6238	0.0011297	1.40058	0.0026639	3.03206
	PAFM	893	507	759	66.8	0.000231	6.5e-06	35.62	0.0011907	1.40177	0.0027904	3.03485
	VRHM	894	539	807	66.79	0.0002456	6.9e-06	35.6158	0.0012658	1.40303	0.0029448	3.0378
	VQWM	895	438	656	66.77	0.0001996	5.6e-06	35.6039	0.0010285	1.40406	0.0024527	3.04025
	PQFM	896	410	616	66.56	0.0001868	5.3e-06	35.492	0.0009619	1.40502	0.0023137	3.04257
	VYAL	897	379	570	66.49	0.0001727	4.9e-06	35.4562	0.0008889	1.40591	0.0021584	3.04472
	VYHL	898	617	928	66.49	0.0002811	7.9e-06	35.454	0.0014471	1.40736	0.0033161	3.04804
	PMKY	899	486	731	66.48	0.0002214	6.2e-06	35.4525	0.0011399	1.4085	0.0026883	3.05073
	PESL	900	680	1023	66.47	0.0003098	8.7e-06	35.4455	0.0015948	1.41009	0.0036113	3.05434
	PYRI	901	555	835	66.47	0.0002529	7.1e-06	35.4433	0.0013016	1.4114	0.0030215	3.05736
	ALAI	902	560	843	66.43	0.0002551	7.2e-06	35.4232	0.0013131	1.41271	0.0030455	3.06041
	PEWL	903	540	813	66.42	0.000246	6.9e-06	35.4186	0.0012662	1.41397	0.0029496	3.06336
	PLFI	904	448	675	66.37	0.0002041	5.8e-06	35.3917	0.0010502	1.41502	0.0025021	3.06586
	PIEL	905	508	766	66.32	0.0002314	6.5e-06	35.3641	0.0011906	1.41622	0.0027952	3.06865
	PAAQ	906	557	840	66.31	0.0002538	7.2e-06	35.3593	0.0013054	1.41752	0.0030311	3.07168
	VRSL	907	230	347	66.28	0.0001048	3e-06	35.3448	0.000539	1.41806	0.0013853	3.07307
	ALGM	908	638	964	66.18	0.0002907	8.2e-06	35.2916	0.0014945	1.41955	0.003415	3.07648
	VAWL	909	446	674	66.17	0.0002032	5.8e-06	35.286	0.0010447	1.4206	0.0024922	3.07898
	PIQL	910	520	786	66.16	0.0002369	6.7e-06	35.2784	0.0012179	1.42182	0.0028533	3.08183
	PVAQ	911	584	883	66.14	0.0002661	7.5e-06	35.2679	0.0013677	1.42318	0.0031599	3.08499
	IRGM	912	569	861	66.09	0.0002592	7.4e-06	35.2401	0.0013323	1.42452	0.0030885	3.08808
	VWGL	913	520	787	66.07	0.0002369	6.7e-06	35.2335	0.0012175	1.42573	0.0028533	3.09093
	PVWY	914	477	722	66.07	0.0002173	6.2e-06	35.2297	0.0011168	1.42685	0.0026444	3.09358
	PLGH	915	697	1055	66.07	0.0003176	9e-06	35.2296	0.0016318	1.42848	0.0036903	3.09727
	PEPL	916	582	881	66.06	0.0002652	7.5e-06	35.2269	0.0013626	1.42985	0.0031504	3.10042
	PLHW	917	556	842	66.03	0.0002533	7.2e-06	35.212	0.0013015	1.43115	0.0030263	3.10344
	PAMI	918	500	758	65.96	0.0002278	6.5e-06	35.1745	0.0011701	1.43232	0.0027564	3.1062
	AMPL	919	620	940	65.96	0.0002825	8e-06	35.1716	0.0014509	1.43377	0.0033303	3.10953
	PKNQ	920	442	671	65.87	0.0002014	5.7e-06	35.1259	0.001034	1.4348	0.0024725	3.112
	PVEL	921	578	878	65.83	0.0002633	7.5e-06	35.1044	0.0013519	1.43615	0.0031313	3.11513
	PMKI	922	497	755	65.83	0.0002264	6.5e-06	35.1024	0.0011624	1.43732	0.0027418	3.11788
	PHHI	923	439	667	65.82	0.0002	5.7e-06	35.0967	0.0010267	1.43834	0.0024577	3.12033
	AHAL	924	656	997	65.8	0.0002989	8.5e-06	35.0862	0.0015341	1.43988	0.0034993	3.12383
	PLEW	925	513	780	65.77	0.0002337	6.7e-06	35.0712	0.0011995	1.44108	0.0028194	3.12665
	PQWF	926	361	549	65.76	0.0001645	4.7e-06	35.0641	0.0008441	1.44192	0.0020674	3.12872
	PMLL	927	410	624	65.71	0.0001868	5.3e-06	35.037	0.0009584	1.44288	0.0023137	3.13103
	PADL	928	657	1001	65.63	0.0002993	8.6e-06	34.9993	0.0015354	1.44441	0.003504	3.13454
	PQAW	929	464	707	65.63	0.0002114	6e-06	34.9966	0.0010843	1.4455	0.0025807	3.13712
	PNSL	930	682	1040	65.58	0.0003107	8.9e-06	34.9686	0.0015934	1.44709	0.0036206	3.14074
	PYDY	931	432	659	65.55	0.0001968	5.6e-06	34.9563	0.0010092	1.4481	0.0024231	3.14316
	AKWL	932	502	767	65.45	0.0002287	6.6e-06	34.9009	0.0011722	1.44927	0.0027661	3.14593
	VKWI	933	458	700	65.43	0.0002087	6e-06	34.8895	0.0010694	1.45034	0.0025513	3.14848
	IRGI	934	528	807	65.43	0.0002406	6.9e-06	34.889	0.0012328	1.45158	0.0028919	3.15137
	PFDI	935	435	665	65.41	0.0001982	5.7e-06	34.8815	0.0010156	1.45259	0.0024379	3.15381
	ARPM	936	607	928	65.41	0.0002766	7.9e-06	34.8794	0.0014171	1.45401	0.0032689	3.15708
	PYFI	937	430	658	65.35	0.0001959	5.6e-06	34.8474	0.0010037	1.45501	0.0024131	3.15949
	PFKI	938	494	756	65.34	0.0002251	6.5e-06	34.8444	0.001153	1.45617	0.0027273	3.16222
	PAQI	939	522	799	65.33	0.0002378	6.8e-06	34.8379	0.0012183	1.45738	0.0028629	3.16508
	MRGL	940	375	574	65.33	0.0001709	4.9e-06	34.8375	0.0008752	1.45826	0.0021382	3.16722
	VHWM	941	439	672	65.33	0.0002	5.7e-06	34.8356	0.0010246	1.45928	0.0024577	3.16968
	PVNF	942	476	729	65.29	0.0002169	6.2e-06	34.8183	0.0011108	1.46039	0.0026395	3.17232
	IRWY	943	456	699	65.24	0.0002078	6e-06	34.7869	0.0010638	1.46146	0.0025415	3.17486
	PIGV	944	621	952	65.23	0.0002829	8.1e-06	34.7842	0.0014487	1.46291	0.003335	3.17819
	PHQM	945	362	555	65.23	0.0001649	4.7e-06	34.7811	0.0008445	1.46375	0.0020725	3.18027
	PGQL	946	655	1005	65.17	0.0002984	8.6e-06	34.7538	0.0015277	1.46528	0.0034946	3.18376
	IRHM	947	563	864	65.16	0.0002565	7.4e-06	34.7474	0.001313	1.46659	0.0030598	3.18682
	VYSL	948	417	640	65.16	0.00019	5.5e-06	34.7443	0.0009725	1.46756	0.0023486	3.18917
	PVGW	949	599	920	65.11	0.0002729	7.9e-06	34.719	0.0013967	1.46896	0.0032311	3.1924
	LRWI	950	388	596	65.1	0.0001768	5.1e-06	34.7147	0.0009046	1.46987	0.0022037	3.1946
	MRWL	951	376	578	65.05	0.0001713	4.9e-06	34.6887	0.0008765	1.47074	0.0021433	3.19675
	VLGL	952	389	598	65.05	0.0001772	5.1e-06	34.6877	0.0009068	1.47165	0.0022087	3.19896
	PLAS	953	652	1003	65	0.0002971	8.6e-06	34.6637	0.0015196	1.47317	0.0034806	3.20244
	PFSF	954	555	854	64.99	0.0002529	7.3e-06	34.6548	0.0012934	1.47446	0.0030215	3.20546
	PKSF	955	454	699	64.95	0.0002068	6e-06	34.6343	0.0010578	1.47552	0.0025316	3.20799
	PMFY	956	331	510	64.9	0.0001508	4.4e-06	34.6087	0.0007711	1.47629	0.0019145	3.2099
	PYTI	957	514	792	64.9	0.0002342	6.8e-06	34.6071	0.0011974	1.47749	0.0028243	3.21273
	PTPY	958	575	886	64.9	0.000262	7.6e-06	34.6068	0.0013395	1.47883	0.0031171	3.21584
	PRSF	959	353	544	64.89	0.0001608	4.6e-06	34.6022	0.0008223	1.47965	0.0020268	3.21787
	AMAM	960	497	766	64.88	0.0002264	6.5e-06	34.5983	0.0011577	1.48081	0.0027418	3.22061
	VLWM	961	412	635	64.88	0.0001877	5.4e-06	34.598	0.0009597	1.48177	0.0023237	3.22294
	PYLL	962	472	728	64.84	0.000215	6.2e-06	34.5731	0.0010992	1.48287	0.0026199	3.22556
	VLNM	963	514	793	64.82	0.0002342	6.8e-06	34.5635	0.001197	1.48406	0.0028243	3.22838
	PRHQ	964	590	911	64.76	0.0002688	7.8e-06	34.5351	0.0013736	1.48544	0.0031884	3.23157
	PLTY	965	601	928	64.76	0.0002738	7.9e-06	34.5346	0.0013992	1.48684	0.0032405	3.23481
	PSWQ	966	543	839	64.72	0.0002474	7.2e-06	34.5116	0.0012639	1.4881	0.002964	3.23777
	PWKY	967	464	717	64.71	0.0002114	6.1e-06	34.5085	0.00108	1.48918	0.0025807	3.24035
	ALGI	968	634	980	64.69	0.0002889	8.4e-06	34.4978	0.0014756	1.49066	0.0033962	3.24375
	AVPL	969	648	1002	64.67	0.0002952	8.6e-06	34.4854	0.001508	1.49216	0.0034619	3.24721
	PFDY	970	432	668	64.67	0.0001968	5.7e-06	34.4854	0.0010054	1.49317	0.0024231	3.24964
	IYWL	971	353	546	64.65	0.0001608	4.7e-06	34.4754	0.0008214	1.49399	0.0020268	3.25166
	PVHY	972	556	860	64.65	0.0002533	7.3e-06	34.475	0.0012938	1.49528	0.0030263	3.25469
	VKAL	973	519	803	64.63	0.0002365	6.9e-06	34.4651	0.0012076	1.49649	0.0028484	3.25754
	AWGL	974	588	910	64.62	0.0002679	7.8e-06	34.4559	0.0013681	1.49786	0.0031789	3.26072
	LRGY	975	489	757	64.6	0.0002228	6.5e-06	34.4461	0.0011376	1.499	0.0027029	3.26342
	PIAV	976	571	884	64.59	0.0002602	7.6e-06	34.4438	0.0013284	1.50033	0.003098	3.26652
	AMNM	977	518	802	64.59	0.000236	6.9e-06	34.4416	0.0012051	1.50153	0.0028436	3.26936
	VMAL	978	357	553	64.56	0.0001627	4.7e-06	34.4247	0.0008304	1.50236	0.0020471	3.27141
	PFTM	979	497	770	64.55	0.0002264	6.6e-06	34.4186	0.001156	1.50352	0.0027418	3.27415
	PQGV	980	615	953	64.53	0.0002802	8.1e-06	34.412	0.0014304	1.50495	0.0033067	3.27746
	PPGL	981	518	803	64.51	0.000236	6.9e-06	34.3987	0.0012046	1.50615	0.0028436	3.2803
	PSYY	982	574	890	64.49	0.0002615	7.6e-06	34.3914	0.0013348	1.50749	0.0031123	3.28341
	PFRI	983	541	839	64.48	0.0002465	7.2e-06	34.3845	0.001258	1.50875	0.0029544	3.28637
	PMWQ	984	359	557	64.45	0.0001636	4.8e-06	34.369	0.0008347	1.50958	0.0020573	3.28842
	PIPW	985	464	720	64.44	0.0002114	6.2e-06	34.3647	0.0010788	1.51066	0.0025807	3.29101
	VFGL	986	505	784	64.41	0.0002301	6.7e-06	34.3481	0.0011739	1.51183	0.0027807	3.29379
	IWNL	987	474	736	64.4	0.000216	6.3e-06	34.3422	0.0011018	1.51293	0.0026297	3.29642
	PVGV	988	656	1019	64.38	0.0002989	8.7e-06	34.3287	0.0015247	1.51446	0.0034993	3.29991
	PKNW	989	467	726	64.33	0.0002128	6.2e-06	34.3011	0.0010852	1.51554	0.0025955	3.30251
	VWNM	990	522	812	64.29	0.0002378	6.9e-06	34.2801	0.0012128	1.51676	0.0028629	3.30537
	ARAI	991	410	638	64.26	0.0001868	5.5e-06	34.2682	0.0009525	1.51771	0.0023137	3.30769
	MRAY	992	424	660	64.24	0.0001932	5.6e-06	34.257	0.0009849	1.51869	0.0023834	3.31007
	VMWI	993	318	495	64.24	0.0001449	4.2e-06	34.257	0.0007387	1.51943	0.0018477	3.31192
	PWPV	994	531	827	64.21	0.0002419	7.1e-06	34.2387	0.0012332	1.52067	0.0029063	3.31482
	PHKL	995	561	874	64.19	0.0002556	7.5e-06	34.2278	0.0013028	1.52197	0.0030502	3.31787
	PTPM	996	512	798	64.16	0.0002333	6.8e-06	34.2133	0.0011889	1.52316	0.0028146	3.32069
	VKNL	997	517	806	64.14	0.0002355	6.9e-06	34.2045	0.0012004	1.52436	0.0028388	3.32353
	VMNM	998	525	819	64.1	0.0002392	7e-06	34.1824	0.0012187	1.52558	0.0028774	3.32641
	PWDY	999	441	688	64.1	0.0002009	5.9e-06	34.1805	0.0010237	1.5266	0.0024676	3.32887
	PSQI	1000	605	945	64.02	0.0002756	8.1e-06	34.139	0.0014039	1.52801	0.0032595	3.33213
	VRSM	1001	409	639	64.01	0.0001863	5.5e-06	34.1311	0.0009491	1.52895	0.0023088	3.33444
	PQPF	1002	439	686	63.99	0.0002	5.9e-06	34.1246	0.0010186	1.52997	0.0024577	3.3369
	PYHF	1003	450	704	63.92	0.000205	6e-06	34.0853	0.0010438	1.53102	0.0025119	3.33941
	PNPL	1004	639	1000	63.9	0.0002911	8.5e-06	34.0744	0.0014821	1.5325	0.0034197	3.34283
	LRNM	1005	521	816	63.85	0.0002374	7e-06	34.0467	0.0012081	1.53371	0.0028581	3.34569
	PWRY	1006	538	843	63.82	0.0002451	7.2e-06	34.0316	0.0012474	1.53495	0.00294	3.34863
	PKDI	1007	469	735	63.81	0.0002137	6.3e-06	34.0262	0.0010873	1.53604	0.0026052	3.35123
	PAGF	1008	624	978	63.8	0.0002843	8.4e-06	34.0231	0.0014466	1.53749	0.0033491	3.35458
	PSMI	1009	588	923	63.71	0.0002679	7.9e-06	33.9706	0.0013626	1.53885	0.0031789	3.35776
	PWTI	1010	484	760	63.68	0.0002205	6.5e-06	33.9594	0.0011215	1.53997	0.0026786	3.36044
	VFWL	1011	284	446	63.68	0.0001294	3.8e-06	33.9556	0.000658	1.54063	0.0016712	3.36211
	AIGL	1012	566	889	63.67	0.0002579	7.6e-06	33.9502	0.0013114	1.54194	0.0030741	3.36519
	PSFM	1013	569	894	63.65	0.0002592	7.6e-06	33.9393	0.0013182	1.54326	0.0030885	3.36827
	PSEI	1014	572	899	63.63	0.0002606	7.7e-06	33.9284	0.001325	1.54458	0.0031028	3.37138
	PFRY	1015	540	849	63.6	0.000246	7.3e-06	33.9167	0.0012508	1.54584	0.0029496	3.37433
	PSYI	1016	574	903	63.57	0.0002615	7.7e-06	33.8963	0.0013293	1.54716	0.0031123	3.37744
	PAYI	1017	522	823	63.43	0.0002378	7e-06	33.8219	0.0012081	1.54837	0.0028629	3.3803
	PRTY	1018	577	910	63.41	0.0002629	7.8e-06	33.8113	0.0013353	1.54971	0.0031266	3.38343
	PGAY	1019	615	970	63.4	0.0002802	8.3e-06	33.8089	0.0014232	1.55113	0.0033067	3.38673
	PYSW	1020	549	866	63.39	0.0002501	7.4e-06	33.8051	0.0012704	1.5524	0.0029928	3.38973
	PSEM	1021	543	857	63.36	0.0002474	7.3e-06	33.7868	0.0012564	1.55366	0.002964	3.39269
	VLNL	1022	316	499	63.33	0.000144	4.3e-06	33.7687	0.000731	1.55439	0.0018374	3.39453
	PSRM	1023	582	920	63.26	0.0002652	7.9e-06	33.7336	0.001346	1.55574	0.0031504	3.39768
	VYAY	1024	365	577	63.26	0.0001663	4.9e-06	33.7322	0.0008441	1.55658	0.0020877	3.39977
	PQYI	1025	439	694	63.26	0.0002	5.9e-06	33.7313	0.0010153	1.55759	0.0024577	3.40222
	PKTI	1026	521	824	63.23	0.0002374	7e-06	33.7162	0.0012048	1.5588	0.0028581	3.40508
	PSMY	1027	557	881	63.22	0.0002538	7.5e-06	33.7137	0.001288	1.56009	0.0030311	3.40811
	PWSF	1028	509	806	63.15	0.0002319	6.9e-06	33.6752	0.0011766	1.56126	0.0028001	3.41091
	ARNY	1029	464	735	63.13	0.0002114	6.3e-06	33.6634	0.0010725	1.56234	0.0025807	3.41349
	PWFI	1030	392	621	63.12	0.0001786	5.3e-06	33.6606	0.000906	1.56324	0.0022237	3.41572
	PWGW	1031	438	694	63.11	0.0001996	5.9e-06	33.6544	0.0010123	1.56425	0.0024527	3.41817
	PIWI	1032	390	618	63.11	0.0001777	5.3e-06	33.6515	0.0009013	1.56516	0.0022137	3.42039
	PNGL	1033	656	1040	63.08	0.0002989	8.9e-06	33.6355	0.0015159	1.56667	0.0034993	3.42388
	PYEY	1034	427	677	63.07	0.0001945	5.8e-06	33.6331	0.0009867	1.56766	0.0023983	3.42628
	IRSM	1035	497	788	63.07	0.0002264	6.7e-06	33.6324	0.0011484	1.56881	0.0027418	3.42902
	VYNY	1036	526	834	63.07	0.0002397	7.1e-06	33.6316	0.0012154	1.57002	0.0028822	3.43191
	IYWM	1037	285	452	63.05	0.0001298	3.9e-06	33.6228	0.0006585	1.57068	0.0016765	3.43358
	AQAL	1038	613	973	63	0.0002793	8.3e-06	33.5951	0.001416	1.5721	0.0032973	3.43688
	PNNM	1039	463	735	62.99	0.0002109	6.3e-06	33.5909	0.0010695	1.57317	0.0025758	3.43946
	PMLM	1040	451	716	62.99	0.0002055	6.1e-06	33.5885	0.0010418	1.57421	0.0025169	3.44197
	PYKY	1041	473	751	62.98	0.0002155	6.4e-06	33.5853	0.0010925	1.5753	0.0026248	3.4446
	PFSQ	1042	581	923	62.95	0.0002647	7.9e-06	33.5662	0.0013418	1.57664	0.0031456	3.44774
	PHRL	1043	513	815	62.94	0.0002337	7e-06	33.5651	0.0011847	1.57783	0.0028194	3.45056
	PLEQ	1044	501	796	62.94	0.0002283	6.8e-06	33.5623	0.001157	1.57898	0.0027613	3.45332
	PQMY	1045	414	658	62.92	0.0001886	5.6e-06	33.5507	0.000956	1.57994	0.0023337	3.45566
	PRHW	1046	524	833	62.91	0.0002387	7.1e-06	33.5439	0.0012099	1.58115	0.0028726	3.45853
	IRNI	1047	489	778	62.85	0.0002228	6.6e-06	33.5164	0.0011288	1.58228	0.0027029	3.46123
	PMHF	1048	411	654	62.84	0.0001873	5.6e-06	33.5113	0.0009487	1.58323	0.0023187	3.46355
	IRYM	1049	487	776	62.76	0.0002219	6.6e-06	33.4653	0.0011237	1.58435	0.0026932	3.46625
	PTGM	1050	604	963	62.72	0.0002752	8.2e-06	33.4455	0.0013935	1.58575	0.0032547	3.4695
	AYWM	1051	393	627	62.68	0.0001791	5.4e-06	33.4236	0.0009065	1.58665	0.0022287	3.47173
	PIHI	1052	445	710	62.68	0.0002027	6.1e-06	33.4218	0.0010264	1.58768	0.0024873	3.47422
	PLMQ	1053	535	854	62.65	0.0002438	7.3e-06	33.4059	0.0012339	1.58891	0.0029256	3.47714
	PGNM	1054	572	914	62.58	0.0002606	7.8e-06	33.3716	0.0013188	1.59023	0.0031028	3.48024
	PLLM	1055	496	794	62.47	0.000226	6.8e-06	33.3111	0.001143	1.59137	0.002737	3.48298
	PKSQ	1056	572	916	62.45	0.0002606	7.8e-06	33.2988	0.001318	1.59269	0.0031028	3.48608
	MRWM	1057	409	655	62.44	0.0001863	5.6e-06	33.2974	0.0009424	1.59363	0.0023088	3.48839
	IRYL	1058	382	612	62.42	0.000174	5.2e-06	33.2843	0.0008801	1.59451	0.0021735	3.49057
	PTGY	1059	631	1011	62.41	0.0002875	8.6e-06	33.2817	0.0014537	1.59597	0.0033821	3.49395
	VAWM	1060	435	697	62.41	0.0001982	6e-06	33.2801	0.0010022	1.59697	0.0024379	3.49639
	PVQL	1061	566	907	62.4	0.0002579	7.7e-06	33.2764	0.0013039	1.59827	0.0030741	3.49946
	WYGL	1062	506	811	62.39	0.0002305	6.9e-06	33.2703	0.0011656	1.59944	0.0027855	3.50225
	PTAI	1063	577	925	62.38	0.0002629	7.9e-06	33.263	0.0013291	1.60077	0.0031266	3.50537
	VWWM	1064	328	526	62.36	0.0001494	4.5e-06	33.2518	0.0007555	1.60152	0.0018991	3.50727
	PNWM	1065	414	664	62.35	0.0001886	5.7e-06	33.2476	0.0009535	1.60248	0.0023337	3.50961
	PFWV	1066	440	706	62.32	0.0002005	6e-06	33.2335	0.0010133	1.60349	0.0024626	3.51207
	PGAI	1067	612	982	62.32	0.0002788	8.4e-06	33.2329	0.0014094	1.6049	0.0032925	3.51536
	PIHY	1068	410	658	62.31	0.0001868	5.6e-06	33.2266	0.0009441	1.60584	0.0023137	3.51767
	PAEI	1069	476	764	62.3	0.0002169	6.5e-06	33.2232	0.0010961	1.60694	0.0026395	3.52031
	ALNY	1070	571	917	62.27	0.0002602	7.8e-06	33.2043	0.0013146	1.60826	0.003098	3.52341
	PYRY	1071	535	860	62.21	0.0002438	7.3e-06	33.1729	0.0012314	1.60949	0.0029256	3.52634
	PKLM	1072	497	799	62.2	0.0002264	6.8e-06	33.1694	0.0011439	1.61063	0.0027418	3.52908
	PFLL	1073	403	649	62.1	0.0001836	5.5e-06	33.1122	0.0009271	1.61156	0.0022788	3.53136
	AKPL	1074	586	945	62.01	0.000267	8.1e-06	33.0669	0.0013476	1.61291	0.0031694	3.53453
	AYNM	1075	504	814	61.92	0.0002296	7e-06	33.0167	0.0011585	1.61406	0.0027758	3.5373
	VYWY	1076	331	535	61.87	0.0001508	4.6e-06	32.9915	0.0007607	1.61482	0.0019145	3.53922
	PIDL	1077	529	856	61.8	0.000241	7.3e-06	32.9541	0.0012153	1.61604	0.0028967	3.54211
	AFAM	1078	428	693	61.76	0.000195	5.9e-06	32.9335	0.0009831	1.61702	0.0024032	3.54452
	PSNQ	1079	583	945	61.69	0.0002656	8.1e-06	32.8976	0.0013387	1.61836	0.0031551	3.54767
	ARGM	1080	478	775	61.68	0.0002178	6.6e-06	32.8892	0.0010975	1.61946	0.0026493	3.55032
	ALGY	1081	571	926	61.66	0.0002602	7.9e-06	32.8816	0.001311	1.62077	0.003098	3.55342
	PRAS	1082	540	876	61.64	0.000246	7.5e-06	32.8713	0.0012397	1.62201	0.0029496	3.55637
	ALSL	1083	347	563	61.63	0.0001581	4.8e-06	32.8661	0.0007966	1.62281	0.0019963	3.55837
	VRPY	1084	599	972	61.63	0.0002729	8.3e-06	32.8616	0.001375	1.62418	0.0032311	3.5616
	PATM	1085	534	867	61.59	0.0002433	7.4e-06	32.8435	0.0012256	1.62541	0.0029208	3.56452
	PVAV	1086	610	991	61.55	0.0002779	8.5e-06	32.8234	0.0013998	1.62681	0.0032831	3.5678
	AKNL	1087	472	767	61.54	0.000215	6.6e-06	32.8151	0.001083	1.62789	0.0026199	3.57042
	PSKM	1088	550	894	61.52	0.0002506	7.6e-06	32.806	0.0012619	1.62915	0.0029976	3.57342
	PQMI	1089	398	647	61.51	0.0001813	5.5e-06	32.8025	0.0009131	1.63007	0.0022538	3.57567
	LRGM	1090	476	774	61.5	0.0002169	6.6e-06	32.7939	0.001092	1.63116	0.0026395	3.57831
	PVHI	1091	549	893	61.48	0.0002501	7.6e-06	32.783	0.0012594	1.63242	0.0029928	3.5813
	WRGM	1092	501	815	61.47	0.0002283	7e-06	32.7799	0.0011492	1.63357	0.0027613	3.58407
	PRHV	1093	493	802	61.47	0.0002246	6.9e-06	32.7793	0.0011309	1.6347	0.0027224	3.58679
	PANQ	1094	483	786	61.45	0.0002201	6.7e-06	32.7682	0.0011078	1.6358	0.0026737	3.58946
	AYHL	1095	575	936	61.43	0.000262	8e-06	32.7582	0.0013187	1.63712	0.0031171	3.59258
	VYNI	1096	526	857	61.38	0.0002397	7.3e-06	32.729	0.001206	1.63833	0.0028822	3.59546
	IYNL	1097	462	753	61.35	0.0002105	6.4e-06	32.7171	0.0010592	1.63939	0.0025709	3.59803
	VSWL	1098	396	646	61.3	0.0001804	5.5e-06	32.6882	0.0009076	1.6403	0.0022438	3.60028
	PCGY	1099	315	514	61.28	0.0001435	4.4e-06	32.6795	0.0007219	1.64102	0.0018322	3.60211
	PQLL	1100	520	849	61.25	0.0002369	7.3e-06	32.6605	0.0011916	1.64221	0.0028533	3.60496
	PFKY	1101	471	769	61.25	0.0002146	6.6e-06	32.6605	0.0010793	1.64329	0.002615	3.60758
	VRHY	1102	496	810	61.23	0.000226	6.9e-06	32.6531	0.0011365	1.64443	0.002737	3.61031
	PARY	1103	549	897	61.2	0.0002501	7.7e-06	32.6368	0.0012578	1.64568	0.0029928	3.61331
	AKWM	1104	399	652	61.2	0.0001818	5.6e-06	32.6327	0.0009141	1.6466	0.0022588	3.61556
	VWAM	1105	324	530	61.13	0.0001476	4.5e-06	32.5984	0.000742	1.64734	0.0018786	3.61744
	PGPL	1106	637	1043	61.07	0.0002902	8.9e-06	32.5674	0.0014585	1.6488	0.0034103	3.62085
	PLLL	1107	309	506	61.07	0.0001408	4.3e-06	32.5638	0.0007075	1.64951	0.0018012	3.62265
	WRGI	1108	426	698	61.03	0.0001941	6e-06	32.5448	0.0009752	1.65048	0.0023933	3.62505
	PVYL	1109	418	685	61.02	0.0001904	5.9e-06	32.5397	0.0009568	1.65144	0.0023536	3.6274
	AIPL	1110	596	977	61	0.0002715	8.3e-06	32.5296	0.0013641	1.6528	0.0032168	3.63062
	VYAI	1111	369	605	60.99	0.0001681	5.2e-06	32.5236	0.0008445	1.65365	0.0021079	3.63273
	AFPL	1112	558	915	60.98	0.0002542	7.8e-06	32.5193	0.0012771	1.65492	0.0030359	3.63576
	PLNS	1113	639	1048	60.97	0.0002911	9e-06	32.5138	0.0014624	1.65639	0.0034197	3.63918
	PCAL	1114	423	694	60.95	0.0001927	5.9e-06	32.5019	0.0009679	1.65735	0.0023784	3.64156
	PSLL	1115	443	727	60.94	0.0002018	6.2e-06	32.4935	0.0010136	1.65837	0.0024774	3.64404
	AYGY	1116	558	916	60.92	0.0002542	7.8e-06	32.4838	0.0012767	1.65964	0.0030359	3.64707
	PAWF	1117	439	721	60.89	0.0002	6.2e-06	32.4681	0.0010043	1.66065	0.0024577	3.64953
	ALPM	1118	564	927	60.84	0.000257	7.9e-06	32.4435	0.0012899	1.66194	0.0030646	3.6526
	PHAW	1119	441	725	60.83	0.0002009	6.2e-06	32.4361	0.0010085	1.66295	0.0024676	3.65506
	AFAY	1120	411	676	60.8	0.0001873	5.8e-06	32.4207	0.0009398	1.66389	0.0023187	3.65738
	AQWL	1121	477	785	60.76	0.0002173	6.7e-06	32.4023	0.0010905	1.66498	0.0026444	3.66003
	PAWW	1122	398	655	60.76	0.0001813	5.6e-06	32.4018	0.0009099	1.66589	0.0022538	3.66228
	WRAL	1123	387	637	60.75	0.0001763	5.4e-06	32.3966	0.0008847	1.66677	0.0021986	3.66448
	PHAV	1124	528	870	60.69	0.0002406	7.4e-06	32.3625	0.0012067	1.66798	0.0028919	3.66737
	VRYL	1125	321	529	60.68	0.0001463	4.5e-06	32.3577	0.0007336	1.66871	0.0018631	3.66923
	PTGI	1126	592	976	60.66	0.0002697	8.3e-06	32.3444	0.0013528	1.67006	0.0031979	3.67243
	VLAM	1127	356	587	60.65	0.0001622	5e-06	32.34	0.0008135	1.67088	0.0020421	3.67447
	PFPV	1128	507	836	60.65	0.000231	7.1e-06	32.3392	0.0011585	1.67204	0.0027904	3.67726
	PRLY	1129	399	658	60.64	0.0001818	5.6e-06	32.3351	0.0009117	1.67295	0.0022588	3.67952
	PHGF	1130	533	879	60.64	0.0002428	7.5e-06	32.3345	0.0012178	1.67417	0.0029159	3.68244
	VFAM	1131	314	518	60.62	0.0001431	4.4e-06	32.3242	0.0007174	1.67488	0.001827	3.68427
	PNNY	1132	474	782	60.61	0.000216	6.7e-06	32.3221	0.0010829	1.67597	0.0026297	3.6869
	VFWI	1133	317	523	60.61	0.0001444	4.5e-06	32.321	0.0007242	1.67669	0.0018425	3.68874
	PVDL	1134	588	971	60.56	0.0002679	8.3e-06	32.2913	0.001343	1.67803	0.0031789	3.69192
	PQQI	1135	376	621	60.55	0.0001713	5.3e-06	32.2867	0.0008587	1.67889	0.0021433	3.69406
	LRNY	1136	469	775	60.52	0.0002137	6.6e-06	32.27	0.001071	1.67996	0.0026052	3.69667
	PENM	1137	412	681	60.5	0.0001877	5.8e-06	32.261	0.0009408	1.6809	0.0023237	3.69899
	AVGL	1138	525	868	60.48	0.0002392	7.4e-06	32.2528	0.0011987	1.6821	0.0028774	3.70187
	AWAM	1139	427	706	60.48	0.0001945	6e-06	32.2516	0.0009749	1.68308	0.0023983	3.70427
	PHPF	1140	410	678	60.47	0.0001868	5.8e-06	32.2464	0.0009361	1.68401	0.0023137	3.70658
	PHDL	1141	521	862	60.44	0.0002374	7.4e-06	32.2298	0.0011893	1.6852	0.0028581	3.70944
	PIGQ	1142	490	811	60.42	0.0002232	6.9e-06	32.2183	0.0011184	1.68632	0.0027078	3.71214
	PKPV	1143	517	856	60.4	0.0002355	7.3e-06	32.2066	0.0011799	1.6875	0.0028388	3.71498
	VANL	1144	573	949	60.38	0.0002611	8.1e-06	32.1971	0.0013076	1.68881	0.0031075	3.71809
	AVAL	1145	451	747	60.37	0.0002055	6.4e-06	32.1946	0.0010292	1.68984	0.0025169	3.72061
	VQWI	1146	396	656	60.37	0.0001804	5.6e-06	32.1899	0.0009036	1.69074	0.0022438	3.72285
	ALWM	1147	383	635	60.31	0.0001745	5.4e-06	32.1627	0.0008738	1.69162	0.0021785	3.72503
	VLWI	1148	361	599	60.27	0.0001645	5.1e-06	32.1372	0.0008234	1.69244	0.0020674	3.7271
	PHMM	1149	370	614	60.26	0.0001686	5.2e-06	32.1337	0.0008439	1.69328	0.002113	3.72921
	IKWL	1150	426	707	60.25	0.0001941	6e-06	32.1305	0.0009716	1.69425	0.0023933	3.7316
	AMWM	1151	335	556	60.25	0.0001526	4.8e-06	32.129	0.000764	1.69502	0.001935	3.73354
	PAFY	1152	391	649	60.25	0.0001781	5.5e-06	32.1262	0.0008917	1.69591	0.0022187	3.73576
	AAAL	1153	600	996	60.24	0.0002734	8.5e-06	32.1233	0.0013683	1.69728	0.0032358	3.73899
	PVPW	1154	514	854	60.19	0.0002342	7.3e-06	32.0947	0.0011719	1.69845	0.0028243	3.74182
	PRGH	1155	606	1007	60.18	0.0002761	8.6e-06	32.0901	0.0013816	1.69983	0.0032642	3.74508
	PVGQ	1156	580	964	60.17	0.0002643	8.2e-06	32.0833	0.0013223	1.70115	0.0031409	3.74822
	PRQW	1157	517	860	60.12	0.0002355	7.3e-06	32.0568	0.0011784	1.70233	0.0028388	3.75106
	PREF	1158	541	900	60.11	0.0002465	7.7e-06	32.054	0.001233	1.70357	0.0029544	3.75402
	PSNV	1159	619	1030	60.1	0.000282	8.8e-06	32.0465	0.0014107	1.70498	0.0033256	3.75734
	PREQ	1160	497	827	60.1	0.0002264	7.1e-06	32.0463	0.0011327	1.70611	0.0027418	3.76008
	VREL	1161	503	837	60.1	0.0002292	7.2e-06	32.0457	0.0011463	1.70726	0.002771	3.76285
	PFFI	1162	353	588	60.03	0.0001608	5e-06	32.0129	0.0008042	1.70806	0.0020268	3.76488
	PSFY	1163	476	793	60.03	0.0002169	6.8e-06	32.0082	0.0010844	1.70914	0.0026395	3.76752
	PRMQ	1164	512	853	60.02	0.0002333	7.3e-06	32.0073	0.0011664	1.71031	0.0028146	3.77034
	PMAH	1165	470	784	59.95	0.0002141	6.7e-06	31.9676	0.0010704	1.71138	0.0026101	3.77295
	PINF	1166	386	644	59.94	0.0001759	5.5e-06	31.9616	0.000879	1.71226	0.0021936	3.77514
	PTSL	1167	577	963	59.92	0.0002629	8.2e-06	31.9505	0.0013138	1.71357	0.0031266	3.77827
	VMGL	1168	466	778	59.9	0.0002123	6.6e-06	31.9399	0.001061	1.71463	0.0025905	3.78086
	ALNI	1169	560	935	59.89	0.0002551	8e-06	31.9377	0.001275	1.71591	0.0030455	3.7839
	VWHL	1170	515	860	59.88	0.0002346	7.3e-06	31.9328	0.0011725	1.71708	0.0028291	3.78673
	PFSV	1171	598	999	59.86	0.0002725	8.5e-06	31.92	0.0013613	1.71844	0.0032263	3.78996
	PANV	1172	560	936	59.83	0.0002551	8e-06	31.9036	0.0012746	1.71972	0.0030455	3.793
	PSWW	1173	476	796	59.8	0.0002169	6.8e-06	31.8876	0.0010832	1.7208	0.0026395	3.79564
	VFNM	1174	495	828	59.78	0.0002255	7.1e-06	31.8788	0.0011264	1.72193	0.0027321	3.79837
	PSGV	1175	630	1054	59.77	0.000287	9e-06	31.8733	0.0014335	1.72336	0.0033774	3.80175
	PYAH	1176	465	778	59.77	0.0002119	6.6e-06	31.8714	0.0010581	1.72442	0.0025856	3.80434
	PYHQ	1177	389	651	59.75	0.0001772	5.6e-06	31.8637	0.0008851	1.7253	0.0022087	3.80655
	PEGM	1178	472	790	59.75	0.000215	6.7e-06	31.8598	0.0010739	1.72638	0.0026199	3.80917
	VWNI	1179	466	780	59.74	0.0002123	6.7e-06	31.858	0.0010602	1.72744	0.0025905	3.81176
	VLGM	1180	520	871	59.7	0.0002369	7.4e-06	31.8356	0.0011828	1.72862	0.0028533	3.81461
	PQFI	1181	370	620	59.68	0.0001686	5.3e-06	31.8228	0.0008415	1.72946	0.002113	3.81672
	PKSW	1182	559	937	59.66	0.0002547	8e-06	31.8127	0.0012713	1.73073	0.0030407	3.81976
	WRGY	1183	520	872	59.63	0.0002369	7.5e-06	31.7991	0.0011824	1.73192	0.0028533	3.82262
	AMSL	1184	446	748	59.63	0.0002032	6.4e-06	31.7952	0.0010141	1.73293	0.0024922	3.82511
	PLYW	1185	477	800	59.63	0.0002173	6.8e-06	31.7948	0.0010846	1.73402	0.0026444	3.82775
	PAQY	1186	474	795	59.62	0.000216	6.8e-06	31.7935	0.0010778	1.73509	0.0026297	3.83038
	VYGM	1187	544	913	59.58	0.0002479	7.8e-06	31.7728	0.0012367	1.73633	0.0029688	3.83335
	PYPQ	1188	418	702	59.54	0.0001904	6e-06	31.7517	0.0009501	1.73728	0.0023536	3.83571
	PALL	1189	484	813	59.53	0.0002205	6.9e-06	31.7455	0.0011	1.73838	0.0026786	3.83838
	PNWI	1190	425	714	59.52	0.0001936	6.1e-06	31.7408	0.0009659	1.73935	0.0023884	3.84077
	VQNL	1191	560	941	59.51	0.0002551	8e-06	31.7341	0.0012726	1.74062	0.0030455	3.84382
	VFHL	1192	511	859	59.49	0.0002328	7.3e-06	31.7216	0.0011611	1.74178	0.0028097	3.84663
	PQRM	1193	502	844	59.48	0.0002287	7.2e-06	31.7168	0.0011406	1.74292	0.0027661	3.84939
	AWPL	1194	553	931	59.4	0.000252	8e-06	31.674	0.001256	1.74418	0.003012	3.85241
	PKPW	1195	427	719	59.39	0.0001945	6.1e-06	31.6684	0.0009698	1.74515	0.0023983	3.8548
	PTPI	1196	520	876	59.36	0.0002369	7.5e-06	31.6539	0.0011809	1.74633	0.0028533	3.85766
	PQNV	1197	476	802	59.35	0.0002169	6.9e-06	31.649	0.0010809	1.74741	0.0026395	3.8603
	PEGY	1198	502	846	59.34	0.0002287	7.2e-06	31.6418	0.0011399	1.74855	0.0027661	3.86306
	AWNM	1199	458	772	59.33	0.0002087	6.6e-06	31.6356	0.0010399	1.74959	0.0025513	3.86561
	IRPL	1200	539	909	59.3	0.0002456	7.8e-06	31.6193	0.0012236	1.75081	0.0029448	3.86856
	AIAL	1201	425	717	59.27	0.0001936	6.1e-06	31.608	0.0009647	1.75178	0.0023884	3.87095
	PFHF	1202	401	677	59.23	0.0001827	5.8e-06	31.5852	0.0009101	1.75269	0.0022688	3.87322
	LRWY	1203	367	620	59.19	0.0001672	5.3e-06	31.5647	0.0008327	1.75352	0.0020978	3.87531
	PRQQ	1204	499	843	59.19	0.0002273	7.2e-06	31.5646	0.0011323	1.75465	0.0027516	3.87807
	PMPW	1205	404	683	59.15	0.0001841	5.8e-06	31.5419	0.0009165	1.75557	0.0022838	3.88035
	VLHL	1206	437	739	59.13	0.0001991	6.3e-06	31.533	0.0009913	1.75656	0.0024478	3.8828
	PFTI	1207	460	778	59.13	0.0002096	6.6e-06	31.5287	0.0010434	1.7576	0.0025611	3.88536
	PFWF	1208	302	511	59.1	0.0001376	4.4e-06	31.5147	0.0006849	1.75829	0.001765	3.88712
	PLYF	1209	413	699	59.08	0.0001882	6e-06	31.5065	0.0009366	1.75922	0.0023287	3.88945
	AMAY	1210	468	793	59.02	0.0002132	6.8e-06	31.4703	0.001061	1.76028	0.0026004	3.89205
	PARI	1211	541	917	59	0.0002465	7.8e-06	31.4598	0.0012264	1.76151	0.0029544	3.89501
	PIPQ	1212	404	685	58.98	0.0001841	5.9e-06	31.4498	0.0009157	1.76243	0.0022838	3.89729
	PGWM	1213	484	821	58.95	0.0002205	7e-06	31.4362	0.0010969	1.76352	0.0026786	3.89997
	ARGI	1214	348	591	58.88	0.0001586	5e-06	31.3993	0.0007884	1.76431	0.0020014	3.90197
	PWPQ	1215	392	666	58.86	0.0001786	5.7e-06	31.3863	0.000888	1.7652	0.0022237	3.90419
	ELRS	1216	545	926	58.86	0.0002483	7.9e-06	31.3844	0.0012346	1.76643	0.0029736	3.90717
	PQEI	1217	359	610	58.85	0.0001636	5.2e-06	31.3828	0.0008132	1.76725	0.0020573	3.90922
	PGML	1218	566	962	58.84	0.0002579	8.2e-06	31.3739	0.001282	1.76853	0.0030741	3.9123
	PHYM	1219	402	684	58.77	0.0001832	5.8e-06	31.3399	0.0009103	1.76944	0.0022738	3.91457
	PQYY	1220	392	667	58.77	0.0001786	5.7e-06	31.3392	0.0008876	1.77033	0.0022237	3.9168
	PWWV	1221	392	667	58.77	0.0001786	5.7e-06	31.3392	0.0008876	1.77122	0.0022237	3.91902
	PWFY	1222	342	582	58.76	0.0001558	5e-06	31.3351	0.0007744	1.77199	0.0019708	3.92099
	PWHF	1223	366	623	58.75	0.0001668	5.3e-06	31.3271	0.0008287	1.77282	0.0020927	3.92308
	PSDM	1224	521	887	58.74	0.0002374	7.6e-06	31.3214	0.0011795	1.774	0.0028581	3.92594
	PHAQ	1225	401	683	58.71	0.0001827	5.8e-06	31.3077	0.0009077	1.77491	0.0022688	3.92821
	VWAL	1226	247	421	58.67	0.0001125	3.6e-06	31.2855	0.000559	1.77546	0.0014762	3.92969
	PIWY	1227	369	629	58.66	0.0001681	5.4e-06	31.2826	0.0008351	1.7763	0.0021079	3.93179
	AYWI	1228	350	597	58.63	0.0001595	5.1e-06	31.2623	0.000792	1.77709	0.0020115	3.93381
	PVML	1229	401	684	58.63	0.0001827	5.8e-06	31.2619	0.0009073	1.778	0.0022688	3.93608
	AKGL	1230	419	715	58.6	0.0001909	6.1e-06	31.249	0.000948	1.77895	0.0023586	3.93843
	ARGY	1231	430	734	58.58	0.0001959	6.3e-06	31.2392	0.0009728	1.77992	0.0024131	3.94085
	PLQF	1232	460	786	58.52	0.0002096	6.7e-06	31.2078	0.0010403	1.78096	0.0025611	3.94341
	PAFI	1233	428	732	58.47	0.000195	6.3e-06	31.1789	0.0009677	1.78193	0.0024032	3.94581
	PLYQ	1234	530	907	58.43	0.0002415	7.7e-06	31.1599	0.0011981	1.78313	0.0029015	3.94871
	AMAI	1235	483	827	58.4	0.0002201	7.1e-06	31.1436	0.0010917	1.78422	0.0026737	3.95139
	AKAM	1236	451	773	58.34	0.0002055	6.6e-06	31.1118	0.0010191	1.78524	0.0025169	3.9539
	AYPM	1237	473	811	58.32	0.0002155	6.9e-06	31.1005	0.0010687	1.78631	0.0026248	3.95653
	ALHL	1238	513	880	58.3	0.0002337	7.5e-06	31.0858	0.0011589	1.78746	0.0028194	3.95935
	PVNQ	1239	499	856	58.29	0.0002273	7.3e-06	31.0853	0.0011272	1.78859	0.0027516	3.9621
	ARPI	1240	492	844	58.29	0.0002242	7.2e-06	31.085	0.0011114	1.7897	0.0027175	3.96482
	PVRL	1241	471	808	58.29	0.0002146	6.9e-06	31.084	0.001064	1.79077	0.002615	3.96743
	PAGV	1242	605	1038	58.29	0.0002756	8.9e-06	31.0803	0.0013666	1.79213	0.0032595	3.97069
	VYGI	1243	508	872	58.26	0.0002314	7.5e-06	31.0653	0.0011473	1.79328	0.0027952	3.97349
	PRNS	1244	600	1030	58.25	0.0002734	8.8e-06	31.0629	0.0013551	1.79464	0.0032358	3.97672
	PWSV	1245	562	965	58.24	0.0002561	8.2e-06	31.0554	0.0012692	1.7959	0.003055	3.97978
	VWSL	1246	336	577	58.23	0.0001531	4.9e-06	31.0521	0.0007588	1.79666	0.0019401	3.98172
	VSNL	1247	513	881	58.23	0.0002337	7.5e-06	31.0505	0.0011585	1.79782	0.0028194	3.98454
	PENY	1248	422	725	58.21	0.0001923	6.2e-06	31.0386	0.0009529	1.79877	0.0023735	3.98691
	IFWL	1249	257	442	58.14	0.0001171	3.8e-06	31.0055	0.0005801	1.79936	0.0015292	3.98844
	PMHQ	1250	354	609	58.13	0.0001613	5.2e-06	30.9966	0.000799	1.80015	0.0020319	3.99047
	VSWM	1251	486	837	58.06	0.0002214	7.2e-06	30.9627	0.0010966	1.80125	0.0026883	3.99316
	VRHI	1252	446	769	58	0.0002032	6.6e-06	30.9269	0.001006	1.80226	0.0024922	3.99565
	PIEM	1253	306	528	57.95	0.0001394	4.5e-06	30.904	0.0006901	1.80295	0.0017857	3.99744
	PLEF	1254	439	758	57.92	0.0002	6.5e-06	30.8832	0.0009898	1.80394	0.0024577	3.99989
	PCGI	1255	308	532	57.89	0.0001403	4.5e-06	30.8721	0.0006944	1.80463	0.001796	4.00169
	IQWL	1256	357	617	57.86	0.0001627	5.3e-06	30.8539	0.0008047	1.80544	0.0020471	4.00374
	PHEM	1257	299	517	57.83	0.0001362	4.4e-06	30.8396	0.0006739	1.80611	0.0017494	4.00549
	PQDM	1258	352	609	57.8	0.0001604	5.2e-06	30.8214	0.0007932	1.8069	0.0020217	4.00751
	PGHL	1259	599	1037	57.76	0.0002729	8.9e-06	30.8018	0.0013495	1.80825	0.0032311	4.01074
	IRSL	1260	294	509	57.76	0.0001339	4.3e-06	30.8005	0.0006624	1.80891	0.0017234	4.01246
	PSFI	1261	463	803	57.66	0.0002109	6.9e-06	30.7463	0.0010426	1.80996	0.0025758	4.01504
	PLEV	1262	552	958	57.62	0.0002515	8.2e-06	30.7257	0.0012427	1.8112	0.0030072	4.01805
	VWNY	1263	424	736	57.61	0.0001932	6.3e-06	30.7196	0.0009545	1.81215	0.0023834	4.02043
	AFWL	1264	300	521	57.58	0.0001367	4.5e-06	30.7051	0.0006753	1.81283	0.0017546	4.02218
	PLLY	1265	393	683	57.54	0.0001791	5.8e-06	30.6831	0.0008844	1.81371	0.0022287	4.02441
	VYSM	1266	473	823	57.47	0.0002155	7e-06	30.6471	0.0010641	1.81478	0.0026248	4.02704
	VRYM	1267	458	797	57.47	0.0002087	6.8e-06	30.6433	0.0010303	1.81581	0.0025513	4.02959
	PYQQ	1268	293	510	57.45	0.0001335	4.4e-06	30.6355	0.0006591	1.81647	0.0017182	4.03131
	PYWF	1269	340	592	57.43	0.0001549	5.1e-06	30.6256	0.0007647	1.81723	0.0019606	4.03327
	PWLM	1270	414	721	57.42	0.0001886	6.2e-06	30.6191	0.0009311	1.81816	0.0023337	4.0356
	VYPL	1271	542	945	57.35	0.0002469	8.1e-06	30.5841	0.0012186	1.81938	0.0029592	4.03856
	MRGY	1272	484	844	57.35	0.0002205	7.2e-06	30.5795	0.0010881	1.82047	0.0026786	4.04124
	PIRL	1273	464	810	57.28	0.0002114	6.9e-06	30.5464	0.0010428	1.82151	0.0025807	4.04382
	PVYY	1274	455	795	57.23	0.0002073	6.8e-06	30.5191	0.0010223	1.82254	0.0025365	4.04636
	ALPY	1275	552	965	57.2	0.0002515	8.2e-06	30.5028	0.0012401	1.82378	0.0030072	4.04936
	PIQM	1276	334	584	57.19	0.0001522	5e-06	30.4973	0.0007503	1.82453	0.0019299	4.05129
	PSTM	1277	575	1006	57.16	0.000262	8.6e-06	30.4788	0.0012915	1.82582	0.0031171	4.05441
	VFAL	1278	264	462	57.14	0.0001203	3.9e-06	30.4712	0.0005929	1.82641	0.0015662	4.05598
	PAKI	1279	497	871	57.06	0.0002264	7.4e-06	30.4275	0.0011157	1.82753	0.0027418	4.05872
	VRDL	1280	551	966	57.04	0.000251	8.3e-06	30.416	0.0012368	1.82876	0.0030024	4.06172
	PRYQ	1281	523	917	57.03	0.0002383	7.8e-06	30.4131	0.0011739	1.82994	0.0028677	4.06459
	PQWQ	1282	280	491	57.03	0.0001276	4.2e-06	30.4091	0.0006285	1.83056	0.0016503	4.06624
	VLNY	1283	471	826	57.02	0.0002146	7.1e-06	30.4066	0.0010571	1.83162	0.002615	4.06885
	PSWF	1284	452	793	57	0.0002059	6.8e-06	30.3944	0.0010144	1.83264	0.0025218	4.07138
	LRAY	1285	310	544	56.99	0.0001412	4.6e-06	30.3872	0.0006957	1.83333	0.0018064	4.07318
	PRMF	1286	294	516	56.98	0.0001339	4.4e-06	30.3826	0.0006597	1.83399	0.0017234	4.07491
	PQFY	1287	326	573	56.89	0.0001485	4.9e-06	30.3383	0.0007312	1.83472	0.0018888	4.0768
	PQGW	1288	438	770	56.88	0.0001996	6.6e-06	30.3327	0.0009824	1.83571	0.0024527	4.07925
	PMHV	1289	438	770	56.88	0.0001996	6.6e-06	30.3327	0.0009824	1.83669	0.0024527	4.0817
	PAKY	1290	492	865	56.88	0.0002242	7.4e-06	30.3303	0.0011035	1.83779	0.0027175	4.08442
	PHTL	1291	571	1004	56.87	0.0002602	8.6e-06	30.327	0.0012806	1.83907	0.003098	4.08752
	VLWY	1292	348	612	56.86	0.0001586	5.2e-06	30.3218	0.0007804	1.83985	0.0020014	4.08952
	PHYI	1293	399	702	56.84	0.0001818	6e-06	30.3084	0.0008947	1.84075	0.0022588	4.09178
	IKWM	1294	334	588	56.8	0.0001522	5e-06	30.2898	0.0007488	1.8415	0.0019299	4.09371
	MRPL	1295	493	868	56.8	0.0002246	7.4e-06	30.2869	0.0011052	1.8426	0.0027224	4.09643
	VWWI	1296	301	530	56.79	0.0001371	4.5e-06	30.2844	0.0006748	1.84328	0.0017598	4.09819
	PASF	1297	547	964	56.74	0.0002492	8.2e-06	30.2578	0.001226	1.8445	0.0029832	4.10117
	PRMW	1298	451	795	56.73	0.0002055	6.8e-06	30.2508	0.0010107	1.84551	0.0025169	4.10369
	VLAY	1299	308	543	56.72	0.0001403	4.6e-06	30.2467	0.0006902	1.8462	0.001796	4.10548
	AKAY	1300	385	679	56.7	0.0001754	5.8e-06	30.2356	0.0008627	1.84707	0.0021886	4.10767
	PIPV	1301	497	877	56.67	0.0002264	7.5e-06	30.2193	0.0011135	1.84818	0.0027418	4.11041
	PRDF	1302	542	957	56.64	0.0002469	8.2e-06	30.2006	0.0012141	1.84939	0.0029592	4.11337
	PFFY	1303	316	558	56.63	0.000144	4.8e-06	30.1982	0.0007078	1.8501	0.0018374	4.11521
	AMNY	1304	467	825	56.61	0.0002128	7e-06	30.185	0.0010459	1.85115	0.0025955	4.11781
	PRYF	1305	369	652	56.6	0.0001681	5.6e-06	30.1791	0.0008264	1.85197	0.0021079	4.11991
	PYLM	1306	451	797	56.59	0.0002055	6.8e-06	30.1749	0.00101	1.85298	0.0025169	4.12243
	VLNI	1307	460	813	56.58	0.0002096	6.9e-06	30.1714	0.0010301	1.85401	0.0025611	4.12499
	PKHF	1308	357	631	56.58	0.0001627	5.4e-06	30.1694	0.0007994	1.85481	0.0020471	4.12704
	AYSM	1309	513	907	56.56	0.0002337	7.7e-06	30.1604	0.0011487	1.85596	0.0028194	4.12986
	IRSY	1310	380	672	56.55	0.0001731	5.7e-06	30.1538	0.0008508	1.85681	0.0021634	4.13202
	PLQV	1311	548	970	56.49	0.0002497	8.3e-06	30.1257	0.0012266	1.85804	0.002988	4.13501
	PMWF	1312	274	485	56.49	0.0001248	4.1e-06	30.1257	0.0006133	1.85865	0.0016188	4.13663
	VLGY	1313	446	790	56.46	0.0002032	6.7e-06	30.1048	0.0009981	1.85965	0.0024922	4.13912
	PGWI	1314	470	833	56.42	0.0002141	7.1e-06	30.0871	0.0010516	1.8607	0.0026101	4.14173
	PSEY	1315	520	923	56.34	0.0002369	7.9e-06	30.042	0.001163	1.86186	0.0028533	4.14459
	AYNY	1316	480	852	56.34	0.0002187	7.3e-06	30.042	0.0010735	1.86294	0.002659	4.14724
	PKAH	1317	454	806	56.33	0.0002068	6.9e-06	30.0364	0.0010153	1.86395	0.0025316	4.14978
	IMWL	1318	223	396	56.31	0.0001016	3.4e-06	30.0288	0.0004987	1.86445	0.0013477	4.15112
	AWSL	1319	451	801	56.3	0.0002055	6.8e-06	30.0242	0.0010085	1.86546	0.0025169	4.15364
	PKPQ	1320	360	640	56.25	0.000164	5.5e-06	29.9951	0.0008048	1.86627	0.0020624	4.1557
	IYGL	1321	485	863	56.2	0.000221	7.4e-06	29.9681	0.0010839	1.86735	0.0026834	4.15839
	AFAI	1322	399	710	56.2	0.0001818	6.1e-06	29.9669	0.0008917	1.86824	0.0022588	4.16064
	AIAY	1323	405	721	56.17	0.0001845	6.2e-06	29.9535	0.000905	1.86915	0.0022888	4.16293
	VYGY	1324	492	876	56.16	0.0002242	7.5e-06	29.9494	0.0010994	1.87025	0.0027175	4.16565
	PVNW	1325	470	837	56.15	0.0002141	7.2e-06	29.9433	0.0010502	1.8713	0.0026101	4.16826
	PLMW	1326	416	741	56.14	0.0001895	6.3e-06	29.9366	0.0009294	1.87223	0.0023436	4.17061
	VFNI	1327	440	784	56.12	0.0002005	6.7e-06	29.9271	0.000983	1.87321	0.0024626	4.17307
	AFWM	1328	258	460	56.09	0.0001175	3.9e-06	29.9081	0.0005763	1.87378	0.0015345	4.1746
	PFHQ	1329	341	608	56.09	0.0001554	5.2e-06	29.9074	0.0007617	1.87455	0.0019657	4.17657
	PQTM	1330	424	756	56.08	0.0001932	6.5e-06	29.9069	0.000947	1.87549	0.0023834	4.17895
	PYYF	1331	328	585	56.07	0.0001494	5e-06	29.8982	0.0007326	1.87623	0.0018991	4.18085
	PEGI	1332	490	874	56.06	0.0002232	7.5e-06	29.8959	0.0010943	1.87732	0.0027078	4.18356
	PVPV	1333	560	999	56.06	0.0002551	8.5e-06	29.8917	0.0012506	1.87857	0.0030455	4.1866
	MRAI	1334	323	577	55.98	0.0001472	4.9e-06	29.8507	0.000721	1.87929	0.0018734	4.18848
	AFSL	1335	412	736	55.98	0.0001877	6.3e-06	29.8502	0.0009197	1.88021	0.0023237	4.1908
	ASAL	1336	544	972	55.97	0.0002479	8.3e-06	29.8442	0.0012143	1.88143	0.0029688	4.19377
	PVPQ	1337	474	847	55.96	0.000216	7.2e-06	29.8416	0.001058	1.88248	0.0026297	4.1964
	PAGW	1338	503	899	55.95	0.0002292	7.7e-06	29.8357	0.0011227	1.88361	0.002771	4.19917
	PNNI	1339	438	783	55.94	0.0001996	6.7e-06	29.8291	0.0009776	1.88458	0.0024527	4.20162
	PHFM	1340	358	640	55.94	0.0001631	5.5e-06	29.8285	0.000799	1.88538	0.0020522	4.20368
	VWEL	1341	406	726	55.92	0.000185	6.2e-06	29.8206	0.0009061	1.88629	0.0022938	4.20597
	AQNL	1342	562	1005	55.92	0.0002561	8.6e-06	29.8193	0.0012542	1.88754	0.003055	4.20902
	PHRM	1343	458	820	55.85	0.0002087	7e-06	29.7837	0.0010217	1.88857	0.0025513	4.21158
	PSRY	1344	541	969	55.83	0.0002465	8.3e-06	29.7715	0.0012068	1.88977	0.0029544	4.21453
	PYWW	1345	307	550	55.82	0.0001399	4.7e-06	29.7648	0.0006847	1.89046	0.0017909	4.21632
	VKNM	1346	477	855	55.79	0.0002173	7.3e-06	29.7495	0.0010638	1.89152	0.0026444	4.21896
	ALSM	1347	478	857	55.78	0.0002178	7.3e-06	29.7423	0.0010659	1.89259	0.0026493	4.22161
	PHKM	1348	351	630	55.71	0.0001599	5.4e-06	29.7094	0.0007825	1.89337	0.0020166	4.22363
	PLLI	1349	390	700	55.71	0.0001777	6e-06	29.7094	0.0008694	1.89424	0.0022137	4.22584
	PSGW	1350	562	1009	55.7	0.0002561	8.6e-06	29.7011	0.0012527	1.89549	0.003055	4.2289
	PENI	1351	407	731	55.68	0.0001854	6.2e-06	29.6896	0.0009071	1.8964	0.0022988	4.2312
	PFSW	1352	467	839	55.66	0.0002128	7.2e-06	29.6813	0.0010408	1.89744	0.0025955	4.23379
	PYPW	1353	419	753	55.64	0.0001909	6.4e-06	29.672	0.0009337	1.89837	0.0023586	4.23615
	AHNL	1354	559	1005	55.62	0.0002547	8.6e-06	29.6602	0.0012455	1.89962	0.0030407	4.23919
	AWAI	1355	406	730	55.62	0.000185	6.2e-06	29.6572	0.0009046	1.90052	0.0022938	4.24149
	IFWM	1356	213	383	55.61	9.7e-05	3.3e-06	29.6557	0.0004746	1.901	0.0012937	4.24278
	AFNM	1357	433	779	55.58	0.0001973	6.7e-06	29.64	0.0009646	1.90196	0.002428	4.24521
	PSSF	1358	554	997	55.57	0.0002524	8.5e-06	29.6307	0.001234	1.9032	0.0030168	4.24823
	PWSW	1359	446	803	55.54	0.0002032	6.9e-06	29.6174	0.0009933	1.90419	0.0024922	4.25072
	PLRW	1360	498	897	55.52	0.0002269	7.7e-06	29.605	0.001109	1.9053	0.0027467	4.25346
	IGWL	1361	460	829	55.49	0.0002096	7.1e-06	29.589	0.0010242	1.90632	0.0025611	4.25603
	LRSM	1362	334	602	55.48	0.0001522	5.1e-06	29.5854	0.0007436	1.90707	0.0019299	4.25796
	PSQY	1363	532	959	55.47	0.0002424	8.2e-06	29.5815	0.0011844	1.90825	0.0029111	4.26087
	PKSV	1364	407	734	55.45	0.0001854	6.3e-06	29.5683	0.000906	1.90916	0.0022988	4.26317
	ARSM	1365	317	572	55.42	0.0001444	4.9e-06	29.5523	0.0007056	1.90986	0.0018425	4.26501
	PDAL	1366	539	973	55.4	0.0002456	8.3e-06	29.5395	0.0011995	1.91106	0.0029448	4.26795
	PQGQ	1367	424	766	55.35	0.0001932	6.5e-06	29.5165	0.0009434	1.912	0.0023834	4.27034
	VYHM	1368	456	825	55.27	0.0002078	7e-06	29.474	0.0010141	1.91302	0.0025415	4.27288
	VRPM	1369	516	934	55.25	0.0002351	8e-06	29.4598	0.0011474	1.91417	0.0028339	4.27571
	PQSF	1370	490	888	55.18	0.0002232	7.6e-06	29.4246	0.0010892	1.91526	0.0027078	4.27842
	VRAF	1371	300	544	55.15	0.0001367	4.6e-06	29.407	0.0006667	1.91592	0.0017546	4.28017
	PFPQ	1372	360	653	55.13	0.000164	5.6e-06	29.3979	0.0008	1.91672	0.0020624	4.28224
	IWWL	1373	307	557	55.12	0.0001399	4.8e-06	29.3908	0.0006822	1.9174	0.0017909	4.28403
	PADM	1374	401	728	55.08	0.0001827	6.2e-06	29.3725	0.0008909	1.9183	0.0022688	4.2863
	PCGM	1375	244	443	55.08	0.0001112	3.8e-06	29.3707	0.0005421	1.91884	0.0014602	4.28776
	VMNY	1376	429	779	55.07	0.0001955	6.7e-06	29.3662	0.0009531	1.91979	0.0024082	4.29016
	PGRL	1377	443	805	55.03	0.0002018	6.9e-06	29.3451	0.000984	1.92077	0.0024774	4.29264
	WRAY	1378	404	735	54.97	0.0001841	6.3e-06	29.3104	0.000897	1.92167	0.0022838	4.29493
	AVAY	1379	454	826	54.96	0.0002068	7.1e-06	29.3092	0.001008	1.92268	0.0025316	4.29746
	PTNM	1380	472	859	54.95	0.000215	7.3e-06	29.3006	0.0010479	1.92373	0.0026199	4.30008
	AMWI	1381	295	537	54.93	0.0001344	4.6e-06	29.2938	0.0006549	1.92438	0.0017286	4.30181
	VFWY	1382	234	426	54.93	0.0001066	3.6e-06	29.291	0.0005195	1.9249	0.0014068	4.30321
	PMEF	1383	301	548	54.93	0.0001371	4.7e-06	29.2896	0.0006682	1.92557	0.0017598	4.30497
	AHWL	1384	485	883	54.93	0.000221	7.5e-06	29.2893	0.0010766	1.92665	0.0026834	4.30766
	ARHL	1385	324	590	54.92	0.0001476	5e-06	29.2833	0.0007192	1.92737	0.0018786	4.30953
	PGNY	1386	532	969	54.9	0.0002424	8.3e-06	29.2763	0.0011808	1.92855	0.0029111	4.31245
	PHMI	1387	362	660	54.85	0.0001649	5.6e-06	29.2477	0.0008033	1.92935	0.0020725	4.31452
	VRSY	1388	296	540	54.81	0.0001349	4.6e-06	29.2298	0.0006567	1.93001	0.0017338	4.31625
	AWAY	1389	388	708	54.8	0.0001768	6e-06	29.2231	0.0008607	1.93087	0.0022037	4.31846
	VQAL	1390	476	869	54.78	0.0002169	7.4e-06	29.2089	0.0010558	1.93192	0.0026395	4.32109
	VKGL	1391	408	745	54.77	0.0001859	6.4e-06	29.2033	0.0009049	1.93283	0.0023038	4.3234
	AMHL	1392	498	910	54.73	0.0002269	7.8e-06	29.182	0.0011043	1.93393	0.0027467	4.32615
	AYNI	1393	465	850	54.71	0.0002119	7.3e-06	29.1717	0.001031	1.93496	0.0025856	4.32873
	PPAY	1394	338	618	54.69	0.000154	5.3e-06	29.1646	0.0007494	1.93571	0.0019503	4.33068
	PPGY	1395	351	642	54.67	0.0001599	5.5e-06	29.1541	0.0007781	1.93649	0.0020166	4.3327
	PRLI	1396	336	615	54.63	0.0001531	5.3e-06	29.1334	0.0007447	1.93724	0.0019401	4.33464
	PVEM	1397	402	736	54.62	0.0001832	6.3e-06	29.1257	0.0008909	1.93813	0.0022738	4.33691
	PSKI	1398	503	921	54.61	0.0002292	7.9e-06	29.123	0.0011147	1.93924	0.002771	4.33968
	VHAL	1399	517	947	54.59	0.0002355	8.1e-06	29.1117	0.0011456	1.94039	0.0028388	4.34252
	PLDF	1400	482	883	54.59	0.0002196	7.5e-06	29.1081	0.001068	1.94145	0.0026688	4.34519
	VAAL	1401	471	863	54.58	0.0002146	7.4e-06	29.103	0.0010436	1.9425	0.002615	4.34781
	PLRQ	1402	546	1001	54.55	0.0002488	8.6e-06	29.0862	0.0012095	1.94371	0.0029784	4.35078
	PAWV	1403	456	836	54.55	0.0002078	7.1e-06	29.0862	0.0010102	1.94472	0.0025415	4.35332
	PSWV	1404	499	915	54.54	0.0002273	7.8e-06	29.0809	0.0011054	1.94582	0.0027516	4.35608
	IRHY	1405	458	840	54.52	0.0002087	7.2e-06	29.0746	0.0010145	1.94684	0.0025513	4.35863
	PLRF	1406	410	752	54.52	0.0001868	6.4e-06	29.0733	0.0009081	1.94775	0.0023137	4.36094
	IAWL	1407	357	655	54.5	0.0001627	5.6e-06	29.0639	0.0007907	1.94854	0.0020471	4.36299
	PSRI	1408	477	876	54.45	0.0002173	7.5e-06	29.0363	0.0010562	1.94959	0.0026444	4.36563
	VMHL	1409	465	854	54.45	0.0002119	7.3e-06	29.0351	0.0010296	1.95062	0.0025856	4.36822
	VGWL	1410	461	847	54.43	0.00021	7.2e-06	29.0232	0.0010206	1.95164	0.002566	4.37078
	VMAM	1411	383	704	54.4	0.0001745	6e-06	29.0104	0.0008478	1.95249	0.0021785	4.37296
	AIPY	1412	453	833	54.38	0.0002064	7.1e-06	28.9989	0.0010026	1.95349	0.0025267	4.37549
	IRHI	1413	467	859	54.37	0.0002128	7.3e-06	28.9902	0.0010335	1.95453	0.0025955	4.37809
	PEWM	1414	312	574	54.36	0.0001421	4.9e-06	28.9848	0.0006905	1.95522	0.0018167	4.3799
	AMPY	1415	439	808	54.33	0.0002	6.9e-06	28.9722	0.0009714	1.95619	0.0024577	4.38236
	VRNF	1416	358	659	54.32	0.0001631	5.6e-06	28.9685	0.0007921	1.95698	0.0020522	4.38441
	VFSL	1417	289	532	54.32	0.0001317	4.5e-06	28.9677	0.0006394	1.95762	0.0016973	4.38611
	VRFM	1418	315	580	54.31	0.0001435	5e-06	28.9608	0.0006969	1.95832	0.0018322	4.38794
	PQWV	1419	385	709	54.3	0.0001754	6.1e-06	28.9562	0.0008518	1.95917	0.0021886	4.39013
	PTNY	1420	482	888	54.28	0.0002196	7.6e-06	28.9442	0.0010662	1.96024	0.0026688	4.3928
	AFGM	1421	463	853	54.28	0.0002109	7.3e-06	28.9441	0.0010242	1.96126	0.0025758	4.39537
	IFNL	1422	349	643	54.28	0.000159	5.5e-06	28.9429	0.000772	1.96203	0.0020065	4.39738
	PFAH	1423	416	767	54.24	0.0001895	6.6e-06	28.9218	0.00092	1.96295	0.0023436	4.39972
	PPAM	1424	288	531	54.24	0.0001312	4.5e-06	28.9218	0.0006369	1.96359	0.0016921	4.40142
	WRAM	1425	414	764	54.19	0.0001886	6.5e-06	28.8958	0.0009153	1.9645	0.0023337	4.40375
	TYWL	1426	370	683	54.17	0.0001686	5.8e-06	28.8874	0.000818	1.96532	0.002113	4.40586
	MRPY	1427	501	925	54.16	0.0002283	7.9e-06	28.8818	0.0011075	1.96643	0.0027613	4.40862
	VLAL	1428	228	421	54.16	0.0001039	3.6e-06	28.8789	0.000504	1.96693	0.0013746	4.41
	VSAL	1429	439	811	54.13	0.0002	6.9e-06	28.865	0.0009703	1.9679	0.0024577	4.41246
	PRWS	1430	457	845	54.08	0.0002082	7.2e-06	28.8395	0.0010098	1.96891	0.0025464	4.415
	PVYM	1431	431	797	54.08	0.0001964	6.8e-06	28.8368	0.0009524	1.96987	0.0024181	4.41742
	AMNI	1432	438	810	54.07	0.0001996	6.9e-06	28.8348	0.0009678	1.97083	0.0024527	4.41987
	PMQW	1433	268	496	54.03	0.0001221	4.2e-06	28.8125	0.000592	1.97143	0.0015873	4.42146
	VKAM	1434	450	833	54.02	0.000205	7.1e-06	28.8068	0.000994	1.97242	0.0025119	4.42397
	PWHQ	1435	316	585	54.02	0.000144	5e-06	28.8044	0.000698	1.97312	0.0018374	4.42581
	IYWI	1436	258	478	53.97	0.0001175	4.1e-06	28.7819	0.0005698	1.97369	0.0015345	4.42735
	PREV	1437	517	958	53.97	0.0002355	8.2e-06	28.7775	0.0011417	1.97483	0.0028388	4.43018
	PHYY	1438	362	671	53.95	0.0001649	5.7e-06	28.7683	0.0007993	1.97563	0.0020725	4.43226
	PQKM	1439	328	608	53.95	0.0001494	5.2e-06	28.7672	0.0007242	1.97635	0.0018991	4.43416
	PQEY	1440	323	599	53.92	0.0001472	5.1e-06	28.7543	0.0007131	1.97707	0.0018734	4.43603
	LRGL	1441	248	460	53.91	0.000113	3.9e-06	28.7489	0.0005475	1.97761	0.0014815	4.43751
	PVFL	1442	277	514	53.89	0.0001262	4.4e-06	28.7372	0.0006114	1.97822	0.0016346	4.43915
	PRNH	1443	525	975	53.85	0.0002392	8.3e-06	28.7133	0.0011586	1.97938	0.0028774	4.44202
	VHNL	1444	534	992	53.83	0.0002433	8.5e-06	28.705	0.0011783	1.98056	0.0029208	4.44494
	PMTY	1445	438	814	53.81	0.0001996	7e-06	28.6931	0.0009664	1.98153	0.0024527	4.4474
	PAGQ	1446	486	904	53.76	0.0002214	7.7e-06	28.6679	0.001072	1.9826	0.0026883	4.45008
	PRDW	1447	480	893	53.75	0.0002187	7.6e-06	28.6627	0.0010587	1.98366	0.002659	4.45274
	AHGL	1448	559	1041	53.7	0.0002547	8.9e-06	28.6344	0.0012326	1.98489	0.0030407	4.45578
	PINQ	1449	371	691	53.69	0.000169	5.9e-06	28.6301	0.000818	1.98571	0.002118	4.4579
	PHLL	1450	510	950	53.68	0.0002324	8.1e-06	28.6269	0.0011245	1.98683	0.0028049	4.46071
	PLNH	1451	503	937	53.68	0.0002292	8e-06	28.6257	0.001109	1.98794	0.002771	4.46348
	PFLM	1452	387	721	53.68	0.0001763	6.2e-06	28.6222	0.0008532	1.9888	0.0021986	4.46568
	PLWF	1453	351	654	53.67	0.0001599	5.6e-06	28.6192	0.0007738	1.98957	0.0020166	4.46769
	PSDY	1454	504	940	53.62	0.0002296	8e-06	28.5911	0.0011108	1.99068	0.0027758	4.47047
	AYPY	1455	458	856	53.5	0.0002087	7.3e-06	28.5312	0.0010088	1.99169	0.0025513	4.47302
	PHGV	1456	511	956	53.45	0.0002328	8.2e-06	28.503	0.0011252	1.99281	0.0028097	4.47583
	ALYS	1457	420	786	53.44	0.0001914	6.7e-06	28.4941	0.0009247	1.99374	0.0023635	4.47819
	PLPH	1458	495	927	53.4	0.0002255	7.9e-06	28.4743	0.0010897	1.99483	0.0027321	4.48093
	PHQY	1459	338	633	53.4	0.000154	5.4e-06	28.4735	0.000744	1.99557	0.0019503	4.48288
	PSPQ	1460	496	929	53.39	0.000226	7.9e-06	28.4704	0.0010918	1.99667	0.002737	4.48561
	MRGM	1461	426	798	53.38	0.0001941	6.8e-06	28.4665	0.0009377	1.9976	0.0023933	4.48801
	AKWI	1462	316	592	53.38	0.000144	5.1e-06	28.4638	0.0006955	1.9983	0.0018374	4.48984
	PHQI	1463	352	660	53.33	0.0001604	5.6e-06	28.4398	0.0007746	1.99907	0.0020217	4.49187
	PVKL	1464	492	923	53.3	0.0002242	7.9e-06	28.4244	0.0010825	2.00016	0.0027175	4.49458
	IMNL	1465	332	624	53.21	0.0001513	5.3e-06	28.3714	0.00073	2.00089	0.0019196	4.4965
	IYAM	1466	302	568	53.17	0.0001376	4.9e-06	28.3522	0.0006639	2.00155	0.001765	4.49827
	PAHF	1467	422	794	53.15	0.0001923	6.8e-06	28.3413	0.0009277	2.00248	0.0023735	4.50064
	IMWM	1468	228	429	53.15	0.0001039	3.7e-06	28.3404	0.0005012	2.00298	0.0013746	4.50202
	PRFQ	1469	466	877	53.14	0.0002123	7.5e-06	28.3344	0.0010243	2.004	0.0025905	4.50461
	PRQF	1470	323	608	53.13	0.0001472	5.2e-06	28.3287	0.0007099	2.00471	0.0018734	4.50648
	PGNI	1471	507	955	53.09	0.000231	8.2e-06	28.3095	0.0011141	2.00583	0.0027904	4.50927
	PGEL	1472	533	1004	53.09	0.0002428	8.6e-06	28.3088	0.0011713	2.007	0.0029159	4.51219
	PLMF	1473	351	662	53.02	0.0001599	5.7e-06	28.2733	0.000771	2.00777	0.0020166	4.5142
	PALM	1474	467	881	53.01	0.0002128	7.5e-06	28.2663	0.0010258	2.00879	0.0025955	4.5168
	PQRY	1475	486	917	53	0.0002214	7.8e-06	28.2615	0.0010674	2.00986	0.0026883	4.51949
	PQDY	1476	337	636	52.99	0.0001535	5.4e-06	28.2553	0.0007401	2.0106	0.0019452	4.52143
	PLFQ	1477	464	876	52.97	0.0002114	7.5e-06	28.245	0.0010189	2.01162	0.0025807	4.52401
	PSKY	1478	524	990	52.93	0.0002387	8.5e-06	28.2243	0.0011505	2.01277	0.0028726	4.52689
	AVAM	1479	432	817	52.88	0.0001968	7e-06	28.1961	0.0009482	2.01372	0.0024231	4.52931
	AQPL	1480	517	978	52.86	0.0002355	8.4e-06	28.189	0.0011347	2.01485	0.0028388	4.53215
	PSSW	1481	536	1015	52.81	0.0002442	8.7e-06	28.1596	0.001176	2.01603	0.0029304	4.53508
	PIDM	1482	314	595	52.77	0.0001431	5.1e-06	28.1411	0.0006888	2.01672	0.001827	4.5369
	PASW	1483	505	957	52.77	0.0002301	8.2e-06	28.1389	0.0011077	2.01783	0.0027807	4.53969
	PKLY	1484	414	785	52.74	0.0001886	6.7e-06	28.1228	0.000908	2.01873	0.0023337	4.54202
	LRGI	1485	339	643	52.72	0.0001545	5.5e-06	28.1136	0.0007434	2.01948	0.0019554	4.54397
	VLHM	1486	485	920	52.72	0.000221	7.9e-06	28.1113	0.0010635	2.02054	0.0026834	4.54666
	PYCL	1487	363	689	52.69	0.0001654	5.9e-06	28.0941	0.0007959	2.02134	0.0020776	4.54874
	PHFY	1488	374	710	52.68	0.0001704	6.1e-06	28.0893	0.0008199	2.02216	0.0021332	4.55087
	PMPQ	1489	345	655	52.67	0.0001572	5.6e-06	28.087	0.0007563	2.02291	0.0019861	4.55285
	PIYM	1490	339	644	52.64	0.0001545	5.5e-06	28.0699	0.0007431	2.02366	0.0019554	4.55481
	PLWS	1491	481	914	52.63	0.0002191	7.8e-06	28.0625	0.0010542	2.02471	0.0026639	4.55747
	PMQQ	1492	271	515	52.62	0.0001235	4.4e-06	28.0601	0.0005939	2.02531	0.0016031	4.55908
	PYHV	1493	424	806	52.61	0.0001932	6.9e-06	28.0517	0.0009292	2.02623	0.0023834	4.56146
	PWAH	1494	407	774	52.58	0.0001854	6.6e-06	28.0402	0.0008918	2.02713	0.0022988	4.56376
	AMGI	1495	490	932	52.58	0.0002232	8e-06	28.0355	0.0010736	2.0282	0.0027078	4.56647
	VFNY	1496	409	778	52.57	0.0001863	6.6e-06	28.0331	0.0008961	2.0291	0.0023088	4.56878
	PQQY	1497	317	603	52.57	0.0001444	5.2e-06	28.033	0.0006946	2.02979	0.0018425	4.57062
	PLGS	1498	533	1014	52.56	0.0002428	8.7e-06	28.0296	0.0011678	2.03096	0.0029159	4.57353
	ARHM	1499	380	723	52.56	0.0001731	6.2e-06	28.0268	0.0008325	2.03179	0.0021634	4.5757
	PSGQ	1500	545	1037	52.56	0.0002483	8.9e-06	28.025	0.001194	2.03299	0.0029736	4.57867
	VMWY	1501	248	472	52.54	0.000113	4e-06	28.018	0.0005433	2.03353	0.0014815	4.58015
	VLGI	1502	418	796	52.51	0.0001904	6.8e-06	28.0021	0.0009156	2.03444	0.0023536	4.58251
	VMSL	1503	305	581	52.5	0.000139	5e-06	27.9931	0.000668	2.03511	0.0017805	4.58429
	PQHF	1504	307	585	52.48	0.0001399	5e-06	27.984	0.0006723	2.03578	0.0017909	4.58608
	IRFM	1505	318	606	52.48	0.0001449	5.2e-06	27.9822	0.0006964	2.03648	0.0018477	4.58793
	PNHL	1506	510	972	52.47	0.0002324	8.3e-06	27.979	0.0011168	2.0376	0.0028049	4.59073
	AFGI	1507	457	871	52.47	0.0002082	7.4e-06	27.9786	0.0010007	2.0386	0.0025464	4.59328
	AKAI	1508	384	732	52.46	0.000175	6.3e-06	27.9736	0.0008408	2.03944	0.0021836	4.59546
	PKKY	1509	228	435	52.41	0.0001039	3.7e-06	27.9494	0.0004991	2.03994	0.0013746	4.59683
	PSPV	1510	548	1046	52.39	0.0002497	8.9e-06	27.9368	0.0011995	2.04114	0.002988	4.59982
	AAWL	1511	417	796	52.39	0.00019	6.8e-06	27.9351	0.0009127	2.04205	0.0023486	4.60217
	PIML	1512	342	653	52.37	0.0001558	5.6e-06	27.928	0.0007485	2.0428	0.0019708	4.60414
	PSLM	1513	475	907	52.37	0.0002164	7.7e-06	27.9263	0.0010396	2.04384	0.0026346	4.60678
	IYAL	1514	281	537	52.33	0.000128	4.6e-06	27.9036	0.0006148	2.04445	0.0016555	4.60843
	AMGM	1515	484	925	52.32	0.0002205	7.9e-06	27.9017	0.001059	2.04551	0.0026786	4.61111
	PNPM	1516	385	736	52.31	0.0001754	6.3e-06	27.894	0.0008423	2.04635	0.0021886	4.6133
	PWEQ	1517	284	544	52.21	0.0001294	4.6e-06	27.8386	0.000621	2.04698	0.0016712	4.61497
	PEWI	1518	346	663	52.19	0.0001576	5.7e-06	27.8285	0.0007564	2.04773	0.0019912	4.61696
	PEHL	1519	492	943	52.17	0.0002242	8.1e-06	27.8215	0.0010755	2.04881	0.0027175	4.61968
	PMLY	1520	352	675	52.15	0.0001604	5.8e-06	27.8078	0.0007694	2.04958	0.0020217	4.6217
	PASQ	1521	522	1002	52.1	0.0002378	8.6e-06	27.7799	0.0011406	2.05072	0.0028629	4.62456
	AYSI	1522	499	958	52.09	0.0002273	8.2e-06	27.7756	0.0010903	2.05181	0.0027516	4.62732
	PMWS	1523	419	805	52.05	0.0001909	6.9e-06	27.7553	0.0009153	2.05272	0.0023586	4.62967
	PSPW	1524	491	945	51.96	0.0002237	8.1e-06	27.7062	0.001072	2.05379	0.0027127	4.63239
	PFEQ	1525	255	491	51.93	0.0001162	4.2e-06	27.694	0.0005567	2.05435	0.0015186	4.63391
	PYLY	1526	406	782	51.92	0.000185	6.7e-06	27.6852	0.0008862	2.05524	0.0022938	4.6362
	AYPI	1527	434	836	51.91	0.0001977	7.1e-06	27.6829	0.0009473	2.05619	0.002433	4.63863
	PCAM	1528	192	370	51.89	8.75e-05	3.2e-06	27.6711	0.000419	2.0566	0.0011793	4.63981
	PRPH	1529	498	960	51.88	0.0002269	8.2e-06	27.6621	0.0010868	2.05769	0.0027467	4.64256
	VHWI	1530	381	735	51.84	0.0001736	6.3e-06	27.6417	0.0008313	2.05852	0.0021685	4.64473
	ASNL	1531	505	975	51.79	0.0002301	8.3e-06	27.6194	0.0011015	2.05962	0.0027807	4.64751
	PIYL	1532	338	653	51.76	0.000154	5.6e-06	27.6014	0.0007371	2.06036	0.0019503	4.64946
	PRYW	1533	428	827	51.75	0.000195	7.1e-06	27.5973	0.0009334	2.06129	0.0024032	4.65186
	PIYY	1534	344	665	51.73	0.0001567	5.7e-06	27.5845	0.0007501	2.06204	0.001981	4.65384
	PNSM	1535	498	963	51.71	0.0002269	8.2e-06	27.576	0.0010858	2.06313	0.0027467	4.65659
	AQGL	1536	529	1023	51.71	0.000241	8.7e-06	27.5745	0.0011533	2.06428	0.0028967	4.65949
	PWQQ	1537	274	530	51.7	0.0001248	4.5e-06	27.5678	0.0005973	2.06488	0.0016188	4.6611
	PNWY	1538	368	712	51.69	0.0001677	6.1e-06	27.561	0.0008022	2.06568	0.0021029	4.66321
	VLSL	1539	215	416	51.68	9.8e-05	3.6e-06	27.5596	0.0004687	2.06615	0.0013045	4.66451
	ELRA	1540	477	923	51.68	0.0002173	7.9e-06	27.5578	0.0010398	2.06719	0.0026444	4.66716
	PVDM	1541	422	817	51.65	0.0001923	7e-06	27.5434	0.0009197	2.06811	0.0023735	4.66953
	AFNY	1542	393	761	51.64	0.0001791	6.5e-06	27.5382	0.0008565	2.06897	0.0022287	4.67176
	AVNL	1543	409	792	51.64	0.0001863	6.8e-06	27.5376	0.0008913	2.06986	0.0023088	4.67407
	MRGI	1544	365	707	51.63	0.0001663	6e-06	27.5297	0.0007954	2.07065	0.0020877	4.67615
	ARNI	1545	286	554	51.62	0.0001303	4.7e-06	27.5286	0.0006232	2.07128	0.0016817	4.67784
	PLKF	1546	435	844	51.54	0.0001982	7.2e-06	27.4837	0.0009474	2.07222	0.0024379	4.68027
	PAEY	1547	406	788	51.52	0.000185	6.7e-06	27.4744	0.0008842	2.07311	0.0022938	4.68257
	VMNI	1548	411	798	51.5	0.0001873	6.8e-06	27.4642	0.000895	2.074	0.0023187	4.68489
	PVRM	1549	482	936	51.5	0.0002196	8e-06	27.4599	0.0010495	2.07505	0.0026688	4.68756
	PGSM	1550	522	1014	51.48	0.0002378	8.7e-06	27.4511	0.0011365	2.07619	0.0028629	4.69042
	AFGY	1551	467	908	51.43	0.0002128	7.8e-06	27.4258	0.0010165	2.07721	0.0025955	4.69301
	PQRI	1552	459	893	51.4	0.0002091	7.6e-06	27.4087	0.0009989	2.07821	0.0025562	4.69557
	PVMM	1553	332	646	51.39	0.0001513	5.5e-06	27.4052	0.0007225	2.07893	0.0019196	4.69749
	ALPI	1554	480	934	51.39	0.0002187	8e-06	27.4045	0.0010445	2.07997	0.002659	4.70015
	ALWI	1555	285	555	51.35	0.0001298	4.7e-06	27.3829	0.0006201	2.08059	0.0016765	4.70182
	VRWV	1556	324	631	51.35	0.0001476	5.4e-06	27.3806	0.0007049	2.0813	0.0018786	4.7037
	IWWM	1557	191	372	51.34	8.7e-05	3.2e-06	27.379	0.0004155	2.08171	0.0011738	4.70488
	VWGM	1558	426	831	51.26	0.0001941	7.1e-06	27.3361	0.0009263	2.08264	0.0023933	4.70727
	AKNM	1559	396	773	51.23	0.0001804	6.6e-06	27.3177	0.0008609	2.0835	0.0022438	4.70951
	VYWQ	1560	336	656	51.22	0.0001531	5.6e-06	27.3126	0.0007304	2.08423	0.0019401	4.71145
	VFAY	1561	230	450	51.11	0.0001048	3.8e-06	27.2548	0.0004997	2.08473	0.0013853	4.71284
	PADY	1562	391	765	51.11	0.0001781	6.5e-06	27.2548	0.0008495	2.08558	0.0022187	4.71506
	ARWI	1563	234	458	51.09	0.0001066	3.9e-06	27.2445	0.0005083	2.08609	0.0014068	4.71647
	AMGY	1564	459	899	51.06	0.0002091	7.7e-06	27.2258	0.0009969	2.08709	0.0025562	4.71902
	PCNL	1565	366	717	51.05	0.0001668	6.1e-06	27.2201	0.0007948	2.08788	0.0020927	4.72111
	PRFF	1566	271	531	51.04	0.0001235	4.5e-06	27.2146	0.0005885	2.08847	0.0016031	4.72272
	PCSL	1567	475	931	51.02	0.0002164	8e-06	27.2064	0.0010314	2.0895	0.0026346	4.72535
	PQKY	1568	378	741	51.01	0.0001722	6.3e-06	27.202	0.0008207	2.09032	0.0021533	4.72751
	PSCL	1569	506	992	51.01	0.0002305	8.5e-06	27.1999	0.0010986	2.09142	0.0027855	4.73029
	MRNL	1570	356	698	51	0.0001622	6e-06	27.1971	0.0007729	2.09219	0.0020421	4.73233
	PHMY	1571	361	708	50.99	0.0001645	6e-06	27.1895	0.0007837	2.09298	0.0020674	4.7344
	PQNQ	1572	310	608	50.99	0.0001412	5.2e-06	27.1885	0.000673	2.09365	0.0018064	4.73621
	PQSQ	1573	440	863	50.98	0.0002005	7.4e-06	27.1875	0.0009552	2.0946	0.0024626	4.73867
	PVWW	1574	341	669	50.97	0.0001554	5.7e-06	27.1804	0.0007402	2.09534	0.0019657	4.74063
	PVRY	1575	480	942	50.96	0.0002187	8e-06	27.1718	0.0010419	2.09639	0.002659	4.74329
	IWGL	1576	415	815	50.92	0.0001891	7e-06	27.153	0.0009006	2.09729	0.0023387	4.74563
	IAWM	1577	278	546	50.92	0.0001267	4.7e-06	27.1506	0.0006033	2.09789	0.0016398	4.74727
	PMYF	1578	283	556	50.9	0.0001289	4.8e-06	27.1418	0.0006141	2.0985	0.001666	4.74894
	PVQM	1579	400	786	50.89	0.0001822	6.7e-06	27.1372	0.0008679	2.09937	0.0022638	4.7512
	PFQQ	1580	258	507	50.89	0.0001175	4.3e-06	27.1356	0.0005598	2.09993	0.0015345	4.75274
	PSSQ	1581	540	1062	50.85	0.000246	9.1e-06	27.1142	0.0011713	2.1011	0.0029496	4.75569
	IRWF	1582	318	626	50.8	0.0001449	5.3e-06	27.0882	0.0006896	2.10179	0.0018477	4.75753
	VAWI	1583	320	630	50.79	0.0001458	5.4e-06	27.0855	0.0006939	2.10249	0.001858	4.75939
	PLSH	1584	512	1008	50.79	0.0002333	8.6e-06	27.0855	0.0011102	2.1036	0.0028146	4.76221
	ARWY	1585	336	662	50.76	0.0001531	5.7e-06	27.0651	0.0007284	2.10433	0.0019401	4.76415
	ILWM	1586	277	546	50.73	0.0001262	4.7e-06	27.053	0.0006004	2.10493	0.0016346	4.76578
	VRML	1587	210	414	50.72	9.57e-05	3.5e-06	27.0487	0.0004552	2.10538	0.0012774	4.76706
	PLMV	1588	445	878	50.68	0.0002027	7.5e-06	27.0267	0.0009643	2.10635	0.0024873	4.76955
	VFPL	1589	467	922	50.65	0.0002128	7.9e-06	27.0093	0.0010118	2.10736	0.0025955	4.77214
	PWLI	1590	362	715	50.63	0.0001649	6.1e-06	26.9979	0.0007842	2.10814	0.0020725	4.77421
	PTWL	1591	413	816	50.61	0.0001882	7e-06	26.989	0.0008946	2.10904	0.0023287	4.77654
	PLDW	1592	430	850	50.59	0.0001959	7.3e-06	26.976	0.0009313	2.10997	0.0024131	4.77896
	AMPM	1593	372	736	50.54	0.0001695	6.3e-06	26.9521	0.0008055	2.11077	0.0021231	4.78108
	AVPY	1594	479	948	50.53	0.0002182	8.1e-06	26.9436	0.001037	2.11181	0.0026542	4.78373
	IRFL	1595	207	410	50.49	9.43e-05	3.5e-06	26.9224	0.000448	2.11226	0.0012611	4.78499
	PLRV	1596	418	828	50.48	0.0001904	7.1e-06	26.9199	0.0009047	2.11316	0.0023536	4.78735
	PLTQ	1597	488	967	50.47	0.0002223	8.3e-06	26.9105	0.0010561	2.11422	0.0026981	4.79005
	VFGM	1598	435	862	50.46	0.0001982	7.4e-06	26.9098	0.0009414	2.11516	0.0024379	4.79248
	AWNY	1599	389	771	50.45	0.0001772	6.6e-06	26.9044	0.0008418	2.116	0.0022087	4.79469
	ALHS	1600	502	996	50.4	0.0002287	8.5e-06	26.8765	0.001086	2.11709	0.0027661	4.79746
	VWPL	1601	449	891	50.39	0.0002046	7.6e-06	26.8718	0.0009713	2.11806	0.002507	4.79997
	ALHM	1602	456	905	50.39	0.0002078	7.7e-06	26.8685	0.0009864	2.11905	0.0025415	4.80251
	PLAA	1603	500	993	50.35	0.0002278	8.5e-06	26.8503	0.0010814	2.12013	0.0027564	4.80526
	ALYG	1604	470	934	50.32	0.0002141	8e-06	26.8336	0.0010163	2.12114	0.0026101	4.80787
	PLHS	1605	513	1020	50.29	0.0002337	8.7e-06	26.8191	0.0011091	2.12225	0.0028194	4.81069
	PIKL	1606	432	859	50.29	0.0001968	7.3e-06	26.8175	0.0009339	2.12319	0.0024231	4.81312
	PVWQ	1607	359	714	50.28	0.0001636	6.1e-06	26.8117	0.0007761	2.12396	0.0020573	4.81517
	AMSM	1608	452	900	50.22	0.0002059	7.7e-06	26.7808	0.0009768	2.12494	0.0025218	4.81769
	PSHF	1609	468	932	50.21	0.0002132	8e-06	26.7767	0.0010113	2.12595	0.0026004	4.8203
	PCAY	1610	196	391	50.13	8.93e-05	3.3e-06	26.7305	0.0004233	2.12637	0.0012012	4.8215
	PYTY	1611	410	818	50.12	0.0001868	7e-06	26.7275	0.0008855	2.12726	0.0023137	4.82381
	VFAI	1612	235	469	50.11	0.0001071	4e-06	26.7192	0.0005075	2.12777	0.0014121	4.82522
	VLAI	1613	274	547	50.09	0.0001248	4.7e-06	26.711	0.0005916	2.12836	0.0016188	4.82684
	WWGL	1614	400	799	50.06	0.0001822	6.8e-06	26.6957	0.0008636	2.12922	0.0022638	4.82911
	PMEW	1615	279	558	50	0.0001271	4.8e-06	26.6623	0.0006021	2.12982	0.0016451	4.83075
	PGKL	1616	484	968	50	0.0002205	8.3e-06	26.6623	0.0010445	2.13087	0.0026786	4.83343
	AWWL	1617	352	704	50	0.0001604	6e-06	26.6623	0.0007596	2.13163	0.0020217	4.83545
	LRNI	1618	322	644	50	0.0001467	5.5e-06	26.6623	0.0006949	2.13232	0.0018683	4.83732
	AHAY	1619	434	868	50	0.0001977	7.4e-06	26.6623	0.0009366	2.13326	0.002433	4.83975
	PKHQ	1620	310	620	50	0.0001412	5.3e-06	26.6623	0.000669	2.13393	0.0018064	4.84156
	PCAI	1621	208	416	50	9.48e-05	3.6e-06	26.6623	0.0004489	2.13438	0.0012666	4.84282
	LYGL	1622	385	771	49.94	0.0001754	6.6e-06	26.6277	0.0008305	2.13521	0.0021886	4.84501
	IRWV	1623	350	701	49.93	0.0001595	6e-06	26.6243	0.000755	2.13596	0.0020115	4.84702
	ILGL	1624	326	653	49.92	0.0001485	5.6e-06	26.6215	0.0007032	2.13667	0.0018888	4.84891
	PGGM	1625	472	946	49.89	0.000215	8.1e-06	26.6059	0.001018	2.13768	0.0026199	4.85153
	PIRM	1626	434	871	49.83	0.0001977	7.4e-06	26.5705	0.0009356	2.13862	0.002433	4.85397
	VLPL	1627	420	843	49.82	0.0001914	7.2e-06	26.5674	0.0009054	2.13953	0.0023635	4.85633
	VMAY	1628	314	631	49.76	0.0001431	5.4e-06	26.5355	0.0006767	2.1402	0.001827	4.85816
	IWNM	1629	349	702	49.72	0.000159	6e-06	26.5104	0.0007519	2.14095	0.0020065	4.86016
	PLYV	1630	422	849	49.71	0.0001923	7.3e-06	26.5053	0.0009091	2.14186	0.0023735	4.86254
	IRML	1631	241	485	49.69	0.0001098	4.1e-06	26.4974	0.0005191	2.14238	0.0014442	4.86398
	IKNL	1632	426	858	49.65	0.0001941	7.3e-06	26.4759	0.0009174	2.1433	0.0023933	4.86637
	PMAS	1633	484	976	49.59	0.0002205	8.3e-06	26.4438	0.0010419	2.14434	0.0026786	4.86905
	PPGM	1634	284	573	49.56	0.0001294	4.9e-06	26.4296	0.0006113	2.14495	0.0016712	4.87072
	LYWL	1635	216	436	49.54	9.84e-05	3.7e-06	26.4177	0.0004648	2.14542	0.0013099	4.87203
	AWNI	1636	406	820	49.51	0.000185	7e-06	26.4022	0.0008736	2.14629	0.0022938	4.87433
	PYYQ	1637	326	659	49.47	0.0001485	5.6e-06	26.3791	0.0007013	2.14699	0.0018888	4.87622
	VWSM	1638	369	746	49.46	0.0001681	6.4e-06	26.3764	0.0007937	2.14779	0.0021079	4.87832
	AFPM	1639	360	728	49.45	0.000164	6.2e-06	26.3693	0.0007743	2.14856	0.0020624	4.88039
	IHWL	1640	357	722	49.45	0.0001627	6.2e-06	26.3669	0.0007678	2.14933	0.0020471	4.88243
	VRFL	1641	171	346	49.42	7.79e-05	3e-06	26.3541	0.0003677	2.1497	0.0010633	4.8835
	PGWY	1642	407	824	49.39	0.0001854	7e-06	26.3387	0.0008751	2.15057	0.0022988	4.8858
	PKWW	1643	278	563	49.38	0.0001267	4.8e-06	26.3308	0.0005977	2.15117	0.0016398	4.88744
	WFGL	1644	354	717	49.37	0.0001613	6.1e-06	26.3276	0.000761	2.15193	0.0020319	4.88947
	PSDI	1645	468	948	49.37	0.0002132	8.1e-06	26.3248	0.0010061	2.15294	0.0026004	4.89207
	IRYI	1646	346	701	49.36	0.0001576	6e-06	26.32	0.0007438	2.15368	0.0019912	4.89406
	AIAM	1647	344	697	49.35	0.0001567	6e-06	26.318	0.0007394	2.15442	0.001981	4.89604
	ALWL	1648	216	438	49.32	9.84e-05	3.7e-06	26.2971	0.0004642	2.15488	0.0013099	4.89735
	VRWQ	1649	429	870	49.31	0.0001955	7.4e-06	26.2945	0.0009219	2.1558	0.0024082	4.89976
	PMRF	1650	380	771	49.29	0.0001731	6.6e-06	26.2819	0.0008165	2.15662	0.0021634	4.90192
	PESM	1651	444	901	49.28	0.0002023	7.7e-06	26.2776	0.000954	2.15758	0.0024824	4.9044
	PLRS	1652	434	881	49.26	0.0001977	7.5e-06	26.2689	0.0009324	2.15851	0.002433	4.90684
	AANL	1653	498	1012	49.21	0.0002269	8.6e-06	26.2408	0.0010695	2.15958	0.0027467	4.90958
	VLSM	1654	327	665	49.17	0.000149	5.7e-06	26.2213	0.0007021	2.16028	0.001894	4.91148
	PWLY	1655	352	716	49.16	0.0001604	6.1e-06	26.2155	0.0007557	2.16104	0.0020217	4.9135
	LRAI	1656	263	535	49.16	0.0001198	4.6e-06	26.2138	0.0005646	2.1616	0.0015609	4.91506
	VWWY	1657	232	472	49.15	0.0001057	4e-06	26.2104	0.0004981	2.1621	0.0013961	4.91646
	PRSV	1658	231	470	49.15	0.0001052	4e-06	26.2085	0.0004959	2.16259	0.0013907	4.91785
	VHWY	1659	345	702	49.15	0.0001572	6e-06	26.2065	0.0007406	2.16333	0.0019861	4.91983
	MRWI	1660	250	509	49.12	0.0001139	4.3e-06	26.1909	0.0005366	2.16387	0.0014921	4.92133
	PMMF	1661	250	509	49.12	0.0001139	4.3e-06	26.1909	0.0005366	2.16441	0.0014921	4.92282
	VREM	1662	444	904	49.12	0.0002023	7.7e-06	26.1904	0.000953	2.16536	0.0024824	4.9253
	ARSL	1663	165	336	49.11	7.52e-05	2.9e-06	26.1862	0.0003541	2.16571	0.0010299	4.92633
	PKYF	1664	328	668	49.1	0.0001494	5.7e-06	26.1833	0.0007039	2.16642	0.0018991	4.92823
	VQWY	1665	267	544	49.08	0.0001216	4.6e-06	26.1722	0.000573	2.16699	0.001582	4.92981
	PGYL	1666	478	974	49.08	0.0002178	8.3e-06	26.1696	0.0010257	2.16802	0.0026493	4.93246
	PGFL	1667	472	962	49.06	0.000215	8.2e-06	26.1634	0.0010128	2.16903	0.0026199	4.93508
	PHWF	1668	279	569	49.03	0.0001271	4.9e-06	26.1469	0.0005985	2.16963	0.0016451	4.93673
	IWHL	1669	377	769	49.02	0.0001718	6.6e-06	26.1422	0.0008087	2.17044	0.0021483	4.93887
	VFWQ	1670	300	612	49.02	0.0001367	5.2e-06	26.1395	0.0006435	2.17108	0.0017546	4.94063
	PMGH	1671	418	853	49	0.0001904	7.3e-06	26.1309	0.0008966	2.17198	0.0023536	4.94298
	VLHY	1672	442	902	49	0.0002014	7.7e-06	26.1302	0.000948	2.17293	0.0024725	4.94545
	PYGH	1673	436	890	48.99	0.0001986	7.6e-06	26.1231	0.0009351	2.17386	0.0024428	4.9479
	AWHL	1674	433	884	48.98	0.0001973	7.6e-06	26.1194	0.0009286	2.17479	0.002428	4.95033
	VWAI	1675	235	480	48.96	0.0001071	4.1e-06	26.1068	0.0005039	2.17529	0.0014121	4.95174
	AIGY	1676	444	907	48.95	0.0002023	7.7e-06	26.1038	0.000952	2.17624	0.0024824	4.95422
	PGQM	1677	387	791	48.93	0.0001763	6.8e-06	26.0893	0.0008297	2.17707	0.0021986	4.95642
	VKWY	1678	317	648	48.92	0.0001444	5.5e-06	26.0863	0.0006796	2.17775	0.0018425	4.95826
	PRCL	1679	440	900	48.89	0.0002005	7.7e-06	26.0698	0.0009431	2.1787	0.0024626	4.96072
	IRPY	1680	460	941	48.88	0.0002096	8e-06	26.0673	0.0009859	2.17968	0.0025611	4.96328
	VSWI	1681	349	714	48.88	0.000159	6.1e-06	26.0648	0.000748	2.18043	0.0020065	4.96529
	VMAI	1682	304	622	48.87	0.0001385	5.3e-06	26.0622	0.0006515	2.18108	0.0017753	4.96707
	AKPY	1683	430	881	48.81	0.0001959	7.5e-06	26.0268	0.0009212	2.182	0.0024131	4.96948
	AQWM	1684	299	613	48.78	0.0001362	5.2e-06	26.0099	0.0006404	2.18264	0.0017494	4.97123
	VRGF	1685	302	620	48.71	0.0001376	5.3e-06	25.9742	0.0006466	2.18329	0.001765	4.97299
	PMDF	1686	336	690	48.7	0.0001531	5.9e-06	25.9668	0.0007193	2.18401	0.0019401	4.97493
	IMWI	1687	203	417	48.68	9.25e-05	3.6e-06	25.959	0.0004345	2.18444	0.0012394	4.97617
	PINW	1688	331	680	48.68	0.0001508	5.8e-06	25.9565	0.0007085	2.18515	0.0019145	4.97809
	IQWM	1689	253	520	48.65	0.0001153	4.4e-06	25.9445	0.0005415	2.18569	0.001508	4.9796
	PLCL	1690	424	872	48.62	0.0001932	7.5e-06	25.9285	0.0009073	2.1866	0.0023834	4.98198
	IRSI	1691	312	643	48.52	0.0001421	5.5e-06	25.8745	0.0006672	2.18727	0.0018167	4.9838
	PASV	1692	515	1062	48.49	0.0002346	9.1e-06	25.8589	0.0011011	2.18837	0.0028291	4.98663
	PKAS	1693	442	912	48.46	0.0002014	7.8e-06	25.8437	0.0009448	2.18931	0.0024725	4.9891
	PVSW	1694	442	912	48.46	0.0002014	7.8e-06	25.8437	0.0009448	2.19026	0.0024725	4.99157
	PATI	1695	455	939	48.46	0.0002073	8e-06	25.8389	0.0009726	2.19123	0.0025365	4.99411
	PKMF	1696	262	541	48.43	0.0001194	4.6e-06	25.8245	0.0005599	2.19179	0.0015557	4.99566
	PYLI	1697	392	810	48.4	0.0001786	6.9e-06	25.8065	0.0008376	2.19263	0.0022237	4.99789
	VYHY	1698	380	786	48.35	0.0001731	6.7e-06	25.7803	0.0008117	2.19344	0.0021634	5.00005
	IRNF	1699	364	753	48.34	0.0001658	6.4e-06	25.7771	0.0007775	2.19422	0.0020826	5.00213
	AFWI	1700	218	451	48.34	9.93e-05	3.9e-06	25.7755	0.0004656	2.19468	0.0013207	5.00345
	IYSL	1701	311	644	48.29	0.0001417	5.5e-06	25.7515	0.0006641	2.19535	0.0018116	5.00526
	AIPM	1702	371	769	48.24	0.000169	6.6e-06	25.7262	0.0007919	2.19614	0.002118	5.00738
	PDNL	1703	467	968	48.24	0.0002128	8.3e-06	25.7258	0.0009969	2.19714	0.0025955	5.00998
	PEWY	1704	299	620	48.23	0.0001362	5.3e-06	25.7162	0.0006382	2.19778	0.0017494	5.01173
	VWHM	1705	339	703	48.22	0.0001545	6e-06	25.7141	0.0007235	2.1985	0.0019554	5.01368
	PPSL	1706	376	780	48.21	0.0001713	6.7e-06	25.7052	0.0008024	2.1993	0.0021433	5.01583
	PEPY	1707	320	664	48.19	0.0001458	5.7e-06	25.6986	0.0006828	2.19998	0.001858	5.01768
	VRSI	1708	221	459	48.15	0.0001007	3.9e-06	25.6748	0.0004715	2.20046	0.0013369	5.01902
	AHAM	1709	389	808	48.14	0.0001772	6.9e-06	25.6724	0.0008298	2.20129	0.0022087	5.02123
	ALSY	1710	394	819	48.11	0.0001795	7e-06	25.6531	0.0008403	2.20213	0.0022338	5.02346
	AYHM	1711	364	757	48.08	0.0001658	6.5e-06	25.6409	0.0007762	2.2029	0.0020826	5.02555
	AYSY	1712	450	936	48.08	0.000205	8e-06	25.6368	0.0009595	2.20386	0.0025119	5.02806
	PSTI	1713	490	1020	48.04	0.0002232	8.7e-06	25.6167	0.0010446	2.20491	0.0027078	5.03077
	TRWL	1714	352	733	48.02	0.0001604	6.3e-06	25.6075	0.0007503	2.20566	0.0020217	5.03279
	VRAQ	1715	479	998	48	0.0002182	8.5e-06	25.5937	0.0010208	2.20668	0.0026542	5.03544
	PHEI	1716	297	619	47.98	0.0001353	5.3e-06	25.5855	0.0006329	2.20731	0.001739	5.03718
	AHPL	1717	485	1011	47.97	0.000221	8.6e-06	25.581	0.0010335	2.20834	0.0026834	5.03986
	PWMQ	1718	269	561	47.95	0.0001226	4.8e-06	25.5692	0.0005731	2.20892	0.0015926	5.04146
	LKWL	1719	335	699	47.93	0.0001526	6e-06	25.5561	0.0007136	2.20963	0.001935	5.04339
	PQLM	1720	398	831	47.89	0.0001813	7.1e-06	25.5393	0.0008477	2.21048	0.0022538	5.04565
	PLFW	1721	351	733	47.89	0.0001599	6.3e-06	25.5347	0.0007475	2.21123	0.0020166	5.04766
	VKAY	1722	362	756	47.88	0.0001649	6.5e-06	25.5337	0.0007709	2.212	0.0020725	5.04973
	VFHM	1723	373	779	47.88	0.0001699	6.7e-06	25.5328	0.0007944	2.21279	0.0021281	5.05186
	AREL	1724	406	848	47.88	0.000185	7.2e-06	25.5304	0.0008646	2.21366	0.0022938	5.05416
	PWTY	1725	349	729	47.87	0.000159	6.2e-06	25.5285	0.0007432	2.2144	0.0020065	5.05616
	PYDF	1726	301	629	47.85	0.0001371	5.4e-06	25.5178	0.0006409	2.21504	0.0017598	5.05792
	PNPI	1727	375	784	47.83	0.0001709	6.7e-06	25.506	0.0007984	2.21584	0.0021382	5.06006
	AFNI	1728	375	784	47.83	0.0001709	6.7e-06	25.506	0.0007984	2.21664	0.0021382	5.0622
	PKFF	1729	273	571	47.81	0.0001244	4.9e-06	25.495	0.0005811	2.21722	0.0016136	5.06381
	PNYL	1730	445	931	47.8	0.0002027	8e-06	25.4881	0.0009472	2.21816	0.0024873	5.0663
	PHGQ	1731	367	768	47.79	0.0001672	6.6e-06	25.4819	0.0007811	2.21895	0.0020978	5.0684
	AFHL	1732	428	897	47.71	0.000195	7.7e-06	25.4436	0.0009105	2.21986	0.0024032	5.0708
	PWPW	1733	311	652	47.7	0.0001417	5.6e-06	25.4355	0.0006615	2.22052	0.0018116	5.07261
	PIFL	1734	229	481	47.61	0.0001043	4.1e-06	25.3874	0.0004868	2.221	0.00138	5.07399
	PEML	1735	394	828	47.58	0.0001795	7.1e-06	25.3743	0.0008375	2.22184	0.0022338	5.07623
	PMLI	1736	322	677	47.56	0.0001467	5.8e-06	25.3627	0.0006843	2.22253	0.0018683	5.07809
	PLDQ	1737	390	821	47.5	0.0001777	7e-06	25.3308	0.0008285	2.22335	0.0022137	5.08031
	AYAF	1738	342	720	47.5	0.0001558	6.2e-06	25.3292	0.0007265	2.22408	0.0019708	5.08228
	PKTY	1739	408	859	47.5	0.0001859	7.3e-06	25.3276	0.0008667	2.22495	0.0023038	5.08458
	PAYF	1740	340	716	47.49	0.0001549	6.1e-06	25.3217	0.0007222	2.22567	0.0019606	5.08654
	IRYY	1741	291	613	47.47	0.0001326	5.2e-06	25.314	0.0006181	2.22629	0.0017078	5.08825
	PAPW	1742	402	847	47.46	0.0001832	7.2e-06	25.3087	0.0008538	2.22714	0.0022738	5.09052
	PNML	1743	448	945	47.41	0.0002041	8.1e-06	25.2798	0.0009511	2.22809	0.0025021	5.09303
	PKLI	1744	354	747	47.39	0.0001613	6.4e-06	25.2703	0.0007515	2.22884	0.0020319	5.09506
	ALSI	1745	399	842	47.39	0.0001818	7.2e-06	25.269	0.000847	2.22969	0.0022588	5.09732
	PWRF	1746	387	817	47.37	0.0001763	7e-06	25.259	0.0008214	2.23051	0.0021986	5.09952
	IRAQ	1747	457	965	47.36	0.0002082	8.2e-06	25.2532	0.0009699	2.23148	0.0025464	5.10206
	VNWL	1748	349	737	47.35	0.000159	6.3e-06	25.2514	0.0007407	2.23222	0.0020065	5.10407
	LRHL	1749	281	594	47.31	0.000128	5.1e-06	25.226	0.0005962	2.23282	0.0016555	5.10572
	PHRY	1750	411	869	47.3	0.0001873	7.4e-06	25.2203	0.000872	2.23369	0.0023187	5.10804
	VKNY	1751	410	867	47.29	0.0001868	7.4e-06	25.2169	0.0008698	2.23456	0.0023137	5.11036
	AWGI	1752	418	884	47.29	0.0001904	7.6e-06	25.2146	0.0008867	2.23545	0.0023536	5.11271
	VYSI	1753	397	840	47.26	0.0001809	7.2e-06	25.2022	0.0008421	2.23629	0.0022488	5.11496
	ILNM	1754	362	766	47.26	0.0001649	6.5e-06	25.2004	0.0007678	2.23706	0.0020725	5.11703
	PYAS	1755	473	1001	47.25	0.0002155	8.6e-06	25.1973	0.0010032	2.23806	0.0026248	5.11966
	LRHM	1756	378	800	47.25	0.0001722	6.8e-06	25.1959	0.0008017	2.23886	0.0021533	5.12181
	PWHV	1757	351	743	47.24	0.0001599	6.3e-06	25.191	0.0007444	2.23961	0.0020166	5.12383
	AWGM	1758	391	828	47.22	0.0001781	7.1e-06	25.1811	0.0008291	2.24044	0.0022187	5.12605
	IYNM	1759	347	735	47.21	0.0001581	6.3e-06	25.175	0.0007358	2.24117	0.0019963	5.12804
	PVSF	1760	361	765	47.19	0.0001645	6.5e-06	25.1636	0.0007653	2.24194	0.0020674	5.13011
	PSSV	1761	486	1030	47.18	0.0002214	8.8e-06	25.1609	0.0010303	2.24297	0.0026883	5.1328
	VRAV	1762	275	583	47.17	0.0001253	5e-06	25.1531	0.0005829	2.24355	0.0016241	5.13442
	PHNV	1763	393	834	47.12	0.0001791	7.1e-06	25.1278	0.0008328	2.24438	0.0022287	5.13665
	PHSF	1764	439	932	47.1	0.0002	8e-06	25.1175	0.0009302	2.24531	0.0024577	5.13911
	PNQL	1765	429	911	47.09	0.0001955	7.8e-06	25.1111	0.0009089	2.24622	0.0024082	5.14152
	PRQV	1766	339	720	47.08	0.0001545	6.2e-06	25.107	0.0007182	2.24694	0.0019554	5.14347
	PYRF	1767	379	805	47.08	0.0001727	6.9e-06	25.1056	0.0008029	2.24774	0.0021584	5.14563
	PQDI	1768	297	631	47.07	0.0001353	5.4e-06	25.0989	0.0006292	2.24837	0.001739	5.14737
	AVPM	1769	432	918	47.06	0.0001968	7.8e-06	25.0939	0.0009151	2.24929	0.0024231	5.14979
	PADI	1770	367	780	47.05	0.0001672	6.7e-06	25.0899	0.0007774	2.25007	0.0020978	5.15189
	PKQQ	1771	254	540	47.04	0.0001157	4.6e-06	25.0823	0.000538	2.2506	0.0015133	5.1534
	IRMM	1772	292	621	47.02	0.000133	5.3e-06	25.0737	0.0006184	2.25122	0.001713	5.15512
	IYHL	1773	400	851	47	0.0001822	7.3e-06	25.0644	0.000847	2.25207	0.0022638	5.15738
	AQWI	1774	308	656	46.95	0.0001403	5.6e-06	25.0366	0.000652	2.25272	0.001796	5.15918
	PNPY	1775	377	803	46.95	0.0001718	6.9e-06	25.0353	0.000798	2.25352	0.0021483	5.16132
	VFGI	1776	392	835	46.95	0.0001786	7.1e-06	25.0338	0.0008297	2.25435	0.0022237	5.16355
	PMNS	1777	460	980	46.94	0.0002096	8.4e-06	25.0299	0.0009736	2.25532	0.0025611	5.16611
	AKSL	1778	244	520	46.92	0.0001112	4.4e-06	25.0215	0.0005164	2.25584	0.0014602	5.16757
	PMEQ	1779	251	535	46.92	0.0001144	4.6e-06	25.0177	0.0005312	2.25637	0.0014974	5.16907
	IKAL	1780	386	823	46.9	0.0001759	7e-06	25.0101	0.0008168	2.25719	0.0021936	5.17126
	PLCM	1781	280	597	46.9	0.0001276	5.1e-06	25.0099	0.0005925	2.25778	0.0016503	5.17291
	IREL	1782	437	932	46.89	0.0001991	8e-06	25.0031	0.0009246	2.2587	0.0024478	5.17536
	PVAH	1783	427	911	46.87	0.0001945	7.8e-06	24.9941	0.0009034	2.25961	0.0023983	5.17776
	PISF	1784	350	747	46.85	0.0001595	6.4e-06	24.9848	0.0007404	2.26035	0.0020115	5.17977
	IGWM	1785	338	722	46.81	0.000154	6.2e-06	24.9636	0.0007148	2.26106	0.0019503	5.18172
	PVFY	1786	335	716	46.79	0.0001526	6.1e-06	24.9494	0.0007083	2.26177	0.001935	5.18365
	VRYY	1787	276	590	46.78	0.0001257	5e-06	24.9451	0.0005836	2.26235	0.0016293	5.18528
	ASPL	1788	481	1029	46.74	0.0002191	8.8e-06	24.9263	0.0010168	2.26337	0.0026639	5.18795
	PVFM	1789	329	704	46.73	0.0001499	6e-06	24.9202	0.0006954	2.26407	0.0019042	5.18985
	PHWQ	1790	262	561	46.7	0.0001194	4.8e-06	24.9038	0.0005537	2.26462	0.0015557	5.19141
	PWQF	1791	239	512	46.68	0.0001089	4.4e-06	24.8918	0.000505	2.26513	0.0014335	5.19284
	VWWQ	1792	267	572	46.68	0.0001216	4.9e-06	24.891	0.0005641	2.26569	0.001582	5.19442
	PYHW	1793	287	615	46.67	0.0001308	5.3e-06	24.8848	0.0006064	2.2663	0.0016869	5.19611
	PAAH	1794	413	886	46.61	0.0001882	7.6e-06	24.8567	0.0008723	2.26717	0.0023287	5.19844
	PHDM	1795	254	545	46.61	0.0001157	4.7e-06	24.8522	0.0005364	2.2677	0.0015133	5.19995
	VRWF	1796	252	541	46.58	0.0001148	4.6e-06	24.8388	0.0005321	2.26824	0.0015027	5.20145
	VLWL	1797	163	350	46.57	7.43e-05	3e-06	24.834	0.0003442	2.26858	0.0010187	5.20247
	PNFL	1798	398	855	46.55	0.0001813	7.3e-06	24.8224	0.0008402	2.26942	0.0022538	5.20473
	PMQF	1799	269	578	46.54	0.0001226	4.9e-06	24.8172	0.0005678	2.26999	0.0015926	5.20632
	SYAL	1800	355	763	46.53	0.0001617	6.5e-06	24.8103	0.0007493	2.27074	0.002037	5.20836
	PKRY	1801	174	374	46.52	7.93e-05	3.2e-06	24.8088	0.0003673	2.27111	0.00108	5.20944
	PQKI	1802	327	703	46.51	0.000149	6e-06	24.8039	0.0006902	2.2718	0.001894	5.21133
	ISWL	1803	320	688	46.51	0.0001458	5.9e-06	24.8021	0.0006754	2.27247	0.001858	5.21319
	PKKM	1804	100	215	46.51	4.56e-05	1.8e-06	24.8021	0.0002111	2.27268	0.0006571	5.21384
	LQWL	1805	271	583	46.48	0.0001235	5e-06	24.7873	0.0005719	2.27325	0.0016031	5.21545
	PFMQ	1806	264	568	46.48	0.0001203	4.9e-06	24.7847	0.0005571	2.27381	0.0015662	5.21701
	PAPQ	1807	376	809	46.48	0.0001713	6.9e-06	24.7837	0.0007934	2.2746	0.0021433	5.21916
	VWAY	1808	207	446	46.41	9.43e-05	3.8e-06	24.7493	0.0004366	2.27504	0.0012611	5.22042
	PQSV	1809	463	998	46.39	0.0002109	8.5e-06	24.7388	0.0009764	2.27602	0.0025758	5.22299
	PLNA	1810	462	996	46.39	0.0002105	8.5e-06	24.7349	0.0009743	2.27699	0.0025709	5.22557
	PQSW	1811	397	856	46.38	0.0001809	7.3e-06	24.7312	0.0008371	2.27783	0.0022488	5.22781
	AKNY	1812	344	742	46.36	0.0001567	6.3e-06	24.7219	0.0007253	2.27855	0.001981	5.2298
	PQNW	1813	310	669	46.34	0.0001412	5.7e-06	24.7095	0.0006535	2.27921	0.0018064	5.2316
	LRHY	1814	364	786	46.31	0.0001658	6.7e-06	24.6949	0.0007672	2.27997	0.0020826	5.23368
	PFHV	1815	363	784	46.3	0.0001654	6.7e-06	24.6898	0.0007651	2.28074	0.0020776	5.23576
	PLSS	1816	438	946	46.3	0.0001996	8.1e-06	24.6894	0.0009231	2.28166	0.0024527	5.23821
	LWGL	1817	350	756	46.3	0.0001595	6.5e-06	24.6873	0.0007376	2.2824	0.0020115	5.24023
	VKHL	1818	356	769	46.29	0.0001622	6.6e-06	24.686	0.0007503	2.28315	0.0020421	5.24227
	PVNV	1819	456	986	46.25	0.0002078	8.4e-06	24.6613	0.0009607	2.28411	0.0025415	5.24481
	PFPW	1820	307	664	46.23	0.0001399	5.7e-06	24.6546	0.0006467	2.28476	0.0017909	5.2466
	PFTY	1821	368	796	46.23	0.0001677	6.8e-06	24.6526	0.0007752	2.28553	0.0021029	5.2487
	AFPY	1822	370	801	46.19	0.0001686	6.8e-06	24.6318	0.0007792	2.28631	0.002113	5.25082
	VANM	1823	429	930	46.13	0.0001955	7.9e-06	24.5981	0.0009031	2.28722	0.0024082	5.25322
	PTAF	1824	393	852	46.13	0.0001791	7.3e-06	24.5969	0.0008273	2.28804	0.0022287	5.25545
	ASWL	1825	375	813	46.13	0.0001709	6.9e-06	24.5962	0.0007894	2.28883	0.0021382	5.25759
	PIMM	1826	261	566	46.11	0.0001189	4.8e-06	24.5896	0.0005494	2.28938	0.0015504	5.25914
	VRMM	1827	294	638	46.08	0.0001339	5.5e-06	24.5728	0.0006187	2.29	0.0017234	5.26086
	PLYS	1828	440	956	46.03	0.0002005	8.2e-06	24.5427	0.0009256	2.29093	0.0024626	5.26333
	LMWM	1829	248	539	46.01	0.000113	4.6e-06	24.5353	0.0005217	2.29145	0.0014815	5.26481
	PIAH	1830	346	752	46.01	0.0001576	6.4e-06	24.535	0.0007278	2.29218	0.0019912	5.2668
	PHGW	1831	349	759	45.98	0.000159	6.5e-06	24.5195	0.000734	2.29291	0.0020065	5.26881
	PHFI	1832	319	694	45.97	0.0001453	5.9e-06	24.5109	0.0006708	2.29358	0.0018528	5.27066
	AVGY	1833	421	917	45.91	0.0001918	7.8e-06	24.4816	0.0008849	2.29447	0.0023685	5.27303
	PKQF	1834	252	549	45.9	0.0001148	4.7e-06	24.4769	0.0005297	2.295	0.0015027	5.27453
	PTNI	1835	412	898	45.88	0.0001877	7.7e-06	24.4652	0.0008658	2.29586	0.0023237	5.27685
	ALHA	1836	449	979	45.86	0.0002046	8.4e-06	24.4563	0.0009435	2.2968	0.002507	5.27936
	LRAQ	1837	420	916	45.85	0.0001914	7.8e-06	24.4501	0.0008825	2.29769	0.0023635	5.28173
	PYWS	1838	403	879	45.85	0.0001836	7.5e-06	24.448	0.0008467	2.29853	0.0022788	5.284
	PQTI	1839	380	829	45.84	0.0001731	7.1e-06	24.4431	0.0007984	2.29933	0.0021634	5.28617
	PHKI	1840	317	693	45.74	0.0001444	5.9e-06	24.3924	0.0006656	2.3	0.0018425	5.28801
	VWHY	1841	332	726	45.73	0.0001513	6.2e-06	24.3854	0.000697	2.30069	0.0019196	5.28993
	PGGI	1842	448	980	45.71	0.0002041	8.4e-06	24.377	0.0009404	2.30164	0.0025021	5.29243
	PMMQ	1843	254	556	45.68	0.0001157	4.8e-06	24.3605	0.0005331	2.30217	0.0015133	5.29394
	PYNH	1844	321	703	45.66	0.0001463	6e-06	24.3488	0.0006736	2.30284	0.0018631	5.29581
	VFSM	1845	336	736	45.65	0.0001531	6.3e-06	24.3438	0.000705	2.30355	0.0019401	5.29775
	PNSI	1846	466	1021	45.64	0.0002123	8.7e-06	24.3382	0.0009777	2.30452	0.0025905	5.30034
	PKEW	1847	298	653	45.64	0.0001358	5.6e-06	24.335	0.0006252	2.30515	0.0017442	5.30208
	LRSY	1848	244	535	45.61	0.0001112	4.6e-06	24.32	0.0005118	2.30566	0.0014602	5.30354
	LGWL	1849	346	759	45.59	0.0001576	6.5e-06	24.3087	0.0007257	2.30639	0.0019912	5.30553
	VWGI	1850	351	770	45.58	0.0001599	6.6e-06	24.3077	0.0007362	2.30712	0.0020166	5.30755
	PTSM	1851	456	1002	45.51	0.0002078	8.6e-06	24.2675	0.0009559	2.30808	0.0025415	5.31009
	PIEI	1852	309	679	45.51	0.0001408	5.8e-06	24.267	0.0006477	2.30873	0.0018012	5.31189
	PWWF	1853	212	466	45.49	9.66e-05	4e-06	24.2593	0.0004444	2.30917	0.0012883	5.31318
	PIWQ	1854	261	574	45.47	0.0001189	4.9e-06	24.2469	0.000547	2.30972	0.0015504	5.31473
	VRYI	1855	275	605	45.45	0.0001253	5.2e-06	24.2385	0.0005762	2.31029	0.0016241	5.31636
	VWGY	1856	338	744	45.43	0.000154	6.4e-06	24.2254	0.0007081	2.311	0.0019503	5.31831
	PLKQ	1857	412	907	45.42	0.0001877	7.7e-06	24.2224	0.0008631	2.31187	0.0023237	5.32063
	LWWL	1858	304	670	45.37	0.0001385	5.7e-06	24.195	0.0006367	2.3125	0.0017753	5.32241
	VRPI	1859	406	895	45.36	0.000185	7.6e-06	24.1897	0.0008502	2.31335	0.0022938	5.3247
	WRAI	1860	308	679	45.36	0.0001403	5.8e-06	24.1885	0.000645	2.314	0.001796	5.3265
	PKEF	1861	320	706	45.33	0.0001458	6e-06	24.1698	0.0006699	2.31467	0.001858	5.32835
	PNSY	1862	445	982	45.32	0.0002027	8.4e-06	24.1644	0.0009316	2.3156	0.0024873	5.33084
	PIRY	1863	415	916	45.31	0.0001891	7.8e-06	24.1591	0.0008687	2.31647	0.0023387	5.33318
	IFNM	1864	305	674	45.25	0.000139	5.8e-06	24.1306	0.0006382	2.31711	0.0017805	5.33496
	VYHI	1865	374	827	45.22	0.0001704	7.1e-06	24.1154	0.0007824	2.31789	0.0021332	5.33709
	VAWY	1866	260	575	45.22	0.0001185	4.9e-06	24.112	0.0005439	2.31843	0.0015451	5.33864
	AAGL	1867	465	1029	45.19	0.0002119	8.8e-06	24.0971	0.0009726	2.31941	0.0025856	5.34122
	VYEL	1868	331	733	45.16	0.0001508	6.3e-06	24.0797	0.0006922	2.3201	0.0019145	5.34314
	PVSQ	1869	458	1015	45.12	0.0002087	8.7e-06	24.0617	0.0009575	2.32105	0.0025513	5.34569
	VQNM	1870	388	860	45.12	0.0001768	7.3e-06	24.0581	0.0008111	2.32187	0.0022037	5.34789
	PFAS	1871	415	920	45.11	0.0001891	7.9e-06	24.054	0.0008675	2.32273	0.0023387	5.35023
	VFGY	1872	368	816	45.1	0.0001677	7e-06	24.0484	0.0007692	2.3235	0.0021029	5.35233
	AIGM	1873	391	867	45.1	0.0001781	7.4e-06	24.0484	0.0008173	2.32432	0.0022187	5.35455
	MRNY	1874	356	790	45.06	0.0001622	6.7e-06	24.0298	0.000744	2.32506	0.0020421	5.3566
	AIGI	1875	417	926	45.03	0.00019	7.9e-06	24.0133	0.0008712	2.32594	0.0023486	5.35894
	PMFQ	1876	285	633	45.02	0.0001298	5.4e-06	24.0087	0.0005954	2.32653	0.0016765	5.36062
	PRMV	1877	252	560	45	0.0001148	4.8e-06	23.9961	0.0005264	2.32706	0.0015027	5.36212
	PALY	1878	373	829	44.99	0.0001699	7.1e-06	23.9929	0.0007791	2.32784	0.0021281	5.36425
	PVMY	1879	336	747	44.98	0.0001531	6.4e-06	23.9854	0.0007018	2.32854	0.0019401	5.36619
	AKWY	1880	294	654	44.95	0.0001339	5.6e-06	23.9716	0.0006139	2.32915	0.0017234	5.36791
	VKNI	1881	368	819	44.93	0.0001677	7e-06	23.9603	0.0007683	2.32992	0.0021029	5.37002
	PKHV	1882	332	739	44.93	0.0001513	6.3e-06	23.9564	0.0006931	2.33061	0.0019196	5.37194
	ALHY	1883	411	915	44.92	0.0001873	7.8e-06	23.9524	0.000858	2.33147	0.0023187	5.37426
	PKKL	1884	97	216	44.91	4.42e-05	1.8e-06	23.9467	0.0002025	2.33167	0.0006393	5.3749
	PRCY	1885	304	677	44.9	0.0001385	5.8e-06	23.9449	0.0006346	2.33231	0.0017753	5.37667
	IFWI	1886	185	412	44.9	8.43e-05	3.5e-06	23.9443	0.0003862	2.33269	0.0011408	5.37781
	PERL	1887	439	978	44.89	0.0002	8.4e-06	23.9361	0.0009163	2.33361	0.0024577	5.38027
	PRWH	1888	394	878	44.87	0.0001795	7.5e-06	23.9293	0.0008223	2.33443	0.0022338	5.3825
	VRQL	1889	310	691	44.86	0.0001412	5.9e-06	23.9228	0.0006469	2.33508	0.0018064	5.38431
	VGWM	1890	371	828	44.81	0.000169	7.1e-06	23.893	0.0007739	2.33585	0.002118	5.38643
	GPLW	1891	436	974	44.76	0.0001986	8.3e-06	23.8702	0.0009092	2.33676	0.0024428	5.38887
	PFRF	1892	374	836	44.74	0.0001704	7.1e-06	23.8557	0.0007798	2.33754	0.0021332	5.391
	PMKF	1893	304	680	44.71	0.0001385	5.8e-06	23.8392	0.0006337	2.33818	0.0017753	5.39278
	ARDL	1894	446	998	44.69	0.0002032	8.5e-06	23.8304	0.0009296	2.33911	0.0024922	5.39527
	AQSL	1895	443	992	44.66	0.0002018	8.5e-06	23.8133	0.0009231	2.34003	0.0024774	5.39775
	VKAI	1896	376	842	44.66	0.0001713	7.2e-06	23.8124	0.0007835	2.34081	0.0021433	5.39989
	VRAW	1897	331	743	44.55	0.0001508	6.3e-06	23.7556	0.0006892	2.3415	0.0019145	5.40181
	AWPM	1898	298	669	44.54	0.0001358	5.7e-06	23.753	0.0006205	2.34212	0.0017442	5.40355
	VYYL	1899	211	474	44.51	9.61e-05	4e-06	23.7373	0.0004392	2.34256	0.0012829	5.40483
	PWRQ	1900	384	863	44.5	0.000175	7.4e-06	23.7273	0.0007993	2.34336	0.0021836	5.40702
	PEAF	1901	339	762	44.49	0.0001545	6.5e-06	23.7232	0.0007056	2.34407	0.0019554	5.40897
	VYWV	1902	285	641	44.46	0.0001298	5.5e-06	23.7091	0.0005931	2.34466	0.0016765	5.41065
	PKGH	1903	388	873	44.44	0.0001768	7.5e-06	23.6998	0.0008073	2.34547	0.0022037	5.41285
	IRWQ	1904	334	752	44.41	0.0001522	6.4e-06	23.6841	0.0006948	2.34616	0.0019299	5.41478
	MRWY	1905	210	473	44.4	9.57e-05	4e-06	23.6748	0.0004368	2.3466	0.0012774	5.41606
	PSLY	1906	360	811	44.39	0.000164	6.9e-06	23.6706	0.0007488	2.34735	0.0020624	5.41812
	LRWF	1907	252	568	44.37	0.0001148	4.9e-06	23.6581	0.000524	2.34787	0.0015027	5.41962
	ARHY	1908	338	762	44.36	0.000154	6.5e-06	23.6532	0.0007028	2.34857	0.0019503	5.42157
	IWNY	1909	294	663	44.34	0.0001339	5.7e-06	23.6462	0.0006113	2.34919	0.0017234	5.4233
	AWGY	1910	382	862	44.32	0.000174	7.4e-06	23.6311	0.0007941	2.34998	0.0021735	5.42547
	PNAF	1911	366	826	44.31	0.0001668	7.1e-06	23.6281	0.0007608	2.35074	0.0020927	5.42756
	PWYF	1912	261	590	44.24	0.0001189	5e-06	23.5894	0.0005423	2.35128	0.0015504	5.42912
	PRDQ	1913	379	857	44.22	0.0001727	7.3e-06	23.5823	0.0007873	2.35207	0.0021584	5.43127
	PDAY	1914	333	753	44.22	0.0001517	6.4e-06	23.5818	0.0006918	2.35276	0.0019247	5.4332
	VMPL	1915	396	897	44.15	0.0001804	7.7e-06	23.5413	0.0008222	2.35358	0.0022438	5.43544
	PVTL	1916	372	843	44.13	0.0001695	7.2e-06	23.5311	0.0007723	2.35436	0.0021231	5.43757
	IFGL	1917	345	782	44.12	0.0001572	6.7e-06	23.5256	0.0007162	2.35507	0.0019861	5.43955
	MRSM	1918	307	696	44.11	0.0001399	5.9e-06	23.5211	0.0006372	2.35571	0.0017909	5.44134
	ARPF	1919	400	907	44.1	0.0001822	7.7e-06	23.5169	0.0008302	2.35654	0.0022638	5.44361
	PKDF	1920	324	735	44.08	0.0001476	6.3e-06	23.5064	0.0006724	2.35721	0.0018786	5.44548
	AAAM	1921	374	849	44.05	0.0001704	7.3e-06	23.4905	0.000776	2.35799	0.0021332	5.44762
	TFWL	1922	261	593	44.01	0.0001189	5.1e-06	23.47	0.0005414	2.35853	0.0015504	5.44917
	PFDF	1923	274	623	43.98	0.0001248	5.3e-06	23.4526	0.0005682	2.3591	0.0016188	5.45079
	PRPS	1924	449	1021	43.98	0.0002046	8.7e-06	23.4503	0.0009311	2.36003	0.002507	5.45329
	PAHQ	1925	323	735	43.95	0.0001472	6.3e-06	23.4338	0.0006697	2.3607	0.0018734	5.45517
	PNEL	1926	395	900	43.89	0.00018	7.7e-06	23.4036	0.0008186	2.36152	0.0022388	5.45741
	PESY	1927	418	953	43.86	0.0001904	8.1e-06	23.389	0.0008661	2.36238	0.0023536	5.45976
	PRCM	1928	285	650	43.85	0.0001298	5.6e-06	23.3808	0.0005905	2.36297	0.0016765	5.46144
	PISW	1929	383	874	43.82	0.0001745	7.5e-06	23.3676	0.0007933	2.36377	0.0021785	5.46361
	PFYQ	1930	273	623	43.82	0.0001244	5.3e-06	23.367	0.0005655	2.36433	0.0016136	5.46523
	IKWI	1931	272	621	43.8	0.0001239	5.3e-06	23.3564	0.0005633	2.3649	0.0016083	5.46684
	PHKY	1932	327	747	43.78	0.000149	6.4e-06	23.3429	0.0006771	2.36557	0.001894	5.46873
	PKYQ	1933	305	697	43.76	0.000139	6e-06	23.3343	0.0006315	2.3662	0.0017805	5.47051
	AFSM	1934	371	848	43.75	0.000169	7.2e-06	23.3295	0.0007681	2.36697	0.002118	5.47263
	PESI	1935	420	960	43.75	0.0001914	8.2e-06	23.3295	0.0008695	2.36784	0.0023635	5.47499
	PLKW	1936	385	881	43.7	0.0001754	7.5e-06	23.303	0.0007968	2.36864	0.0021886	5.47718
	MRNM	1937	357	817	43.7	0.0001627	7e-06	23.301	0.0007388	2.36938	0.0020471	5.47923
	VYSY	1938	357	817	43.7	0.0001627	7e-06	23.301	0.0007388	2.37012	0.0020471	5.48128
	PSAH	1939	432	989	43.68	0.0001968	8.5e-06	23.2924	0.0008939	2.37101	0.0024231	5.4837
	PRYV	1940	266	609	43.68	0.0001212	5.2e-06	23.2912	0.0005504	2.37156	0.0015768	5.48527
	PKMQ	1941	278	637	43.64	0.0001267	5.4e-06	23.272	0.0005751	2.37214	0.0016398	5.48691
	PWKF	1942	281	644	43.63	0.000128	5.5e-06	23.2674	0.0005813	2.37272	0.0016555	5.48857
	PEQL	1943	373	855	43.63	0.0001699	7.3e-06	23.2633	0.0007715	2.37349	0.0021281	5.4907
	PRDV	1944	443	1016	43.6	0.0002018	8.7e-06	23.2508	0.0009162	2.3744	0.0024774	5.49318
	AVGM	1945	422	968	43.6	0.0001923	8.3e-06	23.2469	0.0008727	2.37528	0.0023735	5.49555
	VMGM	1946	391	897	43.59	0.0001781	7.7e-06	23.2441	0.0008086	2.37609	0.0022187	5.49777
	IFHL	1947	342	785	43.57	0.0001558	6.7e-06	23.2319	0.0007071	2.37679	0.0019708	5.49974
	PQPV	1948	351	806	43.55	0.0001599	6.9e-06	23.222	0.0007256	2.37752	0.0020166	5.50176
	PINV	1949	378	868	43.55	0.0001722	7.4e-06	23.222	0.0007814	2.3783	0.0021533	5.50391
	PVYI	1950	344	790	43.54	0.0001567	6.7e-06	23.2198	0.0007111	2.37901	0.001981	5.50589
	PEPM	1951	271	623	43.5	0.0001235	5.3e-06	23.1958	0.00056	2.37957	0.0016031	5.50749
	PYEQ	1952	224	515	43.5	0.0001021	4.4e-06	23.1936	0.0004629	2.38003	0.0013531	5.50885
	PFWS	1953	371	853	43.49	0.000169	7.3e-06	23.1928	0.0007667	2.3808	0.002118	5.51096
	PNGM	1954	384	883	43.49	0.000175	7.5e-06	23.1899	0.0007935	2.38159	0.0021836	5.51315
	IYWY	1955	209	481	43.45	9.52e-05	4.1e-06	23.1702	0.0004318	2.38203	0.001272	5.51442
	MRSY	1956	295	679	43.45	0.0001344	5.8e-06	23.1675	0.0006094	2.38264	0.0017286	5.51615
	PMYQ	1957	284	654	43.43	0.0001294	5.6e-06	23.1563	0.0005866	2.38322	0.0016712	5.51782
	IMNM	1958	309	712	43.4	0.0001408	6.1e-06	23.1423	0.0006381	2.38386	0.0018012	5.51962
	VAAM	1959	378	871	43.4	0.0001722	7.4e-06	23.142	0.0007806	2.38464	0.0021533	5.52177
	PDGL	1960	439	1012	43.38	0.0002	8.6e-06	23.1319	0.0009064	2.38555	0.0024577	5.52423
	PRSH	1961	416	959	43.38	0.0001895	8.2e-06	23.1314	0.0008589	2.38641	0.0023436	5.52658
	AKPM	1962	339	782	43.35	0.0001545	6.7e-06	23.1164	0.0006998	2.38711	0.0019554	5.52853
	AKGM	1963	363	838	43.32	0.0001654	7.2e-06	23.0988	0.0007492	2.38786	0.0020776	5.53061
	PWAS	1964	407	940	43.3	0.0001854	8e-06	23.0884	0.0008398	2.3887	0.0022988	5.53291
	PHTM	1965	339	783	43.3	0.0001545	6.7e-06	23.0869	0.0006995	2.38939	0.0019554	5.53486
	PYFQ	1966	290	670	43.28	0.0001321	5.7e-06	23.0808	0.0005984	2.38999	0.0017026	5.53657
	VYPY	1967	378	874	43.25	0.0001722	7.5e-06	23.0626	0.0007797	2.39077	0.0021533	5.53872
	PIEY	1968	272	629	43.24	0.0001239	5.4e-06	23.0593	0.000561	2.39133	0.0016083	5.54033
	LRYM	1969	294	680	43.24	0.0001339	5.8e-06	23.0551	0.0006064	2.39194	0.0017234	5.54205
	AQAM	1970	348	805	43.23	0.0001586	6.9e-06	23.0521	0.0007177	2.39266	0.0020014	5.54405
	PLDV	1971	424	981	43.22	0.0001932	8.4e-06	23.0475	0.0008744	2.39353	0.0023834	5.54643
	PHHF	1972	280	648	43.21	0.0001276	5.5e-06	23.0415	0.0005774	2.39411	0.0016503	5.54809
	PGRM	1973	409	947	43.19	0.0001863	8.1e-06	23.0304	0.0008433	2.39495	0.0023088	5.55039
	PACL	1974	358	829	43.18	0.0001631	7.1e-06	23.028	0.0007381	2.39569	0.0020522	5.55245
	PFYF	1975	240	556	43.17	0.0001093	4.8e-06	23.0178	0.0004948	2.39619	0.0014389	5.55389
	PTHL	1976	441	1022	43.15	0.0002009	8.7e-06	23.0099	0.000909	2.3971	0.0024676	5.55635
	PRTQ	1977	440	1020	43.14	0.0002005	8.7e-06	23.0028	0.0009069	2.398	0.0024626	5.55882
	AMPI	1978	339	787	43.07	0.0001545	6.7e-06	22.9696	0.0006984	2.3987	0.0019554	5.56077
	AQAY	1979	376	873	43.07	0.0001713	7.5e-06	22.9668	0.0007746	2.39947	0.0021433	5.56291
	AVWL	1980	186	432	43.06	8.47e-05	3.7e-06	22.9592	0.0003831	2.39986	0.0011463	5.56406
	PRGS	1981	418	971	43.05	0.0001904	8.3e-06	22.9554	0.000861	2.40072	0.0023536	5.56641
	AHSL	1982	432	1004	43.03	0.0001968	8.6e-06	22.9445	0.0008897	2.40161	0.0024231	5.56884
	PIFY	1983	267	621	43	0.0001216	5.3e-06	22.927	0.0005497	2.40216	0.001582	5.57042
	PVEY	1984	331	770	42.99	0.0001508	6.6e-06	22.9227	0.0006814	2.40284	0.0019145	5.57233
	PVEI	1985	367	854	42.97	0.0001672	7.3e-06	22.9158	0.0007555	2.4036	0.0020978	5.57443
	PLKV	1986	403	939	42.92	0.0001836	8e-06	22.8859	0.0008293	2.40442	0.0022788	5.57671
	PWNS	1987	408	951	42.9	0.0001859	8.1e-06	22.8774	0.0008394	2.40526	0.0023038	5.57901
	TWWL	1988	311	725	42.9	0.0001417	6.2e-06	22.8744	0.0006398	2.4059	0.0018116	5.58083
	PWEW	1989	223	520	42.88	0.0001016	4.4e-06	22.8681	0.0004588	2.40636	0.0013477	5.58217
	PYEW	1990	246	574	42.86	0.0001121	4.9e-06	22.8534	0.000506	2.40687	0.0014708	5.58364
	PFCL	1991	289	675	42.81	0.0001317	5.8e-06	22.8308	0.0005942	2.40746	0.0016973	5.58534
	PISQ	1992	396	925	42.81	0.0001804	7.9e-06	22.8287	0.0008142	2.40828	0.0022438	5.58758
	VMSM	1993	346	810	42.72	0.0001576	6.9e-06	22.7782	0.0007109	2.40899	0.0019912	5.58958
	ARFL	1994	172	403	42.68	7.84e-05	3.4e-06	22.7589	0.0003533	2.40934	0.0010689	5.59065
	VRDM	1995	428	1003	42.67	0.000195	8.6e-06	22.7547	0.0008791	2.41022	0.0024032	5.59305
	PHDY	1996	259	607	42.67	0.000118	5.2e-06	22.753	0.000532	2.41075	0.0015398	5.59459
	PHWV	1997	318	747	42.57	0.0001449	6.4e-06	22.7004	0.0006526	2.4114	0.0018477	5.59644
	PRFW	1998	303	712	42.56	0.000138	6.1e-06	22.6929	0.0006218	2.41203	0.0017701	5.59821
	AQNM	1999	323	760	42.5	0.0001472	6.5e-06	22.663	0.0006626	2.41269	0.0018734	5.60008
[truncated: 158,004 more rows]
[truncated: 3 more columns]
