# Supplementary material for: Quantitative profiling of protease specificity
Source: PLoS Comput Biol. 2021 Feb 22;17(2):e1008101. doi: 10.1371/journal.pcbi.1008101 (PMC7932537; doi:10.1371/journal.pcbi.1008101)
Supplement: S6 Table — First two tabs, corresponding to MMP-2 and 9, respectively, contain information about: a) the sequence of dodecamer substrate with marked cleavage position, b) the corresponding amino acid tetramer sequences for P3-P1՛ positions, c) rank of tetramer based on RP value, d) RP value, e) measured K(obs) (M-1s-1). Additional tabs contain results for averaged K(obs) of substrates in evenly distributed ranges of RP values. The binning was done for different bin sizes ranging from 1 to 6 spanning the entire range of RP values between 0 and RPmax. For every bin size the results are plotted as a function of the corresponding average RP values. (XLSX) [file pcbi.1008101.s008.xlsx]

## Sheet: MMP2_Kobs_raw_data
S7 Table. A. Set of 1369 peptides. MMP2	dodecamer sequence of substrate with marked cleavage position	Tetramer, P3-P1'	tetramer rank based on RP	relative probability (RP)	Kobs (M-1 s-1)
	SGPHY-LMMTA	PHYL	1003	24.5149	6396.07
	YKPVY-YTASG	PVYY	2204	18.1587	12792.1
	KYHAW-MTASG	HAWM	2466	17.1047	7386.83
	HKIAL-LTASG	IALL	2673	16.3586	7386.83
	SGISW-MRHTA	ISWM	511	28.3587	7815.03
	VLFGA-LTASG	FGAL	900	25.0961	8321.48
	TSPGL-LTASG	PGLL	917	24.9611	12792.1
	MPMGR-LTASG	MGRL	2080	18.6873	4082.43
	VFPQG-MTASG	PQGM	383	29.6059	2476.66
	SSPLN-YTASG	PLNY	308	30.5304	12792.1
	NSPMS-LTASG	PMSL	151	32.4868	12792.1
	EHPGL-LTASG	PGLL	917	24.9611	2996.69
	PSLAE-LTASG	LAEL	646	27.078	8941.32
	RAPLP-VTASG	PLPV	814	25.6855	12792.1
	YSTLR-TASGA	TLRT	67304	0.0530879	12792.1
	ATLAA-WTASG	LAAW	973	24.7038	10866.7
	GRPLN-LSTAS	PLNL	23	34.7054	12792.1
	EAIGR-LTASG	IGRL	710	26.533	12792.1
	ERPFF-LTASG	PFFL	3837	12.8224	12792.1
	SRPVY-LTASG	PVYL	927	24.9335	12792.1
	GWIAT-LRTAS	IATL	1043	24.2778	5090.5
	PSLGQ-LTASG	LGQL	420	29.1956	12792.1
	LAPRY-WTASG	PRYW	1572	20.9965	12792.1
	HVVAQ-LTASG	VAQL	523	28.2481	12792.1
	SGPVS-MRYTA	PVSM	342	30.0644	12792.1
	GGIAA-MRTAS	IAAM	481	28.6184	1071.29
	SGPSG-WTATA	PSGW	139	32.6048	7815.03
	VDVSF-LTASG	VSFL	6894	5.91843	8941.32
	HVVAK-MTASG	VAKM	2396	17.3627	6396.07
	FAPAE-VTASG	PAEV	4463	11.1853	12792.1
	GVPRA-VTASG	PRAV	513	28.3444	6396.07
	ESIRG-LTASG	IRGL	367	29.8052	12792.1
	SYPRA-YTASG	PRAY	98	33.0634	12792.1
	VLLGN-FTASG	LGNF	1386	22.0363	12792.1
	SGPRN-LAVTA	PRNL	15	35.1275	12792.1
	SVPSA-ITASG	PSAI	54	33.9144	12792.1
	GRPAG-VKTAS	PAGV	476	28.6381	12792.1
	RRPVA-YTASG	PVAY	158	32.3834	12792.1
	GVPSK-LTASG	PSKL	176	32.2205	12792.1
	VKPSK-LTASG	PSKL	176	32.2205	12792.1
	KSISN-WTASG	ISNW	771	26.0602	10866.7
	NAPNA-LTASG	PNAL	563	27.9574	12792.1
	MGLAN-LTASG	LANL	30	34.4823	12792.1
	STIAH-YTASG	IAHY	655	26.9954	12792.1
	RKLAF-LTASG	LAFL	1710	20.3327	12792.1
	GFPRA-FRTAS	PRAF	198	31.8957	12792.1
	HAPSL-YTASG	PSLY	2221	18.1013	12792.1
	TVLGN-LTASG	LGNL	74	33.3542	12792.1
	SGASN-LRGTA	ASNL	469	28.7368	12792.1
	NRPSW-VTASG	PSWV	1475	21.5104	9740.44
	GMPRA-YRTAS	PRAY	98	33.0634	12792.1
	GVLRN-LITAS	LRNL	639	27.1336	12792.1
	IAPAK-LTASG	PAKL	24	34.6485	12792.1
	GNPAQ-MRTAS	PAQM	482	28.6142	12792.1
	AMPKH-LTASG	PKHL	350	30.01	12792.1
	SGPGA-MMFTA	PGAM	495	28.5271	12792.1
	LQIGH-LTASG	IGHL	132	32.7082	12792.1
	GHIAW-FTASG	IAWF	4623	10.7991	12792.1
	GGPST-LTASG	PSTL	334	30.1803	9740.44
	GAPAK-LRTAS	PAKL	24	34.6485	12792.1
	SGPAS-FSVTA	PASF	264	31.0052	12792.1
	CAPTA-LTASG	PTAL	114	32.8941	12792.1
	SGVAW-LKHTA	VAWL	177	32.2185	12792.1
	GAPAR-FTTAS	PARF	1018	24.4367	12792.1
	PCPTG-LTASG	PTGL	94	33.1098	8321.48
	SGPRQ-LSTTA	PRQL	315	30.4155	12792.1
	MALSS-LTASG	LSSL	1041	24.2822	7015.91
	TQPSP-FTASG	PSPF	271	30.9274	12792.1
	KRLAF-LTASG	LAFL	1710	20.3327	12792.1
	FQIGS-LTASG	IGSL	270	30.9521	12792.1
	RVVAN-LTASG	VANL	17	34.9662	12792.1
	LQLAL-YTASG	LALY	20029	0.684602	12792.1
	WYPSK-LTASG	PSKL	176	32.2205	12792.1
	WNPSY-LTASG	PSYL	200	31.8791	12792.1
	PKPAR-LTASG	PARL	18	34.9166	12792.1
	KQLAS-LTASG	LASL	252	31.1996	12792.1
	SGPRG-MKTTA	PRGM	33	34.3819	1418.96
	GEPSA-YRTAS	PSAY	93	33.1138	12792.1
	LGPSH-YTASG	PSHY	605	27.4731	12792.1
	QMPLQ-ITASG	PLQI	1398	21.9897	8941.32
	KVLSA-VTASG	LSAV	6684	6.28464	12792.1
	NIPTR-LTASG	PTRL	2610	16.6311	12792.1
	RHPSH-FTASG	PSHF	873	25.2631	12792.1
	KMPST-LTASG	PSTL	334	30.1803	12792.1
	YHPIS-LTASG	PISL	282	30.7807	12792.1
	YASIR-TASGA	SIRT	29353	0.333323	12792.1
	SGPAS-LLNTA	PASL	2	36.4285	12792.1
	GSHAA-LRTAS	HAAL	413	29.2484	12792.1
	EWPSR-MTASG	PSRM	638	27.1397	6396.07
	ILLSP-LTASG	LSPL	491	28.5444	12792.1
	SGPAS-VRNTA	PASV	645	27.1102	12792.1
	MWVLS-LTASG	VLSL	4594	10.8506	12792.1
	SSVSN-LTASG	VSNL	56	33.8801	12792.1
	PTLQY-LTASG	LQYL	2234	18.0315	12792.1
	FYFSN-LTASG	FSNL	1086	24	12792.1
	WAINA-LTASG	INAL	4072	12.2423	4922.1
	FKAVA-LTASG	AVAL	610	27.4369	12792.1
	KSPTG-LTASG	PTGL	94	33.1098	10866.7
	RGPSS-YTASG	PSSY	281	30.7963	12792.1
	IFARS-LTASG	ARSL	2445	17.186	12792.1
	SGPRA-VSATA	PRAV	513	28.3444	12792.1
	SGPSH-WIGTA	PSHW	432	29.0979	12792.1
	QRPMD-LTASG	PMDL	1480	21.4685	12792.1
	PTPRS-YTASG	PRSY	319	30.3745	7386.83
	TPPVE-LTASG	PVEL	838	25.4737	12792.1
	PKLAA-ITASG	LAAI	459	28.8382	12792.1
	GHPSP-FTASG	PSPF	271	30.9274	12792.1
	PQMGS-LTASG	MGSL	452	28.8961	12792.1
	TPPSS-LTASG	PSSL	8	35.4913	12792.1
	SGPSA-LDATA	PSAL	3	36.1873	5269.78
	GLARA-LKTAS	ARAL	920	24.9554	12792.1
	GRPAQ-MKTAS	PAQM	482	28.6142	3850.82
	QVPRR-LTASG	PRRL	13203	1.52495	12792.1
	GVVGA-LRTAS	VGAL	118	32.8382	10866.7
	FHPSR-FTASG	PSRF	1408	21.9247	12792.1
	SRPRT-LTASG	PRTL	382	29.6234	12792.1
	RAPVA-FTASG	PVAF	370	29.7499	12792.1
	WDIRS-LTASG	IRSL	1841	19.7335	12792.1
	MSLAT-LTASG	LATL	1071	24.0603	12792.1
	GRPSF-LKTAS	PSFL	387	29.537	12792.1
	VQLAY-FTASG	LAYF	5713	8.21053	12792.1
	QRVAA-VTASG	VAAV	2004	19.031	4082.43
	IGVRA-LTASG	VRAL	313	30.4312	12792.1
	GTPRN-IKTAS	PRNI	191	31.9621	12792.1
	SVPST-LTASG	PSTL	334	30.1803	12792.1
	LPPLG-FTASG	PLGF	146	32.5154	12792.1
	SGPRT-LVVTA	PRTL	382	29.6234	12792.1
	GGPAP-MWTAS	PAPM	332	30.2085	2476.66
	SGPVA-MTKTA	PVAM	210	31.7171	1418.96
	GGSGN-LTVKT	SGNL	3878	12.7361	12792.1
	VYPGK-MTASG	PGKM	2031	18.9001	8941.32
	GMPGR-LSTAS	PGRL	384	29.6024	7015.91
	MFVRK-LTASG	VRKL	121406	0	10866.7
	GMPLG-LRTAS	PLGL	9	35.3536	10866.7
	RDMSY-LTASG	MSYL	2190	18.2293	4335.13
	TDIGE-ITASG	IGEI	1943	19.2988	6131.32
	VMPSG-FTASG	PSGF	247	31.2448	8321.48
	GYFAN-LTASG	FANL	849	25.39	12792.1
	SGPQW-MINTA	PQWM	438	29.0885	6131.32
	GTPIE-LYTAS	PIEL	1672	20.545	8321.48
	SGISA-LRKTA	ISAL	203	31.8319	6688.74
	KGPSG-LTASG	PSGL	7	35.497	12792.1
	VGPAF-LTASG	PAFL	155	32.4224	12792.1
	SQLGL-LTASG	LGLL	2706	16.2661	12792.1
	RDLGF-LTASG	LGFL	1285	22.6168	12792.1
	GWPSE-LRTAS	PSEL	230	31.5156	12792.1
	SVLSK-LTASG	LSKL	2342	17.6461	12792.1
	NPPSH-LTASG	PSHL	22	34.7068	12792.1
	TMLLA-LTASG	LLAL	7138	5.51612	12792.1
	ATLAA-LTASG	LAAL	173	32.2442	12792.1
	GSPLP-FITAS	PLPF	352	30.0034	12792.1
	SGPKL-LTASG	PKLL	2960	15.3454	5090.5
	FEPQR-MTASG	PQRM	1937	19.3209	690.17
	HYVRA-HTASG	VRAH	3151	14.8064	10866.7
	MGPWF-MTASG	PWFM	8691	3.68421	0
	GVPRY-LRTAS	PRYL	305	30.5447	12792.1
	HTVRN-VTASG	VRNV	7488	5.0406	5269.78
	SGVKW-LMSTA	VKWL	2011	19.0036	4335.13
	GEPLF-LRTAS	PLFL	1696	20.4109	12792.1
	GFVFE-LRTAS	VFEL	17639	0.86522	5889.62
	GRPRS-LLTAS	PRSL	73	33.3704	12792.1
	KRVYL-LTASG	VYLL	14814	1.22763	484.315
	KIPSA-LTASG	PSAL	3	36.1873	12792.1
	LIPAW-LTASG	PAWL	19	34.876	12792.1
	SLPLL-LTASG	PLLL	2997	15.2696	2996.69
	SGPKL-LYGTA	PKLL	2960	15.3454	4205.91
	SGPRN-YHGTA	PRNY	157	32.4023	12792.1
	SGPKQ-LRVTA	PKQL	761	26.0949	12792.1
	AHPSA-LTASG	PSAL	3	36.1873	12792.1
	WGTLA-LTASG	TLAL	11687	1.95367	1112.44
	GSPRN-LRTAS	PRNL	15	35.1275	12792.1
	HRPEW-YTASG	PEWY	3412	14.0361	3741.87
	MSPKG-VTASG	PKGV	1246	22.8595	12792.1
	GMVRG-VTASG	VRGV	10140	2.6159	7386.83
	TIPSW-STASG	PSWS	3725	13.1501	5461.43
	SGWRA-YTGTA	WRAY	2369	17.4833	2476.66
	RFPLK-VTASG	PLKV	36718	0.216535	0
	YGPRA-ITASG	PRAI	53	33.933	12792.1
	LVVRA-HTASG	VRAH	3151	14.8064	4082.43
	SNPFK-YTASG	PFKY	11386	2.06235	0
	GYPAG-LRTAS	PAGL	4	36.0156	12792.1
	SDVRF-LTASG	VRFL	3081	15.0438	9740.44
	KAPAH-LTASG	PAHL	26	34.5554	12792.1
	GRPVN-LTTAS	PVNL	27	34.508	12792.1
	RVPVP-MTASG	PVPM	240	31.3308	2038.8
	QPPHA-FTASG	PHAF	628	27.2511	12792.1
	SGPSR-LTFTA	PSRL	206	31.7732	12792.1
	KHPYK-YTASG	PYKY	7618	4.87334	1816.46
	SGPRG-VTVTA	PRGV	396	29.4971	12792.1
	RTPKG-LTASG	PKGL	25	34.6174	12792.1
	SKPWK-LTASG	PWKL	4930	9.96277	1561.44
	SGVRA-IRQTA	VRAI	747	26.2338	3253.29
	RQPRN-VTASG	PRNV	702	26.6015	6131.32
	EGPMR-LTASG	PMRL	1695	20.4124	12792.1
	FLPRM-LTASG	PRML	297	30.5973	12792.1
	SGPSW-IMRTA	PSWI	182	32.1737	12792.1
	RLVNW-MTASG	VNWM	2703	16.277	3850.82
	GLPAA-LTTAS	PAAL	5	35.8015	12792.1
	GDPRW-LSTAS	PRWL	42	34.1809	6688.74
	LIPTS-LTASG	PTSL	449	28.926	12792.1
	FDVWM-LTASG	VWML	13820	1.40225	912.511
	GLVWN-LWTAS	VWNL	3300	14.4124	1660.66
	VEAVA-ITASG	AVAI	1575	20.993	5090.5
	KSPRP-YTASG	PRPY	72	33.4424	12792.1
	SQPMA-YTASG	PMAY	402	29.401	12792.1
	SGVKG-MYSTA	VKGM	2886	15.5854	4335.13
	RMWRA-FTASG	WRAF	4982	9.8395	4205.91
	GMPLL-LRTAS	PLLL	2997	15.2696	8321.48
	TVPWS-VTASG	PWSV	27426	0.379262	1071.29
	SCVRM-MTASG	VRMM	3771	13.0027	1373.05
	IAPEF-LTASG	PEFL	4158	12.0159	12792.1
	HTVYW-MTASG	VYWM	3963	12.492	2038.8
	SGVRD-LYFTA	VRDL	1441	21.7219	1030.73
	HTVRG-LTASG	VRGL	435	29.092	12792.1
	IGVRQ-LTASG	VRQL	2562	16.7722	3536.02
	QRVRG-VTASG	VRGV	10140	2.6159	1327.88
	WRPFS-YTASG	PFSY	2199	18.2017	12792.1
	LKVMN-YTASG	VMNY	3850	12.7895	3637.04
	SGVLS-LQSTA	VLSL	4594	10.8506	2916.17
	GVPRG-VRTAS	PRGV	396	29.4971	12792.1
	WSPSS-YTASG	PSSY	281	30.7963	12792.1
	PTWRG-LTASG	WRGL	1173	23.375	5269.78
	GNPLG-IRTAS	PLGI	52	33.936	12792.1
	NGPYN-LTASG	PYNL	277	30.8263	5461.43
	TLIRY-LTASG	IRYL	2276	17.8741	10866.7
	GRATA-LYTAS	ATAL	1240	22.9481	4082.43
	SGPRW-LMSTA	PRWL	42	34.1809	12792.1
	TGPKL-ITASG	PKLI	17061	0.92545	1071.29
	TSARK-LTASG	ARKL	158844	0	323.705
	RLPIN-LTASG	PINL	219	31.6393	12792.1
	SGPRF-LLDTA	PRFL	504	28.4443	5889.62
	SGPRS-LKSTA	PRSL	73	33.3704	12792.1
	SGAYN-FQATA	AYNF	6445	6.72461	3438.54
	SGPRL-YIGTA	PRLY	2837	15.7594	5667.28
	SGVAG-LYSTA	VAGL	89	33.1572	12792.1
	SGPKF-LVMTA	PKFL	1123	23.745	1981.53
	SGPRD-ILATA	PRDI	929	24.9159	12792.1
	SGPFS-NRATA	PFSN	24792	0.460205	292.668
	MGPWG-MTASG	PWGM	888	25.1614	4335.13
	GSAIP-LWTAS	AIPL	937	24.8904	1418.96
	HVPRQ-VTASG	PRQV	8294	4.06653	27.918
	GMLRA-MHTAS	LRAM	400	29.407	6396.07
	RMPRQ-VTASG	PRQV	8294	4.06653	1196.62
	IMHRA-LTASG	HRAL	3154	14.7995	12792.1
	GFTRW-LTASG	TRWL	3042	15.1455	4763.33
	SGPYS-WQVTA	PYSW	2656	16.4352	1513.13
	GMVLG-LHTAS	VLGL	1020	24.4128	12792.1
	SGVRS-ITWTA	VRSI	4245	11.7832	261.974
	SGVWN-LMSTA	VWNL	3300	14.4124	3438.54
	DSPLS-LTASG	PLSL	66	33.5282	12792.1
	WQVRY-LTASG	VRYL	2157	18.3724	12792.1
	GQPRA-IRTAS	PRAI	53	33.933	12792.1
	KDPKF-LTASG	PKFL	1123	23.745	4613.14
	YIPLV-YTASG	PLVY	22517	0.548914	0
	SGVRW-STSTA	VRWS	5783	8.05932	1071.29
	HMPLG-LTASG	PLGL	9	35.3536	12792.1
	YIPTA-FTASG	PTAF	620	27.3489	12792.1
	KFPWN-YTASG	PWNY	2511	16.9576	2097.28
	WTPRG-NTASG	PRGN	2613	16.6168	231.616
	GYPRG-LGTAS	PRGL	12	35.2511	12792.1
	GRPSP-FWTAS	PSPF	271	30.9274	12792.1
	SGPRF-LIGTA	PRFL	504	28.4443	3964.21
	RQPFL-LTASG	PFLL	5315	9.08548	1154.21
	QRWFA-LTASG	WFAL	87557	0	2038.8
	RLPKL-LTASG	PKLL	2960	15.3454	1816.46
	SGPKG-MRMTA	PKGM	218	31.666	9740.44
	TNVFW-YTASG	VFWY	6673	6.30026	2409.72
	RRPSA-LTASG	PSAL	3	36.1873	12792.1
	MSPRK-FTASG	PRKF	21958	0.576813	12792.1
	VVPNN-LTASG	PNNL	650	27.0562	12792.1
	GVPKN-QMTAS	PKNQ	3677	13.2723	4205.91
	GSGRG-LWSET	GRGL	7536	4.98082	799.117
	ILVWN-YTASG	VWNY	7776	4.69641	4922.1
	SGVRA-VYSTA	VRAV	4872	10.114	3079.62
	SGVRG-LFTTA	VRGL	435	29.092	6131.32
	SGPVH-MWNTA	PVHM	792	25.8779	1154.21
	SSPLA-LTASG	PLAL	28	34.4921	12792.1
	VKPSG-VTASG	PSGV	720	26.4286	12792.1
	IFPAN-HTASG	PANH	1913	19.4465	12792.1
	KFPAS-LTASG	PASL	2	36.4285	12792.1
	FIPMW-STASG	PMWS	7442	5.10211	451.441
	NSPSD-LTASG	PSDL	310	30.499	12792.1
	GMPRS-YITAS	PRSY	319	30.3745	12792.1
	RLPYP-LTASG	PYPL	280	30.8058	12792.1
	SGALN-FYSTA	ALNF	5232	9.25935	2761.81
	GRPSA-MTTAS	PSAM	128	32.7825	3741.87
	ESIRH-LTASG	IRHL	1297	22.5548	12792.1
	SGPRS-WTNTA	PRSW	126	32.796	5889.62
	SGVRG-MHGTA	VRGM	719	26.4376	1610.61
	SGPLK-ITRTA	PLKI	3389	14.0985	0
	SGPWA-ITGTA	PWAI	788	25.9168	12792.1
	FIPFP-FTASG	PFPF	2536	16.857	12792.1
	SGPKW-MRHTA	PKWM	1124	23.7433	2409.72
	FVVRL-LTASG	VRLL	8347	4.00199	2615.58
	GRLLA-MHTAS	LLAM	4592	10.8556	2687.73
	SGPRS-HRVTA	PRSH	2095	18.6153	3637.04
	YGPSL-LTASG	PSLL	641	27.1289	12792.1
	TVPYQ-LTASG	PYQL	842	25.4279	12792.1
	SGVRW-YSNTA	VRWY	2414	17.3102	874.197
	GSGRA-MYGTT	GRAM	10276	2.5449	1513.13
	SGPSS-LFATA	PSSL	8	35.4913	12792.1
	GTPYG-LVTAS	PYGL	101	32.9966	12792.1
	HAPRG-STASG	PRGS	2685	16.3331	7015.91
	NVPVW-MTASG	PVWM	802	25.8126	5461.43
	VPPRV-LTASG	PRVL	3455	13.9079	799.117
	SGPKS-LVRTA	PKSL	189	32.0343	12792.1
	KSPSL-YTASG	PSLY	2221	18.1013	4335.13
	SGARA-MKWTA	ARAM	863	25.2992	1373.05
	SKPNF-LTASG	PNFL	2843	15.743	5889.62
	LSVFW-LTASG	VFWL	3513	13.7679	12792.1
	SGPTN-LRTTA	PTNL	261	31.0288	12792.1
	SGPMF-LWTTA	PMFL	2106	18.5721	1283.43
	YSPMD-YTASG	PMDY	4565	10.9087	1660.66
	KTVVW-YTASG	VVWY	4941	9.93751	3165.09
	IGALA-LTASG	ALAL	1368	22.1184	12792.1
	GWPRE-LKTAS	PREL	193	31.9513	12792.1
	GQPRS-WRTAS	PRSW	126	32.796	9740.44
	QPLSW-VTASG	LSWV	4261	11.7463	12792.1
	WLPRA-VTASG	PRAV	513	28.3444	12792.1
	RAPAS-LTASG	PASL	2	36.4285	12792.1
	SGAFN-LYSTA	AFNL	2696	16.2959	12792.1
	SLNRA-LTASG	NRAL	2569	16.7485	12792.1
	TAPKL-LTASG	PKLL	2960	15.3454	7815.03
	GRPRG-LTTAS	PRGL	12	35.2511	12792.1
	WMPLG-MTASG	PLGM	46	34.1118	5461.43
	VFTRN-LTASG	TRNL	4032	12.3403	12792.1
	SGARN-LLWTA	ARNL	976	24.6947	1660.66
	DPWRA-LTASG	WRAL	1324	22.4074	6396.07
	SGPKW-IIQTA	PKWI	1306	22.5059	2687.73
	REPLT-LTASG	PLTL	1047	24.2603	12792.1
	GGPRS-LFTAS	PRSL	73	33.3704	12792.1
	QSPRM-LTASG	PRML	297	30.5973	10866.7
	GSAVG-LRTAS	AVGL	443	28.9998	12792.1
	HYPLN-STASG	PLNS	2020	18.9358	4335.13
	LVGRA-LTASG	GRAL	5848	7.94429	6688.74
	SGVRH-LINTA	VRHL	844	25.4239	1763.55
	GNPYK-LTASG	PYKL	2893	15.5683	1196.62
	SGPVN-LISTA	PVNL	27	34.508	6131.32
	GFAWS-LHTAS	AWSL	6309	7.00601	654.784
	GAPRS-LVTAS	PRSL	73	33.3704	12792.1
	KSPVF-LTASG	PVFL	1437	21.7568	9740.44
	GYARL-LRTAS	ARLL	15613	1.10404	484.315
	GRPRS-LTASG	PRSL	73	33.3704	12792.1
	HAPLN-FTASG	PLNF	508	28.3679	12792.1
	GIPRP-VMTAS	PRPV	395	29.4989	6688.74
	SGPRG-QVFTA	PRGQ	397	29.4864	12792.1
	SGVWN-LIMTA	VWNL	3300	14.4124	619.843
	VMLRF-LTASG	LRFL	4653	10.7085	12792.1
	SGVRH-VRATA	VRHV	5104	9.5401	3850.82
	GIPYH-LATAS	PYHL	631	27.2418	1816.46
	GVARP-LSTAS	ARPL	571	27.8706	5090.5
	ATPES-LTASG	PESL	764	26.0767	8941.32
	RLANA-LTASG	ANAL	1703	20.3526	3741.87
	KLGRA-LTASG	GRAL	5848	7.94429	2615.58
	QGPWH-ITASG	PWHI	4550	10.946	4205.91
	SQPIH-MTASG	PIHM	2034	18.8886	2097.28
	IGPQF-LTASG	PQFL	734	26.3159	12792.1
	SGPQW-ITGTA	PQWI	539	28.1021	7815.03
	SGPRS-MLNTA	PRSM	135	32.6673	6688.74
	HRHAH-LTASG	HAHL	1762	20.0775	7015.91
	GMVQH-LITAS	VQHL	1234	22.9738	10866.7
	ERSLN-LTASG	SLNL	9153	3.30189	726.013
	ARIEY-LTASG	IEYL	7254	5.36602	1816.46
	DRPNY-LTASG	PNYL	2429	17.2533	4082.43
	GAPRS-LQTAS	PRSL	73	33.3704	12792.1
	ESFAA-LTASG	FAAL	2043	18.8584	12792.1
	SGPHH-LTLTA	PHHL	603	27.4742	1327.88
	AVANS-LTASG	ANSL	4883	10.0738	7386.83
	VLWRA-LTASG	WRAL	1324	22.4074	12792.1
	SGPAA-LLGTA	PAAL	5	35.8015	8941.32
	SGVRF-LMNTA	VRFL	3081	15.0438	1418.96
	RLPVA-ITASG	PVAI	150	32.4892	12792.1
	SGAHG-LLLTA	AHGL	1140	23.6336	517.582
	PRVEA-LTASG	VEAL	4638	10.756	4205.91
	SGPLG-IRYTA	PLGI	52	33.936	9740.44
	TSPVA-LTASG	PVAL	36	34.2983	12792.1
	KKWRG-LTASG	WRGL	1173	23.375	3079.62
	WVMES-LTASG	MESL	5450	8.77515	1660.66
	KTWRN-LTASG	WRNL	6425	6.7583	690.17
	TTYMS-LTASG	YMSL	61050	0.0724872	0
	PCHLA-LTASG	HLAL	4406	11.3603	1327.88
	HRWSA-LTASG	WSAL	799	25.8217	12792.1
	ERFSH-LTASG	FSHL	2636	16.5216	2344.36
	SGPYP-LWKTA	PYPL	280	30.8058	2218.08
	ARPEF-LTASG	PEFL	4158	12.0159	8941.32
	GVYGA-LRTAS	YGAL	456	28.8499	12792.1
	HRLLS-LTASG	LLSL	11514	2.01775	6688.74
	EVARA-MTASG	ARAM	863	25.2992	7015.91
	SGPRS-LYTTA	PRSL	73	33.3704	12792.1
	PKWHG-LTASG	WHGL	22321	0.558826	355.093
	GDPYG-MRTAS	PYGM	626	27.2726	3850.82
	VIYGN-LTASG	YGNL	1084	24.0019	8941.32
	GVYQG-LRTAS	YQGL	8067	4.33219	1373.05
	GYPRN-IGTAS	PRNI	191	31.9621	8941.32
	YPFGS-LTASG	FGSL	1412	21.9152	12792.1
	GTLRS-LITAS	LRSL	3045	15.1373	12792.1
	PTFAH-LTASG	FAHL	1860	19.6504	9740.44
	VRWSW-LTASG	WSWL	5883	7.87758	2038.8
	VVLMG-LTASG	LMGL	490	28.5499	1925.41
	ARLGY-LTASG	LGYL	936	24.8925	10866.7
	HQWAA-LTASG	WAAL	1015	24.4484	12792.1
	ELVRS-LTASG	VRSL	4049	12.3051	12792.1
	FVVRA-LTASG	VRAL	313	30.4312	9740.44
	VDIRM-LTASG	IRML	3874	12.7446	5889.62
	GYPWA-WRTAS	PWAW	4795	10.3227	1327.88
	GFPLM-LTASG	PLML	906	25.0435	9740.44
	SGPLG-LSGTA	PLGL	9	35.3536	12792.1
	SGPMA-LSRTA	PMAL	44	34.1737	8321.48
	SGPRP-LLATA	PRPL	35	34.3303	12792.1
	WPHGS-LTASG	HGSL	1783	19.9233	12792.1
	VKPWA-LTASG	PWAL	196	31.9211	5667.28
	NRVEM-LTASG	VEML	11202	2.12384	261.974
	SGVNH-LMTTA	VNHL	3826	12.8499	201.585
	VLPEP-LTASG	PEPL	680	26.8179	8941.32
	GYPRA-FSTAS	PRAF	198	31.8957	12792.1
	FGPYA-MTASG	PYAM	543	28.0901	1870.4
	QAPMG-LTASG	PMGL	20	34.7865	3438.54
	ERVWA-ITASG	VWAI	9270	3.21934	1239.69
	GVIRF-LRTAS	IRFL	4130	12.1004	10866.7
	YDSRG-LTASG	SRGL	6749	6.16443	1239.69
	PYPVP-FTASG	PVPF	258	31.1155	12792.1
	YVPTG-LTASG	PTGL	94	33.1098	5461.43
	GHVRH-LLTAS	VRHL	844	25.4239	2545.25
	SGHRS-LRSTA	HRSL	5897	7.85079	1981.53
	GQARG-LQTAS	ARGL	785	25.9476	3253.29
	GFPLM-YATAS	PLMY	2441	17.2027	142.481
	GNSWG-LRTAS	SWGL	45810	0.138948	292.668
	APYNH-LTASG	YNHL	8680	3.69303	1327.88
	GHAYH-LTASG	AYHL	2964	15.3364	3964.21
	GRMLH-LRTAS	MLHL	5627	8.41689	451.441
	RQWYG-ITASG	WYGI	67195	0.0532967	142.481
	AAWAS-ITASG	WASI	3949	12.5247	6396.07
	GVVRG-LSTAS	VRGL	435	29.092	9740.44
	RPPLA-FTASG	PLAF	235	31.4142	7386.83
	FMPRN-TASGA	PRNT	10283	2.5391	2837.92
	GPVYN-LRTAS	VYNL	1964	19.1818	5269.78
	KAVNH-LTASG	VNHL	3826	12.8499	1763.55
	RTAHN-LTASG	AHNL	1131	23.7113	12792.1
	VHFAS-LTASG	FASL	2891	15.5827	12792.1
	TTPYH-ITASG	PYHI	2953	15.3574	4922.1
	WHPVS-LTASG	PVSL	147	32.502	12792.1
	GWPNA-FLTAS	PNAF	2529	16.8865	5667.28
	SGPRF-IRLTA	PRFI	1336	22.3274	1154.21
	GVLRM-LSTAS	LRML	5330	9.0498	0
	WPMAK-LTASG	MAKL	1470	21.5229	12792.1
	SGAHG-ILSTA	AHGI	5403	8.88094	2996.69
	GYPWS-LSTAS	PWSL	489	28.5684	2218.08
	STIRM-LTASG	IRML	3874	12.7446	2837.92
	GAPWG-IHTAS	PWGI	893	25.1508	12792.1
	RLPVH-YTASG	PVHY	1180	23.3589	7815.03
	DLPAG-LTASG	PAGL	4	36.0156	12792.1
	ACIWS-LTASG	IWSL	7218	5.40403	27.918
	GDPYS-LRTAS	PYSL	287	30.7259	4922.1
	SGPVH-LLNTA	PVHL	175	32.2352	3344.37
	FNPIH-LTASG	PIHL	723	26.4106	12792.1
	NSPLS-YTASG	PLSY	246	31.2477	8321.48
	SGPTA-LRATA	PTAL	114	32.8941	10866.7
	VFPMS-LTASG	PMSL	151	32.4868	12792.1
	GSPYG-LLTAS	PYGL	101	32.9966	8941.32
	RLPWS-LTASG	PWSL	489	28.5684	5667.28
	RIPRF-LTASG	PRFL	504	28.4443	12792.1
	SGPRM-LVLTA	PRML	297	30.5973	4082.43
	SGGSG-LRILQ	GSGL	11643	1.9698	0
	PKMSH-LTASG	MSHL	990	24.6165	2409.72
	SGAHG-LLTTA	AHGL	1140	23.6336	1112.44
	TFPFM-LTASG	PFML	1867	19.624	1981.53
	PRVHH-LTASG	VHHL	3385	14.1228	6396.07
	SGGSG-LWATP	GSGL	11643	1.9698	1870.4
	SGGSG-LRVLK	GSGL	11643	1.9698	654.784
	SNLNS-TASGA	LNST	24269	0.478416	4205.91
	SGPRA-LKGTA	PRAL	13	35.2345	12792.1
	GHYHH-LMTAS	YHHL	87821	0	0
	SQVRF-LTASG	VRFL	3081	15.0438	8321.48
	GSPAS-LRTAS	PASL	2	36.4285	12792.1
	SFPNP-LTASG	PNPL	1141	23.6266	5667.28
	SGVRA-IIATA	VRAI	747	26.2338	12792.1
	GQPRG-LRTAS	PRGL	12	35.2511	12792.1
	SLVRF-LTASG	VRFL	3081	15.0438	12792.1
	VRPRP-FTASG	PRPF	144	32.5323	12792.1
	RTPIG-ITASG	PIGI	245	31.281	9740.44
	SYALH-LTASG	ALHL	3208	14.6488	12792.1
	RKPAP-WTASG	PAPW	209	31.7353	8321.48
	RAPLH-MTASG	PLHM	351	30.0095	2916.17
	SGAMG-LFRTA	AMGL	1121	23.7576	142.481
	GAAHG-IFTAS	AHGI	5403	8.88094	690.17
	TFWGA-LTASG	WGAL	727	26.3441	10866.7
	YYPRA-LTASG	PRAL	13	35.2345	12792.1
	TRIAY-LTASG	IAYL	556	27.9862	12792.1
	ARVRH-LTASG	VRHL	844	25.4239	7815.03
	YDVYN-LTASG	VYNL	1964	19.1818	3253.29
	SGGSG-LRIGL	GSGL	11643	1.9698	12792.1
	GGSGA-LRVRG	SGAL	3609	13.4712	1154.21
	GWPAG-LTTAS	PAGL	4	36.0156	12792.1
	GGYAG-LRTAS	YAGL	1591	20.9112	4082.43
	SGVMG-IRITA	VMGI	3989	12.4242	484.315
	GVYAH-LLTAS	YAHL	2076	18.7061	323.705
	GRVAY-LSTAS	VAYL	709	26.5348	8941.32
	VIPRP-LTASG	PRPL	35	34.3303	12792.1
	ARSYN-LTASG	SYNL	6800	6.09332	3165.09
	RRPTN-LTASG	PTNL	261	31.0288	12792.1
	GRLGN-LWTAS	LGNL	74	33.3542	5667.28
	GNVRS-LITAS	VRSL	4049	12.3051	12792.1
	RVPYG-LTASG	PYGL	101	32.9966	6131.32
	HVWMN-LTASG	WMNL	88679	0	418.952
	RTPMA-MTASG	PMAM	325	30.2676	2837.92
	GAPRF-LSTAS	PRFL	504	28.4443	12792.1
	SGSHG-LRSTA	SHGL	38164	0.200916	1763.55
	GSVHH-LITAS	VHHL	3385	14.1228	0
	GRPAD-LRTAS	PADL	347	30.0217	12792.1
	SKMAH-LTASG	MAHL	394	29.5006	2409.72
	SGMAA-LKRTA	MAAL	136	32.6562	3741.87
	SGPHG-FFQTA	PHGF	1399	21.975	171.876
	SGVSF-LQQTA	VSFL	6894	5.91843	1373.05
	GNAIH-LQTAS	AIHL	3600	13.4941	1196.62
	MVPKW-LTASG	PKWL	406	29.287	7815.03
	RTGLY-LTASG	GLYL	60453	0.0761523	1283.43
	RQWRA-LTASG	WRAL	1324	22.4074	5889.62
	SVGLY-LTASG	GLYL	60453	0.0761523	418.952
	SGVYW-LRSTA	VYWL	2655	16.4375	9740.44
	TKMAW-LTASG	MAWL	222	31.5866	7015.91
	GFSAN-LKTAS	SANL	1115	23.7816	5667.28
	DNTFH-LTASG	TFHL	47405	0.129783	142.481
	AHYAS-LTASG	YASL	657	26.9916	10866.7
	VQQQG-LTASG	QQGL	6616	6.40141	3741.87
	GSMNS-LRTAS	MNSL	2073	18.7113	3741.87
	RFPRP-ITASG	PRPI	83	33.2176	12792.1
	EHAWN-LTASG	AWNL	3420	14.0049	2218.08
	HTSNW-LTASG	SNWL	5049	9.68002	3079.62
	PHTAS-LTASG	TASL	2271	17.8872	12792.1
	GSLAH-LTASG	LAHL	122	32.813	12792.1
	SSVWH-ITASG	VWHI	11763	1.93119	323.705
	IDTRW-YTASG	TRWY	6446	6.7229	3344.37
	TVPQM-ITASG	PQMI	2604	16.6558	5269.78
	FMPSA-QTASG	PSAQ	549	28.0379	10866.7
	GAPMN-VVTAS	PMNV	3783	12.9651	5889.62
	SGMGH-LLHTA	MGHL	690	26.7019	654.784
	RQLAA-ITASG	LAAI	459	28.8382	4205.91
	GSGYH-LRHTT	GYHL	58817	0.0814937	231.616
	GVVLN-LETAS	VLNL	2030	18.9065	1196.62
	MSLGY-LTASG	LGYL	936	24.8925	12792.1
	GGSGH-LLGMS	SGHL	13513	1.45796	2097.28
	DKLAS-LTASG	LASL	252	31.1996	12792.1
	SGSRA-LTASG	SRAL	3979	12.4506	2097.28
	ELSLA-LTASG	SLAL	6837	6.01931	1925.41
	TVVAY-ITASG	VAYI	2069	18.7179	12792.1
	KFWFN-LTASG	WFNL	97370	0	0
	WDALG-ITASG	ALGI	2192	18.2164	3850.82
	ERSLA-WTASG	SLAW	2172	18.2943	2157.02
	RLANN-LTASG	ANNL	2039	18.8719	5461.43
	GAFRH-LRTAS	FRHL	8401	3.94205	201.585
	SEPFG-LTASG	PFGL	211	31.7131	12792.1
	MKWAA-YTASG	WAAY	2882	15.6012	12792.1
	GMPRY-MTASG	PRYM	550	28.0367	4335.13
	GTALP-LRTAS	ALPL	1362	22.1772	6396.07
	RIPAS-LTASG	PASL	2	36.4285	12792.1
	PKGYA-LTASG	GYAL	21774	0.586736	2615.58
	GTLMG-LYTAS	LMGL	490	28.5499	7015.91
	AYGSH-LTASG	GSHL	8109	4.2785	3253.29
	GIVRY-LQTAS	VRYL	2157	18.3724	4922.1
	GCVRF-LQTAS	VRFL	3081	15.0438	1239.69
	GMVFS-IYTAS	VFSI	36106	0.223743	690.17
	GEVRF-LRTAS	VRFL	3081	15.0438	9740.44
	TATNW-LTASG	TNWL	2957	15.348	5461.43
	GVHFH-LITAS	HFHL	54574	0.0941327	0
	DRQLS-LTASG	QLSL	23700	0.497943	84.609
	QEPRN-ITASG	PRNI	191	31.9621	12792.1
	GRLRN-LVTAS	LRNL	639	27.1336	5461.43
	LNPAF-LTASG	PAFL	155	32.4224	12792.1
	GEVFS-LTASG	VFSL	5062	9.63127	585.336
	NHVWP-LTASG	VWPL	7306	5.29425	1154.21
	GLPMH-LTASG	PMHL	338	30.095	7386.83
	LAWAH-ITASG	WAHI	65146	0.0575182	1030.73
	GSGAH-LQLST	GAHL	5609	8.46355	171.876
	TVTQN-LTASG	TQNL	6202	7.23776	1327.88
	GSGRN-LRLQT	GRNL	5429	8.81167	551.253
	PSWRA-LTASG	WRAL	1324	22.4074	10866.7
	SGQRG-IYATA	QRGI	6090	7.48355	2157.02
	MSWSA-LTASG	WSAL	799	25.8217	12792.1
	SEWQG-LTASG	WQGL	3794	12.939	1711.63
	GFWSS-LRTAS	WSSL	2603	16.6561	5461.43
	SRAYS-LTASG	AYSL	2074	18.7071	7815.03
	HRPRS-LTASG	PRSL	73	33.3704	12792.1
	RTASH-LTASG	ASHL	1810	19.8208	8321.48
	DAVYG-LTASG	VYGL	2394	17.3788	1925.41
	KDYLH-LTASG	YLHL	26385	0.407673	0
	FPGRH-LTASG	GRHL	8804	3.59787	1239.69
	YDISA-LTASG	ISAL	203	31.8319	12792.1
	GIVGM-LQTAS	VGML	487	28.5913	4613.14
	TILRN-ITASG	LRNI	1993	19.0698	7815.03
	SGPLG-YTVTA	PLGY	87	33.1744	12792.1
	GRARW-LMTAS	ARWL	2003	19.0362	1561.44
	PAYFP-LTASG	YFPL	45133	0.143188	0
	YDIHF-LTASG	IHFL	7900	4.53728	0
	GTPMQ-LYTAS	PMQL	586	27.6586	5667.28
	MSPRW-LTASG	PRWL	42	34.1809	12792.1
	SGTLN-LYNTA	TLNL	9915	2.76426	0
	FDAQS-LTASG	AQSL	2160	18.365	1711.63
	SGALH-LKATA	ALHL	3208	14.6488	4205.91
	APVLA-LTASG	VLAL	3590	13.5229	12792.1
	HRQQN-LTASG	QQNL	8130	4.24655	912.511
	GGSGN-LTMGS	SGNL	3878	12.7361	0
	GQVDY-LMTAS	VDYL	13682	1.42599	0
	TQVFG-LTASG	VFGL	3941	12.5523	2687.73
	SGSLA-LQSTA	SLAL	6837	6.01931	27.918
	SGWAP-LLRTA	WAPL	1096	23.9342	142.481
	VKAYN-LTASG	AYNL	1605	20.8713	8941.32
	QRMAS-LTASG	MASL	214	31.6834	10866.7
	GRVYD-LKTAS	VYDL	14700	1.24388	585.336
	VFVSN-LTASG	VSNL	56	33.8801	12792.1
	AKVMS-LTASG	VMSL	3192	14.6983	1513.13
	ETMLA-LTASG	MLAL	7043	5.6722	484.315
	GKVEY-LVTAS	VEYL	7299	5.30136	0
	WQYSN-LTASG	YSNL	868	25.2832	3964.21
	GSVNY-LVTAS	VNYL	5624	8.42673	0
	HSPWF-LTASG	PWFL	3913	12.628	3165.09
	ISVNY-LTASG	VNYL	5624	8.42673	3637.04
	GWAYN-MRTAS	AYNM	4598	10.8408	292.668
	SGGSG-LRVKR	GSGL	11643	1.9698	551.253
	VPWGN-LTASG	WGNL	3180	14.7295	5461.43
	KWVSM-LTASG	VSML	1224	23.0821	12792.1
	SGVYS-LIKTA	VYSL	2540	16.838	27.918
	FSQLA-MTASG	QLAM	7340	5.24064	0
	SMGSH-LTASG	GSHL	8109	4.2785	1154.21
	GLAWG-LYTAS	AWGL	2313	17.7408	2916.17
	NTSAW-LTASG	SAWL	2022	18.9346	6688.74
	GLPDF-LTASG	PDFL	16245	1.01996	0
	EIWLP-ITASG	WLPI	20318	0.666645	951.362
	TVSYA-LTASG	SYAL	7677	4.7967	1154.21
	NRFSN-LTASG	FSNL	1086	24	8941.32
	AHFAH-LTASG	FAHL	1860	19.6504	2687.73
	ASTLH-LTASG	TLHL	10409	2.47137	0
	TKYAY-ITASG	YAYI	12462	1.70863	0
	SGPAY-WRTTA	PAYW	632	27.2209	12792.1
	WKVSS-LTASG	VSSL	437	29.0891	10866.7
	RTMLH-MTASG	MLHM	7763	4.71337	619.843
	GSTRN-LITAS	TRNL	4032	12.3403	1870.4
	SGPSW-LYTTA	PSWL	6	35.705	9740.44
	YCSLP-LTASG	SLPL	5513	8.6373	451.441
	HDYFN-LTASG	YFNL	89598	0	27.918
	SPPLA-LTASG	PLAL	28	34.4921	10866.7
	VSSYW-LTASG	SYWL	16578	0.979101	951.362
	GWVSY-LKTAS	VSYL	1717	20.2936	9740.44
	FDISH-LTASG	ISHL	291	30.7015	10866.7
	SGPLG-IKSTA	PLGI	52	33.936	12792.1
	SGYMS-LIATA	YMSL	61050	0.0724872	386.839
	SGVRY-LYGTA	VRYL	2157	18.3724	3637.04
	MGMWH-LTASG	MWHL	38122	0.201314	0
	YDTQH-LTASG	TQHL	9686	2.92231	0
	MSLGN-LTASG	LGNL	74	33.3542	12792.1
	GSPMH-LITAS	PMHL	338	30.095	6688.74
	GLPLN-WRTAS	PLNW	463	28.8158	2545.25
	SGHQN-LMATA	HQNL	2309	17.7487	7386.83
	SGVRF-LKGTA	VRFL	3081	15.0438	5269.78
	FQFEH-LTASG	FEHL	14927	1.21028	874.197
	GWWMN-LTASG	WMNL	88679	0	1071.29
	KSPLG-LTASG	PLGL	9	35.3536	4470.66
	SGFLH-WRSTA	FLHW	64963	0.0579278	0
	YEPRN-VTASG	PRNV	702	26.6015	12792.1
	GSGAA-LTMPT	GAAL	2850	15.7207	836.403
	VKVFS-MTASG	VFSM	10855	2.26532	912.511
	RQLAH-ITASG	LAHI	787	25.9365	10866.7
	GHARS-LKTAS	ARSL	2445	17.186	2916.17
	SGPFY-LRNTA	PFYL	2304	17.7778	2038.8
	GEFAA-LQTAS	FAAL	2043	18.8584	2615.58
	KMVYM-LTASG	VYML	7448	5.09434	1561.44
	RAPSM-LTASG	PSML	100	33.0235	5889.62
	GFFLH-LTTAS	FLHL	18289	0.809261	0
	SGFAH-LTSTA	FAHL	1860	19.6504	4763.33
	SGYYG-LRATA	YYGL	45313	0.142021	874.197
	HGLWS-LTASG	LWSL	5648	8.3838	2097.28
	GSGWA-LKKVT	GWAL	55324	0.0915886	0
	EQLSF-LTASG	LSFL	3264	14.5333	12792.1
	YKPAG-LTASG	PAGL	4	36.0156	10866.7
	GLLLN-MTASG	LLNM	3511	13.7728	1711.63
	EVARA-WTASG	ARAW	2373	17.4628	7386.83
	GRGAN-LKTAS	GANL	3727	13.1428	1816.46
	NTPNW-LTASG	PNWL	706	26.5667	10866.7
	TTLRW-WTASG	LRWW	6667	6.31286	1816.46
	VYWGN-MTASG	WGNM	8653	3.72322	4082.43
	RNPEW-MTASG	PEWM	4040	12.3271	2996.69
	NRLSH-WTASG	LSHW	1215	23.1226	12792.1
	GRASH-LMTAS	ASHL	1810	19.8208	4470.66
	SGFRN-LRITA	FRNL	4986	9.82106	0
	HLAYH-MTASG	AYHM	8606	3.76034	2476.66
	GEPNY-LKTAS	PNYL	2429	17.2533	2687.73
	HAHAS-LTASG	HASL	741	26.2573	12792.1
	SGPVA-LYKTA	PVAL	36	34.2983	12792.1
	TTHYS-LTASG	HYSL	41616	0.169439	0
	SIHLA-LTASG	HLAL	4406	11.3603	1561.44
	VLWAG-LTASG	WAGL	532	28.1709	12792.1
	VMYGN-LTASG	YGNL	1084	24.0019	12792.1
	SLVLN-MTASG	VLNM	2006	19.025	3438.54
	TSFRM-LTASG	FRML	37200	0.211249	0
	YLVRY-LTASG	VRYL	2157	18.3724	9740.44
	SGYAN-MRRTA	YANM	1280	22.6837	2097.28
	PRVWL-LTASG	VWLL	22830	0.53507	3165.09
	RDLSH-LTASG	LSHL	362	29.8814	9740.44
	SGPSG-MRVTA	PSGM	130	32.7604	7386.83
	RFALN-LTASG	ALNL	2422	17.2813	7015.91
	GVLYH-LQTAS	LYHL	7903	4.52886	171.876
	LSHAW-LTASG	HAWL	637	27.1428	12792.1
	NRPAS-WTASG	PASW	153	32.4643	12792.1
	VPPEA-ITASG	PEAI	1302	22.5231	12792.1
	GIVKH-LQTAS	VKHL	3133	14.8595	1711.63
	SGPFF-LRKTA	PFFL	3837	12.8224	1239.69
	GKLKH-LQTAS	LKHL	4476	11.1441	726.013
	GGPSM-LTASG	PSML	100	33.0235	12792.1
	KMPSF-LTASG	PSFL	387	29.537	8321.48
	SGARS-MRLTA	ARSM	4054	12.2991	0
	GGPIP-LWTAS	PIPL	92	33.1236	4763.33
	GDMRH-LSTAS	MRHL	3299	14.413	1561.44
	QSWYG-MTASG	WYGM	67302	0.0530879	1112.44
	SGPQS-WRTTA	PQSW	811	25.7009	7815.03
	RNGLA-LTASG	GLAL	20027	0.684779	0
	SIAFA-LTASG	AFAL	2274	17.8812	12792.1
	QRPAQ-LTASG	PAQL	116	32.8467	12792.1
	NKVYA-WTASG	VYAW	21137	0.619269	799.117
	SGPLG-ITLTA	PLGI	52	33.936	12792.1
	GSGQH-LRKST	GQHL	15205	1.16416	171.876
	YSATN-LTASG	ATNL	2747	16.0897	12792.1
	SGRRN-LMNTA	RRNL	6755	6.1579	912.511
	SGVFW-MRGTA	VFWM	4797	10.3215	3438.54
	RPPSS-LTASG	PSSL	8	35.4913	10866.7
	GLPYA-LYTAS	PYAL	81	33.2554	12792.1
	LLYAS-LTASG	YASL	657	26.9916	12792.1
	EMYGN-MTASG	YGNM	3464	13.8836	5667.28
	ISWLN-LTASG	WLNL	49073	0.121752	1112.44
	ATIAH-LTASG	IAHL	106	32.9345	12792.1
	LTPRY-WTASG	PRYW	1572	20.9965	5269.78
	GNVAN-LTASG	VANL	17	34.9662	12792.1
	SGPRP-LYHTA	PRPL	35	34.3303	12792.1
	RRVLM-MTASG	VLMM	9961	2.73636	171.876
	GTPYP-LRTAS	PYPL	280	30.8058	12792.1
	ANYSN-ITASG	YSNI	3195	14.6847	4470.66
	GMARF-LSTAS	ARFL	5549	8.57706	2097.28
	SGPSM-LTATA	PSML	100	33.0235	9740.44
	LLYMG-LTASG	YMGL	53532	0.0982255	874.197
	SGPNY-IRATA	PNYI	6469	6.68908	7386.83
	GMAWG-LRTAS	AWGL	2313	17.7408	8941.32
	IPAFN-LTASG	AFNL	2696	16.2959	10866.7
	TNPIM-LTASG	PIML	2924	15.4441	418.952
	HIWQN-LTASG	WQNL	6679	6.29162	654.784
	RKVRN-WTASG	VRNW	2307	17.7682	0
	RSHAS-LTASG	HASL	741	26.2573	12792.1
	TVLNS-LTASG	LNSL	2161	18.3633	3438.54
	SQPTG-LTASG	PTGL	94	33.1098	12792.1
	HWPVG-LTASG	PVGL	14	35.2016	2837.92
	SLPTS-LTASG	PTSL	449	28.926	8321.48
	RLLLN-MTASG	LLNM	3511	13.7728	2916.17
	GSFRG-LRTAS	FRGL	6093	7.47525	874.197
	EMSWG-LTASG	SWGL	45810	0.138948	0
	DSLAW-LTASG	LAWL	1387	22.0358	10866.7
	LWYGH-LTASG	YGHL	4400	11.3746	5090.5
	AHVFA-LTASG	VFAL	4200	11.8827	4205.91
	PKFSH-MTASG	FSHM	4526	11.0227	1030.73
	STVFH-MTASG	VFHM	7402	5.168	0
	RLYMN-ITASG	YMNI	95424	0	0
	SGARS-LKGTA	ARSL	2445	17.186	9740.44
	GGPFL-LKTAS	PFLL	5315	9.08548	1513.13
	QHWGG-LTASG	WGGL	1498	21.3794	12792.1
	RQVRY-LTASG	VRYL	2157	18.3724	8321.48
	PVFQS-LTASG	FQSL	3582	13.5551	4922.1
	VRLNY-LTASG	LNYL	4029	12.3459	4763.33
	GVYRH-MRTAS	YRHM	29963	0.321211	0
	GFPQS-LMTAS	PQSL	69	33.5105	10866.7
	GAWHN-MRTAS	WHNM	112134	0	0
	VNARM-LTASG	ARML	9609	2.9901	1196.62
	TKWLA-LTASG	WLAL	14886	1.21753	3079.62
	SGPRW-MKGTA	PRWM	161	32.3694	4205.91
	ERIYA-LTASG	IYAL	6330	6.96687	2687.73
	SLFLH-MTASG	FLHM	37585	0.206948	142.481
	SGWSG-MMATA	WSGM	2170	18.3143	1112.44
	ENFLH-LTASG	FLHL	18289	0.809261	142.481
	AGPQP-LTASG	PQPL	321	30.3595	12792.1
	TVPRA-WTASG	PRAW	43	34.1791	8941.32
	QVSWA-WTASG	SWAW	65679	0.0563232	0
	SGAQM-LRGTA	AQML	5533	8.60799	4082.43
	TSLAN-LTASG	LANL	30	34.4823	9740.44
	GEVRG-LRTAS	VRGL	435	29.092	12792.1
	GGYAN-LTTAS	YANL	579	27.7486	5269.78
	AFLSH-WTASG	LSHW	1215	23.1226	12792.1
	GIFWH-LRTAS	FWHL	93504	0	0
	TIPFY-MTASG	PFYM	5725	8.18422	3964.21
	RTPVG-LTASG	PVGL	14	35.2016	12792.1
	GRAAW-LQTAS	AAWL	484	28.6088	12792.1
	HNANY-LTASG	ANYL	8450	3.90075	1610.61
	IAFSQ-LTASG	FSQL	5326	9.06457	6688.74
	EQAWY-LTASG	AWYL	54007	0.0963634	1154.21
	GRLAS-LTASG	LASL	252	31.1996	12792.1
	LVGNS-LTASG	GNSL	31665	0.288407	1981.53
	VMVWN-ITASG	VWNI	8337	4.0144	2761.81
	SGYRS-LYSTA	YRSL	13277	1.50612	2280.5
	GSVWA-LTASG	VWAL	3870	12.7502	1870.4
	FSLRQ-MTASG	LRQM	5493	8.67655	990.764
	TMGMN-MTASG	GMNM	88871	0	142.481
	YNWRH-LTASG	WRHL	26360	0.408697	799.117
	PMVRW-LTASG	VRWL	789	25.891	12792.1
	RGPYM-LTASG	PYML	923	24.9477	6688.74
	NMWAH-LTASG	WAHL	6105	7.45298	3079.62
	RYAQP-LTASG	AQPL	3295	14.4283	4205.91
	LPYFS-MTASG	YFSM	62333	0.0661225	386.839
	SGPAW-MKGTA	PAWM	34	34.3571	9740.44
	TRLAH-VTASG	LAHV	4264	11.7405	1660.66
	GCPLS-LYTAS	PLSL	66	33.5282	4335.13
	GKLAS-LRTAS	LASL	252	31.1996	10866.7
	GTVRS-LITAS	VRSL	4049	12.3051	8941.32
	WRYSN-LTASG	YSNL	868	25.2832	8941.32
	SGYRS-LTLTA	YRSL	13277	1.50612	292.668
	GSGRH-LIKVT	GRHL	8804	3.59787	386.839
	VLPRS-WTASG	PRSW	126	32.796	8321.48
	GTPSA-LTTAS	PSAL	3	36.1873	12792.1
	FPVLS-LTASG	VLSL	4594	10.8506	10866.7
	GSVMN-LTASG	VMNL	2100	18.6016	3344.37
	RGPYH-LTASG	PYHL	631	27.2418	12792.1
	RMLAQ-LTASG	LAQL	797	25.841	12792.1
	GCPHM-MTASG	PHMM	3108	14.968	654.784
	GEFRS-MRTAS	FRSM	7233	5.38852	1763.55
	IPLLN-LTASG	LLNL	5545	8.57872	12792.1
	GKMFH-LITAS	MFHL	67900	0.0520017	292.668
	LLFSQ-LTASG	FSQL	5326	9.06457	8941.32
	SGASH-MTLTA	ASHM	4010	12.3873	0
	GNVRN-LITAS	VRNL	412	29.2567	12792.1
	PQVWY-LTASG	VWYL	8715	3.66722	4205.91
	AVLSN-LTASG	LSNL	148	32.5007	8321.48
	GMPWS-VTASG	PWSV	27426	0.379262	1513.13
	SGYAS-MVATA	YASM	1059	24.1553	5667.28
	MNWES-LTASG	WESL	21048	0.624881	517.582
	GLGLN-LTASG	GLNL	21928	0.578866	355.093
	SLPRP-LTASG	PRPL	35	34.3303	6396.07
	TFARS-LTASG	ARSL	2445	17.186	8941.32
	SGLRH-LSNTA	LRHL	1251	22.7972	386.839
	SGVLG-LIGTA	VLGL	1020	24.4128	12792.1
	GYPLH-LQTAS	PLHL	41	34.1843	9740.44
	AGVRY-LTASG	VRYL	2157	18.3724	5889.62
	PRLTH-LTASG	LTHL	8090	4.29942	1610.61
	SRYLP-MTASG	YLPM	25656	0.430574	0
	PIALH-WTASG	ALHW	7435	5.11974	12792.1
	GSGQH-LRVHT	GQHL	15205	1.16416	113.394
	SGWSN-LMRTA	WSNL	2255	17.9326	0
	GSVWH-VRTAS	VWHV	101249	0	231.616
	SGPFH-LSRTA	PFHL	1161	23.4724	84.609
	GMAQY-LTASG	AQYL	6107	7.44299	4205.91
	VRVLH-LTASG	VLHL	1892	19.5348	8321.48
	VVYRG-LTASG	YRGL	7189	5.44473	2761.81
	FSARS-LTASG	ARSL	2445	17.186	8941.32
	AMPLH-MTASG	PLHM	351	30.0095	6688.74
	SIVRM-LTASG	VRML	2798	15.9125	7386.83
	SGVWG-IYVTA	VWGI	9582	3.01029	484.315
	KGPEM-LTASG	PEML	2755	16.0599	3637.04
	ELMLS-MTASG	MLSM	7344	5.23415	2157.02
	GLPTA-LRTAS	PTAL	114	32.8941	12792.1
	SGLWY-LSATA	LWYL	20116	0.679644	1196.62
	IEAWS-LTASG	AWSL	6309	7.00601	762.325
	GKPAS-LDTAS	PASL	2	36.4285	1239.69
	SGSMR-LVLTA	SMRL	84295	0	0
	GQQMS-LRTAS	QMSL	32436	0.276322	56.119
	TGVSW-LTASG	VSWL	294	30.6564	12792.1
	RILGY-LTASG	LGYL	936	24.8925	12792.1
	PRVML-LTASG	VMLL	24518	0.469216	142.481
	GYIQS-LFTAS	IQSL	872	25.2682	5461.43
	GYFGN-LRTAS	FGNL	777	26.0275	7015.91
	GGSGS-LVNLL	SGSL	6210	7.22506	0
	SGPVM-LRGTA	PVML	909	25.0294	12792.1
	SGLGT-LSKTA	LGTL	989	24.6198	836.403
	SGISY-MRITA	ISYM	1338	22.3091	836.403
	GRIYE-LWTAS	IYEL	34971	0.238157	585.336
	GGSGS-LVLRL	SGSL	6210	7.22506	1196.62
	VSLAY-LTASG	LAYL	856	25.3422	12792.1
	GSGAS-LQMLT	GASL	5106	9.53771	3253.29
	SQPHL-LTASG	PHLL	2646	16.4802	1816.46
	GIAHQ-LKTAS	AHQL	8255	4.10035	726.013
	SGISF-MSVTA	ISFM	1170	23.3965	836.403
	GGSGM-LKLQP	SGML	14301	1.31179	0
	GTLAA-MSTAS	LAAM	293	30.6825	4205.91
	PGPES-LTASG	PESL	764	26.0767	10866.7
	RDVLA-LTASG	VLAL	3590	13.5229	3438.54
	GISQS-LITAS	SQSL	7518	5.00299	0
	TTPSW-LTASG	PSWL	6	35.705	9740.44
	SGPYT-LVMTA	PYTL	2541	16.827	517.582
	SGPAR-LISTA	PARL	18	34.9166	12792.1
	GIPFF-MTTAS	PFFM	8903	3.50919	0
	SGPMR-LVTTA	PMRL	1695	20.4124	1870.4
	GGVSF-LLTAS	VSFL	6894	5.91843	1112.44
	SGARQ-LVLTA	ARQL	9278	3.21387	0
	LQSMN-LTASG	SMNL	11103	2.16452	0
	GISFA-LTTAS	SFAL	22236	0.563059	0
	VRAHS-LTASG	AHSL	1563	21.0212	4205.91
	GSHSN-LMTAS	HSNL	581	27.7336	12792.1
	GSGYS-LIALT	GYSL	71306	0.0470664	142.481
	GNPLP-QMTAS	PLPQ	1026	24.381	2157.02
	SGPFR-LNWTA	PFRL	2667	16.3818	0
	GRVEL-LYTAS	VELL	91092	0	0
	RVTWA-LTASG	TWAL	25464	0.436591	0
	GSGFS-LRTWT	GFSL	53720	0.0975188	0
	GKVSE-LITAS	VSEL	1067	24.0996	231.616
	GVLQK-LVTAS	LQKL	3705	13.1993	654.784
	QKVLN-MTASG	VLNM	2006	19.025	2476.66
	SGPHW-LNATA	PHWL	457	28.844	3741.87
	SGSWS-LILTA	SWSL	66427	0.0547313	0
	GGSGA-LQRLP	SGAL	3609	13.4712	113.394
	HRPFG-LTASG	PFGL	211	31.7131	12792.1
	GGSGA-LRVQL	SGAL	3609	13.4712	231.616
	SGLAK-LTVTA	LAKL	1516	21.2737	0
	GGSGA-LTMPL	SGAL	3609	13.4712	0
	LQPLT-ITASG	PLTI	2570	16.7446	5090.5
	GGLGM-MLTAS	LGMM	1352	22.231	836.403
	GQPVP-MLTAS	PVPM	240	31.3308	7386.83
	SGPHS-MKLTA	PHSM	979	24.6739	0
	GALDW-MSTAS	LDWM	6293	7.03315	0
	GVAGA-LYTAS	AGAL	1832	19.769	2097.28
	RSPLM-MTASG	PLMM	1668	20.5706	4922.1
	TKVLW-LTASG	VLWL	4473	11.1539	4763.33
	GKVHQ-MLTAS	VHQM	119787	0	0
	GRVHR-LSTAS	VHRL	13177	1.53042	0
	FMMGN-MTASG	MGNM	1091	23.9589	12792.1
	SGLGM-LATTA	LGML	434	29.0922	418.952
	ISPML-LTASG	PMLL	3182	14.7282	1196.62
	ERPGW-LTASG	PGWL	91	33.1284	7386.83
	HYPSS-LTASG	PSSL	8	35.4913	12792.1
	SGFSE-LTLTA	FSEL	4127	12.1057	0
	WHFGA-LTASG	FGAL	900	25.0961	12792.1
	GRIAL-LTTAS	IALL	2673	16.3586	7815.03
	GGSGE-LRLSN	SGEL	50549	0.114874	56.119
	SGIES-MYVTA	IESM	9942	2.74829	0
	GSAHL-LLTAS	AHLL	13623	1.43678	27.918
	GGSGR-LLQFL	SGRL	19383	0.726167	8321.48
	SGPKQ-LTRTA	PKQL	761	26.0949	0
	SGPHL-LIRTA	PHLL	2646	16.4802	0
	SGVRA-LISTA	VRAL	313	30.4312	12792.1
	GRPLQ-YRTAS	PLQY	1312	22.4705	12792.1
	SGPLA-STVTA	PLAS	685	26.7589	0
	GVPLN-VKTAS	PLNV	928	24.9266	5090.5
	SGVAP-LILTA	VAPL	344	30.036	0
	SGINM-LTLTA	INML	6949	5.82848	0
	GVVHS-FCTAS	VHSF	57361	0.0855212	0
	GKASN-LYTAS	ASNL	469	28.7368	3165.09
	AGLDL-LTASG	LDLL	61216	0.0714681	0
	GRLGC-LKTAS	LGCL	3881	12.7261	1112.44
	GGSGS-LRLFE	SGSL	6210	7.22506	0
	GGASG-LMTAS	ASGL	816	25.6721	451.441
	ISPAT-LTASG	PATL	138	32.6239	12792.1
	GGSGP-LMLPF	SGPL	11128	2.1571	3964.21
	GGSGF-LMSWM	SGFL	6522	6.57122	12792.1
	SGSFN-LTMTA	SFNL	15660	1.0952	0
	SGIWK-LTATA	IWKL	64401	0.0592789	0
	GSGNR-LMRLT	GNRL	71990	0.0462632	0
	RHLAK-LTASG	LAKL	1516	21.2737	9740.44
	SGLGE-LRGTA	LGEL	399	29.4444	12792.1
	GHPWL-QRTAS	PWLQ	33594	0.257376	0
	SGPSN-MLRTA	PSNM	160	32.3748	5889.62
	SGPLS-QSTTA	PLSQ	704	26.5842	1561.44
	WSVQL-LTASG	VQLL	5810	8.01966	551.253
	GYYGE-LLTAS	YGEL	2601	16.6627	990.764
	EKVML-MTASG	VMLM	22365	0.55706	0
	GHLAS-QRTAS	LASQ	1552	21.0724	1870.4
	GGSGA-LQVPT	SGAL	3609	13.4712	0
	MVPHM-LTASG	PHML	662	26.9579	12792.1
	GGSGR-LVLRV	SGRL	19383	0.726167	0
	SGPSD-LHATA	PSDL	310	30.499	12792.1
	IMMAY-LTASG	MAYL	1199	23.228	12792.1
	SGAQA-LTLTA	AQAL	1270	22.7358	171.876
	GVLGH-LSTAS	LGHL	253	31.1653	3438.54
	GRAQN-LLTAS	AQNL	1910	19.4627	484.315
	GSGLE-LRVNT	GLEL	116846	0	0
	GTIFR-LTASG	IFRL	45447	0.141199	551.253
	SGLLN-MYITA	LLNM	3511	13.7728	0
	GTMMS-LMTAS	MMSL	6728	6.19783	1763.55
	SGLAS-LRLTA	LASL	252	31.1996	874.197
	QRMDL-LTASG	MDLL	31807	0.286376	0
	QHLAA-LTASG	LAAL	173	32.2442	12792.1
	GSGMR-LVLRT	GMRL	99437	0	0
	SGIQT-MKVTA	IQTM	6253	7.10817	0
	TALGY-LTASG	LGYL	936	24.8925	12792.1
	PVVWW-QTASG	VWWQ	31939	0.284373	836.403
	SGVNS-LRRTA	VNSL	3657	13.3292	726.013
	GNAMR-MVTAS	AMRM	41332	0.171584	0
	HLPTA-LTASG	PTAL	114	32.8941	12792.1
	GSALA-LTTAS	ALAL	1368	22.1184	619.843
	GGSGN-LIYWN	SGNL	3878	12.7361	231.616
	SGAMN-LTLTA	AMNL	2701	16.2852	0
	GTVWA-LTTAS	VWAL	3870	12.7502	292.668
	SGAVA-LRLTA	AVAL	610	27.4369	1981.53
	SGANS-LVATA	ANSL	4883	10.0738	1327.88
	GGSGM-LLMKQ	SGML	14301	1.31179	0
	SGTWP-LSGTA	TWPL	41980	0.166661	12792.1
	SGVNL-LLMTA	VNLL	22134	0.568179	27.918
	VTVIA-LTASG	VIAL	5773	8.08772	1711.63
	SGLWT-LMATA	LWTL	57445	0.0852523	0
	GSPVQ-LTTAS	PVQL	762	26.094	1816.46
	GTIAY-LNTAS	IAYL	556	27.9862	1870.4
	GTPLG-QITAS	PLGQ	464	28.8115	12792.1
	GQHMR-LITAS	HMRL	65202	0.0574369	0
	ATASF-LTASG	ASFL	4586	10.8605	5889.62
	SGVFN-LAFTA	VFNL	3273	14.497	912.511
	GVPSW-LSTAS	PSWL	6	35.705	12792.1
	RVLSR-LTASG	LSRL	3325	14.3329	8941.32
	GGSGF-LVRSL	SGFL	6522	6.57122	9740.44
	VSISF-LTASG	ISFL	4354	11.5296	12792.1
	GGSGA-LIAND	SGAL	3609	13.4712	874.197
	MKPVN-LTASG	PVNL	27	34.508	12792.1
	GFAIS-MVTAS	AISM	4393	11.4166	113.394
	GIAMN-ILTAS	AMNI	8195	4.16694	0
	SGMSS-LKFTA	MSSL	609	27.4466	323.705
	GTLLD-LITAS	LLDL	28443	0.354228	0
	GGSGQ-LLLRN	SGQL	16153	1.03051	0
	SGLYG-LTLTA	LYGL	2431	17.2472	762.325
	GSGFQ-LRVFT	GFQL	71576	0.0467418	0
	RDLWK-LTASG	LWKL	91925	0	0
	GRASA-LNTAS	ASAL	451	28.9092	517.582
	GTIAH-LHTAS	IAHL	106	32.9345	10866.7
	TPVGW-MTASG	VGWM	494	28.5345	12792.1
	HVLQN-LTASG	LQNL	600	27.5155	12792.1
	EPIYN-LTASG	IYNL	4188	11.935	619.843
	GVLMR-LNTAS	LMRL	50535	0.114874	0
	AVTYA-LTASG	TYAL	6938	5.84801	1071.29
	GVLHS-LRTAS	LHSL	2064	18.7402	0
	KAALP-LTASG	ALPL	1362	22.1772	2916.17
	TSVLA-LTASG	VLAL	3590	13.5229	8321.48
	GAPSS-LRTAS	PSSL	8	35.4913	12792.1
	SGPAP-LVLTA	PAPL	48	34.0445	12792.1
	GVMMQ-LVTAS	MMQL	18188	0.816027	0
	RPAQD-LTASG	AQDL	23363	0.51205	27.918
	SGPLT-LNSTA	PLTL	1047	24.2603	2476.66
	NRIGN-FTASG	IGNF	942	24.8743	7815.03
	GPVMR-MSTAS	VMRM	63774	0.0610591	0
	SGLQN-LMLTA	LQNL	600	27.5155	113.394
	QSPVQ-LTASG	PVQL	762	26.094	12792.1
	FTPLN-MTASG	PLNM	201	31.8633	12792.1
	SGMLS-LVITA	MLSL	10927	2.22824	0
	GKVNN-LVTAS	VNNL	2328	17.6966	517.582
	VRTMA-LTASG	TMAL	23804	0.493911	142.481
	TAPIN-LTASG	PINL	219	31.6393	12792.1
	APVYA-LTASG	VYAL	1850	19.6906	6131.32
	GTIDL-LTTAS	IDLL	46910	0.13246	0
	GVAKP-LWTAS	AKPL	1615	20.8275	484.315
	GWMHE-LKTAS	MHEL	70224	0.0484111	0
	SYMFS-LTASG	MFSL	31551	0.290467	56.119
	GGSGR-LVVRL	SGRL	19383	0.726167	113.394
	GQVFR-LITAS	VFRL	14012	1.36308	0
	GISMY-LTASG	SMYL	14812	1.22791	690.17
	GGSGR-LNMRL	SGRL	19383	0.726167	0
	FAAYS-LTASG	AYSL	2074	18.7071	5667.28
	RGMQN-LTASG	MQNL	1102	23.8708	1610.61
	GPMQR-LMTAS	MQRL	5192	9.34277	0
	GSGAK-LIVRT	GAKL	47960	0.127079	0
	IVNAR-LTASG	NARL	3896	12.6743	2038.8
	YAPGS-MTASG	PGSM	821	25.6264	5269.78
	SGYAG-LRQTA	YAGL	1591	20.9112	231.616
	SGAYS-LRVTA	AYSL	2074	18.7071	2157.02
	RNLAS-LTASG	LASL	252	31.1996	7815.03
	GSGNF-LRKMT	GNFL	34575	0.243505	1196.62
	EQLAN-MTASG	LANM	236	31.4114	7386.83
	SGALA-LLDTA	ALAL	1368	22.1184	0
	ELPNF-LTASG	PNFL	2843	15.743	951.362
	GVLFH-LSTAS	LFHL	9958	2.73757	0
	SWGLA-LTASG	GLAL	20027	0.684779	619.843
	MVPSA-LTASG	PSAL	3	36.1873	7015.91
	MFHLN-ITASG	HLNI	57434	0.0852523	1373.05
	RKALN-LTASG	ALNL	2422	17.2813	4613.14
	SGPWG-LLETA	PWGL	241	31.3204	2409.72
	VDHAH-LTASG	HAHL	1762	20.0775	5269.78
	PGIAN-LTASG	IANL	55	33.8805	7815.03
	TLTHH-LTASG	THHL	27763	0.370059	0
	EVSQH-LTASG	SQHL	35108	0.236656	690.17
	GCLMA-LTTAS	LMAL	2929	15.4189	6131.32
	SGGSG-LRMWI	GSGL	11643	1.9698	484.315
	RRPAS-MTASG	PASM	131	32.7286	5090.5
	DILRH-LTASG	LRHL	1251	22.7972	5889.62
	TMAHP-LTASG	AHPL	1013	24.4555	6688.74
	SGPMS-LRMTA	PMSL	151	32.4868	7386.83
	SKVLF-LTASG	VLFL	12693	1.6486	3079.62
	SGAYH-LQQTA	AYHL	2964	15.3364	0
	CCAMG-LTASG	AMGL	1121	23.7576	2218.08
	SGVLS-LRYTA	VLSL	4594	10.8506	1154.21
	GQPFA-LSTAS	PFAL	239	31.3462	12792.1
	SMPRM-LTASG	PRML	297	30.5973	12792.1
	PGVRF-LTASG	VRFL	3081	15.0438	8941.32
	PDVFA-LTASG	VFAL	4200	11.8827	3637.04
	SAVRA-LTASG	VRAL	313	30.4312	9740.44
	RTYSH-LTASG	YSHL	3387	14.1084	3079.62
	HLVAW-LTASG	VAWL	177	32.2185	10866.7
	SGPLG-IFYTA	PLGI	52	33.936	12792.1
	VVAVS-LTASG	AVSL	1747	20.1538	12792.1
	SGARN-LMATA	ARNL	976	24.6947	10866.7
	SGVRM-LRRTA	VRML	2798	15.9125	799.117
	SLYRA-LTASG	YRAL	5697	8.25472	7386.83
	GKTWA-LTASG	TWAL	25464	0.436591	323.705
	GRALA-MQTAS	ALAM	1609	20.8553	3637.04
	VPPMP-LTASG	PMPL	164	32.3064	12792.1
	SSPLY-LTASG	PLYL	1153	23.5497	12792.1
	GQAWA-LGTAS	AWAL	3317	14.3616	484.315
	SVARN-LTASG	ARNL	976	24.6947	10866.7
	LVVAA-LTASG	VAAL	117	32.8433	12792.1
	RTPLM-LTASG	PLML	906	25.0435	12792.1
	SGVWG-IRYTA	VWGI	9582	3.01029	654.784
	SGYMH-IKVTA	YMHI	103140	0	0
	RYPWA-LTASG	PWAL	196	31.9211	8941.32
	ELYAS-LTASG	YASL	657	26.9916	12792.1
	VHVHA-LTASG	VHAL	1838	19.753	5461.43
	SGIYG-LRNTA	IYGL	5154	9.42418	1981.53
	YQTMA-LTASG	TMAL	23804	0.493911	551.253
	SGPLA-VRTTA	PLAV	427	29.1469	12792.1
	MAYQS-LTASG	YQSL	2600	16.6669	8941.32
	ESAQM-ITASG	AQMI	10674	2.35254	142.481
	FIARA-LTASG	ARAL	920	24.9554	12792.1
	VFALN-LTASG	ALNL	2422	17.2813	12792.1
	RVIRH-LTASG	IRHL	1297	22.5548	12792.1
	YFARQ-LTASG	ARQL	9278	3.21387	2038.8
	GSPVW-LRTAS	PVWL	423	29.1687	12792.1
	EHNLP-LTASG	NLPL	7600	4.89944	799.117
	NFGRP-LTASG	GRPL	7313	5.28518	912.511
	SGPIP-IRKTA	PIPI	633	27.2182	12792.1
	LPTRW-LTASG	TRWL	3042	15.1455	7815.03
	WVANM-ITASG	ANMI	12883	1.60138	7386.83
	DRIRH-LTASG	IRHL	1297	22.5548	6688.74
	WLAQA-LTASG	AQAL	1270	22.7358	12792.1
	SGPSS-LLGTA	PSSL	8	35.4913	12792.1
	GLPQA-LLTAS	PQAL	32	34.4508	12792.1
	FHIAH-LTASG	IAHL	106	32.9345	12792.1
	SGPLS-LRSTA	PLSL	66	33.5282	12792.1
	SGAFS-LMRTA	AFSL	4789	10.3321	323.705
	DVAFH-LTASG	AFHL	5439	8.79496	1925.41
	AIYRS-MTASG	YRSM	7326	5.25774	3344.37
	GLAVG-LRTAS	AVGL	443	28.9998	12792.1
	YRVAF-LTASG	VAFL	1651	20.6554	7015.91
	VIVAA-LTASG	VAAL	117	32.8433	12792.1
	SGALG-LLETA	ALGL	731	26.3282	171.876
	GVGHN-LRTAS	GHNL	32697	0.272139	142.481
	IEYLN-YTASG	YLNY	12586	1.67909	231.616
	SGWAS-MRLTA	WASM	2637	16.5169	0
	QAAFH-LTASG	AFHL	5439	8.79496	3964.21
	SGAWN-MRVTA	AWNM	11564	2.00166	292.668
	GYGLH-LRTAS	GLHL	48035	0.126683	201.585
	HHPAA-LTASG	PAAL	5	35.8015	12792.1
	SGNLA-LKQTA	NLAL	6915	5.88648	0
	TVLRS-LTASG	LRSL	3045	15.1373	12792.1
	RYPVN-MTASG	PVNM	346	30.0312	6688.74
	GRPMN-LRTAS	PMNL	142	32.5586	10866.7
	NRPSA-LTASG	PSAL	3	36.1873	12792.1
	GMVLN-LTASG	VLNL	2030	18.9065	12792.1
	SIPNA-LTASG	PNAL	563	27.9574	12792.1
	GQVRA-LRTAS	VRAL	313	30.4312	12792.1
	SGYLP-LLYTA	YLPL	10781	2.30892	1196.62
	SGPLS-ILNTA	PLSI	171	32.2576	8941.32
	IFINF-LTASG	INFL	5930	7.78698	10866.7
	VHAVW-LTASG	AVWL	3069	15.0612	12792.1
	NKTAW-LTASG	TAWL	958	24.7743	7386.83
	PSPRA-ITASG	PRAI	53	33.933	12792.1
	VWGRA-LTASG	GRAL	5848	7.94429	7386.83
	GMYLN-LKTAS	YLNL	27161	0.387289	0
	RDVLW-LTASG	VLWL	4473	11.1539	3964.21
	GTVRH-LSTAS	VRHL	844	25.4239	6396.07
	SGPMH-LRSTA	PMHL	338	30.095	8321.48
	VTPLY-LTASG	PLYL	1153	23.5497	12792.1
	GSPLS-WRTAS	PLSW	244	31.2944	7815.03
	STVRN-LTASG	VRNL	412	29.2567	12792.1
	RRTAW-LTASG	TAWL	958	24.7743	8321.48
	GRVAH-LRTAS	VAHL	82	33.2184	12792.1
	VDILH-LTASG	ILHL	2956	15.3505	3438.54
	RVPRG-LTASG	PRGL	12	35.2511	12792.1
	VQLRS-LTASG	LRSL	3045	15.1373	12792.1
	SGYAH-MRVTA	YAHM	3827	12.8446	0
	GRPHP-LSTAS	PHPL	259	31.0559	12792.1
	GKPLP-WTASG	PLPW	341	30.0861	6131.32
	QVPVF-LTASG	PVFL	1437	21.7568	12792.1
	LPALN-MTASG	ALNM	3521	13.7479	1513.13
	GSGQG-LKVRT	GQGL	43605	0.155508	201.585
	IGYAW-MTASG	YAWM	3112	14.9473	5090.5
	GRVWH-LQTAS	VWHL	4851	10.1663	551.253
	SGPYN-LRGTA	PYNL	277	30.8263	12792.1
	IQLAW-LTASG	LAWL	1387	22.0358	12792.1
	SSYAH-LTASG	YAHL	2076	18.7061	5269.78
	VFYQS-LTASG	YQSL	2600	16.6669	12792.1
	SGALH-LRETA	ALHL	3208	14.6488	201.585
	SGPMG-MRNTA	PMGM	496	28.512	5667.28
	GVPQW-IHTAS	PQWI	539	28.1021	4335.13
	PMARY-LTASG	ARYL	4742	10.4616	12792.1
	NFPMS-LTASG	PMSL	151	32.4868	12792.1
	QKYSN-LTASG	YSNL	868	25.2832	5889.62
	TRPQH-LTASG	PQHL	249	31.2196	10866.7
	SGAFH-ILGTA	AFHI	25335	0.441415	1030.73
	SGYRF-MTLTA	YRFM	97410	0	0
	HGPMS-LTASG	PMSL	151	32.4868	10866.7
	GSGAW-LKKIT	GAWL	4272	11.7256	0
	QRANS-ITASG	ANSI	25864	0.423999	551.253
	KRAAS-LTASG	AASL	436	29.091	12792.1
	ANAMN-LTASG	AMNL	2701	16.2852	1513.13
	GRHQS-LRTAS	HQSL	4692	10.5998	836.403
	YLPRA-ITASG	PRAI	53	33.933	12792.1
	YATWS-MTASG	TWSM	95866	0	0
	GKVRN-LTTAS	VRNL	412	29.2567	10866.7
	SRVRN-LTASG	VRNL	412	29.2567	8321.48
	GRVLH-LRTAS	VLHL	1892	19.5348	3850.82
	SDIRW-LTASG	IRWL	826	25.5858	7386.83
	EVTMW-LTASG	TMWL	7365	5.1973	551.253
	SGPAG-MHSTA	PAGM	124	32.806	12792.1
	GAPAF-LKTAS	PAFL	155	32.4224	12792.1
	GSGQG-LRMGT	GQGL	43605	0.155508	0
	VKAQH-LTASG	AQHL	2592	16.6778	7815.03
	HWPRF-LTASG	PRFL	504	28.4443	10866.7
	SGVAS-LMGTA	VASL	97	33.0785	12792.1
	SKIRF-LTASG	IRFL	4130	12.1004	5269.78
	TAVRS-LTASG	VRSL	4049	12.3051	12792.1
	SGVRF-MRQTA	VRFM	2988	15.2846	231.616
	GLAYS-LQTAS	AYSL	2074	18.7071	1561.44
	RGPVF-LTASG	PVFL	1437	21.7568	10866.7
	HLFQW-LTASG	FQWL	3653	13.3419	7015.91
	CCSLA-LTASG	SLAL	6837	6.01931	551.253
	SGPMA-LKSTA	PMAL	44	34.1737	8941.32
	GSGLA-LKMGT	GLAL	20027	0.684779	84.609
	KMPRW-ITASG	PRWI	274	30.8879	6131.32
	VNVRN-LTASG	VRNL	412	29.2567	12792.1
	DYARA-MTASG	ARAM	863	25.2992	4082.43
	MVVRH-LTASG	VRHL	844	25.4239	12792.1
	KSPRM-LTASG	PRML	297	30.5973	12792.1
	ARAQH-ITASG	AQHI	6133	7.37834	912.511
	LGWSS-LTASG	WSSL	2603	16.6561	3344.37
	NTFLH-LTASG	FLHL	18289	0.809261	0
	SLPAH-ITASG	PAHI	231	31.5119	12792.1
	PYAEN-LTASG	AENL	6428	6.75045	3253.29
	WLYAH-YTASG	YAHY	4614	10.8158	1816.46
	GGHQW-LRTAS	HQWL	1958	19.2059	2687.73
	ERLLH-LTASG	LLHL	2625	16.5808	2837.92
	VMHQN-LTASG	HQNL	2309	17.7487	8941.32
	SRPLN-LTASG	PLNL	23	34.7054	6688.74
	MDLLS-LTASG	LLSL	11514	2.01775	1327.88
	SGPAA-LQSTA	PAAL	5	35.8015	8321.48
	CLLAS-LTASG	LASL	252	31.1996	6396.07
	SGVFS-LKLTA	VFSL	5062	9.63127	654.784
	TTALW-LTASG	ALWL	6199	7.24177	6131.32
	AMAHS-LTASG	AHSL	1563	21.0212	7015.91
	SGPMS-LLDTA	PMSL	151	32.4868	2996.69
	GFHRS-IRTAS	HRSI	40086	0.181948	292.668
	NDLAH-ITASG	LAHI	787	25.9365	10866.7
	KVLAS-LTASG	LASL	252	31.1996	10866.7
	TLPHS-LTASG	PHSL	213	31.6862	12792.1
	YTMLH-LTASG	MLHL	5627	8.41689	726.013
	GDVRH-IFTAS	VRHI	1977	19.1429	231.616
	SRVLP-LTASG	VLPL	1713	20.3086	4613.14
	FMYSH-LTASG	YSHL	3387	14.1084	7815.03
	SGWLN-LRSTA	WLNL	49073	0.121752	1154.21
	GQPRN-LSTAS	PRNL	15	35.1275	12792.1
	GHAHH-LYTAS	AHHL	2580	16.717	171.876
	DAPYF-LTASG	PYFL	1975	19.1471	5667.28
	SGGRN-LTATA	GRNL	5429	8.81167	12792.1
	SGHMH-MRSTA	HMHM	83097	0	0
	SRPRM-LTASG	PRML	297	30.5973	7815.03
	YNVNY-LTASG	VNYL	5624	8.42673	3964.21
	SGPVS-LRMTA	PVSL	147	32.502	12792.1
	ERIWA-LTASG	IWAL	6969	5.7953	1465.65
	SGARG-IKLTA	ARGI	1519	21.2616	0
	GKFAT-LVTAS	FATL	5284	9.1497	56.119
	SGVKF-LFNTA	VKFL	5092	9.55391	0
	GGSGR-LTLKW	SGRL	19383	0.726167	0
	RHMLG-LTASG	MLGL	2605	16.6463	1154.21
	VEAHA-LTASG	AHAL	635	27.1646	7015.91
	ELAWH-LTASG	AWHL	7111	5.56618	1981.53
	VKVWG-LTASG	VWGL	4026	12.3495	5461.43
	GGSGA-LTSRF	SGAL	3609	13.4712	4613.14
	GNADL-IMTAS	ADLI	21750	0.587528	0
	GGSGA-YTMVA	SGAY	6414	6.78413	726.013
	GSGMA-LTHIT	GMAL	14287	1.3132	84.609
	GEVWR-LHTAS	VWRL	16820	0.952522	56.119
	GEAWH-LFTAS	AWHL	7111	5.56618	292.668
	GAAWG-LNTAS	AWGL	2313	17.7408	201.585
	SGVHR-LSYTA	VHRL	13177	1.53042	0
	GWVGH-LSTAS	VGHL	217	31.6783	10866.7
	SGSAR-LTLTA	SARL	7868	4.58386	0
	GGSGN-LTFLA	SGNL	3878	12.7361	451.441
	GGSGA-LHRPG	SGAL	3609	13.4712	1071.29
	SGAGR-LRATA	AGRL	8947	3.48008	142.481
	KSPAY-LTASG	PAYL	96	33.0829	10866.7
	TGSWP-LTASG	SWPL	25986	0.420097	0
	SGSYP-LTRTA	SYPL	13483	1.46395	0
	SPAHG-LTASG	AHGL	1140	23.6336	10866.7
	TRMAL-LTASG	MALL	2519	16.9256	3438.54
	GGSGA-LREKV	SGAL	3609	13.4712	201.585
	SGVMK-LQKTA	VMKL	28185	0.35987	0
	SGALD-LKRTA	ALDL	10431	2.46018	0
	KWPER-LTASG	PERL	2666	16.3826	2038.8
	QRVLP-LTASG	VLPL	1713	20.3086	6396.07
	GKPNR-LVTAS	PNRL	3314	14.3701	2761.81
	RNVNF-LTASG	VNFL	6175	7.29891	2409.72
	GQPAH-LSTAS	PAHL	26	34.5554	10866.7
	TMPYL-LTASG	PYLL	4196	11.898	1870.4
	GWGDR-LTTAS	GDRL	82675	0	1154.21
	EAVGN-LTASG	VGNL	84	33.2142	12792.1
	SGVGA-LNKTA	VGAL	118	32.8382	836.403
	GFAKH-LLTAS	AKHL	5130	9.46618	56.119
	YYASH-LTASG	ASHL	1810	19.8208	7015.91
	GSGSD-LKSKT	GSDL	32894	0.268798	12792.1
	GGSGQ-LLATK	SGQL	16153	1.03051	619.843
	GGSGN-LVRVR	SGNL	3878	12.7361	142.481
	SGVNS-LFTTA	VNSL	3657	13.3292	323.705
	ESPSF-LTASG	PSFL	387	29.537	12792.1
	GGSGR-LKWNL	SGRL	19383	0.726167	551.253
	RRVLA-LTASG	VLAL	3590	13.5229	12792.1
	FRVEP-LTASG	VEPL	10316	2.52188	323.705
	YSALP-MTASG	ALPM	2955	15.3537	1561.44
	GGSGR-LVMTY	SGRL	19383	0.726167	142.481
	GVSAR-LVTAS	SARL	7868	4.58386	142.481
	GSPLD-LKTAS	PLDL	440	29.0587	12792.1
	GPAGH-LSTAS	AGHL	3074	15.0568	5889.62
	ARVGV-LTASG	VGVL	6116	7.41695	84.609
	PSPRY-LTASG	PRYL	305	30.5447	12792.1
	VSVDQ-LTASG	VDQL	74680	0.0431692	0
	SPALD-MTASG	ALDM	33088	0.265497	0
	GGSGR-LMYER	SGRL	19383	0.726167	0
	SGVMY-LQVTA	VMYL	7495	5.03182	0
	VAISR-LTASG	ISRL	1855	19.6655	12792.1
	GSGWD-LKRST	GWDL	106479	0	142.481
	GRAWG-LITAS	AWGL	2313	17.7408	3165.09
	GGSGQ-LRREY	SGQL	16153	1.03051	355.093
	SGLAR-LSMTA	LARL	1509	21.3172	0
	GAPDQ-LSTAS	PDQL	32135	0.281421	142.481
	SGVGM-LYNTA	VGML	487	28.5913	1373.05
	SGANY-IRATA	ANYI	12664	1.65872	1465.65
	GGSGF-LVAKA	SGFL	6522	6.57122	1327.88
	YFPLD-MTASG	PLDM	1599	20.8822	3637.04
	GTPSK-LYTAS	PSKL	176	32.2205	6131.32
	GVPFM-ILTAS	PFMI	7826	4.63611	484.315
	GSGFA-LVAKT	GFAL	25531	0.43415	0
	GRAWM-MVTAS	AWMM	14239	1.32126	0
	RRPLR-ITASG	PLRI	2856	15.7039	3165.09
	DLPHC-LTASG	PHCL	23676	0.498961	619.843
	FTVHM-LTASG	VHML	8365	3.98059	1418.96
	NSHMA-LTASG	HMAL	7353	5.22145	517.582
	SGVNR-ISLTA	VNRI	86645	0	113.394
	SGPSR-ILMTA	PSRI	1134	23.675	1071.29
	SGVYR-LELTA	VYRL	7452	5.08317	113.394
	GGSGS-LTFNT	SGSL	6210	7.22506	0
	GSGWR-LTVGT	GWRL	52459	0.103081	0
	VYSAY-LTASG	SAYL	4300	11.6614	8941.32
	GGSGQ-LFNVG	SGQL	16153	1.03051	4470.66
	SGPQA-VVKTA	PQAV	1219	23.1021	1071.29
	GQPNF-LTASG	PNFL	2843	15.743	2157.02
	GTLAQ-ISTAS	LAQI	2320	17.7137	0
	RWPAW-LTASG	PAWL	19	34.876	9740.44
	GKPQN-LRTAS	PQNL	127	32.7851	12792.1
	PTLWR-ITASG	LWRI	88469	0	386.839
	GGSGS-LSVWK	SGSL	6210	7.22506	0
	TWAKM-LTASG	AKML	9821	2.82489	0
	KAPLK-LTASG	PLKL	836	25.4817	12792.1
	GPAQD-LYTAS	AQDL	23363	0.51205	0
	GVINQ-LRTAS	INQL	13081	1.55176	517.582
	SGVMR-LVVTA	VMRL	25733	0.428056	0
	NSPQL-LTASG	PQLL	1286	22.6078	6396.07
	SGPRS-LSQTA	PRSL	73	33.3704	12792.1
	GSGNS-LKRRT	GNSL	31665	0.288407	142.481
	YKAFT-MTASG	AFTM	115117	0	113.394
	SGVWP-LVKTA	VWPL	7306	5.29425	0
	YSPSL-ITASG	PSLI	2606	16.6444	4470.66
	GGSGP-LRARL	SGPL	11128	2.1571	1816.46
	TTSAS-LTASG	SASL	2302	17.7881	3165.09
	WNSLN-LTASG	SLNL	9153	3.30189	484.315
	GRASR-LVTAS	ASRL	6361	6.89482	551.253
	GGSGS-LNQRL	SGSL	6210	7.22506	585.336
	KPVSA-LTASG	VSAL	163	32.3417	12792.1
	GSGHR-LMMGT	GHRL	68851	0.0504533	0
	GGSGP-LHQTK	SGPL	11128	2.1571	1154.21
	RAGFQ-LTASG	GFQL	71576	0.0467418	0
	TVSLP-LTASG	SLPL	5513	8.6373	2097.28
	GGSGR-LRLAI	SGRL	19383	0.726167	0
	SGTWR-LMLTA	TWRL	90679	0	0
	TTSLR-LTASG	SLRL	111673	0	0
	RVPKL-LTASG	PKLL	2960	15.3454	1870.4
	GCAQE-LTTAS	AQEL	39529	0.187614	113.394
	GEIAS-LSTAS	IASL	113	32.8949	7386.83
	RGVWK-LTASG	VWKL	31990	0.28358	0

## Sheet: MMP9_Kobs_raw_data
S7 Table. B. Set of 1369 peptides. MMP9	dodecamer sequence of substrate with marked cleavage position	Tetramer P3-P1'	tetramer rank based on RP	relative probability (RP)	Kobs (M-1 s-1)
	SGPHY-LMMTA	PHYL	745	37.3972	6688.74
	YKPVY-YTASG	PVYY	1274	30.5191	12792.1
	KYHAW-MTASG	HAWM	60345	0.0872743	27.918
	HKIAL-LTASG	IALL	17469	0.848346	56.119
	SGISW-MRHTA	ISWM	2138	21.4	2476.66
	VLFGA-LTASG	FGAL	7831	2.94963	386.839
	TSPGL-LTASG	PGLL	2377	19.6268	690.17
	MPMGR-LTASG	MGRL	8708	2.46588	113.394
	VFPQG-MTASG	PQGM	212	46.1377	8321.48
	SSPLN-YTASG	PLNY	102	47.778	12792.1
	NSPMS-LTASG	PMSL	147	47.1282	12792.1
	EHPGL-LTASG	PGLL	2377	19.6268	113.394
	PSLAE-LTASG	LAEL	26844	0.443843	654.784
	RAPLP-VTASG	PLPV	527	40.8342	12792.1
	YSTLR-TASGA	TLRT	121023	0	1239.69
	ATLAA-WTASG	LAAW	11579	1.55314	113.394
	GRPLN-LSTAS	PLNL	88	48.0943	12792.1
	EAIGR-LTASG	IGRL	6208	4.54138	517.582
	ERPFF-LTASG	PFFL	777	36.9909	12792.1
	SRPVY-LTASG	PVYL	1109	32.5397	12792.1
	GWIAT-LRTAS	IATL	42593	0.198972	1561.44
	PSLGQ-LTASG	LGQL	8620	2.50671	56.119
	LAPRY-WTASG	PRYW	1533	27.5973	12792.1
	HVVAQ-LTASG	VAQL	4988	6.99431	551.253
	SGPVS-MRYTA	PVSM	505	41.2029	7015.91
	GGIAA-MRTAS	IAAM	3969	10.5791	386.839
	SGPSG-WTATA	PSGW	1350	29.7011	6131.32
	VDVSF-LTASG	VSFL	13421	1.25175	912.511
	HVVAK-MTASG	VAKM	22119	0.599153	1981.53
	FAPAE-VTASG	PAEV	5570	5.59349	3438.54
	GVPRA-VTASG	PRAV	523	40.8515	12792.1
	ESIRG-LTASG	IRGL	503	41.2198	6688.74
	SYPRA-YTASG	PRAY	204	46.2238	12792.1
	VLLGN-FTASG	LGNF	20043	0.696295	690.17
	SGPRN-LAVTA	PRNL	77	48.2698	12792.1
	SVPSA-ITASG	PSAI	225	45.9388	12792.1
	GRPAG-VKTAS	PAGV	1242	31.0803	3079.62
	RRPVA-YTASG	PVAY	133	47.2844	12792.1
	GVPSK-LTASG	PSKL	646	38.9571	12792.1
	VKPSK-LTASG	PSKL	646	38.9571	12792.1
	KSISN-WTASG	ISNW	68676	0.0625876	84.609
	NAPNA-LTASG	PNAL	469	41.7392	12792.1
	MGLAN-LTASG	LANL	3741	11.5381	951.362
	STIAH-YTASG	IAHY	4028	10.3185	451.441
	RKLAF-LTASG	LAFL	21340	0.634817	726.013
	GFPRA-FRTAS	PRAF	334	44.1248	7815.03
	HAPSL-YTASG	PSLY	1906	23.6706	12792.1
	TVLGN-LTASG	LGNL	4006	10.3813	690.17
	SGASN-LRGTA	ASNL	1531	27.6194	12792.1
	NRPSW-VTASG	PSWV	1404	29.0809	12792.1
	GMPRA-YRTAS	PRAY	204	46.2238	12792.1
	GVLRN-LITAS	LRNL	733	37.603	6688.74
	IAPAK-LTASG	PAKL	607	39.5582	12792.1
	GNPAQ-MRTAS	PAQM	663	38.7952	7015.91
	AMPKH-LTASG	PKHL	188	46.5072	12792.1
	SGPGA-MMFTA	PGAM	837	36.3159	5090.5
	LQIGH-LTASG	IGHL	3107	14.7862	1870.4
	GHIAW-FTASG	IAWF	4678	7.9655	1513.13
	GGPST-LTASG	PSTL	834	36.3405	4613.14
	GAPAK-LRTAS	PAKL	607	39.5582	10866.7
	SGPAS-FSVTA	PASF	1297	30.2578	2344.36
	CAPTA-LTASG	PTAL	515	40.9775	10866.7
	SGVAW-LKHTA	VAWL	909	35.286	4205.91
	GAPAR-FTTAS	PARF	2108	21.7112	1071.29
	PCPTG-LTASG	PTGL	587	39.8897	3253.29
	SGPRQ-LSTTA	PRQL	358	43.5363	12792.1
	MALSS-LTASG	LSSL	5924	4.98719	0
	TQPSP-FTASG	PSPF	752	37.3217	9740.44
	KRLAF-LTASG	LAFL	21340	0.634817	912.511
	FQIGS-LTASG	IGSL	4920	7.1912	1465.65
	RVVAN-LTASG	VANL	1144	32.1971	4922.1
	LQLAL-YTASG	LALY	14825	1.07726	912.511
	WYPSK-LTASG	PSKL	646	38.9571	10866.7
	WNPSY-LTASG	PSYL	520	40.8983	8941.32
	PKPAR-LTASG	PARL	573	40.1634	12792.1
	KQLAS-LTASG	LASL	8742	2.44983	690.17
	SGPRG-MKTTA	PRGM	106	47.6962	7815.03
	GEPSA-YRTAS	PSAY	180	46.6524	12792.1
	LGPSH-YTASG	PSHY	683	38.4805	12792.1
	QMPLQ-ITASG	PLQI	303	44.6329	6131.32
	KVLSA-VTASG	LSAV	27583	0.424173	12792.1
	NIPTR-LTASG	PTRL	2960	15.5872	1327.88
	RHPSH-FTASG	PSHF	1609	26.7767	6688.74
	KMPST-LTASG	PSTL	834	36.3405	6396.07
	YHPIS-LTASG	PISL	399	42.7806	12792.1
	YASIR-TASGA	SIRT	23071	0.561969	2545.25
	SGPAS-LLNTA	PASL	199	46.2982	9740.44
	GSHAA-LRTAS	HAAL	16101	0.952225	0
	EWPSR-MTASG	PSRM	1023	33.7336	3964.21
	ILLSP-LTASG	LSPL	6154	4.61055	1030.73
	SGPAS-VRNTA	PASV	1692	25.8589	2837.92
	MWVLS-LTASG	VLSL	1539	27.5596	8941.32
	SSVSN-LTASG	VSNL	1247	31.0505	1610.61
	PTLQY-LTASG	LQYL	8684	2.48021	585.336
	FYFSN-LTASG	FSNL	18312	0.791347	0
	WAINA-LTASG	INAL	12627	1.36889	551.253
	FKAVA-LTASG	AVAL	1145	32.1946	12792.1
	KSPTG-LTASG	PTGL	587	39.8897	8321.48
	RGPSS-YTASG	PSSY	472	41.6306	12792.1
	IFARS-LTASG	ARSL	1663	26.1862	12792.1
	SGPRA-VSATA	PRAV	523	40.8515	12792.1
	SGPSH-WIGTA	PSHW	2350	19.8718	7015.91
	QRPMD-LTASG	PMDL	330	44.1549	12792.1
	PTPRS-YTASG	PRSY	309	44.546	12792.1
	TPPVE-LTASG	PVEL	921	35.1044	12792.1
	PKLAA-ITASG	LAAI	13894	1.18792	0
	GHPSP-FTASG	PSPF	752	37.3217	0
	PQMGS-LTASG	MGSL	7237	3.39757	201.585
	TPPSS-LTASG	PSSL	201	46.2595	12792.1
	SGPSA-LDATA	PSAL	112	47.6113	799.117
	GLARA-LKTAS	ARAL	681	38.5396	4335.13
	GRPAQ-MKTAS	PAQM	663	38.7952	5667.28
	QVPRR-LTASG	PRRL	8314	2.66623	10866.7
	GVVGA-LRTAS	VGAL	2444	19.0529	874.197
	FHPSR-FTASG	PSRF	2191	21.0555	2916.17
	SRPRT-LTASG	PRTL	436	42.2705	12792.1
	RAPVA-FTASG	PVAF	638	39.0112	12792.1
	WDIRS-LTASG	IRSL	1260	30.8005	9740.44
	MSLAT-LTASG	LATL	19216	0.74062	0
	GRPSF-LKTAS	PSFL	770	37.0272	8321.48
	VQLAY-FTASG	LAYF	24659	0.507853	1030.73
	QRVAA-VTASG	VAAV	25815	0.470857	0
	IGVRA-LTASG	VRAL	380	43.1929	12792.1
	GTPRN-IKTAS	PRNI	185	46.5688	12792.1
	SVPST-LTASG	PSTL	834	36.3405	5269.78
	LPPLG-FTASG	PLGF	313	44.5202	10866.7
	SGPRT-LVVTA	PRTL	436	42.2705	12792.1
	GGPAP-MWTAS	PAPM	268	45.1106	5667.28
	SGPVA-MTKTA	PVAM	301	44.6624	6396.07
	GGSGN-LTVKT	SGNL	11834	1.50361	0
	VYPGK-MTASG	PGKM	2747	16.9669	1239.69
	GMPGR-LSTAS	PGRL	1377	29.3451	517.582
	MFVRK-LTASG	VRKL	131207	0	4763.33
	GMPLG-LRTAS	PLGL	43	48.9856	12792.1
	RDMSY-LTASG	MSYL	19001	0.752228	0
	TDIGE-ITASG	IGEI	26541	0.451904	0
	VMPSG-FTASG	PSGF	808	36.6478	12792.1
	GYFAN-LTASG	FANL	17986	0.81205	0
	SGPQW-MINTA	PQWM	227	45.9264	4613.14
	GTPIE-LYTAS	PIEL	905	35.3641	9740.44
	SGISA-LRKTA	ISAL	2832	16.3812	0
	KGPSG-LTASG	PSGL	128	47.388	10866.7
	VGPAF-LTASG	PAFL	687	38.454	12792.1
	SQLGL-LTASG	LGLL	6303	4.40953	142.481
	RDLGF-LTASG	LGFL	7190	3.43713	0
	GWPSE-LRTAS	PSEL	494	41.3266	12792.1
	SVLSK-LTASG	LSKL	23119	0.560469	0
	NPPSH-LTASG	PSHL	344	43.8368	12792.1
	TMLLA-LTASG	LLAL	5084	6.72866	654.784
	ATLAA-LTASG	LAAL	5227	6.32049	0
	GSPLP-FITAS	PLPF	183	46.6229	12792.1
	SGPKL-LTASG	PKLL	883	35.7561	12792.1
	FEPQR-MTASG	PQRM	1193	31.7168	7815.03
	HYVRA-HTASG	VRAH	2475	18.814	4205.91
	MGPWF-MTASG	PWFM	891	35.6409	9740.44
	GVPRY-LRTAS	PRYL	311	44.5304	12792.1
	HTVRN-VTASG	VRNV	2450	19.0254	3079.62
	SGVKW-LMSTA	VKWL	639	39.0108	12792.1
	GEPLF-LRTAS	PLFL	675	38.6603	12792.1
	GFVFE-LRTAS	VFEL	2281	20.3412	9740.44
	GRPRS-LLTAS	PRSL	293	44.7764	7815.03
	KRVYL-LTASG	VYLL	8054	2.81715	2687.73
	KIPSA-LTASG	PSAL	112	47.6113	9740.44
	LIPAW-LTASG	PAWL	205	46.2228	10866.7
	SLPLL-LTASG	PLLL	1107	32.5638	12792.1
	SGPKL-LYGTA	PKLL	883	35.7561	12792.1
	SGPRN-YHGTA	PRNY	154	46.9938	12792.1
	SGPKQ-LRVTA	PKQL	372	43.3387	12792.1
	AHPSA-LTASG	PSAL	112	47.6113	12792.1
	WGTLA-LTASG	TLAL	4395	8.91906	4613.14
	GSPRN-LRTAS	PRNL	77	48.2698	12792.1
	HRPEW-YTASG	PEWY	1704	25.7162	4082.43
	MSPKG-VTASG	PKGV	665	38.7703	12792.1
	GMVRG-VTASG	VRGV	3261	13.8249	2761.81
	TIPSW-STASG	PSWS	2613	17.8128	2476.66
	SGWRA-YTGTA	WRAY	1378	29.3104	9740.44
	RFPLK-VTASG	PLKV	1986	22.8859	3438.54
	YGPRA-ITASG	PRAI	100	47.8426	12792.1
	LVVRA-HTASG	VRAH	2475	18.814	5461.43
	SNPFK-YTASG	PFKY	1101	32.6605	5461.43
	GYPAG-LRTAS	PAGL	136	47.2274	12792.1
	SDVRF-LTASG	VRFL	1641	26.3541	5889.62
	KAPAH-LTASG	PAHL	332	44.1453	12792.1
	GRPVN-LTTAS	PVNL	218	46.0636	12792.1
	RVPVP-MTASG	PVPM	194	46.3561	9740.44
	QPPHA-FTASG	PHAF	618	39.4048	12792.1
	SGPSR-LTFTA	PSRL	593	39.8157	12792.1
	KHPYK-YTASG	PYKY	1041	33.5853	12792.1
	SGPRG-VTVTA	PRGV	440	42.1832	12792.1
	RTPKG-LTASG	PKGL	68	48.4124	12792.1
	SKPWK-LTASG	PWKL	386	43.1496	12792.1
	SGVRA-IRQTA	VRAI	597	39.7636	12792.1
	RQPRN-VTASG	PRNV	557	40.3866	12792.1
	EGPMR-LTASG	PMRL	407	42.6597	12792.1
	FLPRM-LTASG	PRML	435	42.2884	12792.1
	SGPSW-IMRTA	PSWI	374	43.303	12792.1
	RLVNW-MTASG	VNWM	2440	19.0749	2687.73
	GLPAA-LTTAS	PAAL	110	47.6262	12792.1
	GDPRW-LSTAS	PRWL	103	47.776	9740.44
	LIPTS-LTASG	PTSL	1167	31.9505	12792.1
	FDVWM-LTASG	VWML	2708	17.1619	1283.43
	GLVWN-LWTAS	VWNL	653	38.922	8321.48
	VEAVA-ITASG	AVAI	2119	21.5568	4922.1
	KSPRP-YTASG	PRPY	109	47.6856	12792.1
	SQPMA-YTASG	PMAY	21	49.7335	12792.1
	SGVKG-MYSTA	VKGM	2657	17.5008	7815.03
	RMWRA-FTASG	WRAF	2621	17.7749	4922.1
	GMPLL-LRTAS	PLLL	1107	32.5638	12792.1
	TVPWS-VTASG	PWSV	1245	31.0554	12792.1
	SCVRM-MTASG	VRMM	1827	24.5728	1561.44
	IAPEF-LTASG	PEFL	2222	20.835	12792.1
	HTVYW-MTASG	VYWM	522	40.8648	6396.07
	SGVRD-LYFTA	VRDL	1280	30.416	2916.17
	HTVRG-LTASG	VRGL	433	42.3063	12792.1
	IGVRQ-LTASG	VRQL	1889	23.9228	12792.1
	QRVRG-VTASG	VRGV	3261	13.8249	619.843
	WRPFS-YTASG	PFSY	365	43.4281	12792.1
	LKVMN-YTASG	VMNY	1376	29.3662	12792.1
	SGVLS-LQSTA	VLSL	1539	27.5596	7015.91
	GVPRG-VRTAS	PRGV	440	42.1832	10866.7
	WSPSS-YTASG	PSSY	472	41.6306	3344.37
	PTWRG-LTASG	WRGL	748	37.3667	12792.1
	GNPLG-IRTAS	PLGI	64	48.5606	12792.1
	NGPYN-LTASG	PYNL	37	49.1716	12792.1
	TLIRY-LTASG	IRYL	1058	33.2843	12792.1
	GRATA-LYTAS	ATAL	2958	15.5991	1283.43
	SGPRW-LMSTA	PRWL	103	47.776	12792.1
	TGPKL-ITASG	PKLI	1744	25.2703	6396.07
	TSARK-LTASG	ARKL	114794	0	1112.44
	RLPIN-LTASG	PINL	284	44.8884	12792.1
	SGPRF-LLDTA	PRFL	424	42.4535	7386.83
	SGPRS-LKSTA	PRSL	293	44.7764	12792.1
	SGAYN-FQATA	AYNF	2438	19.0941	12792.1
	SGPRL-YIGTA	PRLY	1129	32.3351	12792.1
	SGVAG-LYSTA	VAGL	2124	21.512	7015.91
	SGPKF-LVMTA	PKFL	402	42.7484	12792.1
	SGPRD-ILATA	PRDI	499	41.2501	12792.1
	SGPFS-NRATA	PFSN	14630	1.09721	2687.73
	MGPWG-MTASG	PWGM	19	49.8335	12792.1
	GSAIP-LWTAS	AIPL	1110	32.5296	2038.8
	HVPRQ-VTASG	PRQV	1766	25.107	8941.32
	GMLRA-MHTAS	LRAM	801	36.706	3253.29
	RMPRQ-VTASG	PRQV	1766	25.107	1981.53
	IMHRA-LTASG	HRAL	2485	18.7073	9740.44
	GFTRW-LTASG	TRWL	1714	25.6075	6396.07
	SGPYS-WQVTA	PYSW	1020	33.8051	4613.14
	GMVLG-LHTAS	VLGL	952	34.6877	12792.1
	SGVRS-ITWTA	VRSI	1708	25.6748	3637.04
	SGVWN-LMSTA	VWNL	653	38.922	12792.1
	DSPLS-LTASG	PLSL	83	48.1735	12792.1
	WQVRY-LTASG	VRYL	1125	32.3577	12792.1
	GQPRA-IRTAS	PRAI	100	47.8426	12792.1
	KDPKF-LTASG	PKFL	402	42.7484	10866.7
	YIPLV-YTASG	PLVY	4263	9.41728	1239.69
	SGVRW-STSTA	VRWS	2508	18.5117	7015.91
	HMPLG-LTASG	PLGL	43	48.9856	12792.1
	YIPTA-FTASG	PTAF	1824	24.5969	9740.44
	KFPWN-YTASG	PWNY	91	48.0713	12792.1
	WTPRG-NTASG	PRGN	2922	15.8425	2409.72
	GYPRG-LGTAS	PRGL	129	47.3825	12792.1
	GRPSP-FWTAS	PSPF	752	37.3217	3850.82
	SGPRF-LIGTA	PRFL	424	42.4535	6131.32
	RQPFL-LTASG	PFLL	1073	33.1122	12792.1
	QRWFA-LTASG	WFAL	3108	14.7831	6688.74
	RLPKL-LTASG	PKLL	883	35.7561	6688.74
	SGPKG-MRMTA	PKGM	53	48.8441	12792.1
	TNVFW-YTASG	VFWY	1382	29.291	10866.7
	RRPSA-LTASG	PSAL	112	47.6113	10866.7
	MSPRK-FTASG	PRKF	8348	2.64732	12792.1
	VVPNN-LTASG	PNNL	668	38.7188	12792.1
	GVPKN-QMTAS	PKNQ	920	35.1259	7815.03
	GSGRG-LWSET	GRGL	3763	11.4523	1373.05
	ILVWN-YTASG	VWNY	1263	30.7196	12792.1
	SGVRA-VYSTA	VRAV	1762	25.1531	12792.1
	SGVRG-LFTTA	VRGL	433	42.3063	12792.1
	SGPVH-MWNTA	PVHM	863	35.975	1154.21
	SSPLA-LTASG	PLAL	71	48.3776	12792.1
	VKPSG-VTASG	PSGV	1175	31.8733	12792.1
	IFPAN-HTASG	PANH	4055	10.2001	5090.5
	KFPAS-LTASG	PASL	199	46.2982	12792.1
	FIPMW-STASG	PMWS	1523	27.7553	6131.32
	NSPSD-LTASG	PSDL	708	38.1321	9740.44
	GMPRS-YITAS	PRSY	309	44.546	12792.1
	RLPYP-LTASG	PYPL	60	48.6636	12792.1
	SGALN-FYSTA	ALNF	2430	19.1713	8941.32
	GRPSA-MTTAS	PSAM	190	46.4881	9740.44
	ESIRH-LTASG	IRHL	881	35.7683	5667.28
	SGPRS-WTNTA	PRSW	530	40.7744	5090.5
	SGVRG-MHGTA	VRGM	649	38.9419	5667.28
	SGPLK-ITRTA	PLKI	651	38.9391	2837.92
	SGPWA-ITGTA	PWAI	8	50.8721	12792.1
	FIPFP-FTASG	PFPF	443	42.1583	12792.1
	SGPKW-MRHTA	PKWM	3	51.5185	4922.1
	FVVRL-LTASG	VRLL	3873	11.0035	2615.58
	GRLLA-MHTAS	LLAM	3492	12.6533	1112.44
	SGPRS-HRVTA	PRSH	1961	23.1314	3253.29
	YGPSL-LTASG	PSLL	1115	32.4935	12792.1
	TVPYQ-LTASG	PYQL	138	47.2106	12792.1
	SGVRW-YSNTA	VRWY	758	37.2011	5667.28
	GSGRA-MYGTT	GRAM	3353	13.4181	2476.66
	SGPSS-LFATA	PSSL	201	46.2595	12792.1
	GTPYG-LVTAS	PYGL	30	49.4109	12792.1
	HAPRG-STASG	PRGS	1981	22.9554	7386.83
	NVPVW-MTASG	PVWM	635	39.1099	5461.43
	VPPRV-LTASG	PRVL	2186	21.1118	2687.73
	SGPKS-LVRTA	PKSL	228	45.9245	12792.1
	KSPSL-YTASG	PSLY	1906	23.6706	5090.5
	SGARA-MKWTA	ARAM	588	39.8675	2837.92
	SKPNF-LTASG	PNFL	1798	24.8224	3741.87
	LSVFW-LTASG	VFWL	1011	33.9556	12792.1
	SGPTN-LRTTA	PTNL	851	36.1265	12792.1
	SGPMF-LWTTA	PMFL	550	40.4688	10866.7
	YSPMD-YTASG	PMDY	692	38.3842	12792.1
	KTVVW-YTASG	VVWY	2626	17.7463	3850.82
	IGALA-LTASG	ALAL	664	38.7815	12792.1
	GWPRE-LKTAS	PREL	299	44.673	12792.1
	GQPRS-WRTAS	PRSW	530	40.7744	8941.32
	QPLSW-VTASG	LSWV	14022	1.17197	4922.1
	WLPRA-VTASG	PRAV	523	40.8515	12792.1
	RAPAS-LTASG	PASL	199	46.2982	12792.1
	SGAFN-LYSTA	AFNL	842	36.2425	12792.1
	SLNRA-LTASG	NRAL	3364	13.3531	4470.66
	TAPKL-LTASG	PKLL	883	35.7561	12792.1
	GRPRG-LTTAS	PRGL	129	47.3825	12792.1
	WMPLG-MTASG	PLGM	15	50.0745	12792.1
	VFTRN-LTASG	TRNL	2314	20.1225	6396.07
	SGARN-LLWTA	ARNL	685	38.4712	4613.14
	DPWRA-LTASG	WRAL	1123	32.3966	6396.07
	SGPKW-IIQTA	PKWI	58	48.7182	12792.1
	REPLT-LTASG	PLTL	506	41.2022	12792.1
	GGPRS-LFTAS	PRSL	293	44.7764	12792.1
	QSPRM-LTASG	PRML	435	42.2884	10866.7
	GSAVG-LRTAS	AVGL	1138	32.2528	5667.28
	HYPLN-STASG	PLNS	1113	32.5138	8321.48
	LVGRA-LTASG	GRAL	2627	17.7405	2476.66
	SGVRH-LINTA	VRHL	816	36.5703	8321.48
	GNPYK-LTASG	PYKL	312	44.5252	8941.32
	SGPVN-LISTA	PVNL	218	46.0636	12792.1
	GFAWS-LHTAS	AWSL	1319	30.0242	2916.17
	GAPRS-LVTAS	PRSL	293	44.7764	12792.1
	KSPVF-LTASG	PVFL	1442	28.7372	6688.74
	GYARL-LRTAS	ARLL	3822	11.2199	690.17
	GRPRS-LTASG	PRSL	293	44.7764	10866.7
	HAPLN-FTASG	PLNF	322	44.3456	10866.7
	GIPRP-VMTAS	PRPV	676	38.6243	6131.32
	SGPRG-QVFTA	PRGQ	446	42.1179	8941.32
	SGVWN-LIMTA	VWNL	653	38.922	6688.74
	VMLRF-LTASG	LRFL	2985	15.4641	8321.48
	SGVRH-VRATA	VRHV	2746	16.9828	12792.1
	GIPYH-LATAS	PYHL	55	48.7802	7015.91
	GVARP-LSTAS	ARPL	703	38.1726	1610.61
	ATPES-LTASG	PESL	900	35.4455	6131.32
	RLANA-LTASG	ANAL	2791	16.7129	619.843
	KLGRA-LTASG	GRAL	2627	17.7405	4763.33
	QGPWH-ITASG	PWHI	272	45.0653	12792.1
	SQPIH-MTASG	PIHM	884	35.7517	6688.74
	IGPQF-LTASG	PQFL	688	38.4481	12792.1
	SGPQW-ITGTA	PQWI	165	46.8216	12792.1
	SGPRS-MLNTA	PRSM	230	45.9014	5461.43
	HRHAH-LTASG	HAHL	31797	0.334673	0
	GMVQH-LITAS	VQHL	2126	21.4948	585.336
	ERSLN-LTASG	SLNL	2913	15.8758	1239.69
	ARIEY-LTASG	IEYL	60838	0.0847768	654.784
	DRPNY-LTASG	PNYL	1730	25.4881	1196.62
	GAPRS-LQTAS	PRSL	293	44.7764	12792.1
	ESFAA-LTASG	FAAL	7910	2.89983	56.119
	SGPHH-LTLTA	PHHL	427	42.3848	1925.41
	AVANS-LTASG	ANSL	5232	6.30837	1465.65
	VLWRA-LTASG	WRAL	1123	32.3966	12792.1
	SGPAA-LLGTA	PAAL	110	47.6262	12792.1
	SGVRF-LMNTA	VRFL	1641	26.3541	9740.44
	RLPVA-ITASG	PVAI	278	44.9732	12792.1
	SGAHG-LLLTA	AHGL	1448	28.6344	1071.29
	PRVEA-LTASG	VEAL	7805	2.96935	231.616
	SGPLG-IRYTA	PLGI	64	48.5606	7815.03
	TSPVA-LTASG	PVAL	161	46.8647	12792.1
	KKWRG-LTASG	WRGL	748	37.3667	6688.74
	WVMES-LTASG	MESL	55642	0.112262	386.839
	KTWRN-LTASG	WRNL	5600	5.5294	0
	TTYMS-LTASG	YMSL	34992	0.285158	0
	PCHLA-LTASG	HLAL	4679	7.96525	619.843
	HRWSA-LTASG	WSAL	8132	2.77099	619.843
	ERFSH-LTASG	FSHL	35453	0.279186	231.616
	SGPYP-LWKTA	PYPL	60	48.6636	3079.62
	ARPEF-LTASG	PEFL	2222	20.835	7015.91
	GVYGA-LRTAS	YGAL	6778	3.83236	142.481
	HRLLS-LTASG	LLSL	10489	1.83176	912.511
	EVARA-MTASG	ARAM	588	39.8675	5090.5
	SGPRS-LYTTA	PRSL	293	44.7764	12792.1
	PKWHG-LTASG	WHGL	4367	9.01896	619.843
	GDPYG-MRTAS	PYGM	20	49.7483	4922.1
	VIYGN-LTASG	YGNL	9812	2.02027	0
	GVYQG-LRTAS	YQGL	78643	0	799.117
	GYPRN-IGTAS	PRNI	185	46.5688	7386.83
	YPFGS-LTASG	FGSL	12141	1.4463	355.093
	GTLRS-LITAS	LRSL	2609	17.8309	1465.65
	PTFAH-LTASG	FAHL	53904	0.119294	585.336
	VRWSW-LTASG	WSWL	43829	0.186124	0
	VVLMG-LTASG	LMGL	2445	19.0498	323.705
	ARLGY-LTASG	LGYL	7438	3.23407	418.952
	HQWAA-LTASG	WAAL	6414	4.26919	836.403
	ELVRS-LTASG	VRSL	907	35.3448	12792.1
	FVVRA-LTASG	VRAL	380	43.1929	12792.1
	VDIRM-LTASG	IRML	1631	26.4974	3079.62
	GYPWA-WRTAS	PWAW	776	36.9991	4922.1
	GFPLM-LTASG	PLML	453	42.0061	12792.1
	SGPLG-LSGTA	PLGL	43	48.9856	12792.1
	SGPMA-LSRTA	PMAL	46	48.9468	12792.1
	SGPRP-LLATA	PRPL	169	46.7888	12792.1
	WPHGS-LTASG	HGSL	13987	1.1759	0
	VKPWA-LTASG	PWAL	38	49.1326	10866.7
	NRVEM-LTASG	VEML	38026	0.245735	0
	SGVNH-LMTTA	VNHL	6226	4.52078	231.616
	VLPEP-LTASG	PEPL	916	35.2269	6396.07
	GYPRA-FSTAS	PRAF	334	44.1248	12792.1
	FGPYA-MTASG	PYAM	31	49.327	12792.1
	QAPMG-LTASG	PMGL	63	48.5929	9740.44
	ERVWA-ITASG	VWAI	1675	26.1068	3438.54
	GVIRF-LRTAS	IRFL	1595	26.9224	9740.44
	YDSRG-LTASG	SRGL	5852	5.08474	231.616
	PYPVP-FTASG	PVPF	577	40.0963	12792.1
	YVPTG-LTASG	PTGL	587	39.8897	4763.33
	GHVRH-LLTAS	VRHL	816	36.5703	386.839
	SGHRS-LRSTA	HRSL	5306	6.13059	3536.02
	GQARG-LQTAS	ARGL	725	37.7065	1660.66
	GFPLM-YATAS	PLMY	682	38.523	1763.55
	GNSWG-LRTAS	SWGL	5104	6.68076	690.17
	APYNH-LTASG	YNHL	81032	0	990.764
	GHAYH-LTASG	AYHL	1095	32.7582	4763.33
	GRMLH-LRTAS	MLHL	10150	1.92508	836.403
	RQWYG-ITASG	WYGI	2289	20.2675	4922.1
	AAWAS-ITASG	WASI	76776	0	0
	GVVRG-LSTAS	VRGL	433	42.3063	4613.14
	RPPLA-FTASG	PLAF	296	44.7615	12792.1
	FMPRN-TASGA	PRNT	5072	6.76312	12792.1
	GPVYN-LRTAS	VYNL	582	39.9575	12792.1
	KAVNH-LTASG	VNHL	6226	4.52078	0
	RTAHN-LTASG	AHNL	1354	29.6602	5667.28
	VHFAS-LTASG	FASL	44682	0.179242	1030.73
	TTPYH-ITASG	PYHI	97	47.8941	12792.1
	WHPVS-LTASG	PVSL	430	42.3557	12792.1
	GWPNA-FLTAS	PNAF	1911	23.6281	231.616
	SGPRF-IRLTA	PRFI	768	37.0794	2097.28
	GVLRM-LSTAS	LRML	3284	13.7164	951.362
	WPMAK-LTASG	MAKL	51677	0.13006	451.441
	SGAHG-ILSTA	AHGI	3053	15.1003	3536.02
	GYPWS-LSTAS	PWSL	192	46.4176	7015.91
	STIRM-LTASG	IRML	1631	26.4974	2157.02
	GAPWG-IHTAS	PWGI	39	49.0915	12792.1
	RLPVH-YTASG	PVHY	972	34.475	12792.1
	DLPAG-LTASG	PAGL	136	47.2274	8321.48
	ACIWS-LTASG	IWSL	2099	21.7905	355.093
	GDPYS-LRTAS	PYSL	113	47.6011	12792.1
	SGPVH-LLNTA	PVHL	554	40.4277	2280.5
	FNPIH-LTASG	PIHL	546	40.5955	10866.7
	NSPLS-YTASG	PLSY	216	46.097	12792.1
	SGPTA-LRATA	PTAL	515	40.9775	12792.1
	VFPMS-LTASG	PMSL	147	47.1282	12792.1
	GSPYG-LLTAS	PYGL	30	49.4109	12792.1
	RLPWS-LTASG	PWSL	192	46.4176	12792.1
	RIPRF-LTASG	PRFL	424	42.4535	12792.1
	SGPRM-LVLTA	PRML	435	42.2884	6688.74
	SGGSG-LRILQ	GSGL	17292	0.861	0
	PKMSH-LTASG	MSHL	25098	0.493239	0
	SGAHG-LLTTA	AHGL	1448	28.6344	142.481
	TFPFM-LTASG	PFML	462	41.8162	12792.1
	PRVHH-LTASG	VHHL	2557	18.1925	2615.58
	SGGSG-LWATP	GSGL	17292	0.861	1071.29
	SGGSG-LRVLK	GSGL	17292	0.861	355.093
	SNLNS-TASGA	LNST	27817	0.418232	4470.66
	SGPRA-LKGTA	PRAL	72	48.3743	12792.1
	GHYHH-LMTAS	YHHL	91688	0	0
	SQVRF-LTASG	VRFL	1641	26.3541	6688.74
	GSPAS-LRTAS	PASL	199	46.2982	12792.1
	SFPNP-LTASG	PNPL	1004	34.0744	2545.25
	SGVRA-IIATA	VRAI	597	39.7636	12792.1
	GQPRG-LRTAS	PRGL	129	47.3825	12792.1
	SLVRF-LTASG	VRFL	1641	26.3541	12792.1
	VRPRP-FTASG	PRPF	353	43.6397	10866.7
	RTPIG-ITASG	PIGI	219	46.0584	12792.1
	SYALH-LTASG	ALHL	1238	31.0858	3964.21
	RKPAP-WTASG	PAPW	1742	25.3087	3253.29
	RAPLH-MTASG	PLHM	35	49.2641	12792.1
	SGAMG-LFRTA	AMGL	727	37.6911	619.843
	GAAHG-IFTAS	AHGI	3053	15.1003	261.974
	TFWGA-LTASG	WGAL	7089	3.53565	0
	YYPRA-LTASG	PRAL	72	48.3743	12792.1
	TRIAY-LTASG	IAYL	2714	17.1431	3165.09
	ARVRH-LTASG	VRHL	816	36.5703	4335.13
	YDVYN-LTASG	VYNL	582	39.9575	7815.03
	SGGSG-LRIGL	GSGL	17292	0.861	201.585
	GGSGA-LRVRG	SGAL	10761	1.76098	0
	GWPAG-LTTAS	PAGL	136	47.2274	12792.1
	GGYAG-LRTAS	YAGL	23073	0.561903	0
	SGVMG-IRITA	VMGI	2155	21.2817	1418.96
	GVYAH-LLTAS	YAHL	39944	0.224525	171.876
	GRVAY-LSTAS	VAYL	2877	16.098	56.119
	VIPRP-LTASG	PRPL	169	46.7888	12792.1
	ARSYN-LTASG	SYNL	2056	22.1572	3964.21
	RRPTN-LTASG	PTNL	851	36.1265	12792.1
	GRLGN-LWTAS	LGNL	4006	10.3813	0
	GNVRS-LITAS	VRSL	907	35.3448	2476.66
	RVPYG-LTASG	PYGL	30	49.4109	7015.91
	HVWMN-LTASG	WMNL	77099	0	619.843
	RTPMA-MTASG	PMAM	5	51.1831	3637.04
	GAPRF-LSTAS	PRFL	424	42.4535	12792.1
	SGSHG-LRSTA	SHGL	15028	1.05385	1154.21
	GSVHH-LITAS	VHHL	2557	18.1925	0
	GRPAD-LRTAS	PADL	928	34.9993	12792.1
	SKMAH-LTASG	MAHL	31615	0.337854	0
	SGMAA-LKRTA	MAAL	4404	8.87702	0
	SGPHG-FFQTA	PHGF	1130	32.3345	551.253
	SGVSF-LQQTA	VSFL	13421	1.25175	0
	GNAIH-LQTAS	AIHL	2890	16.0154	0
	MVPKW-LTASG	PKWL	120	47.4861	10866.7
	RTGLY-LTASG	GLYL	34038	0.299577	0
	RQWRA-LTASG	WRAL	1123	32.3966	4470.66
	SVGLY-LTASG	GLYL	34038	0.299577	0
	SGVYW-LRSTA	VYWL	625	39.3295	12792.1
	TKMAW-LTASG	MAWL	3264	13.8065	1513.13
	GFSAN-LKTAS	SANL	5695	5.36401	484.315
	DNTFH-LTASG	TFHL	5075	6.75067	0
	AHYAS-LTASG	YASL	25984	0.46659	0
	VQQQG-LTASG	QQGL	56860	0.107618	231.616
	GSMNS-LRTAS	MNSL	54948	0.114924	874.197
	RFPRP-ITASG	PRPI	159	46.9137	12792.1
	EHAWN-LTASG	AWNL	695	38.3156	2280.5
	HTSNW-LTASG	SNWL	13263	1.27542	451.441
	PHTAS-LTASG	TASL	10264	1.89354	0
	GSLAH-LTASG	LAHL	5108	6.67277	0
	SSVWH-ITASG	VWHI	2088	21.9231	836.403
	IDTRW-YTASG	TRWY	2850	16.2697	2344.36
	TVPQM-ITASG	PQMI	1089	32.8025	7815.03
	FMPSA-QTASG	PSAQ	804	36.6573	9740.44
	GAPMN-VVTAS	PMNV	512	41.0286	12792.1
	SGMGH-LLHTA	MGHL	12485	1.39201	0
	RQLAA-ITASG	LAAI	13894	1.18792	355.093
	GSGYH-LRHTT	GYHL	9971	1.97696	0
	GVVLN-LETAS	VLNL	1022	33.7687	1465.65
	MSLGY-LTASG	LGYL	7438	3.23407	0
	GGSGH-LLGMS	SGHL	57923	0.103342	690.17
	DKLAS-LTASG	LASL	8742	2.44983	0
	SGSRA-LTASG	SRAL	2768	16.8532	951.362
	ELSLA-LTASG	SLAL	3030	15.2356	1112.44
	TVVAY-ITASG	VAYI	6586	4.062	1112.44
	KFWFN-LTASG	WFNL	55516	0.112737	0
	WDALG-ITASG	ALGI	968	34.4978	2097.28
	ERSLA-WTASG	SLAW	20587	0.668228	113.394
	RLANN-LTASG	ANNL	3067	15.0137	484.315
	GAFRH-LRTAS	FRHL	30323	0.362752	0
	SEPFG-LTASG	PFGL	92	48.0641	12792.1
	MKWAA-YTASG	WAAY	10133	1.92841	585.336
	GMPRY-MTASG	PRYM	385	43.1584	12792.1
	GTALP-LRTAS	ALPL	772	37.0122	3253.29
	RIPAS-LTASG	PASL	199	46.2982	12792.1
	PKGYA-LTASG	GYAL	3693	11.7184	3850.82
	GTLMG-LYTAS	LMGL	2445	19.0498	171.876
	AYGSH-LTASG	GSHL	30461	0.360301	654.784
	GIVRY-LQTAS	VRYL	1125	32.3577	3438.54
	GCVRF-LQTAS	VRFL	1641	26.3541	1071.29
	GMVFS-IYTAS	VFSI	2655	17.5304	2097.28
	GEVRF-LRTAS	VRFL	1641	26.3541	2837.92
	TATNW-LTASG	TNWL	7380	3.28339	0
	GVHFH-LITAS	HFHL	69209	0.0617183	0
	DRQLS-LTASG	QLSL	22586	0.580404	0
	QEPRN-ITASG	PRNI	185	46.5688	12792.1
	GRLRN-LVTAS	LRNL	733	37.603	1925.41
	LNPAF-LTASG	PAFL	687	38.454	8941.32
	GEVFS-LTASG	VFSL	1417	28.9677	951.362
	NHVWP-LTASG	VWPL	1601	26.8718	726.013
	GLPMH-LTASG	PMHL	104	47.7688	10866.7
	LAWAH-ITASG	WAHI	84563	0	0
	GSGAH-LQLST	GAHL	36588	0.264245	292.668
	TVTQN-LTASG	TQNL	9048	2.30415	0
	GSGRN-LRLQT	GRNL	2840	16.3361	113.394
	PSWRA-LTASG	WRAL	1123	32.3966	4470.66
	SGQRG-IYATA	QRGI	19198	0.74062	3344.37
	MSWSA-LTASG	WSAL	8132	2.77099	113.394
	SEWQG-LTASG	WQGL	4458	8.68075	690.17
	GFWSS-LRTAS	WSSL	40459	0.219142	0
	SRAYS-LTASG	AYSL	803	36.6648	8941.32
	HRPRS-LTASG	PRSL	293	44.7764	12792.1
	RTASH-LTASG	ASHL	2936	15.788	84.609
	DAVYG-LTASG	VYGL	678	38.6055	2615.58
	KDYLH-LTASG	YLHL	77219	0	0
	FPGRH-LTASG	GRHL	4268	9.37371	484.315
	YDISA-LTASG	ISAL	2832	16.3812	113.394
	GIVGM-LQTAS	VGML	5066	6.77641	323.705
	TILRN-ITASG	LRNI	1618	26.6623	2837.92
	SGPLG-YTVTA	PLGY	117	47.5496	12792.1
	GRARW-LMTAS	ARWL	655	38.8946	3079.62
	PAYFP-LTASG	YFPL	16254	0.938813	0
	YDIHF-LTASG	IHFL	4231	9.5196	0
	GTPMQ-LYTAS	PMQL	118	47.527	12792.1
	MSPRW-LTASG	PRWL	103	47.776	12792.1
	SGTLN-LYNTA	TLNL	2769	16.8351	0
	FDAQS-LTASG	AQSL	1895	23.8133	874.197
	SGALH-LKATA	ALHL	1238	31.0858	6688.74
	APVLA-LTASG	VLAL	1428	28.8789	6688.74
	HRQQN-LTASG	QQNL	53495	0.121055	0
	GGSGN-LTMGS	SGNL	11834	1.50361	0
	GQVDY-LMTAS	VDYL	24403	0.515837	0
	TQVFG-LTASG	VFGL	986	34.3481	5461.43
	SGSLA-LQSTA	SLAL	3030	15.2356	619.843
	SGWAP-LLRTA	WAPL	13395	1.2554	142.481
	VKAYN-LTASG	AYNL	634	39.14	9740.44
	QRMAS-LTASG	MASL	8341	2.65329	551.253
	GRVYD-LKTAS	VYDL	2337	19.9497	2761.81
	VFVSN-LTASG	VSNL	1247	31.0505	9740.44
	AKVMS-LTASG	VMSL	1503	27.9931	2218.08
	ETMLA-LTASG	MLAL	4990	6.98026	0
	GKVEY-LVTAS	VEYL	15399	1.01732	0
	WQYSN-LTASG	YSNL	15751	0.985346	323.705
	GSVNY-LVTAS	VNYL	6551	4.10189	0
	HSPWF-LTASG	PWFL	629	39.2457	9740.44
	ISVNY-LTASG	VNYL	6551	4.10189	323.705
	GWAYN-MRTAS	AYNM	1075	33.0167	2280.5
	SGGSG-LRVKR	GSGL	17292	0.861	231.616
	VPWGN-LTASG	WGNL	20592	0.667949	0
	KWVSM-LTASG	VSML	4430	8.80359	1870.4
	SGVYS-LIKTA	VYSL	948	34.7443	836.403
	FSQLA-MTASG	QLAM	8353	2.6431	0
	SMGSH-LTASG	GSHL	30461	0.360301	0
	GLAWG-LYTAS	AWGL	974	34.4559	2409.72
	NTSAW-LTASG	SAWL	10369	1.8654	386.839
	GLPDF-LTASG	PDFL	5157	6.51293	0
	EIWLP-ITASG	WLPI	36217	0.268977	142.481
	TVSYA-LTASG	SYAL	1800	24.8103	2687.73
	NRFSN-LTASG	FSNL	18312	0.791347	0
	AHFAH-LTASG	FAHL	53904	0.119294	0
	ASTLH-LTASG	TLHL	4684	7.9545	56.119
	TKYAY-ITASG	YAYI	30548	0.358485	0
	SGPAY-WRTTA	PAYW	3044	15.1631	1610.61
	WKVSS-LTASG	VSSL	2588	17.9825	2218.08
	RTMLH-MTASG	MLHM	22294	0.591765	261.974
	GSTRN-LITAS	TRNL	2314	20.1225	990.764
	SGPSW-LYTTA	PSWL	175	46.6974	10866.7
	YCSLP-LTASG	SLPL	4492	8.57112	113.394
	HDYFN-LTASG	YFNL	6259	4.47843	0
	SPPLA-LTASG	PLAL	71	48.3776	10866.7
	VSSYW-LTASG	SYWL	3477	12.7534	1981.53
	GWVSY-LKTAS	VSYL	3143	14.5338	0
	FDISH-LTASG	ISHL	3527	12.5345	171.876
	SGPLG-IKSTA	PLGI	64	48.5606	12792.1
	SGYMS-LIATA	YMSL	34992	0.285158	0
	SGVRY-LYGTA	VRYL	1125	32.3577	8941.32
	MGMWH-LTASG	MWHL	6108	4.6857	142.481
	YDTQH-LTASG	TQHL	108195	0	0
	MSLGN-LTASG	LGNL	4006	10.3813	292.668
	GSPMH-LITAS	PMHL	104	47.7688	9740.44
	GLPLN-WRTAS	PLNW	349	43.672	3964.21
	SGHQN-LMATA	HQNL	16186	0.94429	1561.44
	SGVRF-LKGTA	VRFL	1641	26.3541	12792.1
	FQFEH-LTASG	FEHL	109657	0	113.394
	GWWMN-LTASG	WMNL	77099	0	836.403
	KSPLG-LTASG	PLGL	43	48.9856	10866.7
	SGFLH-WRSTA	FLHW	91182	0	0
	YEPRN-VTASG	PRNV	557	40.3866	10866.7
	GSGAA-LTMPT	GAAL	12001	1.47247	84.609
	VKVFS-MTASG	VFSM	1845	24.3438	4470.66
	RQLAH-ITASG	LAHI	46141	0.168927	27.918
	GHARS-LKTAS	ARSL	1663	26.1862	1239.69
	SGPFY-LRNTA	PFYL	477	41.5988	7815.03
	GEFAA-LQTAS	FAAL	7910	2.89983	323.705
	KMVYM-LTASG	VYML	2167	21.2126	3438.54
	RAPSM-LTASG	PSML	454	41.9916	7815.03
	GFFLH-LTTAS	FLHL	100530	0	0
	SGFAH-LTSTA	FAHL	53904	0.119294	171.876
	SGYYG-LRATA	YYGL	3135	14.5882	12792.1
	HGLWS-LTASG	LWSL	3610	12.1239	1071.29
	GSGWA-LKKVT	GWAL	4534	8.40703	0
	EQLSF-LTASG	LSFL	44177	0.183246	0
	YKPAG-LTASG	PAGL	136	47.2274	12792.1
	GLLLN-MTASG	LLNM	3186	14.2458	517.582
	EVARA-WTASG	ARAW	2520	18.434	1513.13
	GRGAN-LKTAS	GANL	11750	1.52066	951.362
	NTPNW-LTASG	PNWL	728	37.6668	6131.32
	TTLRW-WTASG	LRWW	3486	12.6931	690.17
	VYWGN-MTASG	WGNM	95486	0	27.918
	RNPEW-MTASG	PEWM	1414	28.9848	4763.33
	NRLSH-WTASG	LSHW	30901	0.351205	912.511
	GRASH-LMTAS	ASHL	2936	15.788	726.013
	SGFRN-LRITA	FRNL	3661	11.8723	201.585
	HLAYH-MTASG	AYHM	1711	25.6409	6396.07
	GEPNY-LKTAS	PNYL	1730	25.4881	1239.69
	HAHAS-LTASG	HASL	28024	0.412969	142.481
	SGPVA-LYKTA	PVAL	161	46.8647	12792.1
	TTHYS-LTASG	HYSL	6115	4.6659	142.481
	SIHLA-LTASG	HLAL	4679	7.96525	171.876
	VLWAG-LTASG	WAGL	4010	10.3704	3344.37
	VMYGN-LTASG	YGNL	9812	2.02027	619.843
	SLVLN-MTASG	VLNM	963	34.5635	4613.14
	TSFRM-LTASG	FRML	17700	0.831033	0
	YLVRY-LTASG	VRYL	1125	32.3577	12792.1
	SGYAN-MRRTA	YANM	36060	0.271027	762.325
	PRVWL-LTASG	VWLL	7115	3.5082	2687.73
	RDLSH-LTASG	LSHL	4814	7.47541	261.974
	SGPSG-MRVTA	PSGM	286	44.8669	6688.74
	RFALN-LTASG	ALNL	845	36.1979	9740.44
	GVLYH-LQTAS	LYHL	3071	14.9705	292.668
	LSHAW-LTASG	HAWL	32663	0.320076	56.119
	NRPAS-WTASG	PASW	1483	28.1389	3253.29
	VPPEA-ITASG	PEAI	832	36.3608	12792.1
	GIVKH-LQTAS	VKHL	1818	24.686	836.403
	SGPFF-LRKTA	PFFL	777	36.9909	5090.5
	GKLKH-LQTAS	LKHL	5669	5.40974	0
	GGPSM-LTASG	PSML	454	41.9916	12792.1
	KMPSF-LTASG	PSFL	770	37.0272	8941.32
	SGARS-MRLTA	ARSM	1365	29.5523	762.325
	GGPIP-LWTAS	PIPL	176	46.6942	12792.1
	GDMRH-LSTAS	MRHL	2706	17.1749	799.117
	QSWYG-MTASG	WYGM	2017	22.4854	3741.87
	SGPQS-WRTTA	PQSW	1811	24.7312	3165.09
	RNGLA-LTASG	GLAL	3790	11.328	0
	SIAFA-LTASG	AFAL	844	36.2305	12792.1
	QRPAQ-LTASG	PAQL	383	43.1805	12792.1
	NKVYA-WTASG	VYAW	5991	4.8723	1711.63
	SGPLG-ITLTA	PLGI	64	48.5606	12792.1
	GSGQH-LRKST	GQHL	47894	0.157921	0
	YSATN-LTASG	ATNL	4466	8.64872	484.315
	SGRRN-LMNTA	RRNL	3910	10.8173	484.315
	SGVFW-MRGTA	VFWM	835	36.3299	5461.43
	RPPSS-LTASG	PSSL	201	46.2595	9740.44
	GLPYA-LYTAS	PYAL	14	50.1052	12792.1
	LLYAS-LTASG	YASL	25984	0.46659	990.764
	EMYGN-MTASG	YGNM	72879	0.0561903	451.441
	ISWLN-LTASG	WLNL	119298	0	386.839
	ATIAH-LTASG	IAHL	3079	14.9426	1465.65
	LTPRY-WTASG	PRYW	1533	27.5973	5461.43
	GNVAN-LTASG	VANL	1144	32.1971	1327.88
	SGPRP-LYHTA	PRPL	169	46.7888	12792.1
	RRVLM-MTASG	VLMM	3760	11.4623	1660.66
	GTPYP-LRTAS	PYPL	60	48.6636	12792.1
	ANYSN-ITASG	YSNI	73799	0.0548607	0
	GMARF-LSTAS	ARFL	1994	22.7589	912.511
	SGPSM-LTATA	PSML	454	41.9916	7386.83
	LLYMG-LTASG	YMGL	8355	2.64047	799.117
	SGPNY-IRATA	PNYI	3003	15.3848	12792.1
	GMAWG-LRTAS	AWGL	974	34.4559	7815.03
	IPAFN-LTASG	AFNL	842	36.2425	12792.1
	TNPIM-LTASG	PIML	1512	27.928	1071.29
	HIWQN-LTASG	WQNL	66332	0.067075	0
	RKVRN-WTASG	VRNW	2274	20.4171	201.585
	RSHAS-LTASG	HASL	28024	0.412969	0
	TVLNS-LTASG	LNSL	10046	1.9543	0
	SQPTG-LTASG	PTGL	587	39.8897	12792.1
	HWPVG-LTASG	PVGL	140	47.1991	3079.62
	SLPTS-LTASG	PTSL	1167	31.9505	2097.28
	RLLLN-MTASG	LLNM	3186	14.2458	1112.44
	GSFRG-LRTAS	FRGL	3855	11.0766	451.441
	EMSWG-LTASG	SWGL	5104	6.68076	231.616
	DSLAW-LTASG	LAWL	2357	19.7802	1561.44
	LWYGH-LTASG	YGHL	35908	0.273179	0
	AHVFA-LTASG	VFAL	1278	30.4712	8941.32
	PKFSH-MTASG	FSHM	39382	0.230344	0
	STVFH-MTASG	VFHM	1723	25.5328	1763.55
	RLYMN-ITASG	YMNI	80373	0	0
	SGARS-LKGTA	ARSL	1663	26.1862	12792.1
	GGPFL-LKTAS	PFLL	1073	33.1122	8321.48
	QHWGG-LTASG	WGGL	5939	4.9645	386.839
	RQVRY-LTASG	VRYL	1125	32.3577	7015.91
	PVFQS-LTASG	FQSL	41719	0.207489	142.481
	VRLNY-LTASG	LNYL	18727	0.767261	0
	GVYRH-MRTAS	YRHM	60956	0.0842411	0
	GFPQS-LMTAS	PQSL	235	45.7447	12792.1
	GAWHN-MRTAS	WHNM	125234	0	0
	VNARM-LTASG	ARML	2313	20.1274	2218.08
	TKWLA-LTASG	WLAL	6141	4.62998	3637.04
	SGPRW-MKGTA	PRWM	27	49.5205	7815.03
	ERIYA-LTASG	IYAL	1514	27.9036	7386.83
	SLFLH-MTASG	FLHM	50800	0.135686	0
	SGWSG-MMATA	WSGM	35489	0.278603	171.876
	ENFLH-LTASG	FLHL	100530	0	27.918
	AGPQP-LTASG	PQPL	146	47.1306	12792.1
	TVPRA-WTASG	PRAW	273	45.0605	8941.32
	QVSWA-WTASG	SWAW	40201	0.22157	231.616
	SGAQM-LRGTA	AQML	3406	13.169	5461.43
	TSLAN-LTASG	LANL	3741	11.5381	0
	GEVRG-LRTAS	VRGL	433	42.3063	7386.83
	GGYAN-LTTAS	YANL	11480	1.57696	0
	AFLSH-WTASG	LSHW	30901	0.351205	0
	GIFWH-LRTAS	FWHL	41220	0.211886	0
	TIPFY-MTASG	PFYM	602	39.6581	9740.44
	RTPVG-LTASG	PVGL	140	47.1991	8321.48
	GRAAW-LQTAS	AAWL	1511	27.9351	1465.65
	HNANY-LTASG	ANYL	7250	3.38873	0
	IAFSQ-LTASG	FSQL	51467	0.131341	0
	EQAWY-LTASG	AWYL	4416	8.84531	726.013
	GRLAS-LTASG	LASL	8742	2.44983	0
	LVGNS-LTASG	GNSL	36129	0.270135	0
	VMVWN-ITASG	VWNI	1179	31.858	8321.48
	SGYRS-LYSTA	YRSL	7068	3.55497	2476.66
	GSVWA-LTASG	VWAL	1226	31.2855	4922.1
	FSLRQ-MTASG	LRQM	5446	5.81382	690.17
	TMGMN-MTASG	GMNM	13614	1.22652	517.582
	YNWRH-LTASG	WRHL	51074	0.133981	619.843
	PMVRW-LTASG	VRWL	432	42.3211	12792.1
	RGPYM-LTASG	PYML	291	44.8176	12792.1
	NMWAH-LTASG	WAHL	81690	0	323.705
	RYAQP-LTASG	AQPL	1480	28.189	2409.72
	LPYFS-MTASG	YFSM	7468	3.20815	1660.66
	SGPAW-MKGTA	PAWM	82	48.2285	7386.83
	TRLAH-VTASG	LAHV	74844	0.0532713	0
	GCPLS-LYTAS	PLSL	83	48.1735	6688.74
	GKLAS-LRTAS	LASL	8742	2.44983	84.609
	GTVRS-LITAS	VRSL	907	35.3448	2476.66
	WRYSN-LTASG	YSNL	15751	0.985346	0
	SGYRS-LTLTA	YRSL	7068	3.55497	27.918
	GSGRH-LIKVT	GRHL	4268	9.37371	27.918
	VLPRS-WTASG	PRSW	530	40.7744	5889.62
	GTPSA-LTTAS	PSAL	112	47.6113	12792.1
	FPVLS-LTASG	VLSL	1539	27.5596	6396.07
	GSVMN-LTASG	VMNL	811	36.627	2409.72
	RGPYH-LTASG	PYHL	55	48.7802	12792.1
	RMLAQ-LTASG	LAQL	31900	0.332863	113.394
	GCPHM-MTASG	PHMM	1149	32.1337	1327.88
	GEFRS-MRTAS	FRSM	4573	8.29075	0
	IPLLN-LTASG	LLNL	4478	8.61959	1870.4
	GKMFH-LITAS	MFHL	14685	1.09104	142.481
	LLFSQ-LTASG	FSQL	51467	0.131341	0
	SGASH-MTLTA	ASHM	4429	8.8054	0
	GNVRN-LITAS	VRNL	373	43.3205	7386.83
	PQVWY-LTASG	VWYL	2501	18.5942	5889.62
	AVLSN-LTASG	LSNL	3544	12.4332	261.974
	GMPWS-VTASG	PWSV	1245	31.0554	6131.32
	SGYAS-MVATA	YASM	25141	0.492038	0
	MNWES-LTASG	WESL	89258	0	0
	GLGLN-LTASG	GLNL	4587	8.22325	231.616
	SLPRP-LTASG	PRPL	169	46.7888	10866.7
	TFARS-LTASG	ARSL	1663	26.1862	5889.62
	SGLRH-LSNTA	LRHL	1749	25.226	762.325
	SGVLG-LIGTA	VLGL	952	34.6877	12792.1
	GYPLH-LQTAS	PLHL	170	46.7701	8941.32
	AGVRY-LTASG	VRYL	1125	32.3577	7815.03
	PRLTH-LTASG	LTHL	30849	0.352365	27.918
	SRYLP-MTASG	YLPM	22982	0.564613	0
	PIALH-WTASG	ALHW	8646	2.4936	12792.1
	GSGQH-LRVHT	GQHL	47894	0.157921	0
	SGWSN-LMRTA	WSNL	70700	0.0593815	0
	GSVWH-VRTAS	VWHV	36725	0.262683	0
	SGPFH-LSRTA	PFHL	167	46.7939	2280.5
	GMAQY-LTASG	AQYL	3657	11.893	762.325
	VRVLH-LTASG	VLHL	1206	31.533	8321.48
	VVYRG-LTASG	YRGL	4153	9.81708	2476.66
	FSARS-LTASG	ARSL	1663	26.1862	4613.14
	AMPLH-MTASG	PLHM	35	49.2641	7386.83
	SIVRM-LTASG	VRML	1587	27.0487	4335.13
	SGVWG-IYVTA	VWGI	1850	24.3077	2761.81
	KGPEM-LTASG	PEML	1735	25.3743	5667.28
	ELMLS-MTASG	MLSM	8960	2.33814	142.481
	GLPTA-LRTAS	PTAL	515	40.9775	5667.28
	SGLWY-LSATA	LWYL	6160	4.60463	484.315
	IEAWS-LTASG	AWSL	1319	30.0242	7015.91
	GKPAS-LDTAS	PASL	199	46.2982	0
	SGSMR-LVLTA	SMRL	55280	0.113698	0
	GQQMS-LRTAS	QMSL	44436	0.181171	0
	TGVSW-LTASG	VSWL	1098	32.6882	10866.7
	RILGY-LTASG	LGYL	7438	3.23407	292.668
	PRVML-LTASG	VMLL	9174	2.25604	1112.44
	GYIQS-LFTAS	IQSL	4340	9.1042	0
	GYFGN-LRTAS	FGNL	18035	0.808766	0
	GGSGS-LVNLL	SGSL	21212	0.640151	0
	SGPVM-LRGTA	PVML	1229	31.2619	12792.1
	SGLGT-LSKTA	LGTL	9405	2.16981	0
	SGISY-MRITA	ISYM	4582	8.23656	0
	GRIYE-LWTAS	IYEL	3596	12.1796	1373.05
	GGSGS-LVLRL	SGSL	21212	0.640151	1030.73
	VSLAY-LTASG	LAYL	8604	2.51167	113.394
	GSGAS-LQMLT	GASL	31440	0.341096	84.609
	SQPHL-LTASG	PHLL	1450	28.6269	2097.28
	GIAHQ-LKTAS	AHQL	6371	4.32362	201.585
	SGISF-MSVTA	ISFM	5328	6.0525	0
	GGSGM-LKLQP	SGML	26285	0.458706	0
	GTLAA-MSTAS	LAAM	8039	2.82344	0
	PGPES-LTASG	PESL	900	35.4455	12792.1
	RDVLA-LTASG	VLAL	1428	28.8789	3165.09
	GISQS-LITAS	SQSL	31697	0.336433	0
	TTPSW-LTASG	PSWL	175	46.6974	12792.1
	SGPYT-LVMTA	PYTL	533	40.7497	8321.48
	SGPAR-LISTA	PARL	573	40.1634	12792.1
	GIPFF-MTTAS	PFFM	766	37.0836	3079.62
	SGPMR-LVTTA	PMRL	407	42.6597	4205.91
	GGVSF-LLTAS	VSFL	13421	1.25175	27.918
	SGARQ-LVLTA	ARQL	2700	17.2015	0
	LQSMN-LTASG	SMNL	3096	14.856	1239.69
	GISFA-LTTAS	SFAL	2881	16.0794	27.918
	VRAHS-LTASG	AHSL	1982	22.9445	4922.1
	GSHSN-LMTAS	HSNL	13062	1.30442	56.119
	GSGYS-LIALT	GYSL	6068	4.75231	142.481
	GNPLP-QMTAS	PLPQ	549	40.5601	1870.4
	SGPFR-LNWTA	PFRL	481	41.573	1373.05
	GRVEL-LYTAS	VELL	31318	0.343292	0
	RVTWA-LTASG	TWAL	3416	13.0858	1196.62
	GSGFS-LRTWT	GFSL	7844	2.94117	0
	GKVSE-LITAS	VSEL	5468	5.78151	142.481
	GVLQK-LVTAS	LQKL	68127	0.0636332	0
	QKVLN-MTASG	VLNM	963	34.5635	5269.78
	SGPHW-LNATA	PHWL	256	45.3879	10866.7
	SGSWS-LILTA	SWSL	5048	6.81809	0
	GGSGA-LQRLP	SGAL	10761	1.76098	0
	HRPFG-LTASG	PFGL	92	48.0641	12792.1
	GGSGA-LRVQL	SGAL	10761	1.76098	0
	SGLAK-LTVTA	LAKL	24170	0.523524	0
	GGSGA-LTMPL	SGAL	10761	1.76098	171.876
	LQPLT-ITASG	PLTI	640	39.0097	12792.1
	GGLGM-MLTAS	LGMM	7287	3.35903	0
	GQPVP-MLTAS	PVPM	194	46.3561	6131.32
	SGPHS-MKLTA	PHSM	539	40.6615	323.705
	GALDW-MSTAS	LDWM	31143	0.346714	0
	GVAGA-LYTAS	AGAL	4139	9.87297	0
	RSPLM-MTASG	PLMM	409	42.6458	12792.1
	TKVLW-LTASG	VLWL	1797	24.834	10866.7
	GKVHQ-MLTAS	VHQM	50405	0.138686	27.918
	GRVHR-LSTAS	VHRL	6120	4.65874	0
	FMMGN-MTASG	MGNM	35142	0.283039	84.609
	SGLGM-LATTA	LGML	5856	5.08185	84.609
	ISPML-LTASG	PMLL	927	35.037	12792.1
	ERPGW-LTASG	PGWL	661	38.8069	3438.54
	HYPSS-LTASG	PSSL	201	46.2595	12792.1
	SGFSE-LTLTA	FSEL	78375	0	0
	WHFGA-LTASG	FGAL	7831	2.94963	0
	GRIAL-LTTAS	IALL	17469	0.848346	0
	GGSGE-LRLSN	SGEL	83294	0	0
	SGIES-MYVTA	IESM	114329	0	0
	GSAHL-LLTAS	AHLL	10928	1.71278	0
	GGSGR-LLQFL	SGRL	15089	1.04745	0
	SGPKQ-LTRTA	PKQL	372	43.3387	1465.65
	SGPHL-LIRTA	PHLL	1450	28.6269	386.839
	SGVRA-LISTA	VRAL	380	43.1929	12792.1
	GRPLQ-YRTAS	PLQY	263	45.1639	10866.7
	SGPLA-STVTA	PLAS	953	34.6637	3741.87
	GVPLN-VKTAS	PLNV	368	43.3836	12792.1
	SGVAP-LILTA	VAPL	2805	16.6309	142.481
	SGINM-LTLTA	INML	24053	0.527097	0
	GVVHS-FCTAS	VHSF	55706	0.112144	0
	GKASN-LYTAS	ASNL	1531	27.6194	1030.73
	AGLDL-LTASG	LDLL	130239	0	0
	GRLGC-LKTAS	LGCL	13835	1.19586	113.394
	GGSGS-LRLFE	SGSL	21212	0.640151	0
	GGASG-LMTAS	ASGL	2061	22.1252	84.609
	ISPAT-LTASG	PATL	787	36.8792	12792.1
	GGSGP-LMLPF	SGPL	11503	1.57145	517.582
	GGSGF-LMSWM	SGFL	20219	0.686851	1112.44
	SGSFN-LTMTA	SFNL	2893	15.9849	418.952
	SGIWK-LTATA	IWKL	5974	4.89716	386.839
	GSGNR-LMRLT	GNRL	33803	0.303325	0
	RHLAK-LTASG	LAKL	24170	0.523524	0
	SGLGE-LRGTA	LGEL	12909	1.32758	3850.82
	GHPWL-QRTAS	PWLQ	5826	5.12996	56.119
	SGPSN-MLRTA	PSNM	255	45.3884	3964.21
	SGPLS-QSTTA	PLSQ	458	41.9169	7815.03
	WSVQL-LTASG	VQLL	7799	2.97428	355.093
	GYYGE-LLTAS	YGEL	46588	0.165948	27.918
	EKVML-MTASG	VMLM	12054	1.46095	27.918
	GHLAS-QRTAS	LASQ	80958	0	0
	GGSGA-LQVPT	SGAL	10761	1.76098	56.119
	MVPHM-LTASG	PHML	574	40.1432	12792.1
	GGSGR-LVLRV	SGRL	15089	1.04745	0
	SGPSD-LHATA	PSDL	708	38.1321	12792.1
	IMMAY-LTASG	MAYL	24525	0.511916	113.394
	SGAQA-LTLTA	AQAL	1038	33.5951	113.394
	GVLGH-LSTAS	LGHL	6359	4.34038	0
	GRAQN-LLTAS	AQNL	1342	29.8193	1071.29
	GSGLE-LRVNT	GLEL	70543	0.0595806	231.616
	GTIFR-LTASG	IFRL	4527	8.42455	619.843
	SGLLN-MYITA	LLNM	3186	14.2458	0
	GTMMS-LMTAS	MMSL	6583	4.06362	0
	SGLAS-LRLTA	LASL	8742	2.44983	0
	QRMDL-LTASG	MDLL	49058	0.15021	0
	QHLAA-LTASG	LAAL	5227	6.32049	484.315
	GSGMR-LVLRT	GMRL	21188	0.641499	0
	SGIQT-MKVTA	IQTM	91039	0	0
	TALGY-LTASG	LGYL	7438	3.23407	323.705
	PVVWW-QTASG	VWWQ	1792	24.891	5461.43
	SGVNS-LRRTA	VNSL	6820	3.79197	0
	GNAMR-MVTAS	AMRM	4994	6.97495	56.119
	HLPTA-LTASG	PTAL	515	40.9775	8941.32
	GSALA-LTTAS	ALAL	664	38.7815	1196.62
	GGSGN-LIYWN	SGNL	11834	1.50361	142.481
	SGAMN-LTLTA	AMNL	807	36.6529	0
	GTVWA-LTTAS	VWAL	1226	31.2855	2218.08
	SGAVA-LRLTA	AVAL	1145	32.1946	3438.54
	SGANS-LVATA	ANSL	5232	6.30837	27.918
	GGSGM-LLMKQ	SGML	26285	0.458706	0
	SGTWP-LSGTA	TWPL	9806	2.02153	8941.32
	SGVNL-LLMTA	VNLL	41107	0.212873	0
	VTVIA-LTASG	VIAL	4420	8.82136	951.362
	SGLWT-LMATA	LWTL	78676	0	0
	GSPVQ-LTTAS	PVQL	1061	33.2764	1327.88
	GTIAY-LNTAS	IAYL	2714	17.1431	0
	GTPLG-QITAS	PLGQ	321	44.3652	5461.43
	GQHMR-LITAS	HMRL	29633	0.376586	836.403
	ATASF-LTASG	ASFL	4490	8.57725	27.918
	SGVFN-LAFTA	VFNL	756	37.2145	201.585
	GVPSW-LSTAS	PSWL	175	46.6974	12792.1
	RVLSR-LTASG	LSRL	27078	0.437087	0
	GGSGF-LVRSL	SGFL	20219	0.686851	10866.7
	VSISF-LTASG	ISFL	6565	4.08618	654.784
	GGSGA-LIAND	SGAL	10761	1.76098	0
	MKPVN-LTASG	PVNL	218	46.0636	12792.1
	GFAIS-MVTAS	AISM	3389	13.2484	84.609
	GIAMN-ILTAS	AMNI	1432	28.8348	990.764
	SGMSS-LKFTA	MSSL	6059	4.76349	0
	GTLLD-LITAS	LLDL	43850	0.1858	0
	GGSGQ-LLLRN	SGQL	117470	0	0
	SGLYG-LTLTA	LYGL	1622	26.6277	201.585
	GSGFQ-LRVFT	GFQL	44084	0.183878	84.609
	RDLWK-LTASG	LWKL	28222	0.407681	56.119
	GRASA-LNTAS	ASAL	1336	29.8442	0
	GTIAH-LHTAS	IAHL	3079	14.9426	0
	TPVGW-MTASG	VGWM	1890	23.893	5269.78
	HVLQN-LTASG	LQNL	3540	12.4601	201.585
	EPIYN-LTASG	IYNL	1097	32.7171	2761.81
	GVLMR-LNTAS	LMRL	33929	0.301269	0
	AVTYA-LTASG	TYAL	2034	22.3665	2837.92
	GVLHS-LRTAS	LHSL	4401	8.89752	0
	KAALP-LTASG	ALPL	772	37.0122	3964.21
	TSVLA-LTASG	VLAL	1428	28.8789	4335.13
	GAPSS-LRTAS	PSSL	201	46.2595	12792.1
	SGPAP-LVLTA	PAPL	203	46.2352	6688.74
	GVMMQ-LVTAS	MMQL	94813	0	0
	RPAQD-LTASG	AQDL	8475	2.57391	231.616
	SGPLT-LNSTA	PLTL	506	41.2022	10866.7
	NRIGN-FTASG	IGNF	69581	0.061082	0
	GPVMR-MSTAS	VMRM	4335	9.12764	0
	SGLQN-LMLTA	LQNL	3540	12.4601	113.394
	QSPVQ-LTASG	PVQL	1061	33.2764	4205.91
	FTPLN-MTASG	PLNM	23	49.6888	10866.7
	SGMLS-LVITA	MLSL	15869	0.973966	0
	GKVNN-LVTAS	VNNL	3633	12.0047	201.585
	VRTMA-LTASG	TMAL	4754	7.70004	1030.73
	TAPIN-LTASG	PINL	284	44.8884	12792.1
	APVYA-LTASG	VYAL	897	35.4562	12792.1
	GTIDL-LTTAS	IDLL	36885	0.260544	201.585
	GVAKP-LWTAS	AKPL	1074	33.0669	2280.5
	GWMHE-LKTAS	MHEL	95223	0	0
	SYMFS-LTASG	MFSL	11304	1.61878	113.394
	GGSGR-LVVRL	SGRL	15089	1.04745	0
	GQVFR-LITAS	VFRL	3002	15.3916	323.705
	GISMY-LTASG	SMYL	123726	0	0
	GGSGR-LNMRL	SGRL	15089	1.04745	0
	FAAYS-LTASG	AYSL	803	36.6648	12792.1
	RGMQN-LTASG	MQNL	9429	2.16515	690.17
	GPMQR-LMTAS	MQRL	64780	0.0708162	0
	GSGAK-LIVRT	GAKL	91776	0	0
	IVNAR-LTASG	NARL	67854	0.0641692	56.119
	YAPGS-MTASG	PGSM	1550	27.4511	3741.87
	SGYAG-LRQTA	YAGL	23073	0.561903	0
	SGAYS-LRVTA	AYSL	803	36.6648	5090.5
	RNLAS-LTASG	LASL	8742	2.44983	142.481
	GSGNF-LRKMT	GNFL	37288	0.255447	484.315
	EQLAN-MTASG	LANM	5630	5.46919	386.839
	SGALA-LLDTA	ALAL	664	38.7815	619.843
	ELPNF-LTASG	PNFL	1798	24.8224	231.616
	GVLFH-LSTAS	LFHL	3316	13.5759	0
	SWGLA-LTASG	GLAL	3790	11.328	690.17
	MVPSA-LTASG	PSAL	112	47.6113	8941.32
	MFHLN-ITASG	HLNI	21749	0.614854	690.17
	RKALN-LTASG	ALNL	845	36.1979	5667.28
	SGPWG-LLETA	PWGL	125	47.4494	12792.1
	VDHAH-LTASG	HAHL	31797	0.334673	0
	PGIAN-LTASG	IANL	2190	21.0658	2218.08
	TLTHH-LTASG	THHL	23708	0.539177	0
	EVSQH-LTASG	SQHL	78754	0	551.253
	GCLMA-LTTAS	LMAL	4589	8.22088	2837.92
	SGGSG-LRMWI	GSGL	17292	0.861	1239.69
	RRPAS-MTASG	PASM	382	43.1854	7015.91
	DILRH-LTASG	LRHL	1749	25.226	2409.72
	TMAHP-LTASG	AHPL	1717	25.581	4470.66
	SGPMS-LRMTA	PMSL	147	47.1282	12792.1
	SKVLF-LTASG	VLFL	5161	6.48543	3079.62
	SGAYH-LQQTA	AYHL	1095	32.7582	762.325
	CCAMG-LTASG	AMGL	727	37.6911	4470.66
	SGVLS-LRYTA	VLSL	1539	27.5596	2837.92
	GQPFA-LSTAS	PFAL	51	48.8809	12792.1
	SMPRM-LTASG	PRML	435	42.2884	10866.7
	PGVRF-LTASG	VRFL	1641	26.3541	7815.03
	PDVFA-LTASG	VFAL	1278	30.4712	6688.74
	SAVRA-LTASG	VRAL	380	43.1929	7815.03
	RTYSH-LTASG	YSHL	29431	0.38089	0
	HLVAW-LTASG	VAWL	909	35.286	10866.7
	SGPLG-IFYTA	PLGI	64	48.5606	12792.1
	VVAVS-LTASG	AVSL	2094	21.8928	9740.44
	SGARN-LMATA	ARNL	685	38.4712	12792.1
	SGVRM-LRRTA	VRML	1587	27.0487	2157.02
	SLYRA-LTASG	YRAL	2947	15.7239	5667.28
	GKTWA-LTASG	TWAL	3416	13.0858	912.511
	GRALA-MQTAS	ALAM	774	37.0074	2218.08
	VPPMP-LTASG	PMPL	4	51.2509	12792.1
	SSPLY-LTASG	PLYL	566	40.3006	12792.1
	GQAWA-LGTAS	AWAL	759	37.1922	355.093
	SVARN-LTASG	ARNL	685	38.4712	4205.91
	LVVAA-LTASG	VAAL	1401	29.103	12792.1
	RTPLM-LTASG	PLML	453	42.0061	12792.1
	SGVWG-IRYTA	VWGI	1850	24.3077	1925.41
	SGYMH-IKVTA	YMHI	97558	0	0
	RYPWA-LTASG	PWAL	38	49.1326	12792.1
	ELYAS-LTASG	YASL	25984	0.46659	0
	VHVHA-LTASG	VHAL	1399	29.1117	2476.66
	SGIYG-LRNTA	IYGL	1321	29.9681	2157.02
	YQTMA-LTASG	TMAL	4754	7.70004	585.336
	SGPLA-VRTTA	PLAV	295	44.771	12792.1
	MAYQS-LTASG	YQSL	44707	0.179142	726.013
	ESAQM-ITASG	AQMI	9306	2.2035	0
	FIARA-LTASG	ARAL	681	38.5396	12792.1
	VFALN-LTASG	ALNL	845	36.1979	12792.1
	RVIRH-LTASG	IRHL	881	35.7683	7815.03
	YFARQ-LTASG	ARQL	2700	17.2015	3438.54
	GSPVW-LRTAS	PVWL	604	39.6273	9740.44
	EHNLP-LTASG	NLPL	18121	0.803082	0
	NFGRP-LTASG	GRPL	4930	7.15959	726.013
	SGPIP-IRKTA	PIPI	215	46.1014	12792.1
	LPTRW-LTASG	TRWL	1714	25.6075	4082.43
	WVANM-ITASG	ANMI	19969	0.699965	1513.13
	DRIRH-LTASG	IRHL	881	35.7683	3964.21
	WLAQA-LTASG	AQAL	1038	33.5951	7815.03
	SGPSS-LLGTA	PSSL	201	46.2595	12792.1
	GLPQA-LLTAS	PQAL	67	48.457	12792.1
	FHIAH-LTASG	IAHL	3079	14.9426	3850.82
	SGPLS-LRSTA	PLSL	83	48.1735	12792.1
	SGAFS-LMRTA	AFSL	1335	29.8502	451.441
	DVAFH-LTASG	AFHL	1732	25.4436	1283.43
	AIYRS-MTASG	YRSM	4571	8.29494	2916.17
	GLAVG-LRTAS	AVGL	1138	32.2528	4922.1
	YRVAF-LTASG	VAFL	3729	11.5678	5090.5
	VIVAA-LTASG	VAAL	1401	29.103	10866.7
	SGALG-LLETA	ALGL	555	40.4036	171.876
	GVGHN-LRTAS	GHNL	30626	0.356857	231.616
	IEYLN-YTASG	YLNY	11790	1.51373	355.093
	SGWAS-MRLTA	WASM	81798	0	142.481
	QAAFH-LTASG	AFHL	1732	25.4436	3253.29
	SGAWN-MRVTA	AWNM	1199	31.6356	3079.62
	GYGLH-LRTAS	GLHL	10723	1.77195	261.974
	HHPAA-LTASG	PAAL	110	47.6262	12792.1
	SGNLA-LKQTA	NLAL	8528	2.54938	0
	TVLRS-LTASG	LRSL	2609	17.8309	3536.02
	RYPVN-MTASG	PVNM	319	44.4072	5090.5
	GRPMN-LRTAS	PMNL	45	48.9575	12792.1
	NRPSA-LTASG	PSAL	112	47.6113	12792.1
	GMVLN-LTASG	VLNL	1022	33.7687	7015.91
	SIPNA-LTASG	PNAL	469	41.7392	9740.44
	GQVRA-LRTAS	VRAL	380	43.1929	12792.1
	SGYLP-LLYTA	YLPL	9435	2.16264	12792.1
	SGPLS-ILNTA	PLSI	150	47.0479	12792.1
	IFINF-LTASG	INFL	32406	0.324162	323.705
	VHAVW-LTASG	AVWL	1980	22.9592	12792.1
	NKTAW-LTASG	TAWL	3224	14.043	799.117
	PSPRA-ITASG	PRAI	100	47.8426	12792.1
	VWGRA-LTASG	GRAL	2627	17.7405	8321.48
	GMYLN-LKTAS	YLNL	115951	0	0
	RDVLW-LTASG	VLWL	1797	24.834	6688.74
	GTVRH-LSTAS	VRHL	816	36.5703	1925.41
	SGPMH-LRSTA	PMHL	104	47.7688	10866.7
	VTPLY-LTASG	PLYL	566	40.3006	12792.1
	GSPLS-WRTAS	PLSW	547	40.5793	6396.07
	STVRN-LTASG	VRNL	373	43.3205	4470.66
	RRTAW-LTASG	TAWL	3224	14.043	1373.05
	GRVAH-LRTAS	VAHL	2132	21.4505	1112.44
	VDILH-LTASG	ILHL	2288	20.2704	551.253
	RVPRG-LTASG	PRGL	129	47.3825	12792.1
	VQLRS-LTASG	LRSL	2609	17.8309	7015.91
	SGYAH-MRVTA	YAHM	40877	0.215019	0
	GRPHP-LSTAS	PHPL	214	46.1077	8941.32
	GKPLP-WTASG	PLPW	534	40.7398	5889.62
	QVPVF-LTASG	PVFL	1442	28.7372	8321.48
	LPALN-MTASG	ALNM	882	35.7637	4335.13
	GSGQG-LKVRT	GQGL	28216	0.407836	231.616
	IGYAW-MTASG	YAWM	122748	0	201.585
	GRVWH-LQTAS	VWHL	1170	31.9328	1327.88
	SGPYN-LRGTA	PYNL	37	49.1716	12792.1
	IQLAW-LTASG	LAWL	2357	19.7802	5090.5
	SSYAH-LTASG	YAHL	39944	0.224525	0
	VFYQS-LTASG	YQSL	44707	0.179142	0
	SGALH-LRETA	ALHL	1238	31.0858	201.585
	SGPMG-MRNTA	PMGM	149	47.0832	5889.62
	GVPQW-IHTAS	PQWI	165	46.8216	5889.62
	PMARY-LTASG	ARYL	2022	22.4583	3637.04
	NFPMS-LTASG	PMSL	147	47.1282	12792.1
	QKYSN-LTASG	YSNL	15751	0.985346	0
	TRPQH-LTASG	PQHL	350	43.6715	7815.03
	SGAFH-ILGTA	AFHI	2583	18.016	5667.28
	SGYRF-MTLTA	YRFM	77708	0	0
	HGPMS-LTASG	PMSL	147	47.1282	10866.7
	GSGAW-LKKIT	GAWL	12198	1.43944	0
	QRANS-ITASG	ANSI	12034	1.46579	0
	KRAAS-LTASG	AASL	2386	19.5388	1283.43
	ANAMN-LTASG	AMNL	807	36.6529	2761.81
	GRHQS-LRTAS	HQSL	28012	0.413369	0
	YLPRA-ITASG	PRAI	100	47.8426	12792.1
	YATWS-MTASG	TWSM	11159	1.65052	27.918
	GKVRN-LTTAS	VRNL	373	43.3205	8321.48
	SRVRN-LTASG	VRNL	373	43.3205	4470.66
	GRVLH-LRTAS	VLHL	1206	31.533	2280.5
	SDIRW-LTASG	IRWL	493	41.3306	4335.13
	EVTMW-LTASG	TMWL	2468	18.88	951.362
	SGPAG-MHSTA	PAGM	249	45.5083	7015.91
	GAPAF-LKTAS	PAFL	687	38.454	10866.7
	GSGQG-LRMGT	GQGL	28216	0.407836	0
	VKAQH-LTASG	AQHL	2434	19.1153	2476.66
	HWPRF-LTASG	PRFL	424	42.4535	10866.7
	SGVAS-LMGTA	VASL	2493	18.6371	8941.32
	SKIRF-LTASG	IRFL	1595	26.9224	9740.44
	TAVRS-LTASG	VRSL	907	35.3448	5889.62
	SGVRF-MRQTA	VRFM	1418	28.9608	1513.13
	GLAYS-LQTAS	AYSL	803	36.6648	2476.66
	RGPVF-LTASG	PVFL	1442	28.7372	10866.7
	HLFQW-LTASG	FQWL	85885	0	0
	CCSLA-LTASG	SLAL	3030	15.2356	386.839
	SGPMA-LKSTA	PMAL	46	48.9468	8321.48
	GSGLA-LKMGT	GLAL	3790	11.328	0
	KMPRW-ITASG	PRWI	89	48.0796	9740.44
	VNVRN-LTASG	VRNL	373	43.3205	5269.78
	DYARA-MTASG	ARAM	588	39.8675	3438.54
	MVVRH-LTASG	VRHL	816	36.5703	12792.1
	KSPRM-LTASG	PRML	435	42.2884	12792.1
	ARAQH-ITASG	AQHI	4469	8.64125	912.511
	LGWSS-LTASG	WSSL	40459	0.219142	0
	NTFLH-LTASG	FLHL	100530	0	0
	SLPAH-ITASG	PAHI	658	38.8292	5461.43
	PYAEN-LTASG	AENL	5336	6.02568	551.253
	WLYAH-YTASG	YAHY	50351	0.139047	113.394
	GGHQW-LRTAS	HQWL	51008	0.134319	0
	ERLLH-LTASG	LLHL	3047	15.1563	231.616
	VMHQN-LTASG	HQNL	16186	0.94429	171.876
	SRPLN-LTASG	PLNL	88	48.0943	7386.83
	MDLLS-LTASG	LLSL	10489	1.83176	0
	SGPAA-LQSTA	PAAL	110	47.6262	6688.74
	CLLAS-LTASG	LASL	8742	2.44983	0
	SGVFS-LKLTA	VFSL	1417	28.9677	551.253
	TTALW-LTASG	ALWL	1648	26.2971	4922.1
	AMAHS-LTASG	AHSL	1982	22.9445	2996.69
	SGPMS-LLDTA	PMSL	147	47.1282	8941.32
	GFHRS-IRTAS	HRSI	14855	1.07365	0
	NDLAH-ITASG	LAHI	46141	0.168927	0
	KVLAS-LTASG	LASL	8742	2.44983	0
	TLPHS-LTASG	PHSL	341	43.9575	9740.44
	YTMLH-LTASG	MLHL	10150	1.92508	0
	GDVRH-IFTAS	VRHI	1252	30.9269	261.974
	SRVLP-LTASG	VLPL	1627	26.5674	1711.63
	FMYSH-LTASG	YSHL	29431	0.38089	0
	SGWLN-LRSTA	WLNL	119298	0	726.013
	GQPRN-LSTAS	PRNL	77	48.2698	12792.1
	GHAHH-LYTAS	AHHL	2419	19.2437	201.585
	DAPYF-LTASG	PYFL	548	40.5765	8321.48
	SGGRN-LTATA	GRNL	2840	16.3361	7815.03
	SGHMH-MRSTA	HMHM	59814	0.0903807	0
	SRPRM-LTASG	PRML	435	42.2884	8321.48
	YNVNY-LTASG	VNYL	6551	4.10189	201.585
	SGPVS-LRMTA	PVSL	430	42.3557	12792.1
	ERIWA-LTASG	IWAL	2057	22.1542	3344.37
	SGARG-IKLTA	ARGI	1214	31.3993	0
	GKFAT-LVTAS	FATL	60069	0.0888743	0
	SGVKF-LFNTA	VKFL	2443	19.0598	113.394
	GGSGR-LTLKW	SGRL	15089	1.04745	0
	RHMLG-LTASG	MLGL	3223	14.0487	726.013
	VEAHA-LTASG	AHAL	924	35.0862	2837.92
	ELAWH-LTASG	AWHL	1674	26.1194	1373.05
	VKVWG-LTASG	VWGL	913	35.2335	8321.48
	GGSGA-LTSRF	SGAL	10761	1.76098	0
	GNADL-IMTAS	ADLI	32047	0.330183	0
	GGSGA-YTMVA	SGAY	16368	0.930983	551.253
	GSGMA-LTHIT	GMAL	4822	7.462	84.609
	GEVWR-LHTAS	VWRL	2482	18.7357	0
	GEAWH-LFTAS	AWHL	1674	26.1194	355.093
	GAAWG-LNTAS	AWGL	974	34.4559	836.403
	SGVHR-LSYTA	VHRL	6120	4.65874	0
	GWVGH-LSTAS	VGHL	3211	14.131	386.839
	SGSAR-LTLTA	SARL	102904	0	0
	GGSGN-LTFLA	SGNL	11834	1.50361	0
	GGSGA-LHRPG	SGAL	10761	1.76098	0
	SGAGR-LRATA	AGRL	13310	1.26762	517.582
	KSPAY-LTASG	PAYL	561	40.3634	10866.7
	TGSWP-LTASG	SWPL	6436	4.24173	113.394
	SGSYP-LTRTA	SYPL	3371	13.3312	0
	SPAHG-LTASG	AHGL	1448	28.6344	1239.69
	TRMAL-LTASG	MALL	17238	0.864723	84.609
	GGSGA-LREKV	SGAL	10761	1.76098	292.668
	SGVMK-LQKTA	VMKL	4380	8.96608	0
	SGALD-LKRTA	ALDL	3027	15.2446	0
	KWPER-LTASG	PERL	1887	23.9361	1925.41
	QRVLP-LTASG	VLPL	1627	26.5674	2038.8
	GKPNR-LVTAS	PNRL	2024	22.4436	1239.69
	RNVNF-LTASG	VNFL	12643	1.3673	484.315
	GQPAH-LSTAS	PAHL	332	44.1453	2761.81
	TMPYL-LTASG	PYLL	962	34.5731	7815.03
	GWGDR-LTTAS	GDRL	30146	0.366672	292.668
	EAVGN-LTASG	VGNL	2073	22.0254	585.336
	SGVGA-LNKTA	VGAL	2444	19.0529	56.119
	GFAKH-LLTAS	AKHL	2063	22.1084	201.585
	YYASH-LTASG	ASHL	2936	15.788	1373.05
	GSGSD-LKSKT	GSDL	76491	0.0503537	355.093
	GGSGQ-LLATK	SGQL	117470	0	0
	GGSGN-LVRVR	SGNL	11834	1.50361	0
	SGVNS-LFTTA	VNSL	6820	3.79197	0
	ESPSF-LTASG	PSFL	770	37.0272	3741.87
	GGSGR-LKWNL	SGRL	15089	1.04745	690.17
	RRVLA-LTASG	VLAL	1428	28.8789	12792.1
	FRVEP-LTASG	VEPL	18582	0.775067	261.974
	YSALP-MTASG	ALPM	1118	32.4435	3964.21
	GGSGR-LVMTY	SGRL	15089	1.04745	261.974
	GVSAR-LVTAS	SARL	102904	0	0
	GSPLD-LKTAS	PLDL	306	44.6118	8941.32
	GPAGH-LSTAS	AGHL	7153	3.47206	951.362
	ARVGV-LTASG	VGVL	8163	2.75007	0
	PSPRY-LTASG	PRYL	311	44.5304	10866.7
	VSVDQ-LTASG	VDQL	115641	0	0
	SPALD-MTASG	ALDM	4174	9.74813	231.616
	GGSGR-LMYER	SGRL	15089	1.04745	0
	SGVMY-LQVTA	VMYL	2454	18.9868	654.784
	VAISR-LTASG	ISRL	10448	1.84196	113.394
	GSGWD-LKRST	GWDL	56688	0.108273	0
	GRAWG-LITAS	AWGL	974	34.4559	1981.53
	GGSGQ-LRREY	SGQL	117470	0	355.093
	SGLAR-LSMTA	LARL	117725	0	0
	GAPDQ-LSTAS	PDQL	5334	6.02746	323.705
	SGVGM-LYNTA	VGML	5066	6.77641	0
	SGANY-IRATA	ANYI	19932	0.70164	418.952
	GGSGF-LVAKA	SGFL	20219	0.686851	0
	YFPLD-MTASG	PLDM	423	42.4555	7815.03
	GTPSK-LYTAS	PSKL	646	38.9571	2038.8
	GVPFM-ILTAS	PFMI	643	38.9947	4922.1
	GSGFA-LVAKT	GFAL	5554	5.62976	323.705
	GRAWM-MVTAS	AWMM	5577	5.58272	27.918
	RRPLR-ITASG	PLRI	609	39.5327	12792.1
	DLPHC-LTASG	PHCL	3743	11.5319	355.093
	FTVHM-LTASG	VHML	4627	8.12622	1513.13
	NSHMA-LTASG	HMAL	6222	4.52592	619.843
	SGVNR-ISLTA	VNRI	43465	0.189318	0
	SGPSR-ILMTA	PSRI	1408	29.0363	1513.13
	SGVYR-LELTA	VYRL	2256	20.5681	0
	GGSGS-LTFNT	SGSL	21212	0.640151	0
	GSGWR-LTVGT	GWRL	17045	0.878606	27.918
	VYSAY-LTASG	SAYL	26328	0.457442	142.481
	GGSGQ-LFNVG	SGQL	117470	0	762.325
	SGPQA-VVKTA	PQAV	702	38.1777	517.582
	GQPNF-LTASG	PNFL	1798	24.8224	1283.43
	GTLAQ-ISTAS	LAQI	24917	0.499528	517.582
	RWPAW-LTASG	PAWL	205	46.2228	8941.32
	GKPQN-LRTAS	PQNL	162	46.8593	12792.1
	PTLWR-ITASG	LWRI	85539	0	0
	GGSGS-LSVWK	SGSL	21212	0.640151	0
	TWAKM-LTASG	AKML	2792	16.7124	292.668
	KAPLK-LTASG	PLKL	356	43.5893	12792.1
	GPAQD-LYTAS	AQDL	8475	2.57391	0
	GVINQ-LRTAS	INQL	53806	0.119696	355.093
	SGVMR-LVVTA	VMRL	4168	9.76682	171.876
	NSPQL-LTASG	PQLL	1100	32.6605	2097.28
	SGPRS-LSQTA	PRSL	293	44.7764	8941.32
	GSGNS-LKRRT	GNSL	36129	0.270135	0
	YKAFT-MTASG	AFTM	8347	2.64834	386.839
	SGVWP-LVKTA	VWPL	1601	26.8718	0
	YSPSL-ITASG	PSLI	2234	20.7718	2476.66
	GGSGP-LRARL	SGPL	11503	1.57145	0
	TTSAS-LTASG	SASL	16090	0.95336	171.876
	WNSLN-LTASG	SLNL	2913	15.8758	451.441
	GRASR-LVTAS	ASRL	4817	7.47283	0
	GGSGS-LNQRL	SGSL	21212	0.640151	0
	KPVSA-LTASG	VSAL	1429	28.865	551.253
	GSGHR-LMMGT	GHRL	83155	0	0
	GGSGP-LHQTK	SGPL	11503	1.57145	2218.08
	RAGFQ-LTASG	GFQL	44084	0.183878	0
	TVSLP-LTASG	SLPL	4492	8.57112	355.093
	GGSGR-LRLAI	SGRL	15089	1.04745	0
	SGTWR-LMLTA	TWRL	9411	2.16888	27.918
	TTSLR-LTASG	SLRL	92898	0	84.609
	RVPKL-LTASG	PKLL	883	35.7561	4922.1
	GCAQE-LTTAS	AQEL	5432	5.84295	27.918
	GEIAS-LSTAS	IASL	4062	10.1894	84.609
	RGVWK-LTASG	VWKL	3055	15.0975	1071.29

## Sheet: MMP2_Kobs_vs_RP_1369peptides
MMP2-bin=1.0	histogram	kcat/Km	vs	RP						MMP2-bin=2.0	histogram	kcat/Km	vs	RP						MMP2-bin=3.0	histogram	kcat/Km	vs	RP						MMP2-bin=4.0	histogram	kcat/Km	vs	RP						MMP2-bin=5.0	histogram	kcat/Km	vs	RP
	RP	avg_kcat/Km	sigma	ncases	error	meanX	errorx				RP	avg_kcat/Km	sigma	ncases	error	meanX	errorx				RP	avg_kcat/Km	sigma	ncases	error	meanX	errorx				RP	avg_kcat/Km	sigma	ncases	error	meanX	errorx				RP	avg_kcat/Km	sigma	ncases	error	meanX	errorx
	0	465.97	1190.04	137	101.67	0.24	0.02				0	543.58	1255.54	167	97.16	0.45	0.04				0	580.55	1263.51	190	91.66	0.7	0.06				0	634.24	1279.85	205	89.39	0.91	0.08				0	686.04	1283.78	224	85.78	1.21	0.1
	1	898.02	1491.12	30	272.24	1.43	0.05				2	1032.64	1326.18	38	215.13	2.9	0.1				3	1219.34	1297.59	60	167.52	4.64	0.1				4	1752.96	1933.13	80	216.13	5.84	0.13				5	1956.27	2025.53	95	207.81	7.24	0.16
	2	848.99	1317.15	23	274.64	2.46	0.06				4	1187.71	1298.77	45	193.61	4.99	0.08				6	2352.15	2170.74	52	301.03	7.44	0.12				8	2241.29	2045.06	62	259.72	9.91	0.15				10	2863.5	2399.05	92	250.12	12.67	0.14
	3	1314.24	1334.73	15	344.63	3.58	0.07				6	2479.71	2352.35	35	397.62	6.94	0.09				9	2298.62	2153.99	45	321.1	10.45	0.13				12	3197.19	2406.22	84	262.54	13.88	0.13				15	3673.74	2640.99	112	249.55	17.43	0.13
	4	1244.94	1222.04	19	280.36	4.46	0.07				8	2037.13	1933.77	34	331.64	8.98	0.1				12	3027.26	2486.55	64	310.82	13.39	0.11				16	3659.12	2755.26	92	287.26	17.86	0.12				20	4460.06	3299.35	76	378.46	22.79	0.17
	5	1145.88	1374.49	26	269.56	5.37	0.06				10	2489.2	2182.24	28	412.41	11.03	0.11				15	3635.68	2907.69	70	347.53	16.52	0.1				20	4175.59	3270.76	55	441.03	22.12	0.16				25	5227.36	3288.29	78	372.33	27.44	0.16
	6	2452.83	1859.03	18	438.18	6.49	0.07				12	2990.43	2566.94	43	391.46	12.85	0.08				18	4095.41	2349.83	57	311.24	19.39	0.11				24	5111.52	3448.43	67	421.29	25.85	0.14				30	7110.42	2672.55	83	293.35	32.31	0.15
	7	2508.18	2843.43	17	689.63	7.43	0.07				14	3414.04	2236.34	41	349.26	14.95	0.09				21	3829.53	3441.63	40	544.17	22.67	0.14				28	6118.29	2950.82	69	355.24	30.01	0.15				35	7249.31	3610.77	8	1276.6	35.77	0.15
	8	2089.52	1775.44	17	430.61	8.47	0.07				16	3593.55	3193.7	50	451.66	16.95	0.07				24	5421.61	3574.44	53	490.99	25.43	0.12				32	7496.43	2511.81	51	351.72	33.57	0.14
	9	1984.74	2134.16	17	517.61	9.49	0.07				18	3737.18	2155.9	42	332.66	18.94	0.07				27	4993.39	2930.05	46	432.01	28.44	0.12				36	6083.09	4813.8	3	2779.25	36.21	0.12
	10	2643.52	1823.8	15	470.9	10.58	0.08				20	4760.65	3305.73	25	661.15	20.98	0.11				30	6865.52	2706.43	58	355.37	31.58	0.12
	11	2311.13	2601.95	13	721.65	11.55	0.09				22	3688.05	3214.88	30	586.95	23.06	0.12				33	7723.67	2595.22	30	473.82	34.25	0.14
	12	3039.2	2732	28	516.3	12.53	0.05				24	5385.45	3124.25	36	520.71	24.96	0.09				36	6083.09	4813.8	3	2779.25	36.21	0.12
	13	2899.4	2315.06	15	597.74	13.45	0.07				26	4793.41	3818.29	31	685.78	26.88	0.11
	14	3102.67	2372.78	21	517.78	14.49	0.07				28	5455.29	2939.3	32	519.6	28.87	0.09
	15	3740.98	2093.51	20	468.12	15.44	0.05				30	6691.69	2877.34	37	473.03	31	0.1
	16	3564.47	3139.48	30	573.19	16.57	0.04				32	7357.45	2361.42	31	424.12	32.85	0.08
	17	3637.18	3355.2	20	750.25	17.52	0.06				34	7711.85	2778.15	20	621.21	34.69	0.12
	18	3563.7	2047.82	23	427	18.6	0.06				36	6083.09	4813.8	3	2779.25	36.21	0.12
	19	3947.18	2318.71	19	531.95	19.36	0.07
	20	5098.44	2648.06	15	683.73	20.64	0.08
	21	4253.95	4213.97	10	1332.58	21.49	0.11
	22	4167.09	3621.21	15	934.99	22.49	0.08
	23	3209.01	2793.62	15	721.31	23.63	0.06
	24	5205.09	3336.43	21	728.07	24.57	0.07
	25	5637.96	2895.29	15	747.56	25.52	0.08
	26	5498.19	4490.3	17	1089.06	26.43	0.07
	27	3937.61	2718.55	14	726.56	27.44	0.08
	28	4671.49	2610.09	19	598.8	28.52	0.07
	29	6600.85	3115.34	13	864.04	29.38	0.07
	30	5803.77	2925.48	17	709.53	30.41	0.08
	31	7446.41	2678.53	20	598.94	31.5	0.06
	32	7171.8	2412.25	21	526.4	32.61	0.06
	33	7747.31	2325.39	10	735.35	33.37	0.11
	34	7632.78	2775.91	15	716.74	34.42	0.06
	35	7949.04	3097.97	5	1385.46	35.51	0.11
	36	6083.09	4813.8	3	2779.25	36.21	0.12
	R^2=0.90										R^2=0.93										R^2=0.92										R^2=0.94										R^2=0.98
[truncated: 10 more columns]

## Sheet: MMP9_Kobs_vs_RP_1369peptides
MMP9-bin=1.0	histogram	kcat/Km	vs	RP						MMP9-bin=2.0	histogram	kcat/Km	vs	RP						MMP9-bin=3.0	histogram	kcat/Km	vs	RP						MMP9-bin=4.0	histogram	kcat/Km	vs	RP						MMP9-bin=5.0	histogram	kcat/Km	vs	RP
	RP	avg_kcat/Km	sigma	ncases	error	meanX	errorx				RP	avg_kcat/Km	sigma	ncases	error	meanX	errorx				RP	avg_kcat/Km	sigma	ncases	error	meanX	errorx				RP	avg_kcat/Km	sigma	ncases	error	meanX	errorx				RP	avg_kcat/Km	sigma	ncases	error	meanX	errorx
	0	270.77	672.98	196	48.07	0.29	0.02				0	312.95	741.59	241	47.77	0.51	0.03				0	385.14	1096.05	271	66.58	0.73	0.05				0	392.7	1085.31	284	64.4	0.86	0.06				0	401.56	1063.36	309	60.49	1.15	0.08
	1	496.66	974.73	45	145.3	1.46	0.04				2	839.68	2133.8	43	325.4	2.82	0.08				3	502.03	819.2	51	114.71	4.5	0.11				4	533.19	849.56	64	106.2	5.69	0.15				5	662.89	1002.24	71	118.94	7.53	0.17
	2	965.04	2498.46	30	456.15	2.54	0.05				4	485.49	819.84	38	133	4.85	0.09				6	753.65	1063.63	48	153.52	7.68	0.14				8	1047.48	1375.31	51	192.58	9.69	0.17				10	1401.19	1628.23	48	235.01	12.55	0.21
	3	550.38	848.77	13	235.41	3.46	0.05				6	602.92	903.08	26	177.11	6.91	0.12				9	1135.26	1494.78	29	277.57	10.53	0.17				12	1481.33	1837.78	45	273.96	14.2	0.18				15	2414.05	2612.84	64	326.61	17.37	0.19
	4	502.17	781.19	25	156.24	4.52	0.06				8	796.72	1114.22	32	196.97	8.86	0.09				12	1356.23	1623.14	29	301.41	13.51	0.17				16	2649.38	2712.86	48	391.57	18.01	0.17				20	3161.35	2629.59	52	364.66	22.4	0.21
	5	453.4	922.06	13	255.73	5.49	0.07				10	1469.82	1678.07	19	384.98	11.08	0.13				15	1874.54	2088.54	40	330.23	16.39	0.15				20	2942.7	2508.37	42	387.05	21.86	0.17				25	3622.27	2795.16	60	360.85	27.52	0.2
	6	609.67	1050.83	17	254.86	6.54	0.08				12	1301.3	1486.67	19	341.07	12.97	0.13				18	3343.54	3146.63	33	547.76	19.39	0.14				24	3831.81	2427.85	46	357.97	26.05	0.16				30	4258.69	2549.32	50	360.53	32.47	0.18
	7	590.15	582.97	9	194.32	7.59	0.11				14	1612.89	2076.13	26	407.16	15.1	0.11				21	2811.33	2287.75	33	398.25	22.25	0.15				28	3807.88	3212.46	42	495.69	30	0.17				35	5210.01	2753.89	70	329.15	37.49	0.17
	8	931.78	1224.63	22	261.09	8.59	0.06				16	1985.53	2041.07	24	416.63	17.02	0.13				24	3839.23	2475.97	36	412.66	25.59	0.13				32	4800.12	2583.64	46	380.94	33.91	0.19				40	7084.73	3044.75	56	406.87	42.38	0.2
	9	499.58	796.37	10	251.83	9.48	0.1				18	3313.23	3154.93	24	644	19	0.1				27	3527.09	3165.78	34	542.93	28.71	0.14				36	4978.01	2785.67	56	372.25	37.99	0.15				45	8008.64	2256.51	51	315.98	47.31	0.18
	10	1452.81	1958.99	7	740.43	10.41	0.08				20	3113.68	2883.18	23	601.18	21.05	0.12				30	4405.97	2783.7	34	477.4	31.77	0.14				40	6900.22	3187.51	43	486.09	41.74	0.17				50	4279.57	908.68	2	642.53	51.35	0.17
	11	1479.75	1585.67	12	457.74	11.47	0.08				22	2735.72	2022.13	19	463.91	22.84	0.15				33	4968.78	2475.7	30	452	34.67	0.17				44	7887.1	2352.05	47	343.08	45.98	0.17
	12	780.15	647.98	9	215.99	12.43	0.09				24	3961.43	2340.93	24	477.84	25.14	0.09				36	4392.09	2446.59	47	356.87	37.69	0.13				48	7702.17	2408.25	19	552.49	49.1	0.22
	13	1770.32	1879.13	10	594.23	13.45	0.08				26	3690.41	2566.89	22	547.26	27.04	0.14				39	7041.34	3200.33	35	540.95	40.61	0.13
	14	1460.59	1938.47	10	613	14.53	0.12				28	3411.25	3482.62	24	710.89	29.14	0.1				42	7421.25	2738.06	30	499.9	43.6	0.17
	15	1708.07	2214.54	16	553.63	15.45	0.08				30	4336.72	2821.61	18	665.06	31.14	0.14				45	7960.54	2315.78	34	397.15	46.54	0.14
	16	807.95	1217.93	12	351.59	16.49	0.1				32	4340.58	2534.07	24	517.26	32.79	0.11				48	8104.83	2199.2	17	533.38	48.84	0.14
	17	3163.11	2049.81	12	591.73	17.55	0.09				34	5301.44	2601.2	22	554.58	35.12	0.12				51	4279.57	908.68	2	642.53	51.35	0.17
	18	4228.66	3505.03	11	1056.81	18.59	0.09				36	4315.02	2303.22	27	443.26	36.99	0.08
	19	2538.63	2724.3	13	755.58	19.35	0.1				38	5595.27	3081.94	29	572.3	38.93	0.1
	20	3424.38	3313.39	9	1104.46	20.41	0.09				40	6696.43	3377.26	26	662.34	40.98	0.1
	21	2913.94	2683.62	14	717.23	21.46	0.08				42	7211.89	2945.87	17	714.48	42.92	0.15
	22	2717.99	2060.98	13	571.61	22.45	0.09				44	7496.77	2556.06	21	557.78	44.86	0.12
	23	2774.13	2126.87	6	868.29	23.68	0.12				46	8202.37	2172.8	26	426.12	46.88	0.11
	24	4079.68	3059.47	10	967.49	24.66	0.06				48	8104.83	2199.2	17	533.38	48.84	0.14
	25	3876.97	1787.91	14	477.84	25.49	0.06				50	4279.57	908.68	2	642.53	51.35	0.17
	26	3594.83	2819.58	12	813.94	26.5	0.08
	27	3805.11	2372.91	10	750.38	27.68	0.09
	28	2695.27	2495.86	11	752.53	28.71	0.09
	29	4017.07	4145.84	13	1149.85	29.51	0.09
	30	4674	3566.6	6	1456.06	30.48	0.14
	31	4168.08	2535.54	12	731.95	31.47	0.1
	32	4483.88	2830.63	16	707.66	32.48	0.06
	33	4053.97	1946.51	8	688.19	33.42	0.12
	34	3837.42	2194.91	8	776.02	34.49	0.07
	35	6138.02	2502.66	14	668.86	35.48	0.08
	36	4977.01	2233.76	12	644.83	36.59	0.07
	37	3785.43	2292.43	15	591.9	37.3	0.07
	38	4496.14	2685.67	20	600.53	38.64	0.06
	39	8037.77	2526.26	9	842.09	39.56	0.11
	40	6719.48	3740.84	16	935.21	40.63	0.05
	41	6659.54	2890.92	10	914.19	41.54	0.09
	42	7548.37	3004.99	9	1001.66	42.4	0.07
	43	6833.36	3034.23	8	1072.76	43.5	0.1
	44	7695.03	2530.52	13	701.84	44.5	0.06
	45	7174.59	2738.22	8	968.11	45.43	0.12
	46	7959.35	2360.39	15	609.45	46.46	0.07
	47	8533.78	1947.61	11	587.23	47.45	0.08
	48	8082.62	2240.69	11	675.59	48.5	0.1
	49	8145.56	2330.72	6	951.51	49.46	0.1
	51	4279.57	908.68	2	642.53	51.35	0.17
	R^2=0.86										R^2=0.87										R^2=0.83										R^2=0.97										R^2=0.79
[truncated: 9 more columns]
