# Supplementary material for: Quantitative profiling of protease specificity
Source: PLoS Comput Biol. 2021 Feb 22;17(2):e1008101. doi: 10.1371/journal.pcbi.1008101 (PMC7932537; doi:10.1371/journal.pcbi.1008101)
Supplement: S7 Table — Only nonredundant sets of peptide substrates have been selected for statistical assessment. The value of K(obs) (M-1s-1) for each tetramer has been calculated as an average value over all redundant entries. The calculations have been performed for three different thresholds related to K-L divergence analysis: a) for RP above 4.5 or 4.7 for MMP-2 or 9, respectively (“selectome”) and b) for RP above 0, which includes all substrates. (XLSX) [file pcbi.1008101.s009.xlsx]

## Sheet: Sheet1
S8 Table. Statistical performance of tetramer approach to analysis of cleavages in set of 1369 substrates for MMP-2 and MMP-9
Relative probability cutoff	tetramer subset	tp	fn	tn	fp	sensitivity (TPR)	specificity (TNR)	accuracy	MCC	FP rate (1-spec)	precision
MMP-2
>4.5	selectome	715	136	85	31	0.84	0.73	0.83	0.44	0.27	0.96
>0	all substrates	839	12	17	99	0.99	0.15	0.89	0.25	0.85	0.89
MMP-9
>4.7	selectome	498	169	134	32	0.75	0.81	0.76	0.46	0.19	0.94
>0	all substrates	651	16	29	137	0.98	0.18	0.82	0.27	0.83	0.83
MMP2 total nonredundant sequences:				967
MMP9 total nonredundant sequences:				833
