# Supplementary material for: Quantitative profiling of protease specificity
Source: PLoS Comput Biol. 2021 Feb 22;17(2):e1008101. doi: 10.1371/journal.pcbi.1008101 (PMC7932537; doi:10.1371/journal.pcbi.1008101)
Supplement: S8 Table — First two tabs, corresponding to MMP-2 and 9, respectively, contain information about a) the sequence of hexamer substrate, b) the corresponding amino acid tetramer sequences for P3-P1՛ positions, c) rank of tetramer based on RP value, d) relative probability (RP), e) measured kcat/KM (M-1s-1), f-g) standard deviation and standard error for measured kcat/KM (M-1s-1), based on triplicate experiments for each experiment. Additional tabs contain results for averaged kcat/KM of substrates in evenly distributed ranges of RP values. The binning was done for different bin sizes ranging from 1 to 6 spanning the entire range of RP values between 0 and RPmax. For every bin size the results are plotted as a function of the corresponding average RP values. (XLSX) [file pcbi.1008101.s010.xlsx]

## Sheet: MMP2_100peptides_meas_kcatKm
S9 Table. A. 100 set of peptides. MMP2	hexamer substrates	P3-P1' tetramer	tetramer rank based on RP values	relative probability (RP)	kcat/Km (M-1 s-1)	SD	SEM
	SIPLPL	PLPL	16	35.0814	15085	431.439	249.092
	KSPQSY	PQSY	754	26.1515	46476	1875.19	1082.64
	PRGVKG	PRGV	396	29.4971	58028	1408.6	813.258
	PHGLAT	PHGL	111	32.9009	16296	2804.17	1618.99
	DSPQNL	PQNL	127	32.7851	56355	5248.34	3030.13
	KSPSRL	PSRL	206	31.7732	181997	44842.8	25890
	GQPMNL	PMNL	142	32.5586	51412	4334.88	2502.75
	KSPQAM	PQAM	492	28.5429	62643	6268.14	3618.91
	DGPVSF	PVSF	1014	24.4524	22165	938.879	542.062
	IRPKHF	PKHF	1979	19.1404	43227	4248.81	2453.05
	PAPNSL	PNSL	988	24.6338	87828	13583.5	7842.45
	NVARPM	ARPM	1419	21.8664	23892	994.905	574.409
	MSPANI	PANI	64	33.5547	187504	22550.6	13019.6
	PVAIPM	PVAI	150	32.4892	7027	254.879	147.154
	TQPKAM	PKAM	228	31.5595	54743	1450.7	837.562
	PQPEGL	PEGL	393	29.5031	53832	2379.33	1373.71
	PEPAAL	PAAL	5	35.8015	104336	6430.49	3712.64
	QQPSRL	PSRL	206	31.7732	258791	29290.6	16910.9
	RRPRPL	PRPL	35	34.3303	25000	852.591	492.243
	GEPFEL	PFEL	2797	15.9169	8911	671.671	387.79
	PHNILS	PHNI	1028	24.3767	23774	1008.17	582.067
	QPPLPL	PLPL	16	35.0814	15431	1442.84	833.024
	LPKPLR	PKPL	63	33.5622	42413	1744.76	1007.34
	QGPAAI	PAAI	187	32.0972	92107	1781.53	1028.57
	PKGYQG	PKGY	290	30.7046	48003	2684.6	1549.96
	PLQLQT	PLQL	336	30.1017	10049	190.912	110.223
	PGPIGI	PIGI	245	31.281	22814	803.954	464.163
	PHGYKG	PHGY	925	24.9359	34644	652.428	376.679
	PEGLQG	PEGL	393	29.5031	33678	1241.37	716.707
	QSPINL	PINL	219	31.6393	31037	754.228	435.454
	PTPKAL	PKAL	29	34.4858	35856	2426.69	1401.05
	QPLEIR	PLEI	1787	19.9123	28357	1100.31	635.263
	KPVNMT	PVNM	346	30.0312	37629	1609.75	929.388
	GPHGYK	PHGY	925	24.9359	16356	669.16	386.34
	IPLASL	LASL	252	31.1996	45742	957.889	553.037
	MGPLGQ	PLGQ	464	28.8115	64793	3045.93	1758.57
	VHPSAV	PSAV	376	29.6865	34254	936.913	540.927
	EPKPLL	PKPL	63	33.5622	17698	939.364	542.342
	PRPFHH	PRPF	144	32.5323	9898	730.615	421.821
	PQPSEL	PSEL	230	31.5156	51244	2252.08	1300.24
	DRKPKA	KPKA	28544	0.352299	0	0	0
	VSALSS	VSAL	163	32.3417	24852	1212.79	700.203
	PVGMKG	PVGM	143	32.557	60373	1174.12	677.876
	VEPLKF	PLKF	4276	11.7082	18014	701.685	405.118
	TAPSSQ	PSSQ	912	25.0042	141610	1219.3	703.962
	QQPQAL	PQAL	32	34.4508	46811	2290.29	1322.3
	PMDIHA	PMDI	5698	8.25356	15271	278.534	160.812
	PAQLHV	PAQL	116	32.8467	26011	293.485	169.444
	KSPVGV	PVGV	587	27.6556	15026	597.719	345.093
	PKALPY	PKAL	29	34.4858	31025	594.499	343.234
	GEPRGQ	PRGQ	397	29.4864	48025	955.093	551.423
	PLRQIG	PLRQ	4212	11.8624	12315	2033.67	1174.14
	PSNMEG	PSNM	160	32.3748	91958	14045.5	8109.17
	NPQNIR	PQNI	642	27.128	35613	563.622	325.407
	SRPAEF	PAEF	1906	19.4662	98802	35435.1	20458.4
	PGPAGQ	PAGQ	551	28.0249	154223	23329.2	13469.1
	EVPQAL	PQAL	32	34.4508	47659	3295.57	1902.7
	GPRGLK	PRGL	12	35.2511	124838	5338.44	3082.15
	PRGFSH	PRGF	108	32.9171	1393	1392.77	804.118
	APALWI	PALW	1030	24.3606	34433	935.027	539.838
	NPMPIR	PMPI	766	26.0717	22587	6511.27	3759.28
	SPMAFS	PMAF	409	29.2698	18368	247.612	142.959
	EGPAGL	PAGL	4	36.0156	133338	22894.2	13218
	ETPRPW	PRPW	186	32.1109	19696	655.125	378.236
	EPVSLA	PVSL	147	32.502	7233	108.059	62.3879
	KSPLRQ	PLRQ	4212	11.8624	6568	446.841	257.984
	PHPRLL	PRLL	1192	23.2612	30733	651.665	376.239
	ARHYKS	ARHY	4806	10.2998	15839	131.096	75.6882
	MRPVGH	PVGH	1158	23.4937	39267	3411.28	1969.5
	PIQLQS	PIQL	1944	19.2979	10328	348.173	201.018
	NRPNNL	PNNL	650	27.0562	88065	10108.8	5836.3
	GPRYLM	PRYL	305	30.5447	30905	11299.2	6523.62
	PAGVKA	PAGV	476	28.6381	51834	1257.15	725.813
	RPEDLR	PEDL	6841	6.01182	21265	500.809	289.142
	GPEGMK	PEGM	1784	19.9209	9103	925.201	534.165
	HPVSMV	PVSM	342	30.0644	32094	18271.3	10548.9
	GPALSY	ALSY	3209	14.6475	12591	205.647	118.73
	SPPAAI	PAAI	187	32.0972	79659	8522.53	4920.49
	TPAAMT	PAAM	77	33.3115	107108	13331.7	7697.08
	PVNMTD	PVNM	346	30.0312	15749	287.475	165.974
	PQPLDL	PQPL	321	30.3595	32267	2849.2	1644.99
	PSPADI	PADI	1194	23.2522	70554	3694.47	2133.01
	RMMREL	MREL	1974	19.1524	25272	654.241	377.727
	LSPFGQ	LSPF	2531	16.8686	10035	612.461	353.605
	PQGLAG	PQGL	67	33.5241	37387	1281.73	740.008
	WPSPFR	PSPF	271	30.9274	36825	971.039	560.629
	GPAGIR	PAGI	76	33.3207	180732	96489.5	55708.3
	PRPQAA	PRPQ	634	27.2115	13434	1066.57	615.783
	PYEWHS	PYEW	11604	1.98368	5854	602.995	348.139
	INPQGL	PQGL	67	33.5241	114277	14357.9	8289.53
	TTPSPI	PSPI	145	32.5241	114560	19522.2	11271.2
	GKPVSM	PVSM	342	30.0644	69754	45880.5	26489.1
	VPQEWR	PQEW	4693	10.5981	27741	1794.92	1036.29
	AHNLSS	AHNL	1131	23.7113	16397	624.274	360.425
	PGPIGW	PIGW	255	31.1565	26959	1010.09	583.175
	PYGIKG	PYGI	521	28.2788	54398	2420.7	1397.59
	GPARPY	ARPY	1683	20.5004	39675	1944.94	1122.91
	GPKGFR	PKGF	330	30.2308	88332	4663.78	2692.64
	PMALMD	PMAL	44	34.1737	15332	443.183	255.872
	SAAQPL	AQPL	3295	14.4283	12875	337.545	194.882

## Sheet: MMP9_100peptides_meas_kcatKm
S9 Table. B. 100 set of peptides. MMP9	hexamer substrates	P3-P1' tetramer	tetramer rank based on RP values	relative probability (RP)	kcat/Km (M-1 s-1)	SD	SEM
	SIPLPL	PLPL	42	49.0268	22406	340.479	196.576
	KSPQSY	PQSY	425	42.416	66111	4677.32	2700.45
	PRGVKG	PRGV	440	42.1832	62083	845.741	488.289
	PHGLAT	PHGL	200	46.2798	12464	272.123	157.11
	DSPQNL	PQNL	162	46.8593	37231	4866.29	2809.55
	KSPSRL	PSRL	593	39.8157	139944	4438.89	2562.79
	GQPMNL	PMNL	45	48.9575	90583	8815.63	5089.7
	KSPQAM	PQAM	148	47.1106	108917	7559.49	4364.47
	DGPVSF	PVSF	1760	25.1636	9531	163.795	94.5669
	IRPKHF	PKHF	1308	30.1694	97139	7926.02	4576.09
	PAPNSL	PNSL	930	34.9686	48950	6554.66	3784.34
	NVARPM	ARPM	936	34.8794	26975	2409.89	1391.35
	MSPANI	PANI	197	46.3162	94667	7883.26	4551.4
	PVAIPM	PVAI	278	44.9732	12406	761.82	439.837
	TQPKAM	PKAM	54	48.8005	106000	4769.7	2753.79
	PQPEGL	PEGL	616	39.4116	48388	2245.68	1296.55
	PEPAAL	PAAL	110	47.6262	89417	9541.94	5509.04
	QQPSRL	PSRL	593	39.8157	94278	1635.83	944.444
	RRPRPL	PRPL	169	46.7888	38164	2121.85	1225.05
	GEPFEL	PFEL	279	44.9497	15486	1114.31	643.348
	PHNILS	PHNI	451	42.0557	51667	1401.88	809.378
	QPPLPL	PLPL	42	49.0268	18733	354.436	204.634
	LPKPLR	PKPL	79	48.2599	45936	2300.91	1328.43
	QGPAAI	PAAI	211	46.1642	72278	1387.78	801.234
	PKGYQG	PKGY	163	46.8538	85722	1375.21	793.978
	PLQLQT	PLQL	233	45.7856	24897	1183.28	683.17
	PGPIGI	PIGI	219	46.0584	38461	1934.79	1117.05
	PHGYKG	PHGY	329	44.1642	54247	4258.48	2458.63
	PEGLQG	PEGL	616	39.4116	19894	585.848	338.239
	QSPINL	PINL	284	44.8884	61139	2760.5	1593.78
	PTPKAL	PKAL	73	48.3581	69111	1900.9	1097.49
	QPLEIR	PLEI	338	43.9826	45139	1253.7	723.823
	KPVNMT	PVNM	319	44.4072	84500	2042.94	1179.49
	GPHGYK	PHGY	329	44.1642	22103	341.701	197.281
	IPLASL	PLAS	953	34.6637	3731	124.306	71.7683
	MGPLGQ	PLGQ	321	44.3652	72997	9133.39	5273.16
	VHPSAV	PSAV	818	36.5372	33911	2961.7	1709.94
	EPKPLL	PKPL	79	48.2599	18853	2227.75	1286.19
	PRPFHH	PRPF	353	43.6397	23903	848.255	489.74
	PQPSEL	PSEL	494	41.3266	45533	5053.16	2917.44
	DRKPKA	KPKA	11446	1.5839	0	0	0
	VSALSS	VSAL	1429	28.865	7044	191.805	110.739
	PVGMKG	PVGM	307	44.5811	63953	7170.96	4140.16
	VEPLKF	PLKF	1546	27.4837	48888	1916.67	1106.59
	TAPSSQ	PSSQ	1581	27.1142	45081	8053.69	4649.8
	QQPQAL	PQAL	67	48.457	70113	2915.6	1683.32
	PMDIHA	PMDI	598	39.7367	46000	1443.38	833.333
	PAQLHV	PAQL	383	43.1805	7417	292.347	168.787
	KSPVGV	PVGV	988	34.3287	18394	732.07	422.661
	PKALPY	PKAL	73	48.3581	37311	1369.18	790.498
	GEPRGQ	PRGQ	446	42.1179	52250	3042.52	1756.6
	PLRQIG	PLRQ	1402	29.0862	33188	5005.5	2889.93
	PSNMEG	PSNM	255	45.3884	50122	8283.79	4782.65
	NPQNIR	PQNI	337	44.0295	20328	619.382	357.6
	SRPAEF	PAEF	3690	11.7405	16403	742.103	428.454
	PGPAGQ	PAGQ	1446	28.6679	59829	2114.49	1220.8
	EVPQAL	PQAL	67	48.457	43250	583.333	336.788
	GPRGLK	PRGL	129	47.3825	71027	705.502	407.322
	PRGFSH	PRGF	417	42.5506	896	896.289	517.472
	APALWI	ALWI	1555	27.3829	33386	740.276	427.399
	NPMPIR	PMPI	271	45.0822	21177	1325.48	765.267
	SPMAFS	PMAF	248	45.5118	11442	442.609	255.54
	EGPAGL	PAGL	136	47.2274	55417	2204.79	1272.94
	ETPRPW	PRPW	509	41.1124	7953	375.7	216.911
	EPVSLA	PVSL	430	42.3557	2684	64.1017	37.0091
	KSPLRQ	PLRQ	1402	29.0862	34603	229.785	132.666
	PHPRLL	PRLL	677	38.6219	75278	11291.7	6519.26
	ARHYKS	ARHY	1908	23.6532	25158	1707.48	985.814
	MRPVGH	PVGH	2227	20.8057	31808	2561.41	1478.83
	PIQLQS	PIQL	910	35.2784	11906	324.929	187.598
	NRPNNL	PNNL	668	38.7188	46150	2136.31	1233.4
	GPRYLM	PRYL	311	44.5304	37750	1763.83	1018.35
	PAGVKA	PAGV	1242	31.0803	15150	613.901	354.436
	RPEDLR	PEDL	3419	13.0748	16486	1276.18	736.803
	GPEGMK	PEGM	1178	31.8598	3602	315.657	182.245
	HPVSMV	PVSM	505	41.2029	8720	329.239	190.086
	GPALSY	ALSY	1710	25.6531	17492	758.792	438.089
	SPPAAI	PAAI	211	46.1642	64444	1795.7	1036.75
	TPAAMT	PAAM	84	48.1518	21054	1265.18	730.453
	PVNMTD	PVNM	319	44.4072	9422	657.271	379.475
	PQPLDL	PQPL	146	47.1306	55233	2688.29	1552.08
	PSPADI	PADI	1770	25.0899	18572	1576.79	910.361
	RMMREL	MREL	2150	21.3182	9019	390.631	225.531
	LSPFGQ	PFGQ	858	36.0266	46081	1798.15	1038.16
	PQGLAG	PQGL	98	47.8621	40358	1056.76	610.119
	WPSPFR	PSPF	752	37.3217	11644	179.183	103.451
	GPAGIR	PAGI	269	45.1083	49833	250	144.338
	PRPQAA	PRPQ	746	37.3898	16989	875.688	505.578
	PYEWHS	PYEW	1990	22.8534	25950	1254.08	724.042
	INPQGL	PQGL	98	47.8621	74114	8218.02	4744.68
	TTPSPI	PSPI	342	43.889	40989	7086.57	4091.44
	GKPVSM	PVSM	505	41.2029	43719	2616.46	1510.61
	VPQEWR	PQEW	4061	10.1914	16208	1552.17	896.147
	AHNLSS	AHNL	1354	29.6602	9132	644.118	371.882
	PGPIGW	PIGW	781	36.9425	28656	859.358	496.15
	PYGIKG	PYGI	26	49.5245	51386	2211.5	1276.81
	GPARPY	ARPY	786	36.8874	26161	1633	942.813
	GPKGFR	PKGF	449	42.0715	34014	2294.05	1324.47
	PMALMD	PMAL	46	48.9468	36900	3323.6	1918.88
	SAAQPL	AQPL	1480	28.189	11583	402.337	232.289

## Sheet: MMP2_kcat-Km_vs_RP_100_peptides
MMP2 - bin=1.0	histogram	kcat/Km	vs	RP						MMP2-bin=2.0	histogram	kcat/Km	vs	RP						MMP2-bin=3.0	histogram	kcat/Km	vs	RP						MMP2-bin=4.0	histogram	kcat/Km	vs	RP						MMP2-bin=5.0	histogram	kcat/Km	vs	RP
	RP	avg_kcat/Km	sigma	ncases	error	meanX	errorx				RP	avg_kcat/Km	sigma	ncases	error	meanX	errorx				RP	avg_kcat/Km	sigma	ncases	error	meanX	errorx				RP	avg_kcat/Km	sigma	ncases	error	meanX	errorx				RP	avg_kcat/Km	sigma	ncases	error	meanX	errorx
	0	0	0	1	0	0.35	0				0	2927	4139.4	2	2927	1.17	0.82				0	2927	4139.4	2	2927	1.17	0.82				0	2927	4139.4	2	2927	1.17	0.82				0	2927	4139.4	2	2927	1.17	0.82
	1	5854	0	1	0	1.98	0				6	21265	0	1	0	6.01	0				6	18268	4238.4	2	2997	7.13	1.12				4	21265	0	1	0	6.01	0				5	18268	4238.4	2	2997	7.13	1.12
	6	21265	0	1	0	6.01	0				8	15271	0	1	0	8.25	0				9	17758.9	7584.47	4	3792.23	11.12	0.39				8	17261.3	6661.91	5	2979.3	10.54	0.65				10	16083.6	6423.27	6	2622.29	12.26	0.76
	8	15271	0	1	0	8.25	0				10	17758.9	7584.47	4	3792.23	11.12	0.39				12	12733	200.82	2	142	14.54	0.11				12	11459	2211.2	3	1276.64	15	0.46				15	29254.4	30697.4	8	10853.1	18.71	0.52
	10	21790	8415.98	2	5951	10.45	0.15				14	11459	2211.2	3	1276.64	15	0.46				15	9473	794.79	2	562	16.39	0.48				16	32160.6	31946.1	7	12074.5	19.11	0.39				20	37656.2	22105.1	11	6664.93	23.53	0.4
	11	13727.8	6061.67	2	4286.25	11.79	0.08				16	10035	0	1	0	16.87	0				18	36394.9	30454.2	7	11510.6	19.63	0.19				20	36753	18832.8	6	7688.47	22.68	0.51				25	56066.6	39817.2	17	9657.08	28	0.34
	14	12733	200.82	2	142	14.54	0.11				18	35848.2	33323.2	6	13604.1	19.48	0.15				21	36168.6	20994.8	5	9389.18	23.12	0.32				24	46375.9	39255.6	12	11332.1	25.75	0.37				30	54003	50743.5	38	8231.68	32.19	0.21
	15	8911	0	1	0	15.92	0				20	31783.5	11160.3	2	7891.5	21.18	0.68				24	50546.6	42911.9	8	15171.6	25	0.26				28	54689.9	44366.8	25	8873.37	30.11	0.22				35	94442.5	54175.1	4	27087.5	35.54	0.22
	16	10035	0	1	0	16.87	0				22	39237.8	22911	4	11455.5	23.43	0.11				27	53032.8	35849.2	14	9581.09	28.49	0.25				32	58446.8	52388.2	26	10274.2	33.32	0.2
	19	35848.2	33323.2	6	13604.1	19.48	0.15				24	55885	48827.7	6	19933.8	24.63	0.12				30	46547.4	43548.5	29	8086.75	31.68	0.18				36	133338	0	1	0	36.02	0
	20	39675	0	1	0	20.5	0				26	36866.8	28089.8	6	11467.6	26.88	0.26				33	78889.2	61922.5	12	17875.5	34.24	0.24
	21	23892	0	1	0	21.87	0				28	59032.1	36215.2	10	11452.3	28.97	0.19				36	133338	0	1	0	36.02	0
	23	39237.8	22911	4	11455.5	23.43	0.11				30	51795.1	50088.4	15	12932.8	30.87	0.16
	24	38740	27848.7	5	12454.3	24.55	0.11				32	60746.2	55978.8	19	12842.4	32.78	0.11
	25	141610	0	1	0	25	0				34	52205.6	44412.5	7	16786.3	34.8	0.22
	26	34531.5	16892.1	2	11944.5	26.11	0.04				36	133338	0	1	0	36.02	0
	27	38034.5	34849.6	4	17424.8	27.26	0.13
	28	77578.2	43188.6	5	19314.5	28.46	0.14
	29	40486	15027.4	5	6720.45	29.49	0.07
	30	40499.2	23127.6	8	8176.86	30.37	0.12
	31	64704.7	69752.2	7	26363.9	31.45	0.09
	32	40924.8	36291.2	14	9699.24	32.54	0.07
	33	116246	67789.6	5	30316.5	33.45	0.06
	34	30251.9	13525	4	6762.51	34.36	0.07
	35	81477.3	58256.6	3	33634.5	35.38	0.22
	36	133338	0	1	0	36.02	0
	R^2=0.45										R^2=0.65										R^2=0.74										R^2=0.73										R^2=0.90
[truncated: 5 more columns]

## Sheet: MMP9_kcat-Km_vs_RP_100peptides
MMP9-bin=1.0	histogram	kcat/Km	vs	RP						MMP9-bin=2.0	histogram	kcat/Km	vs	RP						MMP9-bin=3.0	histogram	kcat/Km	vs	RP						MMP9-bin=4.0	histogram	kcat/Km	vs	RP						MMP9-bin=5.0	histogram	kcat/Km	vs	RP
	RP	avg_kcat/Km	sigma	ncases	error	meanX	errorx				RP	avg_kcat/Km	sigma	ncases	error	meanX	errorx				RP	avg_kcat/Km	sigma	ncases	error	meanX	errorx				RP	avg_kcat/Km	sigma	ncases	error	meanX	errorx				RP	avg_kcat/Km	sigma	ncases	error	meanX	errorx
	1	0	0	1	0	1.58	0				0	0	0	1	0	1.58	0				0	0	0	1	0	1.58	0				0	0	0	1	0	1.58	0				0	0	0	1	0	1.58	0
	10	16208	0	1	0	10.19	0				10	16305.5	137.89	2	97.5	10.97	0.77				9	16305.5	137.89	2	97.5	10.97	0.77				8	16305.5	137.89	2	97.5	10.97	0.77				10	16365.7	142.71	3	82.39	11.67	0.83
	11	16403	0	1	0	11.74	0				12	16486	0	1	0	13.07	0				12	16486	0	1	0	13.07	0				12	16486	0	1	0	13.07	0				20	22983.8	9770.83	4	4885.42	22.16	0.66
	13	16486	0	1	0	13.07	0				20	20413.5	16114.3	2	11394.5	21.06	0.26				18	31808	0	1	0	20.81	0				20	22983.8	9770.83	4	4885.42	22.16	0.66				25	26766.7	18420.8	11	5554.09	27.49	0.48
	20	31808	0	1	0	20.81	0				22	25554	560.03	2	396	23.25	0.4				21	20042.3	9554.7	3	5516.41	22.61	0.69				24	28825	16083.5	6	6566.08	26.31	0.46				30	30563	33206	7	12550.7	33.14	0.77
	21	9019	0	1	0	21.32	0				24	15198.3	4937.67	3	2850.77	25.3	0.18				24	15198.3	4937.67	3	2850.77	25.3	0.18				28	29671.8	33016.8	8	11673.2	29.7	0.45				35	41169	29847.3	12	8616.18	37.72	0.43
	22	25950	0	1	0	22.85	0				26	42451.7	8078.55	3	4664.16	27.33	0.11				27	31104.8	19973.1	8	7061.56	28.31	0.32				32	21991.2	17318.3	5	7745	34.82	0.16				40	36350.2	21968.9	23	4580.84	43.26	0.27
	23	25158	0	1	0	23.65	0				28	24296.7	22605	5	10109.3	28.89	0.24				30	38630.3	50997.9	3	29443.7	31.04	0.49				36	43829.3	29774.7	11	8977.41	37.95	0.41				45	53280.3	28224.6	27	5431.82	47.22	0.25
	25	15198.3	4937.67	3	2850.77	25.3	0.18				30	38630.3	50997.9	3	29443.7	31.04	0.49				33	21991.2	17318.3	5	7745	34.82	0.16				40	33347	22169.1	14	5924.93	42.43	0.25
	27	42451.7	8078.55	3	4664.16	27.33	0.11				34	21991.2	17318.3	5	7745	34.82	0.16				36	35608.8	20198.7	8	7141.33	37.31	0.33				44	49592	26750	27	5148.04	45.83	0.23
	28	26152	29253.3	3	16889.4	28.57	0.2				36	27240.3	12255.4	6	5003.24	36.85	0.21				39	46159.6	37513.5	6	15314.8	40.43	0.35				48	52086.6	29551.3	9	9850.45	48.72	0.15
	29	21513.8	17510.4	2	12381.8	29.37	0.29				38	63736	33473.1	5	14969.6	39.26	0.25				42	37817.4	22456.5	20	5021.41	43.57	0.24
	30	97139	0	1	0	30.17	0				40	26568.5	18792.4	3	10849.8	41.21	0.06				45	53877.1	28395.1	18	6692.8	46.47	0.2
	31	9376	8165.67	2	5774	31.47	0.39				42	35195.7	23467.7	11	7075.77	42.77	0.23				48	52086.6	29551.3	9	9850.45	48.72	0.15
	34	24512.5	18908.2	4	9454.11	34.71	0.14				44	37619	20443.8	14	5463.84	44.84	0.14
	35	11906	0	1	0	35.28	0				46	62485.9	27390.7	13	7596.82	46.9	0.16
	36	33702.2	8862.13	4	4431.07	36.6	0.21				48	52086.6	29551.3	9	9850.45	48.72	0.15
	37	14316.5	3779.49	2	2672.5	37.36	0.03
	38	60714	20596.6	2	14564	38.67	0.05
	39	65750.7	44872.8	3	25907.3	39.65	0.12
	41	26568.5	18792.4	3	10849.8	41.21	0.06
	42	38529.3	27073.7	7	10232.9	42.25	0.07
	43	29362	17277	4	8638.5	43.67	0.18
	44	41021.7	22097	9	7365.66	44.54	0.11
	45	31494.2	17573.9	5	7859.28	45.38	0.13
	46	53581.4	29899.2	7	11300.8	46.47	0.13
	47	72874.5	22075.7	6	9012.36	47.39	0.12
	48	56689.1	31209.4	7	11796	48.56	0.13
	49	35977.8	21790.6	2	15408.2	49.28	0.25
																															R^2=0.87										R^2=0.94
	R^2=0.28										R^2=0.59										R^2=0.80
[truncated: 5 more columns]
