# Supplementary material for: Quantitative profiling of protease specificity
Source: PLoS Comput Biol. 2021 Feb 22;17(2):e1008101. doi: 10.1371/journal.pcbi.1008101 (PMC7932537; doi:10.1371/journal.pcbi.1008101)
Supplement: S9 Table — Results for MMP-2. List of unique tetramer clusters and corresponding hexamer sequences aligned across P3-P1՛ positions of substrates belonging to MMP-2 selectome. Tetramers are ranked according to MMP-2 relative probability. The number of hexamers in a tetramer cluster depends on which MMP ranking was applied. Information about the tetramer amino acids sequence, rank, number of hexamers and relative probability of a cluster is provided in the header for each tetramer cluster. (TXT) [file pcbi.1008101.s011.txt]

S10 Table. Analysis of combined selectomes of MMP-2 and 9. List of unique set of tetramer clusters and corresponding aligned hexamers substrates within P5-P3’ positions belonging to MMP-2 selectome. reranked according to MMP-2 relative probability.
tetramer, rank, number_of_hexamers_in_tetramer_cluster, relative_probability
MANL       135       747     32.42
          -DMANLG-
          -GMANLG-
          --MANLSR
          --MANLLL
          AKMANL--
          ASMANL--
          AMMANL--
          AGMANL--
          -AMANLT-
          -AMANLR-
          -AMANLL-
          -AMANLE-
          AVMANL--
          ATMANL--
          APMANL--
          -AMANLI-
          -AMANLY-
          -AMANLW-
          -AMANLS-
          -AMANLN-
          ARMANL--
          -AMANLF-
          AYMANL--
          -AMANLM-
          -AMANLA-
          -AMANLV-
          -AMANLQ-
          -AMANLG-
          ADMANL--
          AAMANL--
          AWMANL--
          AFMANL--
          -AMANLC-
          AIMANL--
          AHMANL--
          AEMANL--
          ACMANL--
          -CMANLV-
          -CMANLH-
          CSMANL--
          CTMANL--
          -CMANLR-
          -CMANLK-
          CLMANL--
          CPMANL--
          -CMANLN-
          CIMANL--
          CGMANL--
          CDMANL--
          CRMANL--
          -CMANLY-
          -CMANLL-
          -CMANLF-
          CAMANL--
          DRMANL--
          -DMANLS-
          -DMANLR-
          -DMANLA-
          -DMANLH-
          DLMANL--
          -DMANLW-
          -DMANLT-
          -DMANLF-
          -DMANLL-
          DKMANL--
          DFMANL--
          DSMANL--
          DHMANL--
          -DMANLQ-
          -DMANLI-
          DQMANL--
          DPMANL--
          -DMANLM-
          DEMANL--
          DWMANL--
          DVMANL--
          DNMANL--
          DMMANL--
          -DMANLY-
          -DMANLK-
          DIMANL--
          DDMANL--
          ERMANL--
          EVMANL--
          EPMANL--
          -EMANLR-
          EKMANL--
          ESMANL--
          -EMANLY-
          -EMANLI-
          -EMANLF-
          EFMANL--
          ETMANL--
          EQMANL--
          EAMANL--
          -EMANLS-
          -EMANLL-
          -EMANLH-
          -EMANLA-
          EMMANL--
          -EMANLW-
          -EMANLV-
          -EMANLT-
          EIMANL--
          EHMANL--
          ECMANL--
          FYMANL--
          -FMANLM-
          FTMANL--
          FVMANL--
          -FMANLN-
          FAMANL--
          FQMANL--
          -FMANLG-
          -FMANLW-
          -FMANLS-
          FWMANL--
          FPMANL--
          -FMANLI-
          -FMANLA-
          -FMANLT-
          -FMANLQ-
          -FMANLH-
          -FMANLE-
          FNMANL--
          FKMANL--
          -FMANLK-
          FIMANL--
          FHMANL--
          -FMANLV-
          -FMANLF-
          FGMANL--
          FEMANL--
          GHMANL--
          GYMANL--
          -GMANLS-
          -GMANLQ-
          GLMANL--
          GSMANL--
          GRMANL--
          -GMANLW-
          GVMANL--
          -GMANLF-
          GFMANL--
          -GMANLA-
          -GMANLL-
          GKMANL--
          GGMANL--
          -GMANLN-
          -GMANLI-
          GTMANL--
          GPMANL--
          -GMANLV-
          GNMANL--
          -GMANLY-
          -GMANLK-
          GAMANL--
          GQMANL--
          GMMANL--
          -GMANLM-
          GIMANL--
          GDMANL--
          -HMANLK-
          -HMANLA-
          HVMANL--
          HLMANL--
          HKMANL--
          -HMANLY-
          HSMANL--
          HMMANL--
          -HMANLI-
          -HMANLT-
          -HMANLV-
          -HMANLR-
          -HMANLF-
          HGMANL--
          HYMANL--
          HWMANL--
          HTMANL--
          -HMANLN-
          -HMANLM-
          -HMANLL-
          -HMANLH-
          HIMANL--
          HAMANL--
          HHMANL--
          HNMANL--
          -HMANLS-
          -HMANLG-
          HQMANL--
          -HMANLQ-
          HEMANL--
          HDMANL--
          HPMANL--
          -HMANLW-
          HFMANL--
          HCMANL--
          ISMANL--
          -IMANLS-
          -IMANLV-
          INMANL--
          IWMANL--
          IQMANL--
          -IMANLQ-
          IGMANL--
          ICMANL--
          -IMANLN-
          -IMANLM-
          ILMANL--
          -IMANLK-
          -IMANLG-
          IFMANL--
          IAMANL--
          IYMANL--
          IPMANL--
          -IMANLT-
          -IMANLH-
          -IMANLE-
          IEMANL--
          IDMANL--
          KMMANL--
          -KMANLL-
          -KMANLS-
          KYMANL--
          KGMANL--
          KTMANL--
          KSMANL--
          -KMANLA-
          KQMANL--
          -KMANLT-
          -KMANLF-
          KLMANL--
          KDMANL--
          KPMANL--
          KNMANL--
          -KMANLY-
          KHMANL--
          KEMANL--
          -KMANLV-
          -KMANLK-
          KCMANL--
          -KMANLR-
          -KMANLI-
          KWMANL--
          -KMANLH-
          -KMANLG-
          -KMANLW-
          -KMANLN-
          -KMANLE-
          KAMANL--
          LRMANL--
          -LMANLR-
          LTMANL--
          LAMANL--
          -LMANLS-
          LGMANL--
          LLMANL--
          -LMANLH-
          -LMANLN-
          -LMANLA-
          LMMANL--
          LHMANL--
          LNMANL--
          -LMANLL-
          -LMANLE-
          LQMANL--
          LWMANL--
          LPMANL--
          -LMANLG-
          -LMANLF-
          -LMANLQ-
          LEMANL--
          -LMANLM-
          -LMANLV-
          -LMANLP-
          LCMANL--
          --MANLSI
          --MANLRT
          --MANLTH
          --MANLRV
          --MANLLS
          --MANLVR
          --MANLLG
          --MANLRR
          --MANLRI
          --MANLRF
          --MANLLA
          --MANLLR
          MQMANL--
          --MANLFN
          --MANLVS
          --MANLVK
          --MANLST
          --MANLVM
          --MANLVA
          --MANLNA
          --MANLMV
          --MANLWR
          --MANLML
          --MANLMK
          --MANLVW
          --MANLVT
          --MANLTS
          --MANLSM
          --MANLLK
          --MANLKS
          --MANLAS
          -MMANLH-
          --MANLYG
          --MANLWS
          --MANLRH
          --MANLLN
          --MANLFR
          --MANLTV
          --MANLSH
          --MANLQA
          -MMANLS-
          --MANLYT
          --MANLYR
          --MANLWT
          --MANLWA
          --MANLVV
          --MANLTR
          --MANLTF
          --MANLHS
          --MANLGA
          -MMANLF-
          --MANLVH
          --MANLTN
          --MANLSG
          --MANLRY
          --MANLRW
          --MANLRD
          --MANLNT
          --MANLLI
          --MANLHT
          --MANLGG
          --MANLFQ
          --MANLFG
          --MANLEV
          --MANLAN
          -MMANLA-
          MDMANL--
          --MANLTT
          --MANLTM
          --MANLSW
          --MANLRN
          --MANLRG
          --MANLMR
          --MANLLH
          --MANLKT
          --MANLIW
          --MANLIN
          --MANLAV
          -MMANLK-
          --MANLYI
          --MANLRE
          --MANLQS
          --MANLMS
          --MANLLE
          --MANLKY
          --MANLKV
          MMMANL--
          -MMANLT-
          MHMANL--
          --MANLYN
          --MANLTL
          --MANLQR
          --MANLKN
          --MANLKG
          --MANLIV
          --MANLIK
          --MANLHN
          --MANLHD
          --MANLGL
          --MANLFS
          --MANLFM
          --MANLAW
          MWMANL--
          --MANLWQ
          --MANLWM
          --MANLVN
          --MANLTQ
          --MANLSK
          --MANLSF
          --MANLNS
          --MANLMT
          --MANLKW
          --MANLKR
          --MANLKM
          --MANLKF
          --MANLIT
          --MANLEM
          --MANLAL
          --MANLAI
          --MANLAG
          -MMANLY-
          -MMANLG-
          MIMANL--
          MFMANL--
          --MANLYM
          --MANLWK
          --MANLVG
          --MANLTK
          --MANLTG
          --MANLSY
          --MANLSE
          --MANLQV
          --MANLQN
          --MANLNR
          --MANLMG
          --MANLLM
          --MANLLD
          --MANLKH
          --MANLIQ
          --MANLGT
          --MANLFI
          --MANLEW
          --MANLAK
          MAMANL--
          -MMANLQ-
          MEMANL--
          --MANLYA
          --MANLWV
          --MANLTY
          --MANLTW
          --MANLTA
          --MANLRM
          --MANLQT
          --MANLQF
          --MANLNW
          --MANLNM
          --MANLMN
          --MANLMI
          --MANLKL
          --MANLKA
          --MANLIS
          --MANLIA
          --MANLHY
          --MANLHQ
          --MANLHL
          --MANLGY
          --MANLFW
          --MANLFT
          --MANLFH
          --MANLFD
          --MANLET
          --MANLEF
          MVMANL--
          MPMANL--
          -MMANLN-
          -MMANLE-
          -MMANLD-
          --MANLYY
          --MANLYQ
          --MANLYH
          --MANLWI
          --MANLWH
          --MANLVE
          --MANLTE
          --MANLQM
          --MANLQK
          --MANLQI
          --MANLQG
          --MANLNV
          --MANLNG
          --MANLNF
          --MANLMY
          --MANLMW
          --MANLME
          --MANLKQ
          --MANLKE
          --MANLKD
          --MANLIH
          --MANLIG
          --MANLHV
          --MANLHK
          --MANLHH
          --MANLHG
          --MANLGW
          --MANLGM
          --MANLGI
          --MANLGE
          --MANLEQ
          --MANLAY
          --MANLAT
          -NMANLL-
          NRMANL--
          NNMANL--
          -NMANLT-
          NGMANL--
          NVMANL--
          NSMANL--
          -NMANLV-
          NKMANL--
          NYMANL--
          NMMANL--
          -NMANLR-
          -NMANLH-
          -NMANLW-
          -NMANLA-
          NIMANL--
          NQMANL--
          NHMANL--
          -NMANLY-
          -NMANLG-
          NAMANL--
          NTMANL--
          -NMANLQ-
          -NMANLK-
          -NMANLN-
          -NMANLM-
          NEMANL--
          -NMANLI-
          -NMANLE-
          NDMANL--
          NCMANL--
          PSMANL--
          -PMANLS-
          -PMANLR-
          PYMANL--
          -PMANLK-
          -PMANLM-
          -PMANLT-
          -PMANLQ-
          -PMANLH-
          -PMANLG-
          PLMANL--
          PTMANL--
          -PMANLV-
          PNMANL--
          -PMANLN-
          PGMANL--
          PVMANL--
          -PMANLL-
          -PMANLA-
          PKMANL--
          PQMANL--
          PMMANL--
          PIMANL--
          PWMANL--
          -PMANLE-
          PEMANL--
          -QMANLL-
          -QMANLR-
          QLMANL--
          QFMANL--
          QVMANL--
          QWMANL--
          QIMANL--
          QRMANL--
          QNMANL--
          -QMANLA-
          -QMANLS-
          QMMANL--
          -QMANLM-
          QYMANL--
          QTMANL--
          QPMANL--
          -QMANLK-
          -QMANLH-
          QKMANL--
          QSMANL--
          -QMANLG-
          -QMANLY-
          -QMANLV-
          -QMANLI-
          QDMANL--
          QAMANL--
          QQMANL--
          QGMANL--
          -QMANLT-
          -QMANLN-
          QHMANL--
          RVMANL--
          RGMANL--
          RNMANL--
          -RMANLQ-
          -RMANLF-
          -RMANLL-
          RTMANL--
          -RMANLR-
          -RMANLE-
          RHMANL--
          -RMANLW-
          -RMANLI-
          RAMANL--
          RLMANL--
          -RMANLN-
          REMANL--
          RMMANL--
          -RMANLH-
          -RMANLG-
          RQMANL--
          RDMANL--
          RPMANL--
          RIMANL--
          RCMANL--
          -SMANLL-
          SGMANL--
          SYMANL--
          -SMANLR-
          -SMANLS-
          SNMANL--
          SWMANL--
          -SMANLM-
          -SMANLK-
          -SMANLF-
          -SMANLY-
          SLMANL--
          SHMANL--
          SIMANL--
          STMANL--
          -SMANLH-
          -SMANLA-
          SAMANL--
          SVMANL--
          SKMANL--
          -SMANLT-
          -SMANLQ-
          SEMANL--
          SQMANL--
          -SMANLN-
          -SMANLE-
          SDMANL--
          -SMANLG-
          SMMANL--
          -SMANLI-
          -TMANLR-
          -TMANLS-
          TSMANL--
          -TMANLM-
          -TMANLA-
          TKMANL--
          -TMANLF-
          TTMANL--
          TYMANL--
          TDMANL--
          TGMANL--
          TAMANL--
          TMMANL--
          -TMANLT-
          -TMANLQ-
          TLMANL--
          TFMANL--
          TQMANL--
          THMANL--
          TWMANL--
          TPMANL--
          TNMANL--
          -TMANLY-
          -TMANLL-
          -TMANLK-
          -TMANLH-
          TIMANL--
          TVMANL--
          TEMANL--
          -TMANLV-
          -TMANLN-
          -TMANLI-
          -TMANLC-
          TCMANL--
          -VMANLR-
          VTMANL--
          VVMANL--
          -VMANLA-
          VMMANL--
          -VMANLS-
          -VMANLL-
          VAMANL--
          VNMANL--
          VGMANL--
          VQMANL--
          -VMANLT-
          -VMANLY-
          VFMANL--
          VYMANL--
          -VMANLI-
          -VMANLV-
          VPMANL--
          -VMANLM-
          -VMANLK-
          VIMANL--
          VDMANL--
          -VMANLG-
          -VMANLH-
          VCMANL--
          -VMANLQ-
          VWMANL--
          -VMANLF-
          VHMANL--
          VEMANL--
          WTMANL--
          WRMANL--
          WNMANL--
          -WMANLG-
          WKMANL--
          WYMANL--
          WGMANL--
          -WMANLS-
          -WMANLE-
          -WMANLM-
          WHMANL--
          WAMANL--
          WVMANL--
          -WMANLT-
          -WMANLN-
          WLMANL--
          -WMANLV-
          -WMANLQ-
          WEMANL--
          -WMANLL-
          -WMANLI-
          WMMANL--
          -WMANLY-
          -WMANLA-
          WCMANL--
          -YMANLS-
          YTMANL--
          -YMANLR-
          -YMANLL-
          YKMANL--
          -YMANLI-
          -YMANLE-
          -YMANLM-
          YQMANL--
          -YMANLT-
          YDMANL--
          YWMANL--
          YSMANL--
          YAMANL--
          YVMANL--
          -YMANLH-
          YLMANL--
          -YMANLY-
          -YMANLK-
          YPMANL--
          -YMANLG-
          YGMANL--
          YEMANL--
          -YMANLV-
          -YMANLQ-
          YHMANL--
          YNMANL--
          YYMANL--
          -YMANLN-
          YIMANL--
LAGL       328       658     32.24
          -ELAGLP-
          --LAGLSL
          --LAGLPL
          --LAGLNL
          --LAGLTE
          --LAGLTD
          --LAGLSQ
          --LAGLQK
          --LAGLNN
          --LAGLKE
          --LAGLID
          --LAGLGY
          --LAGLGL
          --LAGLGI
          --LAGLET
          --LAGLDR
          -PLAGLG-
          -RLAGLG-
          -RLAGLE-
          -RLAGLC-
          -TLAGLP-
          ASLAGL--
          -ALAGLS-
          -ALAGLR-
          -ALAGLV-
          -ALAGLH-
          -ALAGLT-
          -ALAGLA-
          AHLAGL--
          AQLAGL--
          -ALAGLN-
          AALAGL--
          AFLAGL--
          AELAGL--
          AYLAGL--
          ATLAGL--
          APLAGL--
          AWLAGL--
          -ALAGLW-
          AMLAGL--
          -ALAGLK-
          -ALAGLF-
          ADLAGL--
          -ALAGLM-
          AGLAGL--
          -ALAGLQ-
          ACLAGL--
          CNLAGL--
          CRLAGL--
          -CLAGLN-
          CYLAGL--
          -CLAGLS-
          -CLAGLH-
          -CLAGLW-
          -CLAGLR-
          -CLAGLM-
          CVLAGL--
          -CLAGLY-
          -CLAGLK-
          -CLAGLA-
          CELAGL--
          CCLAGL--
          CTLAGL--
          -CLAGLT-
          CMLAGL--
          -CLAGLI-
          CHLAGL--
          CWLAGL--
          -CLAGLQ-
          -CLAGLF-
          DGLAGL--
          DLLAGL--
          -DLAGLL-
          DALAGL--
          DTLAGL--
          -DLAGLW-
          -DLAGLF-
          DHLAGL--
          DVLAGL--
          DMLAGL--
          DYLAGL--
          DQLAGL--
          DNLAGL--
          DWLAGL--
          -DLAGLV-
          DELAGL--
          DPLAGL--
          -DLAGLS-
          -DLAGLQ-
          -DLAGLY-
          -DLAGLT-
          -DLAGLK-
          -DLAGLI-
          -DLAGLH-
          DKLAGL--
          DDLAGL--
          -DLAGLN-
          -DLAGLE-
          DCLAGL--
          -ELAGLR-
          EVLAGL--
          ELLAGL--
          -ELAGLH-
          ERLAGL--
          -ELAGLS-
          -ELAGLL-
          EYLAGL--
          -ELAGLV-
          EKLAGL--
          EPLAGL--
          -ELAGLI-
          -ELAGLY-
          ESLAGL--
          EFLAGL--
          -ELAGLT-
          -ELAGLM-
          EILAGL--
          -ELAGLF-
          EHLAGL--
          EELAGL--
          ETLAGL--
          -ELAGLK-
          EDLAGL--
          -ELAGLN-
          EALAGL--
          EMLAGL--
          EQLAGL--
          -ELAGLG-
          FPLAGL--
          FGLAGL--
          FTLAGL--
          FKLAGL--
          FNLAGL--
          -FLAGLT-
          -FLAGLE-
          -FLAGLL-
          FDLAGL--
          FQLAGL--
          -FLAGLI-
          FSLAGL--
          -FLAGLA-
          FALAGL--
          -FLAGLN-
          -FLAGLH-
          -FLAGLK-
          FHLAGL--
          FMLAGL--
          -FLAGLQ-
          -FLAGLM-
          FCLAGL--
          -GLAGLR-
          GNLAGL--
          GRLAGL--
          -GLAGLL-
          GLLAGL--
          GVLAGL--
          -GLAGLK-
          -GLAGLS-
          -GLAGLV-
          GFLAGL--
          GTLAGL--
          -GLAGLM-
          GWLAGL--
          GPLAGL--
          -GLAGLY-
          GALAGL--
          -GLAGLH-
          GDLAGL--
          -GLAGLI-
          -GLAGLN-
          -GLAGLF-
          GHLAGL--
          -GLAGLW-
          -GLAGLQ-
          GCLAGL--
          GQLAGL--
          -GLAGLA-
          -HLAGLL-
          -HLAGLH-
          -HLAGLS-
          -HLAGLR-
          HFLAGL--
          HALAGL--
          -HLAGLY-
          HPLAGL--
          -HLAGLW-
          -HLAGLM-
          HTLAGL--
          -HLAGLF-
          HNLAGL--
          HMLAGL--
          HELAGL--
          HKLAGL--
          HHLAGL--
          -HLAGLV-
          -HLAGLN-
          HDLAGL--
          -HLAGLT-
          -HLAGLI-
          HYLAGL--
          HQLAGL--
          HCLAGL--
          -HLAGLE-
          -HLAGLC-
          -HLAGLD-
          -ILAGLR-
          -ILAGLT-
          -ILAGLS-
          IGLAGL--
          IQLAGL--
          -ILAGLN-
          -ILAGLH-
          -ILAGLV-
          IHLAGL--
          IKLAGL--
          INLAGL--
          IMLAGL--
          -ILAGLK-
          -ILAGLI-
          -ILAGLA-
          IDLAGL--
          -ILAGLG-
          -ILAGLQ-
          IELAGL--
          -ILAGLM-
          IPLAGL--
          ICLAGL--
          -ILAGLE-
          -ILAGLC-
          -KLAGLI-
          -KLAGLT-
          KLLAGL--
          KALAGL--
          KSLAGL--
          -KLAGLH-
          KVLAGL--
          KTLAGL--
          KYLAGL--
          KHLAGL--
          KMLAGL--
          -KLAGLV-
          -KLAGLS-
          -KLAGLM-
          KNLAGL--
          KWLAGL--
          -KLAGLF-
          KELAGL--
          -KLAGLA-
          KFLAGL--
          KDLAGL--
          -KLAGLQ-
          KCLAGL--
          -KLAGLE-
          --LAGLRL
          --LAGLSS
          --LAGLLT
          -LLAGLK-
          LSLAGL--
          -LLAGLN-
          --LAGLRQ
          --LAGLVS
          --LAGLMR
          LGLAGL--
          --LAGLRK
          --LAGLVV
          --LAGLFS
          -LLAGLT-
          --LAGLYG
          --LAGLRM
          -LLAGLF-
          --LAGLTG
          --LAGLRF
          --LAGLKG
          --LAGLWN
          --LAGLMG
          --LAGLSA
          --LAGLKS
          LQLAGL--
          --LAGLTS
          -LLAGLL-
          --LAGLVA
          --LAGLSV
          --LAGLRN
          --LAGLLN
          LKLAGL--
          --LAGLAS
          LALAGL--
          --LAGLWS
          --LAGLIG
          --LAGLNS
          --LAGLMK
          --LAGLSW
          --LAGLIT
          --LAGLIS
          --LAGLVN
          --LAGLRW
          --LAGLVK
          --LAGLHS
          --LAGLQS
          --LAGLMN
          --LAGLTV
          --LAGLNA
          --LAGLIM
          --LAGLHQ
          --LAGLFK
          --LAGLAG
          --LAGLHY
          --LAGLWH
          --LAGLQG
          --LAGLLK
          --LAGLKT
          --LAGLTY
          --LAGLTN
          --LAGLRE
          LELAGL--
          --LAGLMY
          --LAGLMF
          --LAGLHV
          --LAGLHT
          -LLAGLM-
          -LLAGLE-
          --LAGLYQ
          --LAGLTH
          --LAGLQT
          --LAGLMV
          --LAGLKM
          --LAGLKA
          LHLAGL--
          --LAGLYA
          --LAGLWK
          --LAGLQA
          --LAGLKK
          --LAGLHW
          --LAGLHG
          --LAGLYN
          --LAGLYM
          --LAGLYK
          --LAGLWQ
          --LAGLSN
          --LAGLLM
          --LAGLIA
          --LAGLFN
          --LAGLAT
          --LAGLNT
          --LAGLVM
          --LAGLLW
          --LAGLHE
          --LAGLFG
          LCLAGL--
          --LAGLVH
          --LAGLSM
          --LAGLNM
          --LAGLLQ
          --LAGLIQ
          --LAGLYD
          --LAGLTR
          --LAGLQW
          --LAGLNV
          --LAGLMW
          --LAGLLY
          --LAGLIY
          --LAGLHK
          --LAGLHH
          --LAGLHA
          --LAGLAW
          LDLAGL--
          --LAGLWR
          --LAGLTK
          --LAGLSR
          --LAGLWD
          --LAGLWA
          --LAGLSK
          --LAGLMQ
          --LAGLML
          --LAGLMH
          --LAGLKI
          --LAGLFH
          --LAGLEG
          --LAGLAV
          --LAGLVD
          --LAGLNG
          --LAGLMT
          --LAGLFM
          --LAGLTM
          --LAGLNK
          --LAGLLD
          --LAGLKY
          --LAGLKF
          --LAGLGW
          --LAGLGT
          --LAGLFV
          --LAGLTF
          --LAGLNY
          --LAGLKR
          --LAGLKQ
          --LAGLIK
          --LAGLAM
          --LAGLYE
          --LAGLTQ
          --LAGLSH
          --LAGLQN
          --LAGLII
          --LAGLFQ
          --LAGLFD
          --LAGLAQ
          -LLAGLC-
          --LAGLYH
          --LAGLWM
          --LAGLVI
          --LAGLQI
          --LAGLNI
          --LAGLME
          --LAGLKD
          --LAGLHI
          --LAGLGM
          --LAGLEA
          --LAGLCS
          --LAGLRC
          --LAGLPI
          --LAGLNW
          --LAGLAP
          --LAGLAI
          MYLAGL--
          MNLAGL--
          MSLAGL--
          MELAGL--
          MGLAGL--
          MLLAGL--
          -MLAGLK-
          MTLAGL--
          -MLAGLT-
          -MLAGLS-
          -MLAGLA-
          -MLAGLQ-
          -MLAGLV-
          -MLAGLM-
          MALAGL--
          MQLAGL--
          MDLAGL--
          MPLAGL--
          -MLAGLW-
          -MLAGLN-
          -MLAGLC-
          -MLAGLE-
          -MLAGLP-
          NSLAGL--
          -NLAGLL-
          -NLAGLK-
          NLLAGL--
          -NLAGLA-
          -NLAGLT-
          NQLAGL--
          NALAGL--
          NTLAGL--
          -NLAGLV-
          -NLAGLF-
          NHLAGL--
          NYLAGL--
          -NLAGLH-
          -NLAGLN-
          NELAGL--
          NPLAGL--
          -NLAGLQ-
          NILAGL--
          -NLAGLI-
          -NLAGLG-
          NDLAGL--
          NCLAGL--
          NMLAGL--
          -NLAGLE-
          NWLAGL--
          -NLAGLW-
          -PLAGLR-
          -PLAGLK-
          -PLAGLY-
          -PLAGLI-
          PNLAGL--
          -PLAGLS-
          PQLAGL--
          PSLAGL--
          PLLAGL--
          -PLAGLH-
          PILAGL--
          PALAGL--
          PVLAGL--
          -PLAGLF-
          PTLAGL--
          PGLAGL--
          -PLAGLQ-
          -PLAGLT-
          -PLAGLN-
          PKLAGL--
          -PLAGLM-
          -PLAGLV-
          -PLAGLW-
          -PLAGLA-
          PFLAGL--
          PHLAGL--
          PDLAGL--
          PCLAGL--
          PWLAGL--
          PELAGL--
          QLLAGL--
          QSLAGL--
          -QLAGLR-
          -QLAGLT-
          QRLAGL--
          -QLAGLY-
          -QLAGLA-
          QYLAGL--
          QVLAGL--
          -QLAGLN-
          -QLAGLL-
          QTLAGL--
          QGLAGL--
          QPLAGL--
          -QLAGLV-
          -QLAGLW-
          QNLAGL--
          -QLAGLK-
          QILAGL--
          QDLAGL--
          -QLAGLF-
          QKLAGL--
          QHLAGL--
          QMLAGL--
          -QLAGLS-
          -QLAGLI-
          -QLAGLE-
          QFLAGL--
          QCLAGL--
          QQLAGL--
          -QLAGLM-
          -QLAGLG-
          QELAGL--
          RLLAGL--
          -RLAGLK-
          RNLAGL--
          RVLAGL--
          -RLAGLW-
          RELAGL--
          RCLAGL--
          SVLAGL--
          SLLAGL--
          -SLAGLK-
          SILAGL--
          SSLAGL--
          -SLAGLT-
          SWLAGL--
          SYLAGL--
          -SLAGLV-
          SALAGL--
          -SLAGLN-
          -SLAGLY-
          -SLAGLF-
          -SLAGLI-
          SDLAGL--
          -SLAGLM-
          SELAGL--
          SQLAGL--
          SCLAGL--
          -TLAGLR-
          -TLAGLS-
          TGLAGL--
          TTLAGL--
          TNLAGL--
          TILAGL--
          TALAGL--
          -TLAGLN-
          -TLAGLK-
          TDLAGL--
          TWLAGL--
          -TLAGLH-
          TYLAGL--
          -TLAGLA-
          -TLAGLW-
          -TLAGLM-
          TFLAGL--
          -TLAGLF-
          TQLAGL--
          -TLAGLQ-
          TELAGL--
          TPLAGL--
          TMLAGL--
          -TLAGLI-
          -TLAGLG-
          -TLAGLE-
          THLAGL--
          TCLAGL--
          -VLAGLR-
          VSLAGL--
          -VLAGLS-
          VVLAGL--
          VTLAGL--
          VGLAGL--
          VNLAGL--
          -VLAGLK-
          VPLAGL--
          VHLAGL--
          VMLAGL--
          -VLAGLN-
          -VLAGLA-
          VELAGL--
          -VLAGLH-
          -VLAGLE-
          VQLAGL--
          VCLAGL--
          -VLAGLM-
          VDLAGL--
          -WLAGLV-
          WTLAGL--
          WGLAGL--
          -WLAGLN-
          WHLAGL--
          -WLAGLS-
          -WLAGLR-
          WSLAGL--
          -WLAGLH-
          -WLAGLA-
          WELAGL--
          WPLAGL--
          -WLAGLK-
          WKLAGL--
          WALAGL--
          -WLAGLE-
          -WLAGLG-
          WQLAGL--
          -WLAGLI-
          -WLAGLF-
          -WLAGLY-
          WDLAGL--
          WWLAGL--
          -WLAGLM-
          -WLAGLD-
          -WLAGLP-
          YSLAGL--
          YTLAGL--
          -YLAGLR-
          -YLAGLN-
          -YLAGLH-
          YHLAGL--
          -YLAGLL-
          -YLAGLA-
          YNLAGL--
          YELAGL--
          -YLAGLK-
          YWLAGL--
          -YLAGLV-
          -YLAGLE-
          YPLAGL--
          YQLAGL--
          -YLAGLF-
          YDLAGL--
          -YLAGLM-
          -YLAGLQ-
          YMLAGL--
          YCLAGL--
          -YLAGLD-
MASL       374       642     31.68
          -FMASLP-
          -HMASLG-
          HFMASL--
          -KMASLN-
          --MASLGT
          --MASLTK
          --MASLSD
          --MASLRP
          --MASLQL
          --MASLPY
          --MASLNW
          --MASLNM
          --MASLNG
          --MASLII
          --MASLHH
          --MASLGM
          --MASLGL
          --MASLGA
          -PMASLE-
          QFMASL--
          -RMASLE-
          -SMASLN-
          -SMASLG-
          AGMASL--
          -AMASLQ-
          ATMASL--
          AWMASL--
          -AMASLT-
          ADMASL--
          AYMASL--
          AQMASL--
          AIMASL--
          -AMASLY-
          -AMASLS-
          -AMASLA-
          AEMASL--
          -AMASLK-
          -AMASLH-
          -AMASLM-
          APMASL--
          -AMASLW-
          -AMASLN-
          ACMASL--
          -AMASLF-
          -AMASLE-
          AFMASL--
          -AMASLG-
          CCMASL--
          CRMASL--
          CNMASL--
          -CMASLR-
          CAMASL--
          -CMASLT-
          -CMASLK-
          CPMASL--
          CSMASL--
          -CMASLV-
          CLMASL--
          CVMASL--
          CQMASL--
          -CMASLL-
          CWMASL--
          CMMASL--
          -CMASLY-
          CHMASL--
          CFMASL--
          CEMASL--
          -CMASLQ-
          -CMASLN-
          -CMASLA-
          CKMASL--
          CIMASL--
          CGMASL--
          CDMASL--
          DGMASL--
          -DMASLT-
          DLMASL--
          DVMASL--
          DEMASL--
          DMMASL--
          DRMASL--
          DNMASL--
          -DMASLS-
          DTMASL--
          -DMASLK-
          -DMASLF-
          DKMASL--
          -DMASLW-
          -DMASLV-
          -DMASLQ-
          DIMASL--
          DDMASL--
          DPMASL--
          -DMASLY-
          DFMASL--
          DAMASL--
          DYMASL--
          -DMASLA-
          DQMASL--
          -DMASLN-
          -EMASLL-
          EWMASL--
          EMMASL--
          -EMASLI-
          -EMASLF-
          ELMASL--
          EGMASL--
          -EMASLR-
          EPMASL--
          ENMASL--
          EDMASL--
          ECMASL--
          EAMASL--
          EYMASL--
          ESMASL--
          -EMASLK-
          EKMASL--
          ETMASL--
          -EMASLV-
          -EMASLS-
          -EMASLH-
          EHMASL--
          EEMASL--
          EQMASL--
          -EMASLQ-
          -EMASLN-
          -EMASLM-
          -EMASLA-
          EIMASL--
          FYMASL--
          FNMASL--
          -FMASLH-
          -FMASLE-
          FDMASL--
          -FMASLS-
          -FMASLM-
          FKMASL--
          -FMASLI-
          -FMASLG-
          FMMASL--
          FTMASL--
          FQMASL--
          FPMASL--
          -FMASLA-
          -FMASLT-
          FWMASL--
          -FMASLN-
          FHMASL--
          -FMASLV-
          FEMASL--
          FCMASL--
          -GMASLR-
          GVMASL--
          -GMASLK-
          GSMASL--
          -GMASLY-
          GQMASL--
          -GMASLL-
          GWMASL--
          -GMASLS-
          -GMASLT-
          -GMASLI-
          GGMASL--
          -GMASLQ-
          GMMASL--
          GDMASL--
          -GMASLA-
          GIMASL--
          GYMASL--
          GAMASL--
          GNMASL--
          -GMASLV-
          -GMASLH-
          GEMASL--
          -GMASLW-
          GHMASL--
          GPMASL--
          -GMASLM-
          -GMASLE-
          GCMASL--
          -HMASLR-
          -HMASLL-
          -HMASLA-
          HNMASL--
          -HMASLS-
          HQMASL--
          -HMASLW-
          -HMASLI-
          HIMASL--
          HPMASL--
          -HMASLH-
          HLMASL--
          -HMASLT-
          HYMASL--
          HSMASL--
          HDMASL--
          HMMASL--
          -HMASLM-
          HKMASL--
          HGMASL--
          -HMASLK-
          HTMASL--
          HAMASL--
          HWMASL--
          -HMASLY-
          HEMASL--
          HCMASL--
          HHMASL--
          -HMASLD-
          -IMASLR-
          -IMASLS-
          ITMASL--
          IPMASL--
          -IMASLK-
          IQMASL--
          IHMASL--
          IAMASL--
          -IMASLV-
          -IMASLQ-
          IGMASL--
          IDMASL--
          -IMASLN-
          -IMASLI-
          -IMASLA-
          -IMASLH-
          -IMASLM-
          -IMASLF-
          -IMASLG-
          -IMASLE-
          KAMASL--
          KVMASL--
          -KMASLW-
          -KMASLT-
          KGMASL--
          KTMASL--
          KMMASL--
          KIMASL--
          KYMASL--
          KPMASL--
          -KMASLF-
          KHMASL--
          KLMASL--
          -KMASLK-
          -KMASLH-
          -KMASLQ-
          KDMASL--
          KNMASL--
          -KMASLY-
          KQMASL--
          KFMASL--
          KEMASL--
          KCMASL--
          -LMASLK-
          -LMASLN-
          LYMASL--
          LQMASL--
          -LMASLI-
          LNMASL--
          -LMASLM-
          LAMASL--
          LPMASL--
          -LMASLQ-
          -LMASLP-
          LDMASL--
          -LMASLV-
          LCMASL--
          -LMASLE-
          -LMASLD-
          --MASLLS
          --MASLFS
          --MASLSS
          --MASLRR
          --MASLRK
          --MASLRG
          --MASLLA
          MAMASL--
          --MASLRY
          --MASLMS
          --MASLYR
          --MASLRI
          --MASLYA
          --MASLRN
          MSMASL--
          --MASLVA
          --MASLHT
          --MASLST
          -MMASLT-
          -MMASLS-
          MGMASL--
          --MASLRF
          --MASLSV
          --MASLKG
          --MASLKT
          --MASLAG
          --MASLWG
          --MASLVY
          --MASLVM
          --MASLMA
          MMMASL--
          --MASLSM
          --MASLRQ
          --MASLRD
          --MASLMQ
          -MMASLQ-
          -MMASLR-
          MDMASL--
          --MASLYS
          --MASLVT
          --MASLTR
          --MASLQA
          --MASLLW
          --MASLLH
          --MASLKA
          --MASLVF
          --MASLKN
          --MASLHS
          -MMASLF-
          -MMASLA-
          --MASLYN
          --MASLWS
          --MASLVK
          --MASLTV
          --MASLTN
          --MASLRE
          --MASLMT
          --MASLKK
          --MASLIM
          --MASLHA
          MPMASL--
          -MMASLK-
          MHMASL--
          --MASLMG
          --MASLYH
          --MASLQS
          --MASLLM
          --MASLIK
          MYMASL--
          --MASLWT
          --MASLMW
          --MASLMN
          --MASLIQ
          --MASLIG
          --MASLIA
          --MASLFK
          MLMASL--
          --MASLWD
          --MASLVV
          --MASLVN
          --MASLKM
          --MASLIH
          --MASLHF
          --MASLGS
          -MMASLG-
          --MASLYW
          --MASLYQ
          --MASLWW
          --MASLWH
          --MASLWA
          --MASLVH
          --MASLTH
          --MASLTA
          --MASLSY
          --MASLSL
          --MASLQV
          --MASLNS
          --MASLLQ
          --MASLKH
          --MASLIE
          MNMASL--
          --MASLTY
          --MASLSH
          --MASLMV
          --MASLML
          --MASLMK
          --MASLHV
          --MASLFH
          --MASLAA
          -MMASLW-
          --MASLNL
          --MASLHQ
          --MASLHM
          --MASLAV
          --MASLAT
          MCMASL--
          --MASLWR
          --MASLVQ
          --MASLTM
          --MASLSK
          --MASLSF
          --MASLQQ
          --MASLNY
          --MASLMI
          --MASLKY
          --MASLIN
          --MASLID
          --MASLHY
          --MASLHW
          --MASLEG
          --MASLEA
          --MASLAY
          --MASLYK
          --MASLYG
          --MASLYD
          --MASLTQ
          --MASLQN
          --MASLQF
          --MASLNV
          --MASLLI
          --MASLKE
          --MASLHL
          --MASLGW
          --MASLFD
          --MASLFA
          -MMASLI-
          --MASLWQ
          --MASLWE
          --MASLVD
          --MASLSQ
          --MASLSN
          --MASLNT
          --MASLNA
          --MASLMM
          --MASLMH
          --MASLME
          --MASLMD
          --MASLLD
          --MASLKW
          --MASLKD
          --MASLHR
          --MASLHK
          --MASLHG
          --MASLHE
          -MMASLP-
          -MMASLM-
          --MASLYE
          --MASLWK
          --MASLVE
          --MASLTE
          --MASLQW
          --MASLQM
          --MASLQI
          --MASLNK
          --MASLKQ
          --MASLKF
          --MASLFQ
          --MASLFE
          --MASLCR
          --MASLCN
          --MASLCH
          --MASLAW
          NLMASL--
          -NMASLY-
          NPMASL--
          NSMASL--
          -NMASLR-
          NGMASL--
          NTMASL--
          NVMASL--
          -NMASLK-
          NWMASL--
          NQMASL--
          -NMASLS-
          -NMASLA-
          NAMASL--
          -NMASLT-
          NHMASL--
          -NMASLQ-
          -NMASLI-
          NKMASL--
          NNMASL--
          NIMASL--
          NYMASL--
          -NMASLN-
          -NMASLH-
          -NMASLG-
          NDMASL--
          NMMASL--
          -NMASLW-
          -NMASLF-
          -NMASLV-
          NEMASL--
          PSMASL--
          -PMASLR-
          PGMASL--
          -PMASLH-
          PYMASL--
          -PMASLT-
          -PMASLA-
          PWMASL--
          PIMASL--
          -PMASLK-
          -PMASLS-
          -PMASLW-
          -PMASLN-
          -PMASLG-
          -PMASLQ-
          PVMASL--
          PNMASL--
          PMMASL--
          PHMASL--
          PAMASL--
          PQMASL--
          PDMASL--
          -PMASLM-
          PEMASL--
          PPMASL--
          PFMASL--
          -QMASLR-
          QGMASL--
          QYMASL--
          -QMASLY-
          -QMASLS-
          QSMASL--
          QHMASL--
          -QMASLH-
          QNMASL--
          QLMASL--
          QTMASL--
          -QMASLI-
          QIMASL--
          QWMASL--
          -QMASLT-
          -QMASLN-
          QDMASL--
          QAMASL--
          QVMASL--
          -QMASLQ-
          QQMASL--
          -QMASLA-
          QPMASL--
          -QMASLM-
          QMMASL--
          -QMASLK-
          -QMASLD-
          RTMASL--
          RAMASL--
          RHMASL--
          RQMASL--
          RWMASL--
          RDMASL--
          RCMASL--
          -RMASLA-
          -SMASLR-
          -SMASLQ-
          SIMASL--
          -SMASLT-
          SAMASL--
          -SMASLH-
          -SMASLF-
          STMASL--
          SGMASL--
          SQMASL--
          -SMASLY-
          SDMASL--
          -SMASLK-
          -SMASLI-
          SYMASL--
          SPMASL--
          SMMASL--
          -SMASLV-
          -SMASLA-
          SFMASL--
          SEMASL--
          -SMASLW-
          SCMASL--
          -SMASLE-
          TPMASL--
          -TMASLL-
          TSMASL--
          -TMASLF-
          -TMASLS-
          -TMASLY-
          TKMASL--
          TFMASL--
          TDMASL--
          TVMASL--
          -TMASLK-
          -TMASLI-
          THMASL--
          -TMASLA-
          TTMASL--
          -TMASLQ-
          -TMASLN-
          TEMASL--
          -TMASLE-
          TCMASL--
          -TMASLM-
          VSMASL--
          -VMASLS-
          -VMASLR-
          VTMASL--
          -VMASLL-
          -VMASLN-
          -VMASLT-
          VFMASL--
          -VMASLH-
          -VMASLQ-
          -VMASLK-
          VAMASL--
          -VMASLV-
          -VMASLA-
          VQMASL--
          -VMASLE-
          VEMASL--
          VPMASL--
          VCMASL--
          VDMASL--
          WDMASL--
          -WMASLR-
          -WMASLT-
          WHMASL--
          -WMASLN-
          -WMASLE-
          -WMASLH-
          WQMASL--
          -WMASLV-
          WWMASL--
          -WMASLQ-
          -WMASLI-
          WCMASL--
          YAMASL--
          -YMASLL-
          YSMASL--
          YYMASL--
          -YMASLS-
          YPMASL--
          -YMASLA-
          -YMASLG-
          YLMASL--
          YEMASL--
          -YMASLQ-
          -YMASLI-
          -YMASLN-
          -YMASLT-
          YWMASL--
          -YMASLM-
          -YMASLE-
          -YMASLH-
          -YMASLV-
          YQMASL--
          YDMASL--
          YCMASL--
LAPL       129       749     31.56
          -ALAPLN-
          -DLAPLS-
          -ELAPLL-
          -ELAPLS-
          -GLAPLS-
          -GLAPLA-
          -KLAPLT-
          -KLAPLQ-
          --LAPLNG
          --LAPLTN
          --LAPLSR
          --LAPLRP
          --LAPLRE
          --LAPLQN
          --LAPLMR
          --LAPLLN
          --LAPLLK
          --LAPLIR
          --LAPLDS
          --LAPLAG
          -PLAPLP-
          -VLAPLG-
          -VLAPLP-
          -YLAPLE-
          ATLAPL--
          -ALAPLR-
          APLAPL--
          AWLAPL--
          AGLAPL--
          AQLAPL--
          ALLAPL--
          AMLAPL--
          ANLAPL--
          -ALAPLV-
          -ALAPLM-
          -ALAPLI-
          ASLAPL--
          AFLAPL--
          -ALAPLY-
          ADLAPL--
          AALAPL--
          AYLAPL--
          -ALAPLF-
          -ALAPLW-
          AHLAPL--
          -ALAPLA-
          AILAPL--
          -ALAPLS-
          -ALAPLK-
          -ALAPLQ-
          AELAPL--
          ACLAPL--
          CVLAPL--
          CRLAPL--
          CQLAPL--
          CNLAPL--
          CGLAPL--
          -CLAPLS-
          -CLAPLK-
          CYLAPL--
          CTLAPL--
          CSLAPL--
          CPLAPL--
          -CLAPLT-
          -CLAPLR-
          -CLAPLM-
          -CLAPLL-
          -CLAPLH-
          CHLAPL--
          CDLAPL--
          CALAPL--
          DRLAPL--
          DPLAPL--
          DGLAPL--
          DFLAPL--
          DMLAPL--
          DKLAPL--
          DILAPL--
          DALAPL--
          DYLAPL--
          -DLAPLR-
          DWLAPL--
          DSLAPL--
          -DLAPLV-
          -DLAPLM-
          DLLAPL--
          -DLAPLY-
          -DLAPLW-
          -DLAPLL-
          -DLAPLF-
          DELAPL--
          DDLAPL--
          DTLAPL--
          DQLAPL--
          DNLAPL--
          -DLAPLT-
          -DLAPLP-
          -DLAPLK-
          -DLAPLI-
          -DLAPLA-
          DHLAPL--
          DCLAPL--
          ESLAPL--
          -ELAPLR-
          ENLAPL--
          -ELAPLK-
          -ELAPLY-
          EVLAPL--
          EFLAPL--
          EPLAPL--
          EYLAPL--
          ETLAPL--
          -ELAPLW-
          EKLAPL--
          ELLAPL--
          EALAPL--
          EWLAPL--
          EILAPL--
          EHLAPL--
          EDLAPL--
          -ELAPLI-
          -ELAPLH-
          EQLAPL--
          -ELAPLT-
          -ELAPLM-
          -ELAPLA-
          ECLAPL--
          EMLAPL--
          FQLAPL--
          FLLAPL--
          -FLAPLN-
          -FLAPLS-
          -FLAPLR-
          -FLAPLL-
          -FLAPLK-
          FKLAPL--
          FHLAPL--
          FFLAPL--
          FELAPL--
          FPLAPL--
          FNLAPL--
          -FLAPLT-
          -FLAPLH-
          FGLAPL--
          FALAPL--
          -FLAPLI-
          -FLAPLG-
          -FLAPLV-
          FMLAPL--
          -FLAPLQ-
          FDLAPL--
          -FLAPLM-
          -FLAPLF-
          FCLAPL--
          GTLAPL--
          GLLAPL--
          GSLAPL--
          GNLAPL--
          GALAPL--
          GHLAPL--
          -GLAPLV-
          GGLAPL--
          GPLAPL--
          GDLAPL--
          GWLAPL--
          -GLAPLY-
          -GLAPLW-
          -GLAPLM-
          GYLAPL--
          GFLAPL--
          -GLAPLL-
          -GLAPLT-
          -GLAPLK-
          -GLAPLH-
          GMLAPL--
          GQLAPL--
          GELAPL--
          -GLAPLI-
          GCLAPL--
          -GLAPLN-
          -GLAPLQ-
          HSLAPL--
          HLLAPL--
          HGLAPL--
          HVLAPL--
          HNLAPL--
          -HLAPLR-
          -HLAPLN-
          HHLAPL--
          -HLAPLH-
          HKLAPL--
          -HLAPLL-
          HILAPL--
          -HLAPLS-
          HFLAPL--
          HYLAPL--
          HWLAPL--
          HQLAPL--
          -HLAPLY-
          -HLAPLT-
          -HLAPLV-
          -HLAPLI-
          -HLAPLF-
          HALAPL--
          HTLAPL--
          -HLAPLA-
          -HLAPLQ-
          -HLAPLM-
          HELAPL--
          HPLAPL--
          HDLAPL--
          IKLAPL--
          IGLAPL--
          -ILAPLL-
          IFLAPL--
          -ILAPLR-
          ILLAPL--
          -ILAPLS-
          -ILAPLH-
          -ILAPLM-
          ITLAPL--
          -ILAPLA-
          IWLAPL--
          IVLAPL--
          -ILAPLK-
          IILAPL--
          IALAPL--
          -ILAPLI-
          -ILAPLQ-
          IYLAPL--
          -ILAPLW-
          IQLAPL--
          INLAPL--
          IMLAPL--
          -ILAPLN-
          IELAPL--
          IDLAPL--
          IPLAPL--
          -ILAPLP-
          ICLAPL--
          -ILAPLV-
          -ILAPLD-
          IHLAPL--
          -KLAPLR-
          KVLAPL--
          KPLAPL--
          KGLAPL--
          -KLAPLW-
          KFLAPL--
          KHLAPL--
          KILAPL--
          KYLAPL--
          KMLAPL--
          KALAPL--
          -KLAPLY-
          KNLAPL--
          KELAPL--
          -KLAPLS-
          -KLAPLM-
          -KLAPLL-
          KCLAPL--
          KWLAPL--
          KQLAPL--
          KDLAPL--
          -KLAPLK-
          -KLAPLF-
          --LAPLFS
          LRLAPL--
          --LAPLRS
          --LAPLSL
          --LAPLAS
          --LAPLRT
          --LAPLGS
          --LAPLYS
          -LLAPLS-
          --LAPLRG
          --LAPLFG
          --LAPLRH
          LYLAPL--
          --LAPLRI
          --LAPLMS
          --LAPLWS
          LLLAPL--
          --LAPLVS
          --LAPLKG
          LVLAPL--
          --LAPLYI
          LKLAPL--
          --LAPLLS
          --LAPLHS
          --LAPLIS
          -LLAPLT-
          LMLAPL--
          --LAPLRY
          --LAPLWI
          --LAPLSS
          --LAPLKS
          --LAPLYH
          --LAPLVM
          --LAPLPS
          --LAPLYA
          --LAPLMI
          --LAPLKY
          -LLAPLG-
          --LAPLVY
          --LAPLVG
          --LAPLTA
          --LAPLAW
          -LLAPLQ-
          -LLAPLA-
          --LAPLWG
          --LAPLVT
          --LAPLNV
          --LAPLNS
          --LAPLNM
          --LAPLMG
          --LAPLWV
          --LAPLST
          --LAPLRQ
          --LAPLQL
          --LAPLLI
          --LAPLLA
          --LAPLYT
          --LAPLWT
          --LAPLTG
          --LAPLSY
          --LAPLSF
          --LAPLQQ
          --LAPLMW
          --LAPLHG
          LHLAPL--
          --LAPLQI
          --LAPLIA
          --LAPLHH
          --LAPLDL
          --LAPLAH
          LQLAPL--
          LPLAPL--
          --LAPLMF
          --LAPLHQ
          --LAPLFT
          --LAPLEI
          --LAPLAF
          LNLAPL--
          -LLAPLN-
          --LAPLYV
          --LAPLRN
          --LAPLPY
          --LAPLIF
          --LAPLEY
          --LAPLAV
          -LLAPLH-
          -LLAPLF-
          LFLAPL--
          --LAPLYY
          --LAPLWN
          --LAPLQG
          --LAPLNN
          --LAPLLM
          --LAPLGT
          --LAPLVA
          --LAPLHT
          --LAPLAQ
          --LAPLYN
          --LAPLQA
          --LAPLNY
          --LAPLMV
          --LAPLMA
          --LAPLIG
          --LAPLFH
          --LAPLAT
          --LAPLAA
          --LAPLPN
          --LAPLNW
          --LAPLNQ
          --LAPLMH
          --LAPLHW
          --LAPLHM
          --LAPLFQ
          --LAPLFA
          -LLAPLP-
          --LAPLYQ
          --LAPLVV
          --LAPLVI
          --LAPLTF
          --LAPLSK
          --LAPLQS
          --LAPLPV
          --LAPLPQ
          --LAPLNA
          --LAPLKQ
          --LAPLKH
          --LAPLHV
          --LAPLHA
          --LAPLGK
          --LAPLGA
          --LAPLEV
          --LAPLDY
          --LAPLAM
          --LAPLAK
          -LLAPLE-
          LDLAPL--
          --LAPLWM
          --LAPLTW
          --LAPLSN
          --LAPLPT
          --LAPLPF
          --LAPLPA
          --LAPLMY
          --LAPLMM
          --LAPLKW
          --LAPLKT
          --LAPLDI
          LALAPL--
          -LLAPLY-
          --LAPLVW
          --LAPLTV
          --LAPLTQ
          --LAPLMT
          --LAPLMK
          --LAPLIW
          --LAPLIM
          --LAPLGQ
          --LAPLGH
          --LAPLFW
          --LAPLFN
          --LAPLDF
          --LAPLCF
          -LLAPLV-
          -LLAPLM-
          --LAPLYW
          --LAPLYF
          --LAPLVH
          --LAPLVF
          --LAPLQY
          --LAPLPH
          --LAPLNI
          --LAPLNH
          --LAPLMQ
          --LAPLHN
          --LAPLGN
          --LAPLFM
          --LAPLDH
          --LAPLCL
          --LAPLWW
          --LAPLWQ
          --LAPLWK
          --LAPLVQ
          --LAPLTM
          --LAPLRD
          --LAPLQV
          --LAPLNT
          --LAPLKN
          --LAPLEM
          --LAPLDV
          --LAPLYK
          --LAPLYD
          --LAPLVN
          --LAPLTY
          --LAPLTI
          --LAPLTH
          --LAPLQT
          --LAPLQH
          --LAPLQF
          --LAPLPM
          --LAPLPK
          --LAPLMN
          --LAPLKM
          --LAPLIV
          --LAPLEW
          --LAPLES
          --LAPLDW
          LCLAPL--
          --LAPLWY
          --LAPLWH
          --LAPLQW
          --LAPLHI
          --LAPLEH
          --LAPLEA
          --LAPLDQ
          --LAPLDM
          MALAPL--
          -MLAPLT-
          -MLAPLA-
          -MLAPLH-
          MGLAPL--
          MILAPL--
          -MLAPLL-
          -MLAPLR-
          MSLAPL--
          MLLAPL--
          -MLAPLK-
          MVLAPL--
          MTLAPL--
          -MLAPLV-
          -MLAPLS-
          MNLAPL--
          MMLAPL--
          -MLAPLW-
          -MLAPLN-
          MFLAPL--
          MELAPL--
          MDLAPL--
          MYLAPL--
          -MLAPLY-
          MHLAPL--
          MCLAPL--
          -MLAPLG-
          -MLAPLF-
          MWLAPL--
          MQLAPL--
          NRLAPL--
          -NLAPLR-
          NSLAPL--
          NKLAPL--
          NELAPL--
          NVLAPL--
          NLLAPL--
          NGLAPL--
          -NLAPLK-
          -NLAPLF-
          NWLAPL--
          NYLAPL--
          NPLAPL--
          NMLAPL--
          -NLAPLV-
          -NLAPLI-
          -NLAPLW-
          NALAPL--
          -NLAPLL-
          -NLAPLH-
          NHLAPL--
          NFLAPL--
          -NLAPLY-
          -NLAPLT-
          -NLAPLS-
          -NLAPLM-
          -NLAPLQ-
          -NLAPLA-
          NQLAPL--
          -NLAPLG-
          NDLAPL--
          NCLAPL--
          -PLAPLR-
          PSLAPL--
          PRLAPL--
          PILAPL--
          PVLAPL--
          PGLAPL--
          PKLAPL--
          -PLAPLS-
          PALAPL--
          PTLAPL--
          PNLAPL--
          PMLAPL--
          -PLAPLV-
          PQLAPL--
          -PLAPLT-
          -PLAPLK-
          -PLAPLY-
          -PLAPLM-
          PFLAPL--
          PWLAPL--
          PYLAPL--
          -PLAPLQ-
          -PLAPLF-
          PELAPL--
          PPLAPL--
          PCLAPL--
          QLLAPL--
          QKLAPL--
          -QLAPLF-
          QRLAPL--
          QTLAPL--
          QHLAPL--
          QPLAPL--
          -QLAPLR-
          QSLAPL--
          -QLAPLK-
          QNLAPL--
          -QLAPLV-
          -QLAPLQ-
          -QLAPLL-
          QGLAPL--
          QFLAPL--
          QYLAPL--
          QVLAPL--
          -QLAPLW-
          -QLAPLS-
          -QLAPLN-
          QALAPL--
          QMLAPL--
          -QLAPLI-
          -QLAPLT-
          QELAPL--
          QCLAPL--
          -QLAPLY-
          -QLAPLA-
          QILAPL--
          QWLAPL--
          QQLAPL--
          -QLAPLM-
          QDLAPL--
          RTLAPL--
          RPLAPL--
          RNLAPL--
          RELAPL--
          RWLAPL--
          -RLAPLV-
          RYLAPL--
          RDLAPL--
          -RLAPLQ-
          RCLAPL--
          -RLAPLC-
          STLAPL--
          -SLAPLR-
          SLLAPL--
          -SLAPLY-
          SKLAPL--
          SELAPL--
          -SLAPLK-
          -SLAPLH-
          SMLAPL--
          -SLAPLT-
          -SLAPLM-
          -SLAPLF-
          SWLAPL--
          -SLAPLW-
          SILAPL--
          -SLAPLI-
          SHLAPL--
          SDLAPL--
          SALAPL--
          SNLAPL--
          -SLAPLV-
          -SLAPLA-
          -SLAPLG-
          -SLAPLN-
          -SLAPLQ-
          -TLAPLR-
          TYLAPL--
          TSLAPL--
          -TLAPLL-
          TVLAPL--
          TILAPL--
          TPLAPL--
          TLLAPL--
          TKLAPL--
          TWLAPL--
          -TLAPLT-
          -TLAPLS-
          TTLAPL--
          TNLAPL--
          TQLAPL--
          -TLAPLF-
          TFLAPL--
          TCLAPL--
          -TLAPLA-
          TALAPL--
          TMLAPL--
          -TLAPLK-
          -TLAPLW-
          -TLAPLN-
          THLAPL--
          TDLAPL--
          -TLAPLM-
          -TLAPLI-
          -TLAPLH-
          -TLAPLQ-
          -VLAPLR-
          VLLAPL--
          VSLAPL--
          VTLAPL--
          VKLAPL--
          VHLAPL--
          -VLAPLH-
          VWLAPL--
          VVLAPL--
          -VLAPLY-
          VGLAPL--
          -VLAPLL-
          VALAPL--
          VYLAPL--
          VELAPL--
          VDLAPL--
          -VLAPLW-
          -VLAPLK-
          -VLAPLT-
          -VLAPLM-
          -VLAPLF-
          -VLAPLA-
          VQLAPL--
          -VLAPLV-
          -VLAPLQ-
          -VLAPLN-
          VILAPL--
          VFLAPL--
          -VLAPLE-
          -WLAPLK-
          -WLAPLT-
          WVLAPL--
          -WLAPLA-
          WGLAPL--
          WSLAPL--
          -WLAPLY-
          WPLAPL--
          WMLAPL--
          WLLAPL--
          -WLAPLS-
          WHLAPL--
          -WLAPLQ-
          WALAPL--
          -WLAPLN-
          WTLAPL--
          WQLAPL--
          -WLAPLW-
          -WLAPLI-
          -WLAPLH-
          WELAPL--
          WDLAPL--
          WILAPL--
          -WLAPLM-
          -WLAPLG-
          WNLAPL--
          -WLAPLF-
          -WLAPLE-
          WCLAPL--
          YSLAPL--
          YPLAPL--
          -YLAPLT-
          -YLAPLN-
          -YLAPLR-
          YFLAPL--
          -YLAPLL-
          YALAPL--
          YGLAPL--
          -YLAPLI-
          -YLAPLK-
          YLLAPL--
          -YLAPLS-
          YHLAPL--
          YMLAPL--
          -YLAPLH-
          -YLAPLA-
          YQLAPL--
          -YLAPLV-
          YELAPL--
          YWLAPL--
          YCLAPL--
MGAL       120       757     31.51
          -AMGALN-
          GDMGAL--
          -KMGALN-
          -LMGALG-
          --MGALTR
          --MGALKL
          MYMGAL--
          --MGALSK
          --MGALPG
          --MGALLQ
          --MGALIQ
          --MGALGS
          -RMGALA-
          -SMGALE-
          -VMGALA-
          YPMGAL--
          ATMGAL--
          AGMGAL--
          -AMGALR-
          ASMGAL--
          AFMGAL--
          ANMGAL--
          AMMGAL--
          -AMGALS-
          AIMGAL--
          AVMGAL--
          AAMGAL--
          -AMGALY-
          -AMGALV-
          -AMGALM-
          -AMGALL-
          -AMGALW-
          -AMGALH-
          AHMGAL--
          APMGAL--
          -AMGALI-
          ADMGAL--
          AWMGAL--
          -AMGALT-
          -AMGALK-
          -AMGALA-
          AKMGAL--
          -AMGALQ-
          ACMGAL--
          CNMGAL--
          CSMGAL--
          CRMGAL--
          -CMGALL-
          -CMGALM-
          -CMGALK-
          CLMGAL--
          CTMGAL--
          CHMGAL--
          CEMGAL--
          -CMGALY-
          -CMGALQ-
          -CMGALH-
          CFMGAL--
          CCMGAL--
          CMMGAL--
          -CMGALT-
          -CMGALS-
          -CMGALI-
          CKMGAL--
          CIMGAL--
          CGMGAL--
          -DMGALR-
          -DMGALQ-
          -DMGALM-
          DKMGAL--
          DYMGAL--
          DGMGAL--
          DWMGAL--
          DNMGAL--
          -DMGALK-
          DVMGAL--
          DMMGAL--
          -DMGALW-
          -DMGALV-
          -DMGALH-
          DIMGAL--
          DTMGAL--
          DRMGAL--
          -DMGALF-
          DFMGAL--
          DAMGAL--
          -DMGALS-
          DSMGAL--
          DPMGAL--
          -DMGALY-
          ERMGAL--
          ESMGAL--
          ENMGAL--
          -EMGALR-
          -EMGALY-
          -EMGALH-
          EAMGAL--
          ETMGAL--
          -EMGALL-
          EVMGAL--
          -EMGALV-
          -EMGALQ-
          EKMGAL--
          EMMGAL--
          EGMGAL--
          -EMGALM-
          EHMGAL--
          EWMGAL--
          ELMGAL--
          EFMGAL--
          EDMGAL--
          -EMGALT-
          -EMGALS-
          -EMGALI-
          ECMGAL--
          EPMGAL--
          -EMGALF-
          EIMGAL--
          EEMGAL--
          -FMGALK-
          FSMGAL--
          -FMGALR-
          -FMGALT-
          FVMGAL--
          -FMGALM-
          -FMGALF-
          FLMGAL--
          FPMGAL--
          FGMGAL--
          FDMGAL--
          FYMGAL--
          FTMGAL--
          FNMGAL--
          FHMGAL--
          -FMGALH-
          -FMGALS-
          FKMGAL--
          FAMGAL--
          -FMGALV-
          FFMGAL--
          FEMGAL--
          -FMGALW-
          -FMGALN-
          FIMGAL--
          FQMGAL--
          -FMGALI-
          FCMGAL--
          GRMGAL--
          GSMGAL--
          -GMGALR-
          GFMGAL--
          GVMGAL--
          -GMGALF-
          -GMGALL-
          GLMGAL--
          GKMGAL--
          GMMGAL--
          GWMGAL--
          -GMGALH-
          GAMGAL--
          -GMGALS-
          -GMGALI-
          -GMGALW-
          GNMGAL--
          GEMGAL--
          GTMGAL--
          -GMGALT-
          -GMGALM-
          GIMGAL--
          GYMGAL--
          GPMGAL--
          -GMGALQ-
          -GMGALN-
          GGMGAL--
          GHMGAL--
          GQMGAL--
          GCMGAL--
          HRMGAL--
          HVMGAL--
          -HMGALS-
          HPMGAL--
          -HMGALR-
          -HMGALW-
          HLMGAL--
          -HMGALT-
          HWMGAL--
          HTMGAL--
          -HMGALQ-
          -HMGALF-
          HKMGAL--
          HAMGAL--
          HSMGAL--
          HNMGAL--
          -HMGALY-
          -HMGALN-
          -HMGALI-
          HYMGAL--
          HMMGAL--
          HEMGAL--
          -HMGALK-
          -HMGALH-
          HIMGAL--
          -HMGALV-
          -HMGALA-
          HDMGAL--
          HQMGAL--
          HFMGAL--
          HHMGAL--
          HCMGAL--
          ISMGAL--
          IKMGAL--
          IGMGAL--
          IRMGAL--
          -IMGALL-
          -IMGALS-
          INMGAL--
          -IMGALT-
          IAMGAL--
          IMMGAL--
          -IMGALY-
          -IMGALQ-
          -IMGALK-
          -IMGALF-
          IDMGAL--
          -IMGALW-
          IEMGAL--
          IYMGAL--
          -IMGALN-
          IHMGAL--
          -IMGALH-
          -IMGALG-
          -IMGALA-
          IFMGAL--
          IQMGAL--
          KSMGAL--
          KTMGAL--
          KVMGAL--
          KFMGAL--
          KDMGAL--
          KHMGAL--
          -KMGALR-
          -KMGALL-
          KPMGAL--
          KMMGAL--
          -KMGALT-
          KLMGAL--
          -KMGALY-
          -KMGALM-
          KNMGAL--
          KAMGAL--
          KQMGAL--
          -KMGALV-
          KIMGAL--
          KEMGAL--
          -KMGALQ-
          -KMGALF-
          KWMGAL--
          -KMGALW-
          -KMGALK-
          -KMGALI-
          KYMGAL--
          -KMGALH-
          -KMGALS-
          -LMGALT-
          LGMGAL--
          -LMGALL-
          -LMGALV-
          -LMGALR-
          -LMGALN-
          LEMGAL--
          LNMGAL--
          -LMGALY-
          LTMGAL--
          LPMGAL--
          -LMGALA-
          -LMGALS-
          LHMGAL--
          -LMGALP-
          LWMGAL--
          -LMGALI-
          LAMGAL--
          LQMGAL--
          LDMGAL--
          -LMGALQ-
          -LMGALK-
          -LMGALM-
          -LMGALH-
          -LMGALE-
          -LMGALW-
          -LMGALF-
          LCMGAL--
          --MGALYR
          --MGALLS
          --MGALSL
          --MGALRN
          -MMGALL-
          --MGALRY
          --MGALLA
          MLMGAL--
          --MGALTS
          --MGALIS
          --MGALAL
          --MGALRI
          --MGALTA
          --MGALSA
          --MGALIN
          --MGALHL
          --MGALTV
          --MGALRF
          --MGALSS
          --MGALNY
          --MGALAA
          MNMGAL--
          -MMGALK-
          --MGALWA
          --MGALMR
          --MGALFS
          --MGALYT
          --MGALIG
          -MMGALI-
          -MMGALH-
          MHMGAL--
          MGMGAL--
          --MGALYH
          --MGALVV
          --MGALMT
          MAMGAL--
          --MGALYW
          --MGALVK
          --MGALVG
          --MGALVF
          --MGALSG
          --MGALRG
          --MGALLN
          --MGALKN
          --MGALIK
          -MMGALA-
          --MGALYS
          --MGALVR
          --MGALRH
          --MGALRD
          --MGALQT
          --MGALNS
          --MGALLG
          --MGALKS
          --MGALHY
          -MMGALT-
          -MMGALR-
          --MGALTW
          --MGALTG
          --MGALRM
          --MGALLT
          --MGALGY
          --MGALFT
          --MGALFG
          --MGALTT
          --MGALLV
          --MGALKV
          --MGALGM
          MPMGAL--
          --MGALWK
          --MGALVA
          --MGALTM
          --MGALTF
          --MGALSM
          --MGALQG
          --MGALNG
          --MGALMN
          --MGALLM
          --MGALKF
          --MGALHF
          --MGALFN
          MSMGAL--
          -MMGALF-
          MKMGAL--
          --MGALYN
          --MGALYE
          --MGALWM
          --MGALSI
          --MGALQS
          --MGALMF
          --MGALHG
          MMMGAL--
          --MGALYG
          --MGALWT
          --MGALVT
          --MGALVM
          --MGALTN
          --MGALSV
          --MGALRW
          --MGALQY
          --MGALQW
          --MGALPI
          --MGALNA
          --MGALMG
          --MGALLW
          --MGALIR
          --MGALIA
          --MGALHV
          --MGALHS
          --MGALHI
          --MGALGI
          --MGALES
          --MGALEA
          MWMGAL--
          MVMGAL--
          -MMGALV-
          -MMGALS-
          --MGALWQ
          --MGALWL
          --MGALPY
          --MGALMD
          --MGALKT
          --MGALKI
          --MGALHN
          --MGALFK
          --MGALAW
          --MGALAG
          --MGALAF
          MFMGAL--
          --MGALWE
          --MGALVH
          --MGALSN
          --MGALQV
          --MGALQA
          --MGALMV
          --MGALMM
          --MGALMK
          --MGALMI
          --MGALLF
          --MGALIY
          --MGALIW
          --MGALIT
          --MGALIH
          --MGALHQ
          --MGALHM
          --MGALHA
          MDMGAL--
          MQMGAL--
          -MMGALP-
          -MMGALM-
          -MMGALG-
          --MGALWF
          --MGALRE
          --MGALNV
          --MGALMA
          --MGALLY
          --MGALKW
          --MGALKK
          --MGALIE
          --MGALID
          --MGALFQ
          --MGALFI
          --MGALFH
          --MGALEG
          --MGALAM
          MEMGAL--
          --MGALYD
          --MGALWY
          --MGALWI
          --MGALVN
          --MGALTQ
          --MGALTK
          --MGALPF
          --MGALNF
          --MGALKY
          --MGALKM
          --MGALKH
          --MGALII
          --MGALFD
          --MGALAY
          --MGALAT
          --MGALAI
          --MGALYQ
          --MGALYM
          --MGALYI
          --MGALWV
          --MGALWN
          --MGALWG
          --MGALWD
          --MGALVI
          --MGALVD
          --MGALTY
          --MGALTH
          --MGALPV
          --MGALPQ
          --MGALPM
          --MGALNT
          --MGALNM
          --MGALMY
          --MGALMW
          --MGALMQ
          --MGALME
          --MGALLK
          --MGALLE
          --MGALHK
          --MGALHD
          --MGALGV
          --MGALGK
          --MGALGE
          --MGALFM
          --MGALFA
          --MGALDS
          --MGALDL
          --MGALCV
          --MGALCR
          NGMGAL--
          -NMGALK-
          -NMGALR-
          NAMGAL--
          -NMGALF-
          NEMGAL--
          NPMGAL--
          -NMGALI-
          NWMGAL--
          NMMGAL--
          NSMGAL--
          -NMGALQ-
          NHMGAL--
          NFMGAL--
          NVMGAL--
          NKMGAL--
          NIMGAL--
          -NMGALH-
          NNMGAL--
          -NMGALY-
          -NMGALN-
          -NMGALA-
          -NMGALV-
          -NMGALL-
          NYMGAL--
          -NMGALW-
          NDMGAL--
          -NMGALM-
          -PMGALF-
          PSMGAL--
          PGMGAL--
          PAMGAL--
          PYMGAL--
          -PMGALW-
          PTMGAL--
          -PMGALS-
          PVMGAL--
          PMMGAL--
          -PMGALV-
          -PMGALM-
          PKMGAL--
          PFMGAL--
          PEMGAL--
          -PMGALR-
          PIMGAL--
          -PMGALY-
          -PMGALT-
          PLMGAL--
          -PMGALQ-
          PQMGAL--
          PNMGAL--
          PWMGAL--
          PDMGAL--
          -PMGALG-
          PHMGAL--
          -PMGALK-
          QLMGAL--
          QSMGAL--
          QRMGAL--
          QVMGAL--
          -QMGALK-
          QYMGAL--
          QNMGAL--
          QMMGAL--
          -QMGALT-
          -QMGALF-
          QKMGAL--
          QAMGAL--
          -QMGALH-
          -QMGALS-
          -QMGALR-
          QHMGAL--
          -QMGALV-
          QGMGAL--
          QTMGAL--
          -QMGALY-
          -QMGALL-
          -QMGALI-
          QWMGAL--
          QQMGAL--
          QPMGAL--
          QDMGAL--
          -QMGALN-
          QEMGAL--
          -QMGALW-
          -QMGALQ-
          -QMGALM-
          QCMGAL--
          RLMGAL--
          RMMGAL--
          -RMGALI-
          RTMGAL--
          -RMGALF-
          RPMGAL--
          RWMGAL--
          -RMGALY-
          RGMGAL--
          RDMGAL--
          -RMGALK-
          -RMGALV-
          -RMGALT-
          RHMGAL--
          -RMGALW-
          -RMGALQ-
          REMGAL--
          -RMGALS-
          -RMGALN-
          -RMGALM-
          RFMGAL--
          RCMGAL--
          RQMGAL--
          -SMGALS-
          SSMGAL--
          SRMGAL--
          SNMGAL--
          SLMGAL--
          SAMGAL--
          SPMGAL--
          SKMGAL--
          SGMGAL--
          SHMGAL--
          -SMGALV-
          -SMGALT-
          SVMGAL--
          STMGAL--
          -SMGALY-
          SIMGAL--
          SMMGAL--
          -SMGALK-
          -SMGALI-
          SWMGAL--
          -SMGALM-
          -SMGALQ-
          SQMGAL--
          SDMGAL--
          SCMGAL--
          -SMGALW-
          -SMGALA-
          -TMGALY-
          -TMGALR-
          -TMGALL-
          TFMGAL--
          -TMGALW-
          -TMGALS-
          TSMGAL--
          TNMGAL--
          TLMGAL--
          -TMGALI-
          -TMGALT-
          TYMGAL--
          -TMGALH-
          TQMGAL--
          TMMGAL--
          -TMGALV-
          -TMGALF-
          THMGAL--
          -TMGALN-
          TGMGAL--
          -TMGALQ-
          TEMGAL--
          TPMGAL--
          -TMGALK-
          -TMGALA-
          TDMGAL--
          -TMGALM-
          TIMGAL--
          TCMGAL--
          VTMGAL--
          -VMGALR-
          VSMGAL--
          -VMGALL-
          VLMGAL--
          -VMGALM-
          VNMGAL--
          -VMGALT-
          VAMGAL--
          -VMGALW-
          VGMGAL--
          VFMGAL--
          -VMGALQ-
          -VMGALH-
          VKMGAL--
          -VMGALK-
          VYMGAL--
          VMMGAL--
          -VMGALF-
          VPMGAL--
          VIMGAL--
          -VMGALI-
          -VMGALS-
          VDMGAL--
          VEMGAL--
          -VMGALE-
          -WMGALT-
          -WMGALR-
          -WMGALS-
          WPMGAL--
          -WMGALY-
          WAMGAL--
          -WMGALL-
          -WMGALQ-
          WFMGAL--
          WSMGAL--
          WKMGAL--
          WHMGAL--
          -WMGALW-
          WYMGAL--
          WVMGAL--
          -WMGALH-
          WDMGAL--
          WTMGAL--
          WQMGAL--
          WNMGAL--
          WMMGAL--
          -WMGALV-
          WWMGAL--
          -WMGALK-
          -WMGALA-
          WEMGAL--
          -WMGALN-
          -WMGALE-
          WIMGAL--
          YRMGAL--
          YSMGAL--
          -YMGALL-
          -YMGALQ-
          -YMGALS-
          YFMGAL--
          YLMGAL--
          YDMGAL--
          YGMGAL--
          YYMGAL--
          YQMGAL--
          -YMGALR-
          -YMGALV-
          -YMGALF-
          YKMGAL--
          -YMGALH-
          YNMGAL--
          -YMGALK-
          -YMGALI-
          YWMGAL--
          -YMGALT-
          -YMGALW-
          -YMGALG-
          -YMGALE-
          YIMGAL--
          YEMGAL--
          YAMGAL--
          YMMGAL--
          -YMGALM-
LASL      1029       501     31.20
          -ALASLP-
          -CLASLN-
          -CLASLG-
          -DLASLN-
          -ELASLP-
          -ELASLG-
          -GLASLG-
          -GLASLP-
          --LASLGL
          --LASLSR
          --LASLTL
          -LLASLD-
          --LASLNK
          --LASLGQ
          --LASLGI
          --LASLGG
          --LASLTE
          --LASLQQ
          --LASLPY
          --LASLPP
          --LASLPM
          --LASLNR
          --LASLNN
          --LASLMP
          --LASLLE
          --LASLFP
          --LASLEV
          --LASLDM
          --LASLAQ
          -MLASLP-
          -RLASLP-
          -SLASLD-
          -WLASLP-
          -WLASLD-
          -ALASLR-
          ASLASL--
          AKLASL--
          AVLASL--
          -ALASLT-
          ATLASL--
          -ALASLK-
          AWLASL--
          -ALASLA-
          AQLASL--
          -ALASLI-
          AHLASL--
          -ALASLQ-
          -ALASLH-
          -ALASLN-
          ANLASL--
          AFLASL--
          -ALASLM-
          ADLASL--
          ACLASL--
          AELASL--
          -ALASLE-
          -CLASLR-
          CSLASL--
          -CLASLS-
          CNLASL--
          -CLASLT-
          -CLASLV-
          CGLASL--
          CQLASL--
          CMLASL--
          -CLASLM-
          CFLASL--
          -CLASLY-
          CHLASL--
          CCLASL--
          CALASL--
          CYLASL--
          -CLASLK-
          -CLASLH-
          CDLASL--
          -CLASLW-
          CELASL--
          CWLASL--
          CTLASL--
          -CLASLQ-
          -CLASLI-
          -CLASLE-
          CILASL--
          -DLASLS-
          DRLASL--
          -DLASLL-
          DSLASL--
          DKLASL--
          DGLASL--
          DLLASL--
          DALASL--
          -DLASLV-
          -DLASLT-
          -DLASLK-
          -DLASLF-
          DWLASL--
          -DLASLH-
          -DLASLQ-
          DELASL--
          -DLASLM-
          DYLASL--
          DQLASL--
          -DLASLA-
          DDLASL--
          DHLASL--
          -DLASLE-
          DCLASL--
          ERLASL--
          -ELASLR-
          -ELASLT-
          -ELASLM-
          ETLASL--
          -ELASLL-
          EGLASL--
          -ELASLW-
          -ELASLK-
          EMLASL--
          EYLASL--
          EFLASL--
          EWLASL--
          EELASL--
          EALASL--
          -ELASLQ-
          -ELASLF-
          EHLASL--
          ENLASL--
          -ELASLH-
          -ELASLV-
          EQLASL--
          -ELASLA-
          ECLASL--
          -ELASLN-
          -ELASLE-
          -FLASLA-
          -FLASLT-
          FHLASL--
          FNLASL--
          -FLASLE-
          -FLASLQ-
          -FLASLM-
          -FLASLI-
          -FLASLC-
          GLLASL--
          GGLASL--
          GWLASL--
          GTLASL--
          -GLASLM-
          -GLASLT-
          -GLASLH-
          GMLASL--
          GFLASL--
          GNLASL--
          GHLASL--
          -GLASLV-
          GALASL--
          -GLASLQ-
          GELASL--
          GCLASL--
          -GLASLN-
          -GLASLE-
          -GLASLC-
          HSLASL--
          -HLASLR-
          -HLASLT-
          HVLASL--
          HWLASL--
          -HLASLK-
          -HLASLI-
          HKLASL--
          HMLASL--
          -HLASLW-
          HDLASL--
          -HLASLH-
          HNLASL--
          -HLASLQ-
          -HLASLA-
          HFLASL--
          HELASL--
          HQLASL--
          HILASL--
          -HLASLE-
          -HLASLM-
          -HLASLG-
          HCLASL--
          -ILASLR-
          -ILASLS-
          IGLASL--
          -ILASLV-
          -ILASLN-
          IKLASL--
          -ILASLQ-
          -ILASLG-
          -ILASLH-
          ICLASL--
          -ILASLC-
          KGLASL--
          KTLASL--
          -KLASLH-
          -KLASLK-
          -KLASLY-
          -KLASLL-
          KDLASL--
          KILASL--
          KQLASL--
          -KLASLA-
          -KLASLM-
          KCLASL--
          -LLASLE-
          --LASLSS
          --LASLMT
          --LASLVR
          --LASLVG
          --LASLMS
          --LASLRH
          --LASLIR
          LHLASL--
          --LASLKS
          --LASLVK
          --LASLRQ
          --LASLIA
          --LASLSA
          --LASLNA
          --LASLTA
          --LASLMG
          -LLASLH-
          --LASLVY
          --LASLRM
          -LLASLN-
          --LASLVH
          -LLASLA-
          --LASLKT
          --LASLKA
          LELASL--
          --LASLHS
          --LASLTN
          --LASLIS
          --LASLAS
          --LASLQA
          --LASLLN
          -LLASLM-
          --LASLIN
          --LASLAL
          --LASLHD
          --LASLKY
          --LASLKG
          --LASLHG
          --LASLMI
          --LASLLM
          --LASLVN
          --LASLKN
          --LASLFG
          --LASLEG
          --LASLQS
          --LASLLH
          --LASLHY
          --LASLFQ
          --LASLMN
          --LASLMK
          --LASLHA
          --LASLYH
          --LASLMY
          --LASLHH
          --LASLYK
          --LASLWQ
          --LASLTK
          --LASLTF
          --LASLQG
          --LASLKF
          --LASLWN
          --LASLTM
          --LASLSL
          --LASLMV
          --LASLKW
          --LASLHM
          --LASLAV
          --LASLQV
          --LASLIQ
          --LASLWH
          --LASLWD
          --LASLSF
          --LASLKK
          --LASLHV
          --LASLAA
          --LASLYN
          --LASLSN
          --LASLKH
          --LASLYQ
          --LASLVE
          --LASLTY
          --LASLPL
          --LASLIT
          --LASLHW
          --LASLES
          --LASLHQ
          --LASLMW
          --LASLME
          --LASLKM
          --LASLHN
          --LASLNT
          --LASLKQ
          --LASLQT
          --LASLHL
          --LASLGA
          --LASLWM
          --LASLHK
          --LASLGS
          --LASLAT
          --LASLMM
          --LASLKI
          --LASLFH
          --LASLSH
          --LASLNV
          -LLASLP-
          --LASLTD
          --LASLQM
          --LASLII
          --LASLIE
          --LASLHI
          --LASLAI
          LCLASL--
          --LASLQK
          --LASLMQ
          --LASLHE
          --LASLWE
          --LASLTQ
          --LASLTI
          --LASLQY
          --LASLQR
          --LASLNY
          --LASLNW
          --LASLLD
          --LASLFD
          --LASLQN
          --LASLQF
          --LASLNF
          --LASLKD
          --LASLIW
          --LASLEA
          --LASLCS
          --LASLAM
          --LASLYD
          --LASLSC
          --LASLPI
          --LASLPF
          --LASLNQ
          --LASLNM
          --LASLKE
          --LASLHC
          --LASLCN
          --LASLCD
          --LASLLC
          -MLASLR-
          -MLASLS-
          MDLASL--
          MELASL--
          MNLASL--
          -MLASLQ-
          MALASL--
          MQLASL--
          -MLASLV-
          -MLASLN-
          -MLASLH-
          -MLASLM-
          -MLASLI-
          -MLASLA-
          MCLASL--
          -NLASLL-
          -NLASLS-
          NLLASL--
          NGLASL--
          NALASL--
          NVLASL--
          NFLASL--
          NTLASL--
          -NLASLK-
          NHLASL--
          -NLASLT-
          NQLASL--
          -NLASLW-
          NELASL--
          -NLASLN-
          NWLASL--
          -NLASLV-
          NNLASL--
          NMLASL--
          -NLASLH-
          NDLASL--
          -NLASLQ-
          -NLASLM-
          -NLASLE-
          -NLASLG-
          PHLASL--
          PILASL--
          PFLASL--
          PYLASL--
          PWLASL--
          PNLASL--
          PCLASL--
          -QLASLT-
          -QLASLL-
          QSLASL--
          -QLASLY-
          QGLASL--
          QNLASL--
          QLLASL--
          QTLASL--
          -QLASLS-
          -QLASLK-
          QALASL--
          QYLASL--
          QWLASL--
          QFLASL--
          QDLASL--
          QQLASL--
          -QLASLN-
          -QLASLI-
          -QLASLQ-
          QKLASL--
          -QLASLE-
          QELASL--
          -QLASLM-
          QCLASL--
          -QLASLD-
          -QLASLC-
          RQLASL--
          -RLASLV-
          RDLASL--
          -RLASLE-
          -SLASLT-
          SALASL--
          SHLASL--
          STLASL--
          SNLASL--
          -SLASLK-
          SMLASL--
          -SLASLH-
          -SLASLA-
          SELASL--
          -SLASLM-
          -SLASLN-
          SQLASL--
          -SLASLQ-
          SCLASL--
          -TLASLS-
          TTLASL--
          TKLASL--
          -TLASLT-
          TALASL--
          -TLASLK-
          -TLASLA-
          TMLASL--
          THLASL--
          -TLASLH-
          TELASL--
          TDLASL--
          TWLASL--
          -TLASLV-
          -TLASLE-
          -TLASLG-
          TCLASL--
          VGLASL--
          VQLASL--
          -VLASLH-
          VDLASL--
          -VLASLN-
          -VLASLA-
          -VLASLM-
          VHLASL--
          -VLASLT-
          VELASL--
          VCLASL--
          -VLASLE-
          -VLASLC-
          -WLASLR-
          -WLASLK-
          -WLASLG-
          WNLASL--
          WDLASL--
          -WLASLQ-
          -WLASLH-
          -WLASLI-
          WELASL--
          -WLASLM-
          WWLASL--
          WCLASL--
          -WLASLC-
          YSLASL--
          -YLASLV-
          -YLASLL-
          -YLASLT-
          -YLASLE-
          -YLASLK-
          -YLASLH-
          -YLASLI-
          -YLASLQ-
          YDLASL--
          YQLASL--
          YALASL--
          -YLASLM-
          YELASL--
          -YLASLC-
LGHL       182       725     31.17
          -ALGHLN-
          -DLGHLL-
          -DLGHLA-
          -GLGHLE-
          -HLGHLN-
          --LGHLSL
          --LGHLWR
          --LGHLTR
          --LGHLTL
          --LGHLLK
          -LLGHLD-
          --LGHLVE
          --LGHLVD
          --LGHLTN
          --LGHLTI
          --LGHLSR
          --LGHLNL
          --LGHLNG
          --LGHLML
          --LGHLLY
          --LGHLLW
          --LGHLKD
          --LGHLHN
          --LGHLHH
          --LGHLGV
          --LGHLGF
          --LGHLFK
          --LGHLAI
          --LGHLAF
          -MLGHLP-
          -RLGHLD-
          -SLGHLN-
          -TLGHLN-
          -TLGHLE-
          -TLGHLD-
          ALLGHL--
          ARLGHL--
          -ALGHLR-
          -ALGHLL-
          ASLGHL--
          AQLGHL--
          AGLGHL--
          AYLGHL--
          -ALGHLS-
          ADLGHL--
          -ALGHLK-
          AKLGHL--
          AWLGHL--
          -ALGHLT-
          ANLGHL--
          AHLGHL--
          AELGHL--
          AALGHL--
          -ALGHLA-
          -ALGHLF-
          AILGHL--
          APLGHL--
          -ALGHLI-
          AVLGHL--
          AMLGHL--
          -ALGHLH-
          -ALGHLQ-
          -ALGHLM-
          AFLGHL--
          ACLGHL--
          -ALGHLW-
          -ALGHLE-
          CCLGHL--
          CRLGHL--
          -CLGHLR-
          CTLGHL--
          CFLGHL--
          CPLGHL--
          CALGHL--
          CLLGHL--
          -CLGHLS-
          -CLGHLM-
          -CLGHLL-
          CKLGHL--
          CELGHL--
          CNLGHL--
          CHLGHL--
          CDLGHL--
          CYLGHL--
          CVLGHL--
          CSLGHL--
          CQLGHL--
          -CLGHLT-
          CGLGHL--
          -CLGHLY-
          -CLGHLI-
          -CLGHLG-
          -CLGHLF-
          -CLGHLA-
          CILGHL--
          -DLGHLR-
          DKLGHL--
          DRLGHL--
          DNLGHL--
          DLLGHL--
          DTLGHL--
          DYLGHL--
          DVLGHL--
          DSLGHL--
          DPLGHL--
          DGLGHL--
          -DLGHLT-
          DILGHL--
          DQLGHL--
          -DLGHLY-
          DDLGHL--
          -DLGHLH-
          DWLGHL--
          -DLGHLK-
          DCLGHL--
          -DLGHLS-
          -DLGHLQ-
          DHLGHL--
          DFLGHL--
          DELGHL--
          DMLGHL--
          -DLGHLM-
          ERLGHL--
          ELLGHL--
          ESLGHL--
          -ELGHLR-
          EILGHL--
          ETLGHL--
          EHLGHL--
          EPLGHL--
          -ELGHLI-
          EVLGHL--
          ENLGHL--
          -ELGHLS-
          EKLGHL--
          EFLGHL--
          -ELGHLQ-
          -ELGHLM-
          EGLGHL--
          EWLGHL--
          -ELGHLV-
          -ELGHLH-
          EYLGHL--
          EQLGHL--
          -ELGHLT-
          -ELGHLY-
          -ELGHLL-
          -ELGHLF-
          EDLGHL--
          EALGHL--
          -ELGHLW-
          -ELGHLK-
          -ELGHLA-
          EELGHL--
          ECLGHL--
          FSLGHL--
          FRLGHL--
          FALGHL--
          -FLGHLT-
          FGLGHL--
          FNLGHL--
          FFLGHL--
          FMLGHL--
          -FLGHLL-
          -FLGHLI-
          FELGHL--
          -FLGHLH-
          FDLGHL--
          FPLGHL--
          -FLGHLY-
          -FLGHLK-
          FHLGHL--
          FQLGHL--
          -FLGHLW-
          -FLGHLV-
          -FLGHLQ-
          -FLGHLN-
          -FLGHLE-
          FYLGHL--
          -FLGHLG-
          -FLGHLF-
          FWLGHL--
          -FLGHLP-
          -FLGHLM-
          -FLGHLC-
          FCLGHL--
          GRLGHL--
          GSLGHL--
          GKLGHL--
          GMLGHL--
          GLLGHL--
          -GLGHLS-
          -GLGHLT-
          GHLGHL--
          GILGHL--
          GPLGHL--
          GTLGHL--
          -GLGHLA-
          -GLGHLV-
          GNLGHL--
          -GLGHLY-
          -GLGHLI-
          -GLGHLK-
          GELGHL--
          GCLGHL--
          GDLGHL--
          GWLGHL--
          -GLGHLQ-
          -GLGHLH-
          GQLGHL--
          -GLGHLW-
          -GLGHLF-
          -HLGHLS-
          HRLGHL--
          HSLGHL--
          HLLGHL--
          HTLGHL--
          HFLGHL--
          -HLGHLF-
          -HLGHLV-
          -HLGHLK-
          -HLGHLH-
          HILGHL--
          HNLGHL--
          -HLGHLR-
          -HLGHLL-
          HVLGHL--
          HPLGHL--
          HMLGHL--
          -HLGHLW-
          -HLGHLQ-
          -HLGHLM-
          HELGHL--
          HHLGHL--
          HKLGHL--
          HQLGHL--
          -HLGHLT-
          HCLGHL--
          -HLGHLA-
          HWLGHL--
          -HLGHLG-
          HDLGHL--
          IGLGHL--
          -ILGHLR-
          -ILGHLL-
          ILLGHL--
          IKLGHL--
          IALGHL--
          -ILGHLT-
          -ILGHLA-
          IMLGHL--
          IYLGHL--
          IPLGHL--
          IWLGHL--
          ITLGHL--
          -ILGHLK-
          -ILGHLG-
          IHLGHL--
          -ILGHLW-
          -ILGHLY-
          -ILGHLH-
          -ILGHLF-
          -ILGHLE-
          -ILGHLM-
          IDLGHL--
          -ILGHLQ-
          KILGHL--
          KVLGHL--
          KGLGHL--
          -KLGHLS-
          KTLGHL--
          -KLGHLI-
          KQLGHL--
          KMLGHL--
          -KLGHLT-
          KYLGHL--
          -KLGHLK-
          -KLGHLV-
          KPLGHL--
          -KLGHLQ-
          -KLGHLM-
          -KLGHLL-
          KDLGHL--
          -KLGHLF-
          KHLGHL--
          -KLGHLA-
          KCLGHL--
          -KLGHLH-
          -KLGHLN-
          -KLGHLE-
          -KLGHLD-
          LRLGHL--
          --LGHLSG
          LNLGHL--
          --LGHLKS
          LLLGHL--
          --LGHLRN
          LDLGHL--
          -LLGHLK-
          -LLGHLL-
          LGLGHL--
          --LGHLWS
          --LGHLAS
          LWLGHL--
          --LGHLVV
          LTLGHL--
          LYLGHL--
          LHLGHL--
          --LGHLTT
          --LGHLSA
          --LGHLFG
          --LGHLLT
          -LLGHLG-
          --LGHLMS
          -LLGHLI-
          LFLGHL--
          -LLGHLH-
          -LLGHLA-
          --LGHLYA
          --LGHLIS
          --LGHLVA
          --LGHLSV
          --LGHLQS
          --LGHLNS
          --LGHLLA
          --LGHLAA
          LPLGHL--
          LMLGHL--
          -LLGHLM-
          --LGHLVG
          --LGHLTV
          --LGHLTG
          -LLGHLQ-
          --LGHLRL
          --LGHLIA
          --LGHLMV
          --LGHLMA
          LQLGHL--
          --LGHLKG
          --LGHLAW
          --LGHLVF
          --LGHLTA
          --LGHLRW
          --LGHLKW
          --LGHLHS
          --LGHLEG
          --LGHLYV
          --LGHLWG
          --LGHLVR
          --LGHLMR
          --LGHLMG
          --LGHLIQ
          -LLGHLE-
          --LGHLMM
          --LGHLIG
          --LGHLHG
          --LGHLAG
          LELGHL--
          -LLGHLW-
          -LLGHLN-
          --LGHLYT
          --LGHLTY
          --LGHLRH
          --LGHLRE
          --LGHLES
          --LGHLVM
          --LGHLSM
          --LGHLIH
          --LGHLIF
          --LGHLHT
          --LGHLFV
          --LGHLYY
          --LGHLWT
          --LGHLVK
          --LGHLTF
          --LGHLKV
          --LGHLIT
          --LGHLIK
          -LLGHLP-
          --LGHLYH
          --LGHLVY
          --LGHLVW
          --LGHLQG
          --LGHLMQ
          --LGHLMI
          --LGHLMH
          --LGHLFW
          --LGHLEA
          --LGHLYM
          --LGHLYK
          --LGHLYF
          --LGHLSN
          --LGHLKF
          --LGHLIR
          --LGHLIM
          --LGHLWI
          --LGHLQT
          --LGHLMF
          --LGHLIV
          LCLGHL--
          --LGHLYI
          --LGHLWV
          --LGHLWM
          --LGHLWH
          --LGHLTQ
          --LGHLSI
          --LGHLSF
          --LGHLMN
          --LGHLLI
          --LGHLLH
          --LGHLIY
          --LGHLIE
          --LGHLID
          --LGHLHV
          --LGHLHQ
          --LGHLFM
          --LGHLAY
          --LGHLWF
          --LGHLVQ
          --LGHLTK
          --LGHLTH
          --LGHLSK
          --LGHLQV
          --LGHLQM
          --LGHLQH
          --LGHLQA
          --LGHLMT
          --LGHLMD
          --LGHLLM
          --LGHLKY
          --LGHLKN
          --LGHLIW
          --LGHLFF
          --LGHLAV
          --LGHLWY
          --LGHLWK
          --LGHLVI
          --LGHLQY
          --LGHLQN
          --LGHLQK
          --LGHLNY
          --LGHLKH
          --LGHLHY
          --LGHLHM
          --LGHLFN
          --LGHLWW
          --LGHLWN
          --LGHLWD
          --LGHLTW
          --LGHLRC
          --LGHLQW
          --LGHLPN
          --LGHLNM
          --LGHLMY
          --LGHLMK
          --LGHLAQ
          --LGHLAC
          MLLGHL--
          -MLGHLS-
          MALGHL--
          MSLGHL--
          -MLGHLL-
          MGLGHL--
          -MLGHLY-
          -MLGHLK-
          MFLGHL--
          -MLGHLH-
          -MLGHLM-
          -MLGHLI-
          MELGHL--
          -MLGHLQ-
          MYLGHL--
          -MLGHLA-
          MNLGHL--
          MMLGHL--
          -MLGHLW-
          -MLGHLV-
          MDLGHL--
          -MLGHLF-
          MHLGHL--
          MWLGHL--
          -MLGHLN-
          -MLGHLG-
          -MLGHLE-
          MCLGHL--
          NRLGHL--
          -NLGHLR-
          -NLGHLT-
          -NLGHLI-
          NKLGHL--
          -NLGHLS-
          -NLGHLH-
          NTLGHL--
          NSLGHL--
          -NLGHLQ-
          NQLGHL--
          NHLGHL--
          NELGHL--
          NPLGHL--
          -NLGHLY-
          -NLGHLV-
          NMLGHL--
          -NLGHLK-
          NGLGHL--
          -NLGHLW-
          -NLGHLF-
          NFLGHL--
          -NLGHLM-
          NNLGHL--
          -NLGHLL-
          NILGHL--
          -NLGHLA-
          NCLGHL--
          -PLGHLR-
          PVLGHL--
          PLLGHL--
          PNLGHL--
          PGLGHL--
          -PLGHLT-
          -PLGHLK-
          -PLGHLS-
          PTLGHL--
          -PLGHLI-
          -PLGHLF-
          -PLGHLG-
          PKLGHL--
          PALGHL--
          -PLGHLM-
          PELGHL--
          PQLGHL--
          PMLGHL--
          PFLGHL--
          -PLGHLA-
          PHLGHL--
          -PLGHLY-
          -PLGHLH-
          PDLGHL--
          -PLGHLL-
          PWLGHL--
          PCLGHL--
          -PLGHLW-
          -PLGHLN-
          -PLGHLQ-
          QRLGHL--
          QVLGHL--
          QFLGHL--
          QTLGHL--
          -QLGHLL-
          -QLGHLR-
          QALGHL--
          QPLGHL--
          QGLGHL--
          -QLGHLF-
          QSLGHL--
          QKLGHL--
          QWLGHL--
          QYLGHL--
          -QLGHLY-
          QNLGHL--
          -QLGHLQ-
          QLLGHL--
          -QLGHLK-
          QILGHL--
          QMLGHL--
          -QLGHLI-
          QDLGHL--
          -QLGHLA-
          -QLGHLV-
          -QLGHLT-
          -QLGHLM-
          QELGHL--
          -QLGHLH-
          QHLGHL--
          -QLGHLW-
          -QLGHLS-
          -QLGHLN-
          QCLGHL--
          -RLGHLR-
          -RLGHLV-
          -RLGHLT-
          RDLGHL--
          -RLGHLY-
          RGLGHL--
          -RLGHLM-
          RWLGHL--
          -RLGHLK-
          -RLGHLQ-
          RELGHL--
          -RLGHLF-
          -RLGHLW-
          RCLGHL--
          SSLGHL--
          SLLGHL--
          SRLGHL--
          SPLGHL--
          -SLGHLY-
          -SLGHLR-
          SVLGHL--
          SNLGHL--
          SYLGHL--
          -SLGHLS-
          SILGHL--
          SKLGHL--
          SDLGHL--
          -SLGHLV-
          SELGHL--
          -SLGHLI-
          -SLGHLA-
          SHLGHL--
          -SLGHLM-
          -SLGHLH-
          -SLGHLK-
          SQLGHL--
          -SLGHLF-
          SCLGHL--
          TKLGHL--
          TTLGHL--
          TLLGHL--
          TSLGHL--
          TALGHL--
          TVLGHL--
          -TLGHLT-
          TQLGHL--
          -TLGHLV-
          TWLGHL--
          TYLGHL--
          TNLGHL--
          THLGHL--
          TPLGHL--
          TMLGHL--
          -TLGHLW-
          -TLGHLM-
          -TLGHLL-
          -TLGHLA-
          -TLGHLY-
          -TLGHLQ-
          TELGHL--
          TDLGHL--
          TFLGHL--
          TCLGHL--
          VRLGHL--
          -VLGHLR-
          VSLGHL--
          VGLGHL--
          VQLGHL--
          -VLGHLS-
          -VLGHLA-
          -VLGHLY-
          VNLGHL--
          VHLGHL--
          -VLGHLT-
          VELGHL--
          -VLGHLI-
          VWLGHL--
          VPLGHL--
          -VLGHLH-
          VDLGHL--
          -VLGHLN-
          VILGHL--
          VALGHL--
          -VLGHLW-
          -VLGHLQ-
          -VLGHLF-
          -VLGHLM-
          -VLGHLG-
          VCLGHL--
          -WLGHLR-
          WYLGHL--
          -WLGHLK-
          WQLGHL--
          WLLGHL--
          -WLGHLT-
          WTLGHL--
          WALGHL--
          WKLGHL--
          WVLGHL--
          WMLGHL--
          -WLGHLY-
          WELGHL--
          -WLGHLF-
          WILGHL--
          WHLGHL--
          -WLGHLQ-
          -WLGHLL-
          -WLGHLN-
          -WLGHLV-
          -WLGHLG-
          -WLGHLE-
          WPLGHL--
          -WLGHLW-
          WWLGHL--
          -WLGHLH-
          -WLGHLM-
          -WLGHLA-
          WDLGHL--
          WCLGHL--
          YSLGHL--
          -YLGHLL-
          YKLGHL--
          YDLGHL--
          YNLGHL--
          -YLGHLT-
          YPLGHL--
          YFLGHL--
          -YLGHLK-
          -YLGHLY-
          YTLGHL--
          YHLGHL--
          -YLGHLH-
          YVLGHL--
          YYLGHL--
          YMLGHL--
          -YLGHLQ-
          -YLGHLS-
          -YLGHLG-
          YELGHL--
          -YLGHLI-
          -YLGHLN-
          YWLGHL--
          -YLGHLE-
          -YLGHLW-
          YILGHL--
          -YLGHLF-
          -YLGHLM-
          YCLGHL--
MGNL       101       770     31.00
          -AMGNLE-
          -DMGNLS-
          -DMGNLK-
          -EMGNLS-
          -GMGNLG-
          -HMGNLG-
          -KMGNLS-
          --MGNLGV
          --MGNLVD
          --MGNLNL
          --MGNLLW
          --MGNLLE
          --MGNLLD
          --MGNLAT
          -NMGNLG-
          -PMGNLH-
          -SMGNLG-
          YMMGNL--
          -AMGNLL-
          -AMGNLR-
          AVMGNL--
          ALMGNL--
          AKMGNL--
          ANMGNL--
          -AMGNLV-
          AIMGNL--
          AFMGNL--
          -AMGNLT-
          ASMGNL--
          -AMGNLK-
          -AMGNLF-
          AGMGNL--
          -AMGNLS-
          -AMGNLQ-
          AHMGNL--
          AAMGNL--
          -AMGNLY-
          AYMGNL--
          ATMGNL--
          AQMGNL--
          AMMGNL--
          AEMGNL--
          AWMGNL--
          -AMGNLW-
          -AMGNLI-
          -AMGNLA-
          -AMGNLN-
          -AMGNLM-
          APMGNL--
          -AMGNLH-
          ADMGNL--
          ACMGNL--
          CAMGNL--
          -CMGNLL-
          CCMGNL--
          CTMGNL--
          CLMGNL--
          CNMGNL--
          CSMGNL--
          CQMGNL--
          -CMGNLR-
          -CMGNLI-
          CHMGNL--
          CVMGNL--
          CRMGNL--
          CPMGNL--
          -CMGNLV-
          -CMGNLS-
          -CMGNLQ-
          -CMGNLA-
          CKMGNL--
          -DMGNLI-
          DVMGNL--
          DRMGNL--
          DSMGNL--
          -DMGNLY-
          -DMGNLR-
          DLMGNL--
          DMMGNL--
          -DMGNLL-
          DKMGNL--
          -DMGNLW-
          DIMGNL--
          DFMGNL--
          DWMGNL--
          DQMGNL--
          DHMGNL--
          DGMGNL--
          DAMGNL--
          DTMGNL--
          -DMGNLF-
          DDMGNL--
          DPMGNL--
          DNMGNL--
          -DMGNLH-
          ESMGNL--
          EKMGNL--
          EVMGNL--
          -EMGNLL-
          EFMGNL--
          EAMGNL--
          ENMGNL--
          EDMGNL--
          EYMGNL--
          -EMGNLK-
          ELMGNL--
          EIMGNL--
          ETMGNL--
          -EMGNLY-
          -EMGNLW-
          -EMGNLT-
          -EMGNLM-
          -EMGNLH-
          -EMGNLF-
          EHMGNL--
          EEMGNL--
          EWMGNL--
          -EMGNLV-
          -EMGNLI-
          -EMGNLA-
          ECMGNL--
          -FMGNLQ-
          FRMGNL--
          -FMGNLG-
          FKMGNL--
          FSMGNL--
          FMMGNL--
          -FMGNLS-
          -FMGNLK-
          -FMGNLL-
          FGMGNL--
          FPMGNL--
          -FMGNLE-
          FLMGNL--
          -FMGNLV-
          FYMGNL--
          FAMGNL--
          FQMGNL--
          -FMGNLY-
          -FMGNLA-
          FWMGNL--
          FNMGNL--
          -FMGNLT-
          -FMGNLN-
          -FMGNLM-
          -FMGNLI-
          -FMGNLF-
          FHMGNL--
          FEMGNL--
          -FMGNLH-
          FFMGNL--
          FCMGNL--
          -GMGNLL-
          GVMGNL--
          GLMGNL--
          GFMGNL--
          -GMGNLK-
          -GMGNLR-
          -GMGNLV-
          -GMGNLT-
          GSMGNL--
          GNMGNL--
          -GMGNLW-
          -GMGNLM-
          GAMGNL--
          GTMGNL--
          GPMGNL--
          GGMGNL--
          GKMGNL--
          GWMGNL--
          GHMGNL--
          -GMGNLA-
          GDMGNL--
          GMMGNL--
          GQMGNL--
          -GMGNLF-
          GIMGNL--
          -GMGNLE-
          -GMGNLH-
          GEMGNL--
          HRMGNL--
          -HMGNLK-
          -HMGNLR-
          HLMGNL--
          -HMGNLL-
          HMMGNL--
          -HMGNLV-
          HQMGNL--
          HTMGNL--
          HSMGNL--
          HYMGNL--
          HVMGNL--
          -HMGNLS-
          -HMGNLH-
          HFMGNL--
          -HMGNLY-
          HKMGNL--
          HAMGNL--
          -HMGNLT-
          -HMGNLA-
          HDMGNL--
          HWMGNL--
          HPMGNL--
          -HMGNLN-
          -HMGNLI-
          -HMGNLE-
          HIMGNL--
          -HMGNLW-
          -HMGNLM-
          HNMGNL--
          HHMGNL--
          HEMGNL--
          HCMGNL--
          IRMGNL--
          -IMGNLY-
          -IMGNLS-
          -IMGNLH-
          IAMGNL--
          IPMGNL--
          -IMGNLV-
          -IMGNLR-
          -IMGNLK-
          IHMGNL--
          -IMGNLN-
          ITMGNL--
          ILMGNL--
          IGMGNL--
          IEMGNL--
          ISMGNL--
          -IMGNLQ-
          IKMGNL--
          IYMGNL--
          IQMGNL--
          -IMGNLT-
          -IMGNLF-
          -IMGNLW-
          IIMGNL--
          IFMGNL--
          ICMGNL--
          IWMGNL--
          -IMGNLI-
          -IMGNLG-
          INMGNL--
          -IMGNLM-
          -IMGNLE-
          IDMGNL--
          -KMGNLL-
          KHMGNL--
          -KMGNLR-
          -KMGNLV-
          KAMGNL--
          KVMGNL--
          -KMGNLT-
          -KMGNLI-
          KYMGNL--
          -KMGNLY-
          KGMGNL--
          -KMGNLA-
          KWMGNL--
          -KMGNLM-
          KFMGNL--
          KMMGNL--
          KQMGNL--
          KNMGNL--
          -KMGNLW-
          -KMGNLQ-
          KPMGNL--
          KEMGNL--
          -KMGNLE-
          LRMGNL--
          -LMGNLN-
          -LMGNLL-
          LLMGNL--
          LKMGNL--
          LAMGNL--
          -LMGNLT-
          LPMGNL--
          LSMGNL--
          LNMGNL--
          LVMGNL--
          -LMGNLG-
          LTMGNL--
          -LMGNLW-
          LFMGNL--
          LYMGNL--
          -LMGNLA-
          LHMGNL--
          LGMGNL--
          -LMGNLQ-
          LEMGNL--
          LDMGNL--
          -LMGNLY-
          LMMGNL--
          -LMGNLI-
          LWMGNL--
          LQMGNL--
          -LMGNLE-
          -LMGNLF-
          LCMGNL--
          --MGNLLS
          --MGNLRS
          --MGNLSS
          --MGNLTA
          --MGNLSG
          --MGNLRK
          --MGNLRA
          --MGNLKT
          --MGNLVR
          --MGNLVS
          --MGNLST
          --MGNLRN
          -MMGNLS-
          --MGNLRG
          --MGNLKS
          -MMGNLA-
          --MGNLYG
          --MGNLVT
          MGMGNL--
          --MGNLLT
          -MMGNLY-
          --MGNLWT
          --MGNLRH
          --MGNLFA
          MSMGNL--
          --MGNLRT
          -MMGNLF-
          MHMGNL--
          --MGNLWG
          -MMGNLM-
          --MGNLTF
          --MGNLMS
          --MGNLMR
          --MGNLHG
          --MGNLAS
          --MGNLYV
          --MGNLRQ
          MLMGNL--
          --MGNLVV
          --MGNLLH
          -MMGNLL-
          --MGNLTT
          --MGNLSV
          --MGNLRY
          --MGNLMY
          --MGNLKN
          --MGNLKG
          --MGNLIS
          MNMGNL--
          -MMGNLT-
          -MMGNLK-
          --MGNLYA
          --MGNLRW
          --MGNLNS
          --MGNLLN
          --MGNLLK
          --MGNLIF
          --MGNLFK
          MYMGNL--
          MPMGNL--
          -MMGNLR-
          --MGNLTG
          --MGNLSY
          --MGNLML
          --MGNLLV
          --MGNLLM
          --MGNLKF
          MWMGNL--
          MTMGNL--
          MMMGNL--
          --MGNLTY
          --MGNLTM
          --MGNLLG
          --MGNLKY
          --MGNLAG
          -MMGNLQ-
          MIMGNL--
          --MGNLYH
          --MGNLVK
          --MGNLVG
          --MGNLVA
          --MGNLTR
          --MGNLRD
          --MGNLKA
          --MGNLIV
          --MGNLIM
          --MGNLFG
          --MGNLES
          MAMGNL--
          -MMGNLN-
          MKMGNL--
          --MGNLYN
          --MGNLYM
          --MGNLWF
          --MGNLTS
          --MGNLQS
          --MGNLMQ
          --MGNLMG
          --MGNLKM
          --MGNLIW
          --MGNLIK
          --MGNLHF
          -MMGNLG-
          --MGNLYY
          --MGNLWS
          --MGNLTW
          --MGNLTN
          --MGNLMV
          --MGNLMA
          --MGNLLR
          --MGNLLQ
          --MGNLIT
          --MGNLIR
          --MGNLIA
          --MGNLHV
          --MGNLHS
          --MGNLFT
          -MMGNLE-
          --MGNLYR
          --MGNLWQ
          --MGNLWA
          --MGNLVL
          --MGNLVH
          --MGNLTV
          --MGNLSN
          --MGNLRE
          --MGNLQV
          --MGNLQG
          --MGNLMI
          --MGNLLA
          --MGNLKR
          --MGNLIQ
          --MGNLII
          --MGNLHN
          --MGNLFI
          --MGNLAA
          --MGNLYW
          --MGNLYQ
          --MGNLYL
          --MGNLYK
          --MGNLWV
          --MGNLWN
          --MGNLWM
          --MGNLVW
          --MGNLTK
          --MGNLSK
          --MGNLSI
          --MGNLRM
          --MGNLMW
          --MGNLMD
          --MGNLKQ
          --MGNLGS
          --MGNLGA
          --MGNLFN
          --MGNLEV
          --MGNLEA
          --MGNLAW
          --MGNLAV
          -MMGNLI-
          --MGNLYI
          --MGNLWW
          --MGNLWK
          --MGNLWI
          --MGNLVI
          --MGNLTQ
          --MGNLTH
          --MGNLQI
          --MGNLQF
          --MGNLQA
          --MGNLNV
          --MGNLNG
          --MGNLMN
          --MGNLMK
          --MGNLLI
          --MGNLKW
          --MGNLKV
          --MGNLIH
          --MGNLID
          --MGNLHY
          --MGNLAP
          MDMGNL--
          -MMGNLP-
          --MGNLVQ
          --MGNLTD
          --MGNLSQ
          --MGNLQW
          --MGNLQT
          --MGNLQR
          --MGNLQQ
          --MGNLQM
          --MGNLQH
          --MGNLNY
          --MGNLNA
          --MGNLMM
          --MGNLKH
          --MGNLIY
          --MGNLHW
          --MGNLHM
          --MGNLHA
          --MGNLFW
          --MGNLFQ
          --MGNLFM
          --MGNLFH
          --MGNLDS
          --MGNLAN
          MEMGNL--
          MCMGNL--
          -NMGNLR-
          NWMGNL--
          NLMGNL--
          -NMGNLV-
          NVMGNL--
          -NMGNLT-
          NHMGNL--
          NFMGNL--
          NAMGNL--
          NGMGNL--
          -NMGNLS-
          NNMGNL--
          -NMGNLY-
          -NMGNLL-
          NTMGNL--
          NMMGNL--
          -NMGNLI-
          -NMGNLF-
          NKMGNL--
          NSMGNL--
          -NMGNLA-
          NCMGNL--
          NEMGNL--
          NYMGNL--
          -NMGNLW-
          NDMGNL--
          -NMGNLQ-
          -NMGNLN-
          -NMGNLM-
          -PMGNLR-
          PRMGNL--
          -PMGNLV-
          -PMGNLS-
          PSMGNL--
          -PMGNLW-
          PCMGNL--
          -PMGNLY-
          PGMGNL--
          -PMGNLL-
          PLMGNL--
          PKMGNL--
          PEMGNL--
          -PMGNLT-
          -PMGNLG-
          PDMGNL--
          -PMGNLF-
          PAMGNL--
          -PMGNLK-
          PYMGNL--
          PTMGNL--
          -PMGNLM-
          PFMGNL--
          PWMGNL--
          PNMGNL--
          -PMGNLI-
          -PMGNLA-
          PQMGNL--
          -PMGNLE-
          PIMGNL--
          -QMGNLK-
          QLMGNL--
          QRMGNL--
          -QMGNLL-
          QYMGNL--
          -QMGNLV-
          -QMGNLF-
          QTMGNL--
          QVMGNL--
          QFMGNL--
          QPMGNL--
          QKMGNL--
          QIMGNL--
          QEMGNL--
          QNMGNL--
          QMMGNL--
          -QMGNLE-
          QHMGNL--
          QDMGNL--
          QSMGNL--
          -QMGNLT-
          -QMGNLI-
          -QMGNLH-
          -QMGNLA-
          -QMGNLQ-
          QGMGNL--
          QWMGNL--
          QQMGNL--
          -QMGNLY-
          -QMGNLM-
          QAMGNL--
          -RMGNLS-
          RSMGNL--
          RLMGNL--
          RIMGNL--
          -RMGNLV-
          -RMGNLT-
          -RMGNLK-
          RWMGNL--
          -RMGNLI-
          -RMGNLF-
          RNMGNL--
          RYMGNL--
          -RMGNLY-
          -RMGNLW-
          RTMGNL--
          RMMGNL--
          RGMGNL--
          -RMGNLM-
          RFMGNL--
          RPMGNL--
          -RMGNLQ-
          RHMGNL--
          REMGNL--
          -RMGNLN-
          -RMGNLE-
          RCMGNL--
          -RMGNLD-
          SRMGNL--
          -SMGNLR-
          -SMGNLS-
          SFMGNL--
          -SMGNLT-
          SVMGNL--
          SSMGNL--
          -SMGNLV-
          -SMGNLI-
          SMMGNL--
          -SMGNLF-
          SYMGNL--
          -SMGNLA-
          SPMGNL--
          SAMGNL--
          -SMGNLQ-
          SIMGNL--
          -SMGNLW-
          SKMGNL--
          SWMGNL--
          -SMGNLY-
          SNMGNL--
          -SMGNLH-
          SDMGNL--
          -SMGNLM-
          SHMGNL--
          SEMGNL--
          SCMGNL--
          -SMGNLE-
          TSMGNL--
          TLMGNL--
          -TMGNLT-
          -TMGNLY-
          -TMGNLV-
          TVMGNL--
          -TMGNLS-
          -TMGNLL-
          TNMGNL--
          -TMGNLQ-
          TYMGNL--
          TWMGNL--
          TTMGNL--
          TFMGNL--
          TPMGNL--
          TKMGNL--
          -TMGNLW-
          TIMGNL--
          THMGNL--
          TDMGNL--
          -TMGNLM-
          -TMGNLH-
          -TMGNLF-
          TGMGNL--
          TQMGNL--
          -TMGNLA-
          -TMGNLK-
          TCMGNL--
          -TMGNLE-
          -VMGNLL-
          VKMGNL--
          VLMGNL--
          -VMGNLT-
          -VMGNLV-
          VSMGNL--
          VAMGNL--
          VEMGNL--
          VVMGNL--
          VNMGNL--
          -VMGNLM-
          VGMGNL--
          VMMGNL--
          VFMGNL--
          VYMGNL--
          -VMGNLH-
          VTMGNL--
          -VMGNLY-
          -VMGNLK-
          -VMGNLI-
          -VMGNLF-
          VQMGNL--
          VPMGNL--
          -VMGNLN-
          -VMGNLE-
          VHMGNL--
          VDMGNL--
          -VMGNLG-
          -WMGNLR-
          WNMGNL--
          WIMGNL--
          WYMGNL--
          -WMGNLI-
          -WMGNLA-
          -WMGNLS-
          -WMGNLK-
          WAMGNL--
          WVMGNL--
          WDMGNL--
          -WMGNLV-
          WMMGNL--
          -WMGNLN-
          -WMGNLL-
          -WMGNLH-
          -WMGNLF-
          WGMGNL--
          WTMGNL--
          WQMGNL--
          WPMGNL--
          -WMGNLT-
          -WMGNLQ-
          WWMGNL--
          -WMGNLE-
          WFMGNL--
          WEMGNL--
          -WMGNLG-
          WHMGNL--
          WCMGNL--
          YLMGNL--
          YAMGNL--
          YNMGNL--
          YVMGNL--
          YSMGNL--
          -YMGNLR-
          -YMGNLS-
          YKMGNL--
          -YMGNLA-
          -YMGNLT-
          -YMGNLL-
          YTMGNL--
          -YMGNLI-
          -YMGNLH-
          -YMGNLW-
          -YMGNLQ-
          YIMGNL--
          YEMGNL--
          YQMGNL--
          -YMGNLK-
          YWMGNL--
          -YMGNLN-
          -YMGNLG-
          YYMGNL--
          -YMGNLV-
          -YMGNLE-
          YFMGNL--
          -YMGNLF-
          YPMGNL--
          -YMGNLM-
          YHMGNL--
HANL        95       771     30.86
          --HANLSR
          --HANLQY
          --HANLPS
          -NHANLG-
          -AHANLT-
          -AHANLR-
          ASHANL--
          ALHANL--
          -AHANLV-
          ANHANL--
          AMHANL--
          -AHANLK-
          -AHANLA-
          -AHANLL-
          AGHANL--
          AIHANL--
          AHHANL--
          -AHANLI-
          -AHANLF-
          AFHANL--
          AVHANL--
          -AHANLW-
          -AHANLQ-
          AWHANL--
          ATHANL--
          AQHANL--
          -AHANLS-
          -AHANLN-
          -AHANLM-
          APHANL--
          CRHANL--
          CIHANL--
          -CHANLT-
          -CHANLM-
          CGHANL--
          CYHANL--
          CHHANL--
          -CHANLY-
          -CHANLF-
          CCHANL--
          CWHANL--
          CTHANL--
          CSHANL--
          CQHANL--
          CLHANL--
          -CHANLW-
          -CHANLV-
          -CHANLR-
          -CHANLL-
          -CHANLI-
          -CHANLH-
          CFHANL--
          -DHANLR-
          DRHANL--
          DLHANL--
          DIHANL--
          DWHANL--
          DTHANL--
          -DHANLS-
          DYHANL--
          DHHANL--
          -DHANLM-
          -DHANLI-
          DDHANL--
          DAHANL--
          DVHANL--
          -DHANLV-
          -DHANLL-
          -DHANLK-
          -DHANLF-
          DGHANL--
          DEHANL--
          DSHANL--
          DPHANL--
          DNHANL--
          DKHANL--
          -DHANLY-
          -DHANLQ-
          -DHANLN-
          -DHANLA-
          DFHANL--
          ERHANL--
          EVHANL--
          -EHANLR-
          ESHANL--
          EWHANL--
          ELHANL--
          ETHANL--
          EKHANL--
          -EHANLT-
          -EHANLH-
          -EHANLA-
          EYHANL--
          EQHANL--
          -EHANLL-
          EMHANL--
          -EHANLY-
          -EHANLV-
          -EHANLS-
          -EHANLI-
          EFHANL--
          EEHANL--
          EAHANL--
          -FHANLR-
          FAHANL--
          -FHANLS-
          FVHANL--
          -FHANLK-
          FSHANL--
          FKHANL--
          -FHANLH-
          FQHANL--
          FTHANL--
          FRHANL--
          FMHANL--
          FLHANL--
          -FHANLY-
          -FHANLM-
          -FHANLF-
          FGHANL--
          FPHANL--
          FWHANL--
          FNHANL--
          FHHANL--
          -FHANLN-
          -FHANLI-
          -FHANLT-
          -FHANLG-
          FEHANL--
          -FHANLW-
          -FHANLV-
          -FHANLL-
          FDHANL--
          GRHANL--
          -GHANLR-
          GGHANL--
          GFHANL--
          -GHANLL-
          GVHANL--
          GLHANL--
          GSHANL--
          -GHANLV-
          GTHANL--
          -GHANLY-
          -GHANLW-
          -GHANLK-
          GKHANL--
          GYHANL--
          -GHANLI-
          -GHANLF-
          GWHANL--
          GHHANL--
          -GHANLT-
          GAHANL--
          -GHANLH-
          GDHANL--
          GMHANL--
          GQHANL--
          GIHANL--
          -GHANLM-
          -GHANLA-
          GPHANL--
          GNHANL--
          -GHANLQ-
          GCHANL--
          --HANLRR
          --HANLRT
          --HANLRS
          --HANLLS
          HRHANL--
          --HANLKT
          --HANLSS
          --HANLLT
          -HHANLL-
          HGHANL--
          HFHANL--
          --HANLVG
          --HANLRA
          --HANLLV
          --HANLKG
          --HANLAL
          --HANLVR
          --HANLTS
          --HANLSV
          -HHANLR-
          --HANLYA
          --HANLVI
          --HANLTW
          --HANLRV
          --HANLRH
          --HANLQT
          --HANLQS
          --HANLLY
          --HANLIN
          --HANLFT
          --HANLYS
          --HANLVT
          --HANLMI
          --HANLMH
          --HANLLG
          HVHANL--
          HSHANL--
          --HANLYG
          --HANLWT
          --HANLVV
          --HANLTY
          --HANLTH
          --HANLTF
          --HANLSW
          --HANLLK
          --HANLHS
          HLHANL--
          -HHANLS-
          -HHANLA-
          --HANLYM
          --HANLRY
          --HANLRN
          --HANLRF
          --HANLMN
          --HANLMG
          --HANLIM
          --HANLGL
          --HANLFR
          --HANLFG
          -HHANLQ-
          --HANLLN
          --HANLLF
          --HANLKV
          --HANLKS
          --HANLIW
          --HANLIS
          HWHANL--
          -HHANLT-
          HDHANL--
          --HANLYT
          --HANLYF
          --HANLWS
          --HANLWM
          --HANLVN
          --HANLVM
          --HANLVL
          --HANLTV
          --HANLTT
          --HANLTK
          --HANLRG
          --HANLQG
          --HANLMW
          --HANLMT
          --HANLMR
          --HANLLA
          --HANLHG
          --HANLHA
          --HANLFH
          --HANLAY
          HHHANL--
          -HHANLY-
          --HANLYY
          --HANLYV
          --HANLYQ
          --HANLWR
          --HANLWA
          --HANLVY
          --HANLVA
          --HANLRW
          --HANLQV
          --HANLNA
          --HANLLH
          --HANLKA
          --HANLIV
          --HANLFF
          --HANLEV
          --HANLEG
          --HANLAT
          --HANLAS
          HYHANL--
          HQHANL--
          -HHANLK-
          -HHANLI-
          -HHANLG-
          --HANLVS
          --HANLVK
          --HANLTQ
          --HANLTN
          --HANLTG
          --HANLSY
          --HANLSL
          --HANLRQ
          --HANLQM
          --HANLNS
          --HANLLW
          --HANLKH
          --HANLIQ
          --HANLIL
          --HANLII
          --HANLHW
          --HANLHH
          --HANLAW
          --HANLAG
          --HANLYE
          --HANLVW
          --HANLVQ
          --HANLTR
          --HANLTL
          --HANLTI
          --HANLTA
          --HANLSM
          --HANLSI
          --HANLQL
          --HANLQI
          --HANLQA
          --HANLPL
          --HANLLR
          --HANLLI
          --HANLKQ
          --HANLKM
          --HANLIT
          --HANLIK
          --HANLHM
          --HANLGW
          --HANLGS
          --HANLGM
          --HANLGA
          --HANLFV
          --HANLFA
          --HANLES
          --HANLEA
          --HANLAN
          HTHANL--
          HNHANL--
          HMHANL--
          HKHANL--
          -HHANLW-
          -HHANLM-
          -HHANLH-
          -HHANLF-
          HCHANL--
          --HANLYK
          --HANLYI
          --HANLYH
          --HANLYD
          --HANLWY
          --HANLWQ
          --HANLWN
          --HANLWL
          --HANLWK
          --HANLWH
          --HANLWG
          --HANLVH
          --HANLVD
          --HANLSN
          --HANLSH
          --HANLSG
          --HANLRE
          --HANLRD
          --HANLQW
          --HANLNI
          --HANLNG
          --HANLMV
          --HANLMS
          --HANLML
          --HANLMK
          --HANLMD
          --HANLLM
          --HANLKN
          --HANLKI
          --HANLKF
          --HANLKD
          --HANLIY
          --HANLIH
          --HANLIE
          --HANLHT
          --HANLHN
          --HANLGT
          --HANLFY
          --HANLFS
          --HANLEN
          --HANLEM
          --HANLAV
          IRHANL--
          -IHANLG-
          -IHANLT-
          -IHANLN-
          -IHANLL-
          ITHANL--
          -IHANLS-
          -IHANLK-
          -IHANLH-
          -IHANLR-
          IDHANL--
          ILHANL--
          IMHANL--
          -IHANLY-
          -IHANLV-
          -IHANLM-
          IYHANL--
          ISHANL--
          IKHANL--
          -IHANLW-
          IGHANL--
          IAHANL--
          IVHANL--
          IPHANL--
          -IHANLQ-
          -IHANLA-
          IFHANL--
          IEHANL--
          IWHANL--
          INHANL--
          IIHANL--
          -IHANLI-
          KYHANL--
          KLHANL--
          -KHANLT-
          -KHANLL-
          -KHANLA-
          KFHANL--
          KTHANL--
          KPHANL--
          -KHANLW-
          KAHANL--
          KHHANL--
          KVHANL--
          -KHANLY-
          -KHANLI-
          KDHANL--
          KMHANL--
          KKHANL--
          KIHANL--
          -KHANLV-
          KGHANL--
          KQHANL--
          KNHANL--
          -KHANLF-
          LRHANL--
          LTHANL--
          -LHANLS-
          -LHANLN-
          LYHANL--
          LLHANL--
          LMHANL--
          -LHANLL-
          -LHANLF-
          LWHANL--
          LSHANL--
          -LHANLK-
          -LHANLH-
          -LHANLY-
          -LHANLR-
          LAHANL--
          LNHANL--
          LPHANL--
          -LHANLM-
          LKHANL--
          -LHANLW-
          -LHANLV-
          -LHANLE-
          LGHANL--
          LIHANL--
          -LHANLT-
          -LHANLP-
          LEHANL--
          -LHANLD-
          LDHANL--
          -LHANLQ-
          -LHANLC-
          MIHANL--
          -MHANLK-
          MFHANL--
          MSHANL--
          -MHANLL-
          MDHANL--
          MVHANL--
          MNHANL--
          -MHANLS-
          MYHANL--
          MLHANL--
          -MHANLR-
          MGHANL--
          MKHANL--
          -MHANLT-
          -MHANLQ-
          -MHANLM-
          -MHANLF-
          MAHANL--
          MMHANL--
          -MHANLV-
          -MHANLN-
          MEHANL--
          -MHANLI-
          MWHANL--
          MTHANL--
          MHHANL--
          -MHANLY-
          -MHANLW-
          -MHANLH-
          -MHANLA-
          MCHANL--
          NLHANL--
          NVHANL--
          -NHANLV-
          -NHANLL-
          NSHANL--
          NWHANL--
          NNHANL--
          -NHANLW-
          -NHANLQ-
          -NHANLM-
          -NHANLS-
          -NHANLK-
          NAHANL--
          NYHANL--
          NTHANL--
          NQHANL--
          NPHANL--
          -NHANLY-
          -NHANLN-
          -NHANLH-
          -NHANLA-
          NDHANL--
          NMHANL--
          NIHANL--
          NHHANL--
          -NHANLF-
          -NHANLE-
          NFHANL--
          NEHANL--
          -PHANLT-
          PGHANL--
          PRHANL--
          -PHANLL-
          PTHANL--
          PVHANL--
          PIHANL--
          -PHANLA-
          -PHANLK-
          PWHANL--
          -PHANLG-
          PAHANL--
          -PHANLS-
          PSHANL--
          -PHANLV-
          PYHANL--
          -PHANLR-
          PDHANL--
          PKHANL--
          PHHANL--
          -PHANLQ-
          -PHANLM-
          -PHANLI-
          -PHANLF-
          -PHANLE-
          PFHANL--
          PEHANL--
          QSHANL--
          QHHANL--
          QIHANL--
          -QHANLL-
          -QHANLY-
          -QHANLK-
          -QHANLF-
          QWHANL--
          -QHANLR-
          -QHANLH-
          QAHANL--
          QPHANL--
          QNHANL--
          -QHANLS-
          -QHANLI-
          -QHANLA-
          -QHANLV-
          QYHANL--
          QVHANL--
          QTHANL--
          QRHANL--
          QQHANL--
          QLHANL--
          QKHANL--
          QMHANL--
          -QHANLN-
          QGHANL--
          QFHANL--
          -QHANLT-
          -QHANLQ-
          -QHANLG-
          QDHANL--
          RSHANL--
          -RHANLT-
          -RHANLQ-
          RTHANL--
          -RHANLM-
          -RHANLL-
          -RHANLF-
          RFHANL--
          RAHANL--
          RIHANL--
          -RHANLW-
          REHANL--
          RGHANL--
          RWHANL--
          RVHANL--
          -RHANLS-
          RQHANL--
          RHHANL--
          -RHANLH-
          RNHANL--
          RKHANL--
          -RHANLV-
          RPHANL--
          -RHANLE-
          RYHANL--
          -RHANLN-
          RCHANL--
          SVHANL--
          SSHANL--
          -SHANLR-
          -SHANLL-
          SRHANL--
          SMHANL--
          -SHANLT-
          -SHANLA-
          SNHANL--
          SIHANL--
          -SHANLS-
          STHANL--
          SPHANL--
          SGHANL--
          -SHANLW-
          -SHANLV-
          SLHANL--
          -SHANLI-
          SHHANL--
          -SHANLQ-
          -SHANLM-
          -SHANLK-
          SFHANL--
          -SHANLH-
          SEHANL--
          SDHANL--
          -SHANLY-
          -SHANLE-
          SAHANL--
          SWHANL--
          -SHANLF-
          SYHANL--
          -SHANLN-
          -THANLV-
          TRHANL--
          -THANLS-
          -THANLQ-
          -THANLL-
          -THANLR-
          TSHANL--
          TLHANL--
          TIHANL--
          -THANLY-
          TAHANL--
          TQHANL--
          TKHANL--
          THHANL--
          -THANLK-
          TYHANL--
          -THANLH-
          -THANLA-
          TDHANL--
          TFHANL--
          TTHANL--
          TPHANL--
          -THANLF-
          -THANLW-
          -THANLM-
          -THANLI-
          TWHANL--
          TVHANL--
          -THANLN-
          -THANLG-
          -THANLE-
          TEHANL--
          TGHANL--
          TCHANL--
          VVHANL--
          VLHANL--
          -VHANLA-
          -VHANLT-
          VSHANL--
          -VHANLI-
          VIHANL--
          -VHANLS-
          VTHANL--
          VRHANL--
          VYHANL--
          VGHANL--
          -VHANLL-
          VWHANL--
          VAHANL--
          VPHANL--
          VNHANL--
          VHHANL--
          -VHANLM-
          VMHANL--
          VKHANL--
          -VHANLN-
          -VHANLG-
          -VHANLF-
          -VHANLV-
          -VHANLH-
          -VHANLY-
          -VHANLW-
          VFHANL--
          VCHANL--
          -WHANLF-
          -WHANLY-
          WFHANL--
          -WHANLR-
          WVHANL--
          WRHANL--
          -WHANLT-
          -WHANLK-
          WSHANL--
          -WHANLL-
          -WHANLG-
          -WHANLA-
          WTHANL--
          WQHANL--
          -WHANLI-
          WYHANL--
          WPHANL--
          -WHANLQ-
          -WHANLE-
          WIHANL--
          -WHANLN-
          WAHANL--
          WLHANL--
          WKHANL--
          WMHANL--
          -WHANLV-
          WGHANL--
          WHHANL--
          WEHANL--
          WCHANL--
          YSHANL--
          -YHANLL-
          YGHANL--
          -YHANLR-
          YYHANL--
          YLHANL--
          YWHANL--
          YVHANL--
          -YHANLI-
          YAHANL--
          -YHANLA-
          YQHANL--
          -YHANLV-
          -YHANLS-
          -YHANLQ-
          YFHANL--
          -YHANLW-
          -YHANLK-
          -YHANLG-
          YEHANL--
          YRHANL--
          YNHANL--
          YMHANL--
          YPHANL--
          -YHANLM-
          -YHANLE-
          YTHANL--
          YKHANL--
          -YHANLY-
          -YHANLF-
          YDHANL--
          YCHANL--
LAAM       419       627     30.68
          -DLAAMN-
          -GLAAMG-
          --LAAMTP
          --LAAMSP
          --LAAMSD
          --LAAMNQ
          --LAAMGT
          --LAAMGS
          -RLAAMG-
          -YLAAMP-
          AVLAAM--
          -ALAAML-
          ASLAAM--
          ALLAAM--
          ATLAAM--
          -ALAAMQ-
          AQLAAM--
          -ALAAMR-
          -ALAAMN-
          -ALAAMA-
          APLAAM--
          AALAAM--
          AYLAAM--
          ARLAAM--
          -ALAAMM-
          -ALAAMH-
          -ALAAMV-
          -ALAAMI-
          AHLAAM--
          AFLAAM--
          ANLAAM--
          AMLAAM--
          -ALAAMW-
          AKLAAM--
          AGLAAM--
          -ALAAMG-
          -ALAAMF-
          AELAAM--
          ADLAAM--
          ACLAAM--
          CLLAAM--
          -CLAAML-
          CVLAAM--
          CTLAAM--
          CQLAAM--
          -CLAAMY-
          -CLAAMT-
          -CLAAMS-
          -CLAAMR-
          -CLAAMQ-
          CWLAAM--
          CRLAAM--
          CHLAAM--
          CGLAAM--
          CFLAAM--
          CCLAAM--
          -DLAAMT-
          -DLAAMW-
          DSLAAM--
          DKLAAM--
          DLLAAM--
          DILAAM--
          -DLAAMF-
          DHLAAM--
          DGLAAM--
          DYLAAM--
          -DLAAMY-
          DPLAAM--
          DNLAAM--
          DMLAAM--
          -DLAAMK-
          -DLAAMV-
          -DLAAMI-
          -ELAAML-
          -ELAAMY-
          -ELAAMT-
          EGLAAM--
          ERLAAM--
          -ELAAMS-
          EALAAM--
          EMLAAM--
          -ELAAMR-
          EYLAAM--
          ELLAAM--
          -ELAAMH-
          -ELAAMK-
          -ELAAMI-
          ETLAAM--
          ESLAAM--
          EQLAAM--
          -ELAAMV-
          -ELAAMF-
          EFLAAM--
          FKLAAM--
          -FLAAMS-
          FQLAAM--
          -FLAAMQ-
          -FLAAML-
          FHLAAM--
          FPLAAM--
          -FLAAME-
          -FLAAMA-
          FDLAAM--
          FSLAAM--
          -FLAAMM-
          -FLAAMI-
          -FLAAMF-
          FGLAAM--
          -FLAAMK-
          GSLAAM--
          GRLAAM--
          GILAAM--
          -GLAAMV-
          GNLAAM--
          -GLAAMS-
          -GLAAMI-
          -GLAAMT-
          -GLAAMK-
          GVLAAM--
          -GLAAMQ-
          GGLAAM--
          GMLAAM--
          -GLAAMN-
          -GLAAML-
          GKLAAM--
          GHLAAM--
          GYLAAM--
          GTLAAM--
          -GLAAMW-
          -GLAAMM-
          -GLAAMH-
          -GLAAMY-
          -GLAAMA-
          GELAAM--
          GCLAAM--
          -HLAAMW-
          -HLAAML-
          HKLAAM--
          -HLAAMI-
          HWLAAM--
          HSLAAM--
          -HLAAMT-
          -HLAAMG-
          HMLAAM--
          -HLAAMH-
          -HLAAMV-
          -HLAAMR-
          -HLAAMF-
          -HLAAMA-
          HILAAM--
          HFLAAM--
          HELAAM--
          HALAAM--
          HVLAAM--
          -HLAAMM-
          HGLAAM--
          HDLAAM--
          HTLAAM--
          HRLAAM--
          -HLAAMY-
          HNLAAM--
          HLLAAM--
          -HLAAMK-
          -HLAAME-
          IRLAAM--
          -ILAAMA-
          -ILAAMT-
          IPLAAM--
          -ILAAME-
          -ILAAMK-
          -ILAAMG-
          IDLAAM--
          ITLAAM--
          -ILAAMN-
          -ILAAMH-
          -KLAAMS-
          -KLAAMH-
          KELAAM--
          KWLAAM--
          -KLAAMT-
          KLLAAM--
          -KLAAMI-
          KALAAM--
          KMLAAM--
          KVLAAM--
          -KLAAMQ-
          -KLAAMM-
          KCLAAM--
          KQLAAM--
          -KLAAMY-
          -KLAAMA-
          KGLAAM--
          -KLAAMN-
          -KLAAMF-
          KHLAAM--
          --LAAMRL
          --LAAMGL
          --LAAMRT
          --LAAMRG
          -LLAAMT-
          --LAAMST
          --LAAMSS
          --LAAMLS
          --LAAMLR
          LNLAAM--
          --LAAMAL
          --LAAMSL
          --LAAMVT
          --LAAMVR
          --LAAMTK
          --LAAMSA
          --LAAMWD
          --LAAMRS
          --LAAMPL
          --LAAMNS
          --LAAMKT
          --LAAMIG
          --LAAMKN
          -LLAAMN-
          --LAAMRV
          --LAAMQS
          --LAAMLL
          --LAAMFH
          --LAAMWR
          --LAAMVS
          --LAAMLV
          --LAAMKV
          --LAAMAT
          --LAAMYS
          --LAAMRQ
          --LAAMMN
          --LAAMHF
          --LAAMGI
          -LLAAMR-
          --LAAMYT
          --LAAMVF
          --LAAMSW
          --LAAMSR
          --LAAMSM
          --LAAMSF
          --LAAMNY
          --LAAMLN
          --LAAMLI
          --LAAMFK
          -LLAAMG-
          LHLAAM--
          LGLAAM--
          --LAAMVK
          --LAAMRY
          --LAAMRH
          --LAAMMK
          --LAAMLQ
          --LAAMKY
          --LAAMKG
          --LAAMIR
          --LAAMFR
          --LAAMFN
          --LAAMAW
          LKLAAM--
          --LAAMVY
          --LAAMVE
          --LAAMTG
          --LAAMNT
          --LAAMFA
          -LLAAMM-
          -LLAAMH-
          -LLAAMA-
          LDLAAM--
          --LAAMWM
          --LAAMVI
          --LAAMTM
          --LAAMTA
          --LAAMSI
          --LAAMRW
          --LAAMRN
          --LAAMQT
          --LAAMNF
          --LAAMMF
          --LAAMMA
          --LAAMKR
          --LAAMII
          --LAAMHT
          --LAAMHK
          --LAAMGF
          --LAAMFT
          LPLAAM--
          -LLAAMQ-
          --LAAMVV
          --LAAMVA
          --LAAMTT
          --LAAMTS
          --LAAMRM
          --LAAMNW
          --LAAMMW
          --LAAMLA
          --LAAMIQ
          --LAAMEG
          --LAAMYG
          --LAAMYE
          --LAAMYA
          --LAAMWE
          --LAAMVQ
          --LAAMVH
          --LAAMVG
          --LAAMTN
          --LAAMSV
          --LAAMQW
          --LAAMQV
          --LAAMKQ
          --LAAMKH
          --LAAMKF
          --LAAMIT
          --LAAMIK
          --LAAMHM
          --LAAMGW
          --LAAMAA
          --LAAMYN
          --LAAMWT
          --LAAMWN
          --LAAMWH
          --LAAMWA
          --LAAMTW
          --LAAMTQ
          --LAAMSN
          --LAAMRE
          --LAAMQM
          --LAAMPM
          --LAAMMQ
          --LAAMLE
          --LAAMKW
          --LAAMKA
          --LAAMIN
          --LAAMIA
          --LAAMHW
          --LAAMHQ
          --LAAMGY
          --LAAMAS
          -LLAAMK-
          -LLAAME-
          --LAAMYQ
          --LAAMYH
          --LAAMWQ
          --LAAMWK
          --LAAMWG
          --LAAMVM
          --LAAMVD
          --LAAMTH
          --LAAMSH
          --LAAMQR
          --LAAMQG
          --LAAMPI
          --LAAMNV
          --LAAMNM
          --LAAMNG
          --LAAMNA
          --LAAMMI
          --LAAMLH
          --LAAMLD
          --LAAMIH
          --LAAMHI
          --LAAMHH
          --LAAMHG
          --LAAMGV
          --LAAMAV
          --LAAMAM
          --LAAMAI
          LCLAAM--
          --LAAMYK
          --LAAMTY
          --LAAMTD
          --LAAMSQ
          --LAAMQK
          --LAAMQH
          --LAAMQF
          --LAAMQA
          --LAAMPY
          --LAAMPW
          --LAAMNN
          --LAAMNH
          --LAAMMD
          --LAAMKM
          --LAAMKK
          --LAAMIY
          --LAAMIM
          --LAAMIE
          --LAAMHY
          --LAAMHV
          --LAAMHS
          --LAAMHD
          --LAAMHA
          --LAAMGQ
          --LAAMGG
          --LAAMGD
          --LAAMFM
          --LAAMEV
          --LAAMEL
          --LAAMDN
          --LAAMDL
          --LAAMAQ
          -MLAAMS-
          -MLAAMT-
          -MLAAMN-
          MSLAAM--
          -MLAAMR-
          MGLAAM--
          MWLAAM--
          -MLAAMV-
          -MLAAMI-
          MKLAAM--
          MHLAAM--
          MELAAM--
          MNLAAM--
          -MLAAMM-
          MTLAAM--
          -MLAAMH-
          -MLAAMG-
          -MLAAMF-
          MILAAM--
          MDLAAM--
          NRLAAM--
          -NLAAMS-
          -NLAAMF-
          NLLAAM--
          -NLAAMH-
          -NLAAMN-
          -NLAAML-
          NVLAAM--
          NFLAAM--
          NYLAAM--
          -NLAAMT-
          -NLAAMQ-
          -NLAAMK-
          NSLAAM--
          NPLAAM--
          -NLAAMV-
          -NLAAMI-
          NGLAAM--
          NELAAM--
          NALAAM--
          -NLAAMW-
          NCLAAM--
          -NLAAMM-
          -NLAAME-
          -NLAAMA-
          NKLAAM--
          -PLAAMG-
          PLLAAM--
          PRLAAM--
          -PLAAMR-
          PFLAAM--
          -PLAAMQ-
          -PLAAMI-
          -PLAAMN-
          -PLAAMM-
          -PLAAML-
          -PLAAMF-
          PTLAAM--
          -PLAAMT-
          PKLAAM--
          PHLAAM--
          PYLAAM--
          PWLAAM--
          -PLAAMS-
          -PLAAMH-
          PGLAAM--
          PVLAAM--
          PQLAAM--
          PNLAAM--
          -PLAAMW-
          -PLAAMV-
          PILAAM--
          PMLAAM--
          PELAAM--
          PCLAAM--
          PALAAM--
          -QLAAMV-
          -QLAAMS-
          QWLAAM--
          QMLAAM--
          -QLAAMY-
          -QLAAMT-
          -QLAAMH-
          QSLAAM--
          QNLAAM--
          -QLAAMF-
          -QLAAMA-
          QHLAAM--
          QGLAAM--
          QTLAAM--
          -QLAAMK-
          QFLAAM--
          QQLAAM--
          QLLAAM--
          -QLAAMW-
          QELAAM--
          QCLAAM--
          QYLAAM--
          QRLAAM--
          -QLAAMI-
          -QLAAMG-
          QKLAAM--
          RGLAAM--
          RPLAAM--
          -RLAAMT-
          -RLAAMH-
          -RLAAMK-
          RLLAAM--
          -RLAAMQ-
          RILAAM--
          RNLAAM--
          RALAAM--
          -RLAAMA-
          RHLAAM--
          RCLAAM--
          RDLAAM--
          -RLAAME-
          SALAAM--
          -SLAAMY-
          -SLAAMR-
          SGLAAM--
          SSLAAM--
          -SLAAMH-
          -SLAAMV-
          SWLAAM--
          SPLAAM--
          SNLAAM--
          -SLAAMI-
          STLAAM--
          SLLAAM--
          -SLAAMA-
          SHLAAM--
          SELAAM--
          SVLAAM--
          -SLAAMT-
          -SLAAMQ-
          -SLAAMN-
          SILAAM--
          SFLAAM--
          SMLAAM--
          SDLAAM--
          SKLAAM--
          SYLAAM--
          SQLAAM--
          -TLAAMW-
          TWLAAM--
          TNLAAM--
          TRLAAM--
          TMLAAM--
          TTLAAM--
          TSLAAM--
          TQLAAM--
          -TLAAMY-
          -TLAAMS-
          -TLAAMQ-
          -TLAAMN-
          -TLAAMK-
          TGLAAM--
          -TLAAMI-
          -TLAAMF-
          -TLAAMA-
          TALAAM--
          TPLAAM--
          TKLAAM--
          -TLAAMV-
          -TLAAMH-
          -TLAAMC-
          TCLAAM--
          -VLAAMS-
          -VLAAMK-
          -VLAAMT-
          VPLAAM--
          -VLAAMR-
          -VLAAMM-
          VGLAAM--
          VRLAAM--
          -VLAAMG-
          -VLAAMN-
          -VLAAMA-
          VALAAM--
          -VLAAMH-
          VSLAAM--
          VNLAAM--
          VKLAAM--
          VHLAAM--
          VDLAAM--
          -VLAAME-
          VELAAM--
          WSLAAM--
          -WLAAMR-
          -WLAAMS-
          -WLAAMA-
          WWLAAM--
          -WLAAMT-
          -WLAAML-
          WKLAAM--
          WNLAAM--
          -WLAAMV-
          -WLAAMQ-
          WHLAAM--
          WYLAAM--
          -WLAAMN-
          -WLAAMD-
          WALAAM--
          -YLAAMS-
          -YLAAMN-
          -YLAAMR-
          -YLAAMT-
          YALAAM--
          YSLAAM--
          -YLAAME-
          YHLAAM--
          YYLAAM--
          YWLAAM--
          YPLAAM--
          -YLAAMV-
          -YLAAMA-
          YGLAAM--
          YLLAAM--
          -YLAAMW-
          -YLAAMM-
          -YLAAMI-
          -YLAAMG-
          -YLAAMQ-
          YRLAAM--
          -YLAAMK-
          YFLAAM--
          YELAAM--
YAAL       515       601     30.40
          -AYAALN-
          -KYAALA-
          QYYAAL--
          -QYAALA-
          -SYAALN-
          --YAALGT
          --YAALVQ
          --YAALTR
          --YAALST
          --YAALQS
          --YAALGS
          --YAALFN
          --YAALAR
          -AYAALL-
          AAYAAL--
          -AYAALV-
          ATYAAL--
          -AYAALS-
          -AYAALQ-
          -AYAALK-
          AHYAAL--
          AVYAAL--
          ANYAAL--
          -AYAALM-
          ALYAAL--
          AGYAAL--
          AEYAAL--
          -AYAALT-
          ADYAAL--
          AYYAAL--
          AQYAAL--
          AIYAAL--
          ACYAAL--
          -AYAALI-
          -AYAALH-
          -CYAALR-
          -CYAALW-
          CSYAAL--
          CQYAAL--
          CKYAAL--
          CGYAAL--
          CCYAAL--
          -CYAALS-
          -CYAALL-
          CNYAAL--
          CLYAAL--
          -CYAALY-
          -CYAALT-
          -CYAALQ-
          -CYAALM-
          -CYAALF-
          CTYAAL--
          CRYAAL--
          CPYAAL--
          CMYAAL--
          CHYAAL--
          CDYAAL--
          DRYAAL--
          DMYAAL--
          -DYAALL-
          -DYAALR-
          -DYAALI-
          DLYAAL--
          DGYAAL--
          -DYAALK-
          DPYAAL--
          DKYAAL--
          -DYAALV-
          DVYAAL--
          DQYAAL--
          DIYAAL--
          DFYAAL--
          DAYAAL--
          -DYAALT-
          -DYAALS-
          DTYAAL--
          DSYAAL--
          DHYAAL--
          DEYAAL--
          DDYAAL--
          DYYAAL--
          DNYAAL--
          EFYAAL--
          -EYAALL-
          ELYAAL--
          -EYAALK-
          EYYAAL--
          ESYAAL--
          -EYAALT-
          -EYAALV-
          EQYAAL--
          -EYAALY-
          -EYAALR-
          EVYAAL--
          ETYAAL--
          EIYAAL--
          -EYAALQ-
          -EYAALI-
          EWYAAL--
          EMYAAL--
          EHYAAL--
          EAYAAL--
          -EYAALM-
          -EYAALH-
          EPYAAL--
          FSYAAL--
          -FYAALR-
          -FYAALN-
          -FYAALH-
          FDYAAL--
          FTYAAL--
          FHYAAL--
          FGYAAL--
          -FYAALG-
          -FYAALA-
          -FYAALK-
          FEYAAL--
          FQYAAL--
          FPYAAL--
          FNYAAL--
          -FYAALQ-
          -GYAALR-
          -GYAALL-
          GRYAAL--
          GTYAAL--
          -GYAALK-
          GKYAAL--
          GAYAAL--
          -GYAALI-
          -GYAALT-
          -GYAALS-
          GGYAAL--
          -GYAALH-
          -GYAALQ-
          GHYAAL--
          -GYAALY-
          -GYAALF-
          -GYAALV-
          GYYAAL--
          GNYAAL--
          GEYAAL--
          GWYAAL--
          GPYAAL--
          -GYAALN-
          GQYAAL--
          GFYAAL--
          GDYAAL--
          -HYAALR-
          -HYAALT-
          -HYAALS-
          HNYAAL--
          -HYAALI-
          HYYAAL--
          HLYAAL--
          -HYAALH-
          HGYAAL--
          HTYAAL--
          HQYAAL--
          HWYAAL--
          -HYAALK-
          HVYAAL--
          -HYAALL-
          HPYAAL--
          HMYAAL--
          HKYAAL--
          HHYAAL--
          HEYAAL--
          HAYAAL--
          -HYAALY-
          -HYAALQ-
          -HYAALV-
          -HYAALN-
          -HYAALA-
          HIYAAL--
          HCYAAL--
          IKYAAL--
          IGYAAL--
          ISYAAL--
          IPYAAL--
          IVYAAL--
          IAYAAL--
          INYAAL--
          -IYAALH-
          ITYAAL--
          IDYAAL--
          IEYAAL--
          IQYAAL--
          IHYAAL--
          IFYAAL--
          KVYAAL--
          KIYAAL--
          KQYAAL--
          KLYAAL--
          KNYAAL--
          KFYAAL--
          -KYAALK-
          KTYAAL--
          KGYAAL--
          KPYAAL--
          KDYAAL--
          -KYAALI-
          -KYAALF-
          KHYAAL--
          -KYAALV-
          -KYAALT-
          -KYAALQ-
          KYYAAL--
          -KYAALW-
          -KYAALM-
          -KYAALG-
          KEYAAL--
          LGYAAL--
          -LYAALQ-
          -LYAALK-
          LEYAAL--
          LHYAAL--
          LQYAAL--
          LDYAAL--
          -LYAALH-
          -LYAALD-
          LCYAAL--
          LPYAAL--
          MSYAAL--
          MFYAAL--
          MPYAAL--
          MVYAAL--
          -MYAALA-
          -MYAALK-
          MLYAAL--
          -MYAALR-
          -MYAALH-
          MTYAAL--
          -MYAALQ-
          -MYAALL-
          MDYAAL--
          MKYAAL--
          MCYAAL--
          MQYAAL--
          MNYAAL--
          MHYAAL--
          MEYAAL--
          NLYAAL--
          NSYAAL--
          NRYAAL--
          NGYAAL--
          NIYAAL--
          -NYAALL-
          NTYAAL--
          -NYAALQ-
          -NYAALI-
          NQYAAL--
          -NYAALY-
          NPYAAL--
          NNYAAL--
          NYYAAL--
          -NYAALT-
          NMYAAL--
          NKYAAL--
          NHYAAL--
          -NYAALR-
          -NYAALM-
          -NYAALK-
          -NYAALH-
          -NYAALS-
          -NYAALA-
          NDYAAL--
          NAYAAL--
          -NYAALN-
          NWYAAL--
          NEYAAL--
          PSYAAL--
          PRYAAL--
          PTYAAL--
          -PYAALS-
          PFYAAL--
          -PYAALL-
          PAYAAL--
          -PYAALR-
          -PYAALK-
          PNYAAL--
          PVYAAL--
          PYYAAL--
          PWYAAL--
          PKYAAL--
          PEYAAL--
          PDYAAL--
          -PYAALT-
          -PYAALI-
          -PYAALH-
          -PYAALN-
          -PYAALA-
          PQYAAL--
          PPYAAL--
          PIYAAL--
          PHYAAL--
          -QYAALR-
          QAYAAL--
          -QYAALT-
          -QYAALL-
          QGYAAL--
          QPYAAL--
          -QYAALQ-
          -QYAALM-
          -QYAALK-
          QLYAAL--
          QKYAAL--
          QHYAAL--
          -QYAALV-
          QVYAAL--
          -QYAALI-
          -QYAALH-
          QQYAAL--
          QIYAAL--
          -QYAALS-
          -QYAALN-
          QNYAAL--
          QDYAAL--
          QTYAAL--
          QMYAAL--
          QEYAAL--
          RLYAAL--
          RYYAAL--
          RIYAAL--
          -RYAALT-
          RPYAAL--
          -RYAALV-
          RQYAAL--
          RNYAAL--
          RDYAAL--
          REYAAL--
          -RYAALM-
          RCYAAL--
          SSYAAL--
          -SYAALR-
          SNYAAL--
          SEYAAL--
          -SYAALH-
          SGYAAL--
          SQYAAL--
          -SYAALK-
          STYAAL--
          SYYAAL--
          SMYAAL--
          SWYAAL--
          SAYAAL--
          -SYAALS-
          SHYAAL--
          -SYAALL-
          -SYAALI-
          -SYAALF-
          SPYAAL--
          -SYAALQ-
          -SYAALM-
          SDYAAL--
          -SYAALA-
          SCYAAL--
          TKYAAL--
          -TYAALR-
          TLYAAL--
          -TYAALL-
          TSYAAL--
          TYYAAL--
          TGYAAL--
          -TYAALS-
          TAYAAL--
          -TYAALV-
          TTYAAL--
          -TYAALT-
          -TYAALI-
          TPYAAL--
          TMYAAL--
          TDYAAL--
          -TYAALK-
          TFYAAL--
          TEYAAL--
          -TYAALQ-
          -TYAALH-
          THYAAL--
          TCYAAL--
          VTYAAL--
          VPYAAL--
          VKYAAL--
          VAYAAL--
          VGYAAL--
          VDYAAL--
          VEYAAL--
          VYYAAL--
          VCYAAL--
          WEYAAL--
          WKYAAL--
          WLYAAL--
          WGYAAL--
          WSYAAL--
          WQYAAL--
          WPYAAL--
          WDYAAL--
          -WYAALT-
          -WYAALQ-
          WTYAAL--
          -WYAALH-
          WAYAAL--
          -WYAALR-
          -WYAALN-
          -WYAALM-
          -WYAALA-
          --YAALLS
          --YAALRS
          --YAALLR
          --YAALTS
          --YAALSL
          --YAALSS
          --YAALKS
          --YAALLK
          YRYAAL--
          --YAALRT
          --YAALRN
          --YAALGI
          -YYAALR-
          --YAALTG
          --YAALRY
          --YAALRH
          --YAALNF
          --YAALRW
          --YAALNA
          --YAALKA
          --YAALFG
          --YAALAS
          --YAALAL
          --YAALNS
          --YAALKT
          -YYAALN-
          YKYAAL--
          --YAALWR
          --YAALRQ
          --YAALMS
          --YAALMM
          --YAALKM
          --YAALIR
          --YAALHK
          --YAALFM
          -YYAALS-
          --YAALSV
          --YAALSI
          --YAALLT
          --YAALLA
          --YAALGY
          YQYAAL--
          YPYAAL--
          --YAALYN
          --YAALYG
          --YAALVS
          --YAALVN
          --YAALTT
          --YAALRI
          --YAALIS
          --YAALFH
          --YAALAY
          -YYAALQ-
          -YYAALK-
          -YYAALA-
          --YAALWT
          --YAALSY
          --YAALMR
          --YAALLQ
          --YAALKV
          --YAALHM
          --YAALGF
          -YYAALH-
          YGYAAL--
          --YAALWG
          --YAALVT
          --YAALTV
          --YAALPF
          --YAALMY
          --YAALMG
          --YAALIA
          YYYAAL--
          -YYAALL-
          YTYAAL--
          --YAALRD
          --YAALNL
          --YAALHA
          --YAALGW
          --YAALAV
          --YAALYS
          --YAALVR
          --YAALVK
          --YAALVA
          --YAALSM
          --YAALNI
          --YAALHY
          --YAALAI
          -YYAALI-
          YLYAAL--
          YEYAAL--
          YDYAAL--
          --YAALYQ
          --YAALWS
          --YAALSW
          --YAALSQ
          --YAALSA
          --YAALRM
          --YAALPL
          --YAALMQ
          --YAALMN
          --YAALIK
          --YAALIH
          --YAALHN
          --YAALHL
          --YAALFT
          -YYAALV-
          YHYAAL--
          YAYAAL--
          --YAALWH
          --YAALVG
          --YAALTM
          --YAALSP
          --YAALRE
          --YAALQG
          --YAALPY
          --YAALPW
          --YAALMT
          --YAALHW
          --YAALHV
          --YAALGM
          YMYAAL--
          YFYAAL--
          --YAALYE
          --YAALWQ
          --YAALWA
          --YAALQL
          --YAALPI
          --YAALNV
          --YAALMV
          --YAALMA
          --YAALLH
          --YAALHR
          --YAALHI
          --YAALHF
          --YAALHD
          --YAALFK
          -YYAALM-
          --YAALYK
          --YAALYI
          --YAALWN
          --YAALWM
          --YAALVF
          --YAALTW
          --YAALTN
          --YAALTL
          --YAALQV
          --YAALPM
          --YAALNY
          --YAALNM
          --YAALME
          --YAALMD
          --YAALKL
          --YAALKG
          --YAALHT
          --YAALHG
          --YAALGV
          --YAALGA
          --YAALEA
          --YAALAM
          --YAALAG
          --YAALAF
          -YYAALG-
          -YYAALE-
          --YAALYM
          --YAALYH
          --YAALWK
          --YAALWE
          --YAALVH
          --YAALTQ
          --YAALSN
          --YAALSH
          --YAALRC
          --YAALQW
          --YAALQT
          --YAALQF
          --YAALNQ
          --YAALNN
          --YAALNH
          --YAALNG
          --YAALMK
          --YAALLM
          --YAALKW
          --YAALKR
          --YAALKN
          --YAALKF
          --YAALIQ
          --YAALII
          --YAALIC
          --YAALHH
          --YAALGQ
          --YAALGE
          --YAALFQ
          --YAALES
          --YAALDL
          --YAALAW
          --YAALAQ
MSNL       212       706     30.28
          -AMSNLG-
          -CMSNLS-
          -DMSNLS-
          -EMSNLG-
          -GMSNLN-
          -GMSNLE-
          -HMSNLG-
          -IMSNLG-
          --MSNLSL
          --MSNLSH
          --MSNLTL
          --MSNLTH
          --MSNLSQ
          --MSNLSF
          --MSNLQN
          --MSNLQL
          --MSNLLI
          --MSNLKI
          --MSNLGN
          --MSNLFD
          --MSNLAH
          -NMSNLG-
          -PMSNLN-
          -RMSNLN-
          -RMSNLD-
          -AMSNLK-
          -AMSNLR-
          ASMSNL--
          -AMSNLF-
          AWMSNL--
          AGMSNL--
          ANMSNL--
          -AMSNLV-
          -AMSNLL-
          AVMSNL--
          -AMSNLT-
          AMMSNL--
          AHMSNL--
          AFMSNL--
          ATMSNL--
          AYMSNL--
          -AMSNLH-
          APMSNL--
          -AMSNLQ-
          -AMSNLW-
          -AMSNLM-
          -AMSNLA-
          AQMSNL--
          -AMSNLI-
          ADMSNL--
          -AMSNLN-
          AEMSNL--
          ACMSNL--
          CKMSNL--
          CAMSNL--
          CGMSNL--
          CSMSNL--
          CCMSNL--
          CRMSNL--
          -CMSNLR-
          -CMSNLQ-
          CPMSNL--
          -CMSNLM-
          -CMSNLL-
          -CMSNLK-
          CIMSNL--
          CDMSNL--
          -CMSNLW-
          CMMSNL--
          CLMSNL--
          CEMSNL--
          CTMSNL--
          -CMSNLV-
          -CMSNLT-
          -CMSNLA-
          CFMSNL--
          -DMSNLR-
          DRMSNL--
          DYMSNL--
          DVMSNL--
          DLMSNL--
          DHMSNL--
          DWMSNL--
          DMMSNL--
          DNMSNL--
          DFMSNL--
          DPMSNL--
          -DMSNLV-
          DAMSNL--
          DSMSNL--
          DKMSNL--
          -DMSNLK-
          -DMSNLY-
          -DMSNLL-
          DDMSNL--
          -DMSNLT-
          -DMSNLQ-
          -DMSNLA-
          DQMSNL--
          -DMSNLW-
          -DMSNLM-
          DIMSNL--
          DGMSNL--
          DCMSNL--
          ERMSNL--
          EGMSNL--
          EKMSNL--
          EAMSNL--
          -EMSNLR-
          -EMSNLQ-
          -EMSNLI-
          EMMSNL--
          ELMSNL--
          -EMSNLV-
          -EMSNLW-
          -EMSNLT-
          -EMSNLL-
          -EMSNLK-
          -EMSNLH-
          EIMSNL--
          EFMSNL--
          EEMSNL--
          EQMSNL--
          -EMSNLY-
          -EMSNLM-
          EYMSNL--
          ETMSNL--
          EPMSNL--
          ENMSNL--
          EDMSNL--
          FRMSNL--
          FSMSNL--
          FGMSNL--
          -FMSNLV-
          FWMSNL--
          FTMSNL--
          -FMSNLE-
          -FMSNLQ-
          FVMSNL--
          FKMSNL--
          FFMSNL--
          FDMSNL--
          -FMSNLF-
          -FMSNLG-
          -FMSNLT-
          -FMSNLH-
          FQMSNL--
          FYMSNL--
          -FMSNLA-
          -FMSNLK-
          FHMSNL--
          FAMSNL--
          -FMSNLN-
          -FMSNLM-
          FEMSNL--
          GAMSNL--
          GVMSNL--
          GSMSNL--
          -GMSNLM-
          -GMSNLS-
          -GMSNLV-
          -GMSNLT-
          GGMSNL--
          -GMSNLK-
          GMMSNL--
          GYMSNL--
          -GMSNLY-
          GTMSNL--
          -GMSNLL-
          GPMSNL--
          GNMSNL--
          -GMSNLI-
          GIMSNL--
          GWMSNL--
          -GMSNLQ-
          -GMSNLW-
          GFMSNL--
          GEMSNL--
          GCMSNL--
          -GMSNLA-
          GDMSNL--
          -GMSNLH-
          GHMSNL--
          -HMSNLV-
          -HMSNLL-
          -HMSNLR-
          HVMSNL--
          HRMSNL--
          -HMSNLY-
          -HMSNLF-
          HLMSNL--
          HFMSNL--
          HSMSNL--
          -HMSNLI-
          HIMSNL--
          HPMSNL--
          HMMSNL--
          -HMSNLK-
          -HMSNLA-
          HHMSNL--
          HEMSNL--
          HYMSNL--
          HNMSNL--
          -HMSNLQ-
          HAMSNL--
          HWMSNL--
          HQMSNL--
          -HMSNLT-
          -HMSNLH-
          -HMSNLW-
          -HMSNLE-
          HGMSNL--
          HCMSNL--
          IRMSNL--
          ISMSNL--
          -IMSNLL-
          -IMSNLV-
          ITMSNL--
          IHMSNL--
          IGMSNL--
          -IMSNLS-
          -IMSNLM-
          IVMSNL--
          IQMSNL--
          ILMSNL--
          IWMSNL--
          -IMSNLN-
          IFMSNL--
          IYMSNL--
          INMSNL--
          -IMSNLK-
          -IMSNLH-
          -IMSNLA-
          IEMSNL--
          -IMSNLQ-
          IDMSNL--
          IAMSNL--
          IPMSNL--
          -IMSNLT-
          -IMSNLI-
          IKMSNL--
          -IMSNLE-
          -IMSNLC-
          ICMSNL--
          -KMSNLR-
          KVMSNL--
          KLMSNL--
          KGMSNL--
          KAMSNL--
          -KMSNLK-
          KTMSNL--
          -KMSNLY-
          KQMSNL--
          KHMSNL--
          KNMSNL--
          -KMSNLW-
          -KMSNLV-
          -KMSNLS-
          -KMSNLM-
          -KMSNLF-
          KIMSNL--
          KEMSNL--
          KYMSNL--
          KMMSNL--
          -KMSNLI-
          -KMSNLQ-
          -KMSNLA-
          KFMSNL--
          -KMSNLH-
          KCMSNL--
          LSMSNL--
          -LMSNLL-
          -LMSNLT-
          LVMSNL--
          LGMSNL--
          LDMSNL--
          LFMSNL--
          LLMSNL--
          LPMSNL--
          LNMSNL--
          LKMSNL--
          -LMSNLY-
          -LMSNLI-
          -LMSNLH-
          LEMSNL--
          -LMSNLQ-
          LHMSNL--
          LAMSNL--
          LQMSNL--
          -LMSNLE-
          -LMSNLN-
          -LMSNLF-
          LWMSNL--
          -LMSNLM-
          -LMSNLP-
          LYMSNL--
          -LMSNLD-
          LCMSNL--
          --MSNLLS
          --MSNLRS
          --MSNLRN
          --MSNLVS
          --MSNLST
          --MSNLRY
          --MSNLRA
          MSMSNL--
          --MSNLSV
          MRMSNL--
          --MSNLRQ
          --MSNLTG
          --MSNLRM
          --MSNLIS
          --MSNLRI
          --MSNLLA
          --MSNLYS
          --MSNLYA
          --MSNLMG
          --MSNLIW
          --MSNLYM
          --MSNLVV
          --MSNLRH
          MTMSNL--
          --MSNLTA
          --MSNLKG
          MYMSNL--
          -MMSNLA-
          MVMSNL--
          --MSNLWG
          --MSNLSA
          --MSNLRK
          MQMSNL--
          --MSNLVA
          --MSNLTV
          --MSNLSW
          MKMSNL--
          --MSNLWA
          --MSNLVG
          --MSNLTW
          --MSNLRV
          --MSNLMY
          --MSNLMK
          --MSNLMA
          --MSNLLV
          --MSNLKA
          MNMSNL--
          --MSNLVH
          --MSNLTT
          --MSNLTS
          --MSNLIG
          --MSNLFS
          --MSNLYG
          --MSNLQV
          --MSNLIR
          --MSNLFT
          --MSNLEA
          --MSNLVN
          --MSNLMN
          --MSNLKY
          --MSNLFA
          --MSNLAG
          MPMSNL--
          -MMSNLQ-
          -MMSNLH-
          MGMSNL--
          MEMSNL--
          MWMSNL--
          --MSNLVQ
          --MSNLMS
          --MSNLIT
          --MSNLIN
          --MSNLFW
          --MSNLYY
          --MSNLVF
          --MSNLTN
          --MSNLMV
          --MSNLMT
          --MSNLIK
          --MSNLHT
          --MSNLAT
          --MSNLAA
          -MMSNLM-
          -MMSNLI-
          --MSNLYW
          --MSNLWH
          --MSNLVL
          --MSNLQT
          --MSNLNA
          --MSNLMM
          --MSNLMF
          --MSNLKW
          --MSNLKQ
          --MSNLKK
          --MSNLIE
          --MSNLHA
          --MSNLFQ
          -MMSNLT-
          --MSNLVW
          --MSNLVM
          --MSNLTY
          --MSNLTF
          --MSNLQG
          --MSNLQA
          --MSNLLW
          --MSNLLN
          --MSNLKT
          --MSNLKH
          --MSNLGA
          --MSNLFN
          --MSNLAV
          -MMSNLV-
          -MMSNLN-
          -MMSNLG-
          -MMSNLE-
          --MSNLVK
          --MSNLSM
          --MSNLMH
          --MSNLLQ
          --MSNLKV
          --MSNLKR
          --MSNLKF
          --MSNLIV
          --MSNLIH
          --MSNLHV
          --MSNLFK
          --MSNLES
          -MMSNLF-
          MDMSNL--
          --MSNLYK
          --MSNLTM
          --MSNLTD
          --MSNLSY
          --MSNLSI
          --MSNLQS
          --MSNLNG
          --MSNLMI
          --MSNLLM
          --MSNLLK
          --MSNLKN
          --MSNLIQ
          --MSNLID
          --MSNLFH
          --MSNLEG
          MHMSNL--
          --MSNLWK
          --MSNLSN
          --MSNLRE
          --MSNLQM
          --MSNLQI
          --MSNLMW
          --MSNLMQ
          --MSNLKM
          --MSNLKD
          --MSNLHY
          --MSNLHG
          --MSNLFM
          --MSNLEW
          --MSNLEH
          --MSNLAN
          -MMSNLW-
          MCMSNL--
          -NMSNLT-
          -NMSNLR-
          NLMSNL--
          NRMSNL--
          -NMSNLL-
          NVMSNL--
          NWMSNL--
          NPMSNL--
          NMMSNL--
          NFMSNL--
          NAMSNL--
          -NMSNLI-
          -NMSNLV-
          -NMSNLF-
          NYMSNL--
          -NMSNLY-
          -NMSNLM-
          NKMSNL--
          NIMSNL--
          NHMSNL--
          NGMSNL--
          NSMSNL--
          NQMSNL--
          NNMSNL--
          -NMSNLK-
          -NMSNLH-
          -NMSNLS-
          -NMSNLQ-
          -NMSNLW-
          NEMSNL--
          -NMSNLE-
          -NMSNLA-
          NDMSNL--
          NCMSNL--
          -NMSNLN-
          PSMSNL--
          -PMSNLL-
          -PMSNLT-
          -PMSNLR-
          PTMSNL--
          -PMSNLS-
          PLMSNL--
          PYMSNL--
          PVMSNL--
          PQMSNL--
          -PMSNLK-
          PFMSNL--
          PHMSNL--
          -PMSNLY-
          PAMSNL--
          -PMSNLI-
          PDMSNL--
          -PMSNLQ-
          PEMSNL--
          -PMSNLF-
          -PMSNLM-
          -PMSNLG-
          -PMSNLV-
          -PMSNLE-
          -QMSNLY-
          QLMSNL--
          -QMSNLW-
          -QMSNLR-
          QYMSNL--
          -QMSNLS-
          -QMSNLL-
          QIMSNL--
          QSMSNL--
          QPMSNL--
          -QMSNLK-
          -QMSNLI-
          QCMSNL--
          QVMSNL--
          QNMSNL--
          -QMSNLQ-
          -QMSNLM-
          -QMSNLH-
          QGMSNL--
          QAMSNL--
          QQMSNL--
          -QMSNLF-
          QWMSNL--
          -QMSNLA-
          QKMSNL--
          QHMSNL--
          QTMSNL--
          -QMSNLV-
          -QMSNLN-
          QFMSNL--
          QDMSNL--
          -QMSNLE-
          QEMSNL--
          RTMSNL--
          RGMSNL--
          RAMSNL--
          RPMSNL--
          RWMSNL--
          -RMSNLV-
          RNMSNL--
          RMMSNL--
          -RMSNLY-
          -RMSNLS-
          REMSNL--
          -RMSNLQ-
          -RMSNLT-
          -RMSNLF-
          -RMSNLM-
          -RMSNLA-
          -SMSNLR-
          SLMSNL--
          SRMSNL--
          STMSNL--
          -SMSNLS-
          -SMSNLT-
          SKMSNL--
          SGMSNL--
          -SMSNLK-
          -SMSNLY-
          SSMSNL--
          SYMSNL--
          -SMSNLV-
          -SMSNLL-
          SMMSNL--
          -SMSNLH-
          -SMSNLW-
          -SMSNLQ-
          -SMSNLM-
          SHMSNL--
          SPMSNL--
          -SMSNLA-
          SIMSNL--
          SDMSNL--
          SEMSNL--
          SNMSNL--
          -SMSNLE-
          SQMSNL--
          SCMSNL--
          TRMSNL--
          TFMSNL--
          TGMSNL--
          TSMSNL--
          -TMSNLS-
          -TMSNLT-
          TTMSNL--
          -TMSNLK-
          -TMSNLV-
          TIMSNL--
          TVMSNL--
          TNMSNL--
          -TMSNLY-
          TMMSNL--
          -TMSNLR-
          -TMSNLI-
          THMSNL--
          TWMSNL--
          -TMSNLH-
          TAMSNL--
          -TMSNLM-
          TDMSNL--
          -TMSNLW-
          -TMSNLQ-
          TQMSNL--
          TPMSNL--
          -TMSNLN-
          -TMSNLF-
          -TMSNLA-
          TCMSNL--
          VRMSNL--
          VSMSNL--
          -VMSNLR-
          -VMSNLT-
          VLMSNL--
          -VMSNLL-
          VGMSNL--
          -VMSNLQ-
          -VMSNLK-
          VFMSNL--
          VQMSNL--
          -VMSNLI-
          VDMSNL--
          -VMSNLH-
          VEMSNL--
          VKMSNL--
          -VMSNLA-
          -VMSNLW-
          VMMSNL--
          VHMSNL--
          VYMSNL--
          -VMSNLE-
          VPMSNL--
          -VMSNLG-
          VCMSNL--
          -VMSNLF-
          -WMSNLS-
          WSMSNL--
          -WMSNLT-
          -WMSNLR-
          WNMSNL--
          -WMSNLA-
          WTMSNL--
          -WMSNLH-
          WMMSNL--
          WKMSNL--
          WVMSNL--
          -WMSNLQ-
          WHMSNL--
          WAMSNL--
          -WMSNLE-
          WYMSNL--
          WQMSNL--
          WEMSNL--
          WFMSNL--
          WDMSNL--
          WCMSNL--
          WPMSNL--
          -YMSNLY-
          YRMSNL--
          YSMSNL--
          YGMSNL--
          -YMSNLM-
          -YMSNLA-
          YPMSNL--
          YVMSNL--
          -YMSNLV-
          -YMSNLL-
          -YMSNLT-
          -YMSNLS-
          YLMSNL--
          YIMSNL--
          YQMSNL--
          YNMSNL--
          -YMSNLN-
          YDMSNL--
          YWMSNL--
          -YMSNLQ-
          -YMSNLK-
          -YMSNLI-
          YKMSNL--
          YHMSNL--
          YFMSNL--
          -YMSNLF-
          -YMSNLE-
          YMMSNL--
          YEMSNL--
          YCMSNL--
          YYMSNL--
IGQL       201       711     30.24
          -IIGQLI-
          --IGQLSR
          --IGQLSN
          --IGQLKL
          --IGQLHR
          --IGQLGT
          --IGQLGL
          SPIGQL--
          -TIGQLG-
          ARIGQL--
          ATIGQL--
          ADIGQL--
          -AIGQLR-
          ASIGQL--
          -AIGQLK-
          -AIGQLI-
          AIIGQL--
          -AIGQLQ-
          AGIGQL--
          -AIGQLN-
          -AIGQLL-
          ALIGQL--
          AKIGQL--
          AVIGQL--
          -AIGQLG-
          AYIGQL--
          AWIGQL--
          -AIGQLT-
          AFIGQL--
          AAIGQL--
          AMIGQL--
          -AIGQLV-
          -AIGQLA-
          AEIGQL--
          ANIGQL--
          AHIGQL--
          CLIGQL--
          CSIGQL--
          -CIGQLN-
          CPIGQL--
          CNIGQL--
          CYIGQL--
          -CIGQLT-
          -CIGQLR-
          -CIGQLI-
          CGIGQL--
          CCIGQL--
          CVIGQL--
          CTIGQL--
          CRIGQL--
          CMIGQL--
          CIIGQL--
          -CIGQLY-
          -CIGQLS-
          -CIGQLM-
          -CIGQLL-
          -CIGQLK-
          DVIGQL--
          DSIGQL--
          DQIGQL--
          -DIGQLR-
          -DIGQLI-
          DGIGQL--
          DKIGQL--
          DHIGQL--
          DIIGQL--
          -DIGQLV-
          DYIGQL--
          DRIGQL--
          DPIGQL--
          -DIGQLT-
          -DIGQLN-
          -DIGQLL-
          -DIGQLK-
          DWIGQL--
          DNIGQL--
          DLIGQL--
          -DIGQLY-
          -DIGQLS-
          -DIGQLH-
          -DIGQLF-
          DFIGQL--
          EVIGQL--
          ETIGQL--
          ESIGQL--
          -EIGQLQ-
          EQIGQL--
          ELIGQL--
          -EIGQLL-
          EGIGQL--
          EWIGQL--
          EMIGQL--
          EKIGQL--
          EIIGQL--
          -EIGQLW-
          -EIGQLT-
          EDIGQL--
          EPIGQL--
          EAIGQL--
          EYIGQL--
          -EIGQLY-
          -EIGQLV-
          -EIGQLR-
          -EIGQLN-
          -EIGQLK-
          -EIGQLI-
          -EIGQLF-
          EEIGQL--
          -FIGQLV-
          -FIGQLS-
          -FIGQLY-
          -FIGQLT-
          FSIGQL--
          FKIGQL--
          FGIGQL--
          -FIGQLR-
          -FIGQLM-
          FNIGQL--
          FMIGQL--
          FTIGQL--
          -FIGQLL-
          -FIGQLK-
          -FIGQLQ-
          -FIGQLN-
          FDIGQL--
          FCIGQL--
          FYIGQL--
          FRIGQL--
          FIIGQL--
          -FIGQLI-
          FAIGQL--
          FVIGQL--
          -FIGQLH-
          -FIGQLG-
          -FIGQLA-
          FHIGQL--
          GRIGQL--
          -GIGQLR-
          GSIGQL--
          -GIGQLM-
          GYIGQL--
          GQIGQL--
          GNIGQL--
          GFIGQL--
          GTIGQL--
          -GIGQLF-
          -GIGQLH-
          GHIGQL--
          GLIGQL--
          GKIGQL--
          -GIGQLS-
          -GIGQLN-
          GMIGQL--
          GGIGQL--
          GWIGQL--
          GIIGQL--
          -GIGQLT-
          GVIGQL--
          -GIGQLK-
          GPIGQL--
          -GIGQLW-
          -GIGQLQ-
          -GIGQLA-
          GEIGQL--
          HGIGQL--
          -HIGQLT-
          HKIGQL--
          HLIGQL--
          HVIGQL--
          -HIGQLR-
          HTIGQL--
          -HIGQLL-
          -HIGQLV-
          HFIGQL--
          -HIGQLS-
          -HIGQLN-
          HAIGQL--
          HYIGQL--
          HRIGQL--
          HPIGQL--
          HNIGQL--
          HWIGQL--
          HMIGQL--
          -HIGQLQ-
          -HIGQLM-
          -HIGQLH-
          -HIGQLA-
          -HIGQLK-
          HDIGQL--
          HQIGQL--
          HIIGQL--
          -HIGQLW-
          HHIGQL--
          --IGQLRS
          --IGQLLS
          --IGQLRA
          --IGQLIS
          --IGQLVA
          --IGQLFG
          ILIGQL--
          --IGQLRR
          --IGQLRK
          --IGQLRI
          --IGQLWS
          --IGQLRQ
          --IGQLRN
          --IGQLRL
          --IGQLLA
          --IGQLFS
          --IGQLTG
          --IGQLRV
          ISIGQL--
          IKIGQL--
          --IGQLWG
          --IGQLVF
          --IGQLTS
          --IGQLRF
          --IGQLLG
          IAIGQL--
          -IIGQLN-
          --IGQLWH
          --IGQLVG
          --IGQLLT
          --IGQLIF
          --IGQLFT
          --IGQLFA
          --IGQLVQ
          --IGQLVK
          --IGQLKG
          --IGQLIR
          --IGQLST
          --IGQLSG
          --IGQLMS
          --IGQLIG
          --IGQLYS
          --IGQLLV
          --IGQLLN
          --IGQLIK
          --IGQLHS
          IVIGQL--
          --IGQLWW
          --IGQLNT
          --IGQLNS
          --IGQLMR
          --IGQLMA
          --IGQLKA
          -IIGQLS-
          --IGQLVV
          --IGQLVM
          --IGQLTT
          --IGQLRW
          --IGQLIW
          --IGQLIQ
          --IGQLHT
          --IGQLFH
          IGIGQL--
          IEIGQL--
          --IGQLYI
          --IGQLYG
          --IGQLVY
          --IGQLRY
          --IGQLNV
          --IGQLMF
          --IGQLLH
          --IGQLIT
          --IGQLHG
          --IGQLAT
          IFIGQL--
          -IIGQLR-
          --IGQLYT
          --IGQLYD
          --IGQLYA
          --IGQLVL
          --IGQLVI
          --IGQLTY
          --IGQLTA
          --IGQLSA
          --IGQLRM
          --IGQLQG
          --IGQLNR
          --IGQLNA
          --IGQLMK
          --IGQLMG
          --IGQLME
          --IGQLKT
          --IGQLKF
          ITIGQL--
          IRIGQL--
          -IIGQLT-
          -IIGQLQ-
          IHIGQL--
          --IGQLYQ
          --IGQLTD
          --IGQLSW
          --IGQLQY
          --IGQLQW
          --IGQLQV
          --IGQLQS
          --IGQLNN
          --IGQLKS
          --IGQLKD
          --IGQLIY
          --IGQLIN
          --IGQLAG
          IYIGQL--
          IWIGQL--
          IMIGQL--
          --IGQLYH
          --IGQLWE
          --IGQLTV
          --IGQLTM
          --IGQLTH
          --IGQLMH
          --IGQLLW
          --IGQLKV
          --IGQLKK
          --IGQLIV
          --IGQLHQ
          --IGQLFR
          --IGQLFQ
          --IGQLFK
          --IGQLAM
          -IIGQLV-
          -IIGQLK-
          -IIGQLH-
          --IGQLVH
          --IGQLTR
          --IGQLTK
          --IGQLTF
          --IGQLSI
          --IGQLSH
          --IGQLQA
          --IGQLNY
          --IGQLNW
          --IGQLNG
          --IGQLNF
          --IGQLMW
          --IGQLMV
          --IGQLMT
          --IGQLLR
          --IGQLLQ
          --IGQLLM
          --IGQLLD
          --IGQLKW
          --IGQLKI
          --IGQLKE
          --IGQLIA
          --IGQLHN
          --IGQLHM
          --IGQLHI
          --IGQLHH
          --IGQLFN
          --IGQLAV
          --IGQLAL
          IPIGQL--
          INIGQL--
          --IGQLYM
          --IGQLYK
          --IGQLWN
          --IGQLWM
          --IGQLWK
          --IGQLWD
          --IGQLVW
          --IGQLTQ
          --IGQLTN
          --IGQLSY
          --IGQLSF
          --IGQLRE
          --IGQLRD
          --IGQLQI
          --IGQLNM
          --IGQLMM
          --IGQLMI
          --IGQLKR
          --IGQLKQ
          --IGQLKN
          --IGQLIM
          --IGQLID
          --IGQLHY
          --IGQLHV
          --IGQLHA
          --IGQLGG
          --IGQLAY
          --IGQLAA
          KSIGQL--
          -KIGQLM-
          -KIGQLF-
          KAIGQL--
          KLIGQL--
          KPIGQL--
          -KIGQLT-
          -KIGQLS-
          -KIGQLL-
          KHIGQL--
          KEIGQL--
          KDIGQL--
          KFIGQL--
          KNIGQL--
          -KIGQLY-
          -KIGQLR-
          KIIGQL--
          -KIGQLV-
          -KIGQLN-
          -KIGQLK-
          KYIGQL--
          -KIGQLQ-
          -LIGQLS-
          -LIGQLT-
          -LIGQLN-
          LSIGQL--
          -LIGQLA-
          LVIGQL--
          -LIGQLK-
          LGIGQL--
          LIIGQL--
          -LIGQLV-
          LAIGQL--
          LYIGQL--
          -LIGQLQ-
          LMIGQL--
          LDIGQL--
          LCIGQL--
          -LIGQLI-
          -LIGQLH-
          -LIGQLG-
          LEIGQL--
          LQIGQL--
          LPIGQL--
          -LIGQLL-
          LHIGQL--
          LWIGQL--
          -LIGQLP-
          -LIGQLM-
          LNIGQL--
          -LIGQLD-
          MSIGQL--
          -MIGQLS-
          -MIGQLL-
          MWIGQL--
          MAIGQL--
          MVIGQL--
          MMIGQL--
          -MIGQLT-
          MIIGQL--
          -MIGQLF-
          MKIGQL--
          MYIGQL--
          MTIGQL--
          MLIGQL--
          MPIGQL--
          -MIGQLW-
          -MIGQLV-
          -MIGQLQ-
          -MIGQLN-
          -MIGQLK-
          MHIGQL--
          MCIGQL--
          MQIGQL--
          MFIGQL--
          MEIGQL--
          MDIGQL--
          MNIGQL--
          -MIGQLH-
          -MIGQLA-
          -NIGQLS-
          -NIGQLL-
          NVIGQL--
          NGIGQL--
          NLIGQL--
          -NIGQLT-
          NPIGQL--
          -NIGQLI-
          NMIGQL--
          NIIGQL--
          NTIGQL--
          NSIGQL--
          -NIGQLV-
          -NIGQLK-
          -NIGQLH-
          -NIGQLW-
          NWIGQL--
          NQIGQL--
          -NIGQLN-
          -NIGQLA-
          NHIGQL--
          NFIGQL--
          NAIGQL--
          NKIGQL--
          -NIGQLF-
          NEIGQL--
          NRIGQL--
          -NIGQLY-
          -NIGQLR-
          NCIGQL--
          -PIGQLT-
          PKIGQL--
          PNIGQL--
          PTIGQL--
          PWIGQL--
          -PIGQLS-
          -PIGQLL-
          PYIGQL--
          -PIGQLR-
          PGIGQL--
          PVIGQL--
          PSIGQL--
          -PIGQLH-
          PHIGQL--
          PLIGQL--
          -PIGQLA-
          PIIGQL--
          -PIGQLV-
          -PIGQLM-
          -PIGQLI-
          PEIGQL--
          PQIGQL--
          PMIGQL--
          -PIGQLQ-
          -PIGQLK-
          PFIGQL--
          PDIGQL--
          PAIGQL--
          -PIGQLN-
          PCIGQL--
          -QIGQLL-
          QKIGQL--
          -QIGQLH-
          QIIGQL--
          QLIGQL--
          QFIGQL--
          QVIGQL--
          QPIGQL--
          -QIGQLY-
          -QIGQLK-
          QHIGQL--
          QGIGQL--
          -QIGQLW-
          -QIGQLS-
          -QIGQLA-
          QWIGQL--
          -QIGQLT-
          QTIGQL--
          -QIGQLV-
          -QIGQLR-
          -QIGQLN-
          -QIGQLM-
          -QIGQLI-
          -QIGQLG-
          -QIGQLF-
          QDIGQL--
          QAIGQL--
          -RIGQLR-
          -RIGQLY-
          -RIGQLW-
          RQIGQL--
          -RIGQLI-
          REIGQL--
          RNIGQL--
          RFIGQL--
          -RIGQLM-
          RDIGQL--
          RVIGQL--
          RMIGQL--
          -RIGQLT-
          -RIGQLK-
          -RIGQLH-
          -RIGQLN-
          RIIGQL--
          -RIGQLV-
          RWIGQL--
          RCIGQL--
          -RIGQLQ-
          SSIGQL--
          -SIGQLL-
          -SIGQLR-
          SAIGQL--
          -SIGQLT-
          SWIGQL--
          STIGQL--
          -SIGQLI-
          SLIGQL--
          -SIGQLH-
          SDIGQL--
          SNIGQL--
          -SIGQLV-
          SYIGQL--
          SGIGQL--
          SMIGQL--
          -SIGQLY-
          SVIGQL--
          SIIGQL--
          -SIGQLN-
          -SIGQLK-
          SHIGQL--
          -SIGQLW-
          SEIGQL--
          -SIGQLM-
          -SIGQLQ-
          TMIGQL--
          -TIGQLR-
          TSIGQL--
          TQIGQL--
          TLIGQL--
          TTIGQL--
          TVIGQL--
          -TIGQLT-
          TWIGQL--
          -TIGQLV-
          TNIGQL--
          -TIGQLK-
          TKIGQL--
          -TIGQLW-
          TFIGQL--
          -TIGQLQ-
          TIIGQL--
          TYIGQL--
          TPIGQL--
          -TIGQLI-
          -TIGQLH-
          THIGQL--
          TEIGQL--
          TDIGQL--
          TAIGQL--
          TGIGQL--
          VRIGQL--
          -VIGQLR-
          VNIGQL--
          VTIGQL--
          -VIGQLN-
          VIIGQL--
          VLIGQL--
          VYIGQL--
          VWIGQL--
          VPIGQL--
          -VIGQLH-
          VFIGQL--
          VMIGQL--
          -VIGQLT-
          -VIGQLL-
          VHIGQL--
          VQIGQL--
          -VIGQLK-
          -VIGQLQ-
          -VIGQLA-
          VCIGQL--
          VKIGQL--
          -VIGQLM-
          -VIGQLC-
          -WIGQLR-
          WVIGQL--
          -WIGQLK-
          WKIGQL--
          WRIGQL--
          -WIGQLS-
          WDIGQL--
          WWIGQL--
          WTIGQL--
          -WIGQLQ-
          -WIGQLN-
          WSIGQL--
          WLIGQL--
          -WIGQLV-
          -WIGQLI-
          WMIGQL--
          WHIGQL--
          WPIGQL--
          -WIGQLH-
          WYIGQL--
          -WIGQLM-
          -WIGQLL-
          -WIGQLF-
          -WIGQLE-
          WGIGQL--
          WIIGQL--
          -WIGQLA-
          WFIGQL--
          WEIGQL--
          WCIGQL--
          WAIGQL--
          -YIGQLS-
          YSIGQL--
          YYIGQL--
          -YIGQLH-
          YAIGQL--
          YKIGQL--
          YVIGQL--
          -YIGQLT-
          -YIGQLL-
          YQIGQL--
          -YIGQLR-
          -YIGQLG-
          YHIGQL--
          YGIGQL--
          YFIGQL--
          YLIGQL--
          -YIGQLQ-
          -YIGQLA-
          -YIGQLV-
          -YIGQLK-
          YPIGQL--
          YMIGQL--
          YDIGQL--
          YTIGQL--
          -YIGQLN-
          YIIGQL--
          -YIGQLM-
          YNIGQL--
          -YIGQLI-
          -YIGQLE-
          -YIGQLC-
          YEIGQL--
MNWL      1010       504     30.10
          --MNWLMD
          --MNWLKN
          --MNWLGY
          --MNWLGN
          --MNWLAR
          -AMNWLR-
          -AMNWLL-
          ASMNWL--
          ANMNWL--
          APMNWL--
          ARMNWL--
          -AMNWLA-
          AMMNWL--
          AVMNWL--
          AIMNWL--
          AYMNWL--
          -AMNWLT-
          -AMNWLQ-
          -AMNWLG-
          AHMNWL--
          ADMNWL--
          ATMNWL--
          -AMNWLI-
          AEMNWL--
          AAMNWL--
          -AMNWLP-
          -AMNWLN-
          -AMNWLK-
          -AMNWLH-
          AKMNWL--
          ACMNWL--
          -CMNWLK-
          CSMNWL--
          -CMNWLR-
          -CMNWLT-
          -CMNWLG-
          CLMNWL--
          CKMNWL--
          CHMNWL--
          DGMNWL--
          -DMNWLS-
          DRMNWL--
          DPMNWL--
          -DMNWLR-
          DTMNWL--
          DQMNWL--
          DEMNWL--
          DSMNWL--
          -DMNWLA-
          DMMNWL--
          DHMNWL--
          DWMNWL--
          DVMNWL--
          DNMNWL--
          -DMNWLT-
          -DMNWLQ-
          -DMNWLM-
          -DMNWLK-
          -DMNWLI-
          -DMNWLG-
          -EMNWLS-
          EVMNWL--
          -EMNWLL-
          -EMNWLK-
          ERMNWL--
          EYMNWL--
          EPMNWL--
          -EMNWLA-
          EIMNWL--
          EEMNWL--
          EAMNWL--
          ENMNWL--
          ELMNWL--
          EHMNWL--
          ETMNWL--
          -EMNWLT-
          -EMNWLR-
          -EMNWLG-
          EKMNWL--
          EDMNWL--
          -FMNWLK-
          FHMNWL--
          FTMNWL--
          FGMNWL--
          FKMNWL--
          FNMNWL--
          -FMNWLL-
          -FMNWLN-
          -FMNWLG-
          FQMNWL--
          FFMNWL--
          FAMNWL--
          -FMNWLW-
          -FMNWLT-
          -FMNWLH-
          FEMNWL--
          FDMNWL--
          -GMNWLS-
          -GMNWLR-
          GPMNWL--
          GVMNWL--
          GSMNWL--
          -GMNWLT-
          GLMNWL--
          -GMNWLG-
          GKMNWL--
          GYMNWL--
          GTMNWL--
          -GMNWLK-
          GDMNWL--
          GAMNWL--
          GRMNWL--
          GMMNWL--
          GIMNWL--
          -GMNWLN-
          -GMNWLA-
          GGMNWL--
          -GMNWLV-
          -GMNWLQ-
          GWMNWL--
          GQMNWL--
          -GMNWLW-
          -GMNWLH-
          GEMNWL--
          HTMNWL--
          -HMNWLR-
          HKMNWL--
          HRMNWL--
          HSMNWL--
          -HMNWLV-
          -HMNWLI-
          HAMNWL--
          HPMNWL--
          -HMNWLK-
          HVMNWL--
          -HMNWLT-
          -HMNWLQ-
          HGMNWL--
          HWMNWL--
          HIMNWL--
          HDMNWL--
          -HMNWLS-
          HNMNWL--
          -HMNWLM-
          -HMNWLL-
          -HMNWLG-
          -HMNWLA-
          HEMNWL--
          INMNWL--
          IRMNWL--
          IAMNWL--
          IHMNWL--
          -IMNWLK-
          -IMNWLR-
          IKMNWL--
          IGMNWL--
          IQMNWL--
          IDMNWL--
          -IMNWLW-
          -IMNWLS-
          -IMNWLH-
          IIMNWL--
          IFMNWL--
          -IMNWLE-
          -KMNWLL-
          -KMNWLR-
          -KMNWLA-
          KYMNWL--
          -KMNWLK-
          KMMNWL--
          KVMNWL--
          KSMNWL--
          KIMNWL--
          KPMNWL--
          KHMNWL--
          KGMNWL--
          KDMNWL--
          KTMNWL--
          -KMNWLM-
          -KMNWLI-
          KNMNWL--
          -KMNWLQ-
          -KMNWLH-
          KFMNWL--
          KEMNWL--
          LRMNWL--
          LSMNWL--
          LAMNWL--
          -LMNWLS-
          LGMNWL--
          LVMNWL--
          -LMNWLN-
          LDMNWL--
          LTMNWL--
          -LMNWLH-
          -LMNWLT-
          -LMNWLK-
          LEMNWL--
          -LMNWLR-
          -LMNWLQ-
          -LMNWLG-
          LPMNWL--
          -LMNWLF-
          --MNWLSS
          --MNWLSN
          --MNWLRG
          --MNWLSQ
          --MNWLAS
          --MNWLVR
          --MNWLRA
          --MNWLRT
          --MNWLKS
          MAMNWL--
          --MNWLVH
          --MNWLSK
          --MNWLGA
          MKMNWL--
          --MNWLQT
          --MNWLMQ
          --MNWLEA
          --MNWLVG
          --MNWLTA
          --MNWLRH
          --MNWLMT
          --MNWLKT
          --MNWLYG
          --MNWLTS
          --MNWLTR
          --MNWLMR
          --MNWLLG
          --MNWLGV
          MVMNWL--
          --MNWLST
          --MNWLRQ
          --MNWLNT
          --MNWLHS
          --MNWLGS
          -MMNWLQ-
          MSMNWL--
          MQMNWL--
          --MNWLSH
          --MNWLRY
          --MNWLRV
          --MNWLQA
          --MNWLMN
          --MNWLAN
          --MNWLAA
          MGMNWL--
          --MNWLTQ
          --MNWLTN
          --MNWLRN
          --MNWLRF
          --MNWLKK
          --MNWLKG
          --MNWLIR
          --MNWLAT
          MNMNWL--
          -MMNWLS-
          -MMNWLG-
          MHMNWL--
          --MNWLYW
          --MNWLTV
          --MNWLTK
          --MNWLSA
          --MNWLRW
          --MNWLQS
          --MNWLQH
          --MNWLNG
          --MNWLIS
          --MNWLAK
          --MNWLAG
          -MMNWLT-
          MLMNWL--
          MPMNWL--
          --MNWLWS
          --MNWLTH
          --MNWLTG
          --MNWLRE
          --MNWLRD
          --MNWLQN
          --MNWLPL
          --MNWLMY
          --MNWLMF
          --MNWLLR
          --MNWLLN
          --MNWLKQ
          --MNWLKD
          --MNWLIN
          --MNWLIK
          --MNWLIG
          --MNWLGR
          --MNWLGM
          --MNWLFG
          -MMNWLK-
          MIMNWL--
          MCMNWL--
          --MNWLYN
          --MNWLWP
          --MNWLWG
          --MNWLTE
          --MNWLQR
          --MNWLQM
          --MNWLQK
          --MNWLQI
          --MNWLPK
          --MNWLNM
          --MNWLMM
          --MNWLMK
          --MNWLMA
          --MNWLLK
          --MNWLKY
          --MNWLKF
          --MNWLID
          --MNWLHV
          --MNWLHA
          --MNWLFI
          --MNWLFH
          --MNWLCG
          --MNWLAH
          -MMNWLN-
          -MMNWLH-
          MMMNWL--
          MFMNWL--
          NIMNWL--
          -NMNWLI-
          -NMNWLS-
          NSMNWL--
          NRMNWL--
          NQMNWL--
          -NMNWLL-
          NHMNWL--
          NGMNWL--
          NVMNWL--
          -NMNWLR-
          -NMNWLK-
          -NMNWLG-
          NEMNWL--
          -NMNWLH-
          -NMNWLA-
          NLMNWL--
          NYMNWL--
          -NMNWLV-
          NWMNWL--
          NTMNWL--
          NPMNWL--
          -NMNWLQ-
          -NMNWLP-
          -NMNWLN-
          NKMNWL--
          NDMNWL--
          NAMNWL--
          -PMNWLN-
          -PMNWLA-
          PAMNWL--
          PRMNWL--
          -PMNWLT-
          PKMNWL--
          PIMNWL--
          -PMNWLK-
          PGMNWL--
          PVMNWL--
          PQMNWL--
          -PMNWLW-
          -PMNWLL-
          -PMNWLG-
          PEMNWL--
          PSMNWL--
          -PMNWLV-
          PNMNWL--
          PTMNWL--
          -PMNWLH-
          -PMNWLF-
          PMMNWL--
          PHMNWL--
          PDMNWL--
          -QMNWLS-
          -QMNWLA-
          QRMNWL--
          -QMNWLR-
          QVMNWL--
          QYMNWL--
          QIMNWL--
          QSMNWL--
          QPMNWL--
          -QMNWLK-
          QAMNWL--
          QNMNWL--
          QHMNWL--
          -QMNWLW-
          -QMNWLQ-
          -QMNWLL-
          QFMNWL--
          -RMNWLS-
          RSMNWL--
          -RMNWLA-
          RGMNWL--
          RDMNWL--
          -RMNWLR-
          -RMNWLV-
          RAMNWL--
          RNMNWL--
          RIMNWL--
          -RMNWLT-
          -RMNWLH-
          -RMNWLQ-
          RQMNWL--
          RMMNWL--
          -RMNWLM-
          RHMNWL--
          REMNWL--
          RCMNWL--
          SPMNWL--
          -SMNWLS-
          SRMNWL--
          SGMNWL--
          SMMNWL--
          SNMNWL--
          -SMNWLQ-
          -SMNWLA-
          SLMNWL--
          SQMNWL--
          -SMNWLH-
          SVMNWL--
          -SMNWLI-
          SKMNWL--
          SWMNWL--
          -SMNWLV-
          -SMNWLN-
          -SMNWLL-
          SEMNWL--
          SFMNWL--
          SDMNWL--
          -TMNWLL-
          TKMNWL--
          THMNWL--
          TRMNWL--
          -TMNWLR-
          -TMNWLH-
          -TMNWLA-
          TTMNWL--
          TGMNWL--
          -TMNWLS-
          TIMNWL--
          TVMNWL--
          TPMNWL--
          TEMNWL--
          TDMNWL--
          TSMNWL--
          -TMNWLQ-
          -TMNWLG-
          TMMNWL--
          -TMNWLN-
          TNMNWL--
          -TMNWLY-
          -TMNWLT-
          TCMNWL--
          VNMNWL--
          VKMNWL--
          -VMNWLQ-
          VPMNWL--
          VSMNWL--
          VAMNWL--
          -VMNWLH-
          -VMNWLA-
          VGMNWL--
          VFMNWL--
          VQMNWL--
          -VMNWLK-
          -VMNWLG-
          VWMNWL--
          -VMNWLS-
          -VMNWLN-
          VHMNWL--
          -VMNWLY-
          VRMNWL--
          VDMNWL--
          -VMNWLW-
          WSMNWL--
          WKMNWL--
          -WMNWLG-
          -WMNWLS-
          WEMNWL--
          WFMNWL--
          -WMNWLW-
          -WMNWLH-
          WMMNWL--
          WPMNWL--
          -WMNWLT-
          -WMNWLK-
          -WMNWLA-
          WDMNWL--
          YVMNWL--
          YQMNWL--
          YKMNWL--
          YHMNWL--
          YRMNWL--
          YPMNWL--
          YNMNWL--
          -YMNWLG-
          -YMNWLS-
          YEMNWL--
          YDMNWL--
          -YMNWLH-
          YGMNWL--
LANW       447       619     29.93
          --LANWVH
          --LANWAN
          -NLANWG-
          -SLANWN-
          -VLANWN-
          AVLANW--
          ASLANW--
          -ALANWI-
          ATLANW--
          -ALANWS-
          ADLANW--
          AWLANW--
          -ALANWF-
          AKLANW--
          ARLANW--
          -ALANWK-
          -ALANWE-
          -ALANWA-
          AHLANW--
          -ALANWW-
          AILANW--
          AGLANW--
          ACLANW--
          APLANW--
          ANLANW--
          -ALANWV-
          AQLANW--
          -ALANWQ-
          -ALANWM-
          -ALANWL-
          -ALANWT-
          AFLANW--
          CVLANW--
          CNLANW--
          -CLANWS-
          -CLANWA-
          -CLANWK-
          CTLANW--
          CSLANW--
          -CLANWM-
          CFLANW--
          CCLANW--
          CYLANW--
          CRLANW--
          -CLANWW-
          -CLANWV-
          CGLANW--
          CELANW--
          CDLANW--
          DGLANW--
          DSLANW--
          -DLANWV-
          DLLANW--
          DHLANW--
          DRLANW--
          -DLANWS-
          -DLANWL-
          DWLANW--
          DVLANW--
          DNLANW--
          -DLANWR-
          -DLANWK-
          DILANW--
          -DLANWT-
          -DLANWA-
          DELANW--
          DQLANW--
          DPLANW--
          -DLANWW-
          -DLANWQ-
          -DLANWM-
          -DLANWH-
          -DLANWF-
          -DLANWE-
          DFLANW--
          DALANW--
          EFLANW--
          ETLANW--
          EVLANW--
          -ELANWV-
          EKLANW--
          ESLANW--
          ERLANW--
          -ELANWT-
          EELANW--
          -ELANWR-
          -ELANWF-
          EYLANW--
          -ELANWW-
          -ELANWS-
          EGLANW--
          EQLANW--
          -ELANWK-
          EWLANW--
          EPLANW--
          EMLANW--
          -ELANWN-
          -ELANWI-
          -FLANWR-
          -FLANWS-
          -FLANWE-
          FALANW--
          -FLANWL-
          FHLANW--
          FSLANW--
          -FLANWN-
          -FLANWM-
          FDLANW--
          FMLANW--
          -FLANWY-
          -FLANWV-
          -FLANWG-
          FKLANW--
          FGLANW--
          -FLANWW-
          FWLANW--
          FPLANW--
          -FLANWQ-
          -FLANWA-
          FCLANW--
          -GLANWS-
          -GLANWR-
          GPLANW--
          GGLANW--
          GFLANW--
          GWLANW--
          -GLANWY-
          -GLANWK-
          GKLANW--
          -GLANWV-
          GSLANW--
          GMLANW--
          -GLANWT-
          GLLANW--
          -GLANWL-
          GTLANW--
          -GLANWM-
          -GLANWF-
          GYLANW--
          -GLANWI-
          GALANW--
          GVLANW--
          GNLANW--
          GELANW--
          -GLANWH-
          GDLANW--
          GQLANW--
          -GLANWW-
          GILANW--
          -GLANWQ-
          -GLANWN-
          -HLANWT-
          -HLANWI-
          HILANW--
          HTLANW--
          HRLANW--
          -HLANWW-
          -HLANWR-
          HLLANW--
          -HLANWK-
          HVLANW--
          HMLANW--
          -HLANWL-
          -HLANWH-
          -HLANWY-
          HHLANW--
          HSLANW--
          HPLANW--
          HNLANW--
          -HLANWA-
          -HLANWV-
          -HLANWM-
          -HLANWE-
          HKLANW--
          HALANW--
          IRLANW--
          -ILANWK-
          -ILANWG-
          IPLANW--
          -ILANWS-
          -ILANWQ-
          -ILANWN-
          -ILANWL-
          IKLANW--
          IALANW--
          -ILANWM-
          IELANW--
          ISLANW--
          -ILANWT-
          -ILANWA-
          -ILANWC-
          -KLANWT-
          KTLANW--
          KSLANW--
          -KLANWL-
          KQLANW--
          -KLANWY-
          KILANW--
          KYLANW--
          KMLANW--
          -KLANWV-
          KELANW--
          KALANW--
          KVLANW--
          KNLANW--
          KLLANW--
          -KLANWR-
          -KLANWQ-
          -KLANWI-
          -KLANWH-
          KWLANW--
          -KLANWW-
          -KLANWS-
          -KLANWM-
          -KLANWK-
          KDLANW--
          -KLANWF-
          -KLANWE-
          -KLANWA-
          KHLANW--
          KGLANW--
          KFLANW--
          KCLANW--
          --LANWSS
          --LANWLR
          --LANWVS
          --LANWWG
          --LANWLG
          -LLANWT-
          --LANWWS
          --LANWSA
          -LLANWV-
          -LLANWR-
          --LANWMR
          --LANWLT
          LELANW--
          --LANWRS
          --LANWRG
          --LANWKV
          --LANWKS
          --LANWIS
          --LANWFR
          LRLANW--
          -LLANWG-
          --LANWVN
          --LANWRV
          --LANWMS
          LALANW--
          --LANWWY
          --LANWVA
          --LANWTS
          --LANWSV
          --LANWQS
          --LANWLQ
          --LANWLA
          LTLANW--
          LNLANW--
          -LLANWS-
          LGLANW--
          --LANWRN
          --LANWAS
          --LANWYH
          --LANWYG
          --LANWNG
          --LANWIR
          --LANWAG
          -LLANWK-
          --LANWSF
          --LANWRY
          --LANWNS
          --LANWMA
          --LANWKG
          --LANWIG
          --LANWVT
          --LANWVQ
          --LANWTH
          --LANWRF
          --LANWMI
          --LANWLN
          --LANWIN
          --LANWHS
          --LANWFN
          --LANWAT
          --LANWYN
          --LANWWH
          --LANWTG
          --LANWTA
          --LANWST
          --LANWSG
          --LANWRM
          --LANWMG
          --LANWLI
          --LANWHA
          --LANWAY
          LKLANW--
          --LANWYM
          --LANWVR
          --LANWRT
          --LANWQV
          --LANWQT
          --LANWQG
          --LANWMM
          --LANWLK
          --LANWLH
          --LANWHV
          --LANWFG
          LSLANW--
          -LLANWQ-
          LCLANW--
          --LANWYK
          --LANWYF
          --LANWVI
          --LANWSI
          --LANWRW
          --LANWMV
          --LANWKW
          --LANWIK
          --LANWES
          LPLANW--
          -LLANWP-
          -LLANWN-
          -LLANWE-
          LDLANW--
          --LANWYT
          --LANWWR
          --LANWTY
          --LANWTW
          --LANWTT
          --LANWSN
          --LANWMT
          --LANWMQ
          --LANWMN
          --LANWMK
          --LANWMH
          --LANWHG
          --LANWEA
          --LANWAV
          --LANWAA
          --LANWWT
          --LANWWM
          --LANWVY
          --LANWVW
          --LANWVK
          --LANWSY
          --LANWSK
          --LANWRQ
          --LANWRE
          --LANWRD
          --LANWQR
          --LANWQI
          --LANWQA
          --LANWNA
          --LANWMY
          --LANWKT
          --LANWIT
          --LANWIQ
          --LANWIA
          --LANWFA
          LQLANW--
          --LANWYQ
          --LANWYE
          --LANWWF
          --LANWWD
          --LANWVE
          --LANWTV
          --LANWTF
          --LANWSH
          --LANWQL
          --LANWNN
          --LANWME
          --LANWMD
          --LANWMC
          --LANWLP
          --LANWKM
          --LANWKK
          --LANWKH
          --LANWKA
          --LANWID
          --LANWHT
          --LANWHQ
          --LANWHN
          --LANWHF
          --LANWGV
          --LANWGM
          --LANWGL
          --LANWFM
          --LANWFI
          --LANWFH
          --LANWET
          -MLANWR-
          MGLANW--
          -MLANWT-
          -MLANWA-
          MNLANW--
          -MLANWK-
          -MLANWL-
          -MLANWG-
          MELANW--
          MDLANW--
          MVLANW--
          MLLANW--
          -MLANWN-
          MALANW--
          MPLANW--
          -MLANWV-
          MHLANW--
          MSLANW--
          -MLANWE-
          MKLANW--
          NRLANW--
          -NLANWT-
          -NLANWY-
          -NLANWK-
          NSLANW--
          NVLANW--
          NMLANW--
          -NLANWL-
          NALANW--
          NLLANW--
          NGLANW--
          -NLANWR-
          NKLANW--
          NHLANW--
          NELANW--
          -NLANWW-
          -NLANWF-
          NILANW--
          NWLANW--
          NQLANW--
          -NLANWV-
          -NLANWA-
          NYLANW--
          NPLANW--
          NNLANW--
          -NLANWQ-
          -NLANWN-
          NCLANW--
          -PLANWS-
          -PLANWR-
          PRLANW--
          -PLANWW-
          PELANW--
          PGLANW--
          PHLANW--
          PNLANW--
          -PLANWG-
          PVLANW--
          PQLANW--
          PLLANW--
          -PLANWT-
          PKLANW--
          PALANW--
          -PLANWV-
          PYLANW--
          PTLANW--
          PMLANW--
          -PLANWQ-
          -PLANWL-
          PFLANW--
          PDLANW--
          PCLANW--
          -PLANWM-
          -PLANWH-
          -QLANWR-
          -QLANWT-
          QLLANW--
          QYLANW--
          QSLANW--
          -QLANWY-
          -QLANWH-
          QRLANW--
          -QLANWS-
          QGLANW--
          -QLANWE-
          QFLANW--
          QWLANW--
          QQLANW--
          QNLANW--
          -QLANWV-
          -QLANWA-
          QTLANW--
          QPLANW--
          -QLANWL-
          QELANW--
          QMLANW--
          -QLANWW-
          -QLANWI-
          QILANW--
          QDLANW--
          -RLANWR-
          RVLANW--
          -RLANWV-
          -RLANWM-
          RTLANW--
          RQLANW--
          RGLANW--
          RMLANW--
          RFLANW--
          -RLANWS-
          -RLANWT-
          -RLANWQ-
          -RLANWI-
          RPLANW--
          RDLANW--
          -RLANWE-
          RELANW--
          -RLANWW-
          -SLANWL-
          SRLANW--
          STLANW--
          -SLANWR-
          -SLANWW-
          SNLANW--
          -SLANWS-
          SYLANW--
          SVLANW--
          SLLANW--
          -SLANWM-
          -SLANWA-
          SHLANW--
          SMLANW--
          -SLANWI-
          -SLANWT-
          -SLANWK-
          SILANW--
          SWLANW--
          SPLANW--
          -SLANWV-
          -SLANWF-
          SGLANW--
          SELANW--
          SDLANW--
          -SLANWH-
          TRLANW--
          TSLANW--
          -TLANWA-
          TLLANW--
          -TLANWI-
          TVLANW--
          -TLANWS-
          -TLANWR-
          -TLANWL-
          TKLANW--
          TPLANW--
          -TLANWT-
          -TLANWH-
          TNLANW--
          -TLANWV-
          TELANW--
          TMLANW--
          TYLANW--
          TQLANW--
          -TLANWQ-
          TGLANW--
          TTLANW--
          -TLANWG-
          -TLANWF-
          TDLANW--
          -TLANWK-
          THLANW--
          VQLANW--
          VELANW--
          VSLANW--
          -VLANWH-
          -VLANWK-
          VRLANW--
          VYLANW--
          -VLANWT-
          -VLANWR-
          VDLANW--
          -VLANWM-
          VHLANW--
          VGLANW--
          VTLANW--
          VKLANW--
          VPLANW--
          VMLANW--
          -VLANWQ-
          -VLANWE-
          VCLANW--
          -VLANWF-
          VALANW--
          -WLANWS-
          WNLANW--
          WELANW--
          -WLANWT-
          WGLANW--
          WSLANW--
          -WLANWQ-
          -WLANWK-
          WHLANW--
          WQLANW--
          -WLANWV-
          -WLANWN-
          -WLANWE-
          -WLANWA-
          -WLANWH-
          -WLANWG-
          WDLANW--
          YSLANW--
          -YLANWK-
          YGLANW--
          -YLANWR-
          -YLANWM-
          YQLANW--
          YNLANW--
          YHLANW--
          -YLANWS-
          YALANW--
          -YLANWT-
          YKLANW--
          -YLANWQ-
          -YLANWN-
          -YLANWH-
          -YLANWA-
          YDLANW--
          YPLANW--
          -YLANWI-
          -YLANWE-
VANW       393       635     29.92
          --VANWKR
          --VANWKL
          -AVANWT-
          -AVANWK-
          -AVANWL-
          ANVANW--
          AHVANW--
          AWVANW--
          -AVANWS-
          AMVANW--
          -AVANWW-
          ALVANW--
          -AVANWI-
          -AVANWG-
          ASVANW--
          ARVANW--
          -AVANWR-
          ATVANW--
          AGVANW--
          AAVANW--
          AYVANW--
          -AVANWY-
          -AVANWQ-
          -AVANWA-
          AQVANW--
          APVANW--
          AVVANW--
          -AVANWV-
          -AVANWH-
          -AVANWF-
          -AVANWE-
          AIVANW--
          ADVANW--
          ACVANW--
          -CVANWA-
          -CVANWK-
          CMVANW--
          CRVANW--
          -CVANWS-
          CVVANW--
          -CVANWR-
          -CVANWL-
          -CVANWI-
          CKVANW--
          CIVANW--
          CGVANW--
          CEVANW--
          CDVANW--
          DLVANW--
          -DVANWL-
          -DVANWK-
          DSVANW--
          -DVANWA-
          DGVANW--
          -DVANWT-
          DPVANW--
          DFVANW--
          -DVANWY-
          -DVANWV-
          DTVANW--
          DNVANW--
          DIVANW--
          -DVANWW-
          -DVANWE-
          DRVANW--
          DQVANW--
          DKVANW--
          DAVANW--
          -EVANWT-
          ELVANW--
          ERVANW--
          ENVANW--
          EWVANW--
          EVVANW--
          -EVANWL-
          -EVANWI-
          EKVANW--
          -EVANWS-
          ETVANW--
          ESVANW--
          EQVANW--
          -EVANWY-
          -EVANWR-
          EPVANW--
          EMVANW--
          EHVANW--
          EFVANW--
          -FVANWK-
          FRVANW--
          -FVANWS-
          FKVANW--
          -FVANWW-
          -FVANWR-
          FMVANW--
          -FVANWG-
          FDVANW--
          FTVANW--
          FEVANW--
          -FVANWQ-
          FFVANW--
          -FVANWE-
          FSVANW--
          FGVANW--
          FCVANW--
          FAVANW--
          FVVANW--
          FQVANW--
          FHVANW--
          GMVANW--
          -GVANWY-
          GLVANW--
          -GVANWS-
          GNVANW--
          GKVANW--
          -GVANWL-
          GRVANW--
          -GVANWT-
          -GVANWH-
          -GVANWR-
          -GVANWQ-
          -GVANWK-
          GTVANW--
          GPVANW--
          GIVANW--
          GHVANW--
          -GVANWM-
          -GVANWI-
          GSVANW--
          GEVANW--
          GWVANW--
          GVVANW--
          -GVANWW-
          -GVANWV-
          -GVANWE-
          GQVANW--
          GGVANW--
          HLVANW--
          -HVANWR-
          -HVANWL-
          HYVANW--
          HRVANW--
          -HVANWS-
          -HVANWG-
          HKVANW--
          -HVANWA-
          HTVANW--
          HWVANW--
          -HVANWK-
          HSVANW--
          HHVANW--
          HGVANW--
          -HVANWV-
          -HVANWN-
          -HVANWM-
          HPVANW--
          HNVANW--
          HFVANW--
          HEVANW--
          HDVANW--
          HAVANW--
          -HVANWY-
          -HVANWT-
          HVVANW--
          -HVANWE-
          -HVANWC-
          HCVANW--
          ISVANW--
          -IVANWL-
          IVVANW--
          -IVANWS-
          -IVANWN-
          -IVANWI-
          -IVANWT-
          -IVANWM-
          -IVANWH-
          IMVANW--
          IKVANW--
          IEVANW--
          -IVANWR-
          -IVANWE-
          IGVANW--
          -IVANWK-
          -IVANWA-
          IDVANW--
          IAVANW--
          -KVANWL-
          KMVANW--
          KGVANW--
          -KVANWR-
          -KVANWI-
          KLVANW--
          -KVANWS-
          -KVANWH-
          KEVANW--
          KYVANW--
          -KVANWY-
          -KVANWW-
          KTVANW--
          -KVANWM-
          -KVANWK-
          -KVANWE-
          -KVANWA-
          KIVANW--
          KWVANW--
          -KVANWV-
          -KVANWT-
          -KVANWQ-
          KHVANW--
          -LVANWN-
          LKVANW--
          -LVANWR-
          -LVANWT-
          -LVANWQ-
          -LVANWA-
          LVVANW--
          LGVANW--
          -LVANWK-
          -LVANWG-
          LRVANW--
          -LVANWS-
          -LVANWI-
          LNVANW--
          LAVANW--
          LMVANW--
          -LVANWW-
          LSVANW--
          LHVANW--
          LTVANW--
          LQVANW--
          LPVANW--
          -LVANWD-
          -LVANWE-
          LEVANW--
          -MVANWG-
          MAVANW--
          -MVANWT-
          -MVANWF-
          -MVANWS-
          -MVANWN-
          -MVANWL-
          -MVANWI-
          MRVANW--
          MPVANW--
          MMVANW--
          MLVANW--
          -MVANWV-
          MKVANW--
          MTVANW--
          MEVANW--
          MDVANW--
          MYVANW--
          -MVANWM-
          -MVANWK-
          -MVANWH-
          MSVANW--
          MQVANW--
          MNVANW--
          MGVANW--
          MFVANW--
          NNVANW--
          NLVANW--
          -NVANWS-
          -NVANWL-
          NKVANW--
          -NVANWY-
          -NVANWI-
          -NVANWT-
          NSVANW--
          NRVANW--
          -NVANWW-
          -NVANWK-
          NEVANW--
          -NVANWQ-
          -NVANWG-
          NGVANW--
          -NVANWH-
          NTVANW--
          NQVANW--
          NPVANW--
          NYVANW--
          NAVANW--
          NVVANW--
          -NVANWN-
          -NVANWF-
          -NVANWA-
          NIVANW--
          NHVANW--
          -PVANWF-
          PSVANW--
          PGVANW--
          PTVANW--
          PRVANW--
          -PVANWS-
          -PVANWR-
          -PVANWQ-
          -PVANWG-
          PNVANW--
          PYVANW--
          -PVANWH-
          -PVANWL-
          -PVANWE-
          PKVANW--
          PVVANW--
          -PVANWW-
          -PVANWM-
          -PVANWK-
          PEVANW--
          PCVANW--
          PAVANW--
          -PVANWY-
          -PVANWT-
          -PVANWI-
          PMVANW--
          -QVANWR-
          -QVANWT-
          -QVANWL-
          QLVANW--
          -QVANWK-
          -QVANWI-
          QPVANW--
          QSVANW--
          QAVANW--
          QVVANW--
          -QVANWE-
          QYVANW--
          -QVANWM-
          -QVANWF-
          QTVANW--
          QQVANW--
          QGVANW--
          QEVANW--
          -QVANWS-
          -QVANWQ-
          QRVANW--
          QFVANW--
          -QVANWY-
          -QVANWW-
          -QVANWN-
          -QVANWG-
          QKVANW--
          RLVANW--
          -RVANWY-
          -RVANWR-
          -RVANWK-
          RNVANW--
          -RVANWA-
          RTVANW--
          -RVANWL-
          -RVANWH-
          -RVANWV-
          RPVANW--
          RFVANW--
          RAVANW--
          RWVANW--
          -RVANWT-
          RDVANW--
          -RVANWF-
          -RVANWQ-
          -RVANWM-
          RQVANW--
          REVANW--
          RYVANW--
          -RVANWW-
          -RVANWN-
          -RVANWE-
          RCVANW--
          -SVANWL-
          SLVANW--
          SRVANW--
          SNVANW--
          SHVANW--
          -SVANWQ-
          -SVANWV-
          -SVANWM-
          -SVANWI-
          SEVANW--
          -SVANWF-
          SKVANW--
          SYVANW--
          -SVANWK-
          -SVANWH-
          SMVANW--
          SIVANW--
          SGVANW--
          -SVANWT-
          -SVANWE-
          SQVANW--
          SDVANW--
          -SVANWG-
          SPVANW--
          SFVANW--
          TLVANW--
          -TVANWL-
          TRVANW--
          TIVANW--
          -TVANWK-
          TSVANW--
          TFVANW--
          -TVANWI-
          -TVANWH-
          TNVANW--
          TKVANW--
          TVVANW--
          -TVANWS-
          TDVANW--
          -TVANWT-
          -TVANWE-
          -TVANWA-
          TMVANW--
          -TVANWY-
          -TVANWN-
          -TVANWF-
          TPVANW--
          THVANW--
          TEVANW--
          TYVANW--
          -TVANWG-
          TTVANW--
          TGVANW--
          TCVANW--
          --VANWLR
          -VVANWV-
          --VANWWA
          --VANWLS
          VAVANW--
          --VANWLA
          --VANWFN
          --VANWRS
          --VANWQT
          --VANWHS
          --VANWVS
          --VANWTS
          --VANWMT
          --VANWFS
          --VANWFG
          --VANWES
          -VVANWT-
          -VVANWR-
          VRVANW--
          VNVANW--
          --VANWVR
          --VANWRT
          --VANWIH
          --VANWHT
          VKVANW--
          VGVANW--
          --VANWVK
          --VANWRL
          --VANWLN
          --VANWIQ
          VSVANW--
          VEVANW--
          --VANWVD
          --VANWSV
          --VANWRG
          --VANWRF
          --VANWMR
          --VANWKS
          --VANWFR
          -VVANWE-
          VDVANW--
          --VANWSS
          --VANWEV
          -VVANWN-
          --VANWYS
          --VANWVQ
          --VANWTV
          --VANWRY
          --VANWRQ
          --VANWMN
          --VANWMH
          --VANWMG
          --VANWLT
          --VANWIK
          --VANWIA
          --VANWHF
          -VVANWK-
          VTVANW--
          --VANWYH
          --VANWYA
          --VANWWT
          --VANWVV
          --VANWTY
          --VANWSY
          --VANWRE
          --VANWNS
          --VANWNA
          --VANWLK
          --VANWKI
          --VANWAT
          --VANWAG
          -VVANWI-
          --VANWYN
          --VANWYE
          --VANWVN
          --VANWSF
          --VANWRN
          --VANWML
          --VANWLV
          --VANWKN
          --VANWKG
          -VVANWL-
          VMVANW--
          VFVANW--
          --VANWYM
          --VANWYI
          --VANWYG
          --VANWYF
          --VANWWS
          --VANWWR
          --VANWWN
          --VANWVT
          --VANWVL
          --VANWVI
          --VANWTT
          --VANWTN
          --VANWTK
          --VANWTI
          --VANWST
          --VANWSM
          --VANWSI
          --VANWSA
          --VANWRA
          --VANWMS
          --VANWMM
          --VANWLM
          --VANWIT
          --VANWEG
          --VANWAW
          -VVANWQ-
          VPVANW--
          --VANWYL
          --VANWVF
          --VANWVA
          --VANWTQ
          --VANWSW
          --VANWSR
          --VANWSN
          --VANWRW
          --VANWQR
          --VANWQF
          --VANWMQ
          --VANWMK
          --VANWMI
          --VANWKT
          --VANWKQ
          --VANWKH
          --VANWKA
          --VANWGV
          --VANWFT
          --VANWET
          --VANWEA
          --VANWAV
          --VANWAN
          VVVANW--
          -VVANWM-
          -VVANWG-
          -VVANWA-
          VQVANW--
          VHVANW--
          --VANWWV
          --VANWWK
          --VANWWI
          --VANWVE
          --VANWQI
          --VANWQH
          --VANWNV
          --VANWNF
          --VANWMW
          --VANWMV
          --VANWLI
          --VANWLH
          --VANWKM
          --VANWKF
          --VANWKD
          --VANWIE
          --VANWHV
          --VANWHG
          --VANWGT
          --VANWGF
          --VANWFW
          --VANWFQ
          --VANWFI
          --VANWFF
          --VANWAY
          --VANWAS
          --VANWAQ
          --VANWAI
          --VANWAA
          -WVANWG-
          -WVANWM-
          -WVANWS-
          -WVANWR-
          -WVANWA-
          -WVANWH-
          WHVANW--
          WVVANW--
          -WVANWK-
          -WVANWE-
          WSVANW--
          WPVANW--
          WMVANW--
          WIVANW--
          WAVANW--
          -WVANWW-
          -WVANWT-
          -WVANWN-
          WTVANW--
          WLVANW--
          WDVANW--
          WCVANW--
          -YVANWI-
          YPVANW--
          -YVANWG-
          -YVANWK-
          -YVANWR-
          YKVANW--
          YEVANW--
          -YVANWL-
          YAVANW--
          -YVANWT-
          -YVANWE-
          YTVANW--
          YSVANW--
          YHVANW--
          YDVANW--
          YVVANW--
          -YVANWW-
          -YVANWQ-
          -YVANWN-
          YGVANW--
          YIVANW--
          -YVANWS-
          -YVANWF-
          -YVANWA-
LANI       211       706     29.81
          -GLANIN-
          HMLANI--
          --LANISR
          --LANIYG
          --LANITL
          --LANISQ
          --LANIGS
          --LANIGG
          --LANIGA
          -RLANIN-
          -SLANIG-
          -ALANIQ-
          -ALANIL-
          AGLANI--
          AVLANI--
          ANLANI--
          ATLANI--
          -ALANIV-
          AQLANI--
          -ALANIS-
          AHLANI--
          APLANI--
          -ALANIR-
          AFLANI--
          -ALANII-
          AYLANI--
          AWLANI--
          -ALANIT-
          ADLANI--
          AMLANI--
          -ALANIY-
          -ALANIW-
          -ALANIM-
          AELANI--
          -ALANIH-
          ACLANI--
          -ALANIA-
          AALANI--
          -CLANIT-
          -CLANIL-
          CTLANI--
          -CLANIS-
          CGLANI--
          CVLANI--
          CRLANI--
          -CLANIY-
          -CLANIA-
          CSLANI--
          CPLANI--
          -CLANIR-
          -CLANIE-
          CKLANI--
          CCLANI--
          -DLANIR-
          DRLANI--
          DLLANI--
          -DLANIY-
          -DLANIF-
          DVLANI--
          DMLANI--
          -DLANIS-
          -DLANIQ-
          -DLANIL-
          DQLANI--
          DKLANI--
          -DLANIM-
          -DLANIK-
          DHLANI--
          DWLANI--
          DSLANI--
          -DLANIH-
          -DLANIE-
          -DLANIA-
          DYLANI--
          DPLANI--
          -DLANIV-
          -DLANIN-
          -DLANII-
          DILANI--
          DGLANI--
          DCLANI--
          EVLANI--
          ERLANI--
          EKLANI--
          -ELANIV-
          ESLANI--
          ETLANI--
          ELLANI--
          -ELANIR-
          EWLANI--
          -ELANIS-
          -ELANIQ-
          EFLANI--
          EQLANI--
          -ELANIY-
          EHLANI--
          EGLANI--
          -ELANIL-
          -ELANIF-
          EILANI--
          EDLANI--
          EYLANI--
          EPLANI--
          -ELANIW-
          -ELANII-
          -ELANIH-
          EELANI--
          ECLANI--
          EALANI--
          -FLANIT-
          -FLANIR-
          FRLANI--
          -FLANIG-
          FLLANI--
          -FLANIY-
          -FLANII-
          FELANI--
          -FLANIM-
          FFLANI--
          FPLANI--
          FNLANI--
          FMLANI--
          -FLANIN-
          -FLANIK-
          FGLANI--
          FSLANI--
          -FLANIA-
          FDLANI--
          FHLANI--
          -FLANIV-
          -FLANIQ-
          FKLANI--
          FALANI--
          -FLANIH-
          -FLANIE-
          -FLANID-
          FCLANI--
          -GLANIR-
          GNLANI--
          -GLANIS-
          -GLANIQ-
          GSLANI--
          GILANI--
          -GLANIY-
          GVLANI--
          GTLANI--
          -GLANIV-
          GYLANI--
          -GLANIA-
          GFLANI--
          GQLANI--
          -GLANIL-
          -GLANIF-
          -GLANIT-
          -GLANIK-
          -GLANII-
          GKLANI--
          -GLANIW-
          GALANI--
          GMLANI--
          GHLANI--
          GELANI--
          GCLANI--
          -GLANIH-
          GGLANI--
          GPLANI--
          -HLANIL-
          -HLANII-
          -HLANIM-
          -HLANIK-
          HILANI--
          -HLANIV-
          HALANI--
          HKLANI--
          HHLANI--
          HELANI--
          HWLANI--
          HSLANI--
          -HLANIH-
          -HLANIF-
          -HLANIA-
          HPLANI--
          HLLANI--
          -HLANIY-
          -HLANIT-
          -HLANIR-
          HFLANI--
          HYLANI--
          HTLANI--
          HNLANI--
          -HLANIW-
          -HLANIQ-
          -HLANIN-
          HDLANI--
          -ILANIT-
          IRLANI--
          ITLANI--
          ISLANI--
          -ILANIV-
          -ILANIS-
          -ILANIL-
          IKLANI--
          -ILANIK-
          -ILANIG-
          -ILANIR-
          -ILANIM-
          -ILANII-
          IALANI--
          -ILANIA-
          IGLANI--
          IPLANI--
          -ILANIE-
          -ILANIY-
          -ILANIQ-
          IELANI--
          IFLANI--
          -ILANIW-
          -ILANIH-
          IHLANI--
          KVLANI--
          -KLANIL-
          KYLANI--
          KNLANI--
          -KLANIR-
          KGLANI--
          KPLANI--
          -KLANIQ-
          KQLANI--
          KALANI--
          -KLANIY-
          -KLANIK-
          KDLANI--
          -KLANIV-
          -KLANIT-
          KMLANI--
          -KLANIM-
          KELANI--
          -KLANII-
          -KLANIF-
          -KLANIH-
          --LANIRS
          LRLANI--
          -LLANIR-
          -LLANIS-
          --LANIRA
          --LANIMI
          --LANIRH
          --LANIVK
          --LANISG
          --LANIRT
          --LANIRN
          LSLANI--
          --LANIVR
          -LLANIH-
          LHLANI--
          --LANISV
          -LLANIN-
          --LANISA
          --LANIRK
          --LANIRG
          --LANILY
          --LANIKS
          --LANIIN
          -LLANIK-
          --LANIVG
          --LANIRE
          --LANIKA
          LPLANI--
          --LANIVY
          --LANITT
          --LANILK
          --LANIHT
          LELANI--
          --LANITS
          --LANISW
          --LANIRY
          --LANIQS
          --LANIIA
          --LANIHA
          --LANIYW
          --LANIYS
          --LANIVS
          --LANIIG
          --LANIHS
          --LANIAS
          LYLANI--
          --LANIYQ
          --LANITG
          --LANITA
          --LANIRV
          --LANIMT
          --LANIIT
          --LANIIH
          --LANIYY
          --LANIWT
          --LANIVT
          --LANITR
          --LANIST
          --LANIMK
          --LANIFH
          LNLANI--
          LMLANI--
          LKLANI--
          --LANIYF
          --LANIWW
          --LANIVQ
          --LANIVN
          --LANIVM
          --LANIMN
          --LANIHQ
          --LANIAV
          -LLANIF-
          -LLANIE-
          --LANIWS
          --LANISH
          --LANIRQ
          --LANIQW
          --LANIQG
          --LANIKH
          --LANIIW
          --LANIIM
          --LANIFA
          LQLANI--
          LDLANI--
          --LANIYV
          --LANIVI
          --LANITV
          --LANITN
          --LANITM
          --LANISY
          --LANISM
          --LANIRM
          --LANIRL
          --LANINS
          --LANIMH
          --LANIMD
          --LANIKW
          --LANIKV
          --LANIKG
          --LANIHF
          --LANIFT
          --LANIES
          --LANIAY
          -LLANIQ-
          --LANIYA
          --LANIVD
          --LANITY
          --LANISK
          --LANIRW
          --LANIRD
          --LANIMM
          --LANIMG
          --LANIMA
          --LANILW
          --LANIKY
          --LANIIY
          --LANIAW
          --LANIAA
          -LLANIY-
          -LLANIM-
          LCLANI--
          --LANIYT
          --LANIYN
          --LANIWG
          --LANITK
          --LANITH
          --LANISN
          --LANISI
          --LANILM
          --LANILD
          --LANIKR
          --LANIKN
          --LANIIV
          --LANIIS
          --LANIIQ
          --LANIII
          --LANIHG
          --LANIFY
          --LANIFG
          --LANIEY
          --LANIEF
          --LANIEA
          --LANIAT
          --LANIAN
          --LANIAG
          -LLANIP-
          --LANIYR
          --LANIYH
          --LANIYD
          --LANIWN
          --LANIWM
          --LANIWH
          --LANIWF
          --LANIVH
          --LANIVE
          --LANITW
          --LANITQ
          --LANITF
          --LANITE
          --LANITD
          --LANIQM
          --LANIQK
          --LANIQH
          --LANIQA
          --LANINA
          --LANIMW
          --LANIMS
          --LANIMQ
          --LANIKT
          --LANIKM
          --LANIHV
          --LANIHR
          --LANIHN
          --LANIHI
          --LANIFQ
          --LANIFN
          --LANIFF
          --LANIEM
          --LANICI
          --LANIAD
          LALANI--
          MRLANI--
          -MLANIY-
          MKLANI--
          MQLANI--
          -MLANIR-
          MHLANI--
          -MLANIT-
          MGLANI--
          MMLANI--
          MNLANI--
          MLLANI--
          -MLANIQ-
          -MLANIK-
          MTLANI--
          -MLANIN-
          MFLANI--
          MDLANI--
          MPLANI--
          -MLANIH-
          -MLANIF-
          MELANI--
          MCLANI--
          MALANI--
          MYLANI--
          -MLANIM-
          -MLANII-
          -MLANIE-
          -MLANIG-
          -MLANIA-
          NRLANI--
          -NLANIL-
          NVLANI--
          NKLANI--
          NTLANI--
          -NLANIK-
          NPLANI--
          -NLANIS-
          NALANI--
          -NLANIR-
          NHLANI--
          NGLANI--
          -NLANIV-
          -NLANIT-
          NLLANI--
          -NLANIW-
          -NLANIH-
          NILANI--
          NSLANI--
          NQLANI--
          NNLANI--
          NYLANI--
          NWLANI--
          -NLANIY-
          NMLANI--
          -NLANIQ-
          NFLANI--
          -NLANIM-
          -NLANII-
          -NLANIA-
          -NLANIG-
          NCLANI--
          PRLANI--
          -PLANIL-
          -PLANIT-
          PSLANI--
          PNLANI--
          PFLANI--
          PALANI--
          -PLANIA-
          PTLANI--
          -PLANII-
          PILANI--
          PYLANI--
          PLLANI--
          -PLANIM-
          PVLANI--
          -PLANIV-
          -PLANIR-
          -PLANIQ-
          PGLANI--
          -PLANIK-
          -PLANIE-
          -PLANIH-
          -PLANIF-
          PKLANI--
          PHLANI--
          PDLANI--
          PWLANI--
          PQLANI--
          PELANI--
          QRLANI--
          -QLANIV-
          QNLANI--
          -QLANIR-
          -QLANIQ-
          -QLANIT-
          -QLANIS-
          -QLANIM-
          QVLANI--
          QGLANI--
          QYLANI--
          QMLANI--
          -QLANIA-
          QLLANI--
          QTLANI--
          -QLANIW-
          QKLANI--
          QALANI--
          QWLANI--
          QSLANI--
          QHLANI--
          QQLANI--
          -QLANIN-
          -QLANII-
          QPLANI--
          -QLANIG-
          -QLANIF-
          QILANI--
          QDLANI--
          RTLANI--
          RLLANI--
          RGLANI--
          RPLANI--
          -RLANIY-
          RFLANI--
          RQLANI--
          -RLANIM-
          -RLANIF-
          RMLANI--
          -RLANIV-
          RYLANI--
          RILANI--
          -RLANII-
          RVLANI--
          -RLANIK-
          -RLANIA-
          RNLANI--
          -RLANIW-
          RHLANI--
          -RLANIQ-
          RALANI--
          RELANI--
          -RLANIT-
          -RLANIH-
          RDLANI--
          RCLANI--
          -SLANIR-
          -SLANIS-
          -SLANIV-
          SRLANI--
          SLLANI--
          -SLANIT-
          SSLANI--
          SPLANI--
          SGLANI--
          SFLANI--
          -SLANIW-
          -SLANII-
          SALANI--
          SWLANI--
          -SLANIK-
          SYLANI--
          STLANI--
          SDLANI--
          SMLANI--
          -SLANIH-
          SELANI--
          SVLANI--
          SQLANI--
          -SLANIY-
          -SLANIQ-
          SILANI--
          -SLANIM-
          SHLANI--
          SCLANI--
          SNLANI--
          -SLANIE-
          -SLANIA-
          TILANI--
          -TLANIR-
          TRLANI--
          TVLANI--
          TNLANI--
          -TLANIM-
          -TLANIQ-
          TALANI--
          TSLANI--
          TPLANI--
          -TLANIS-
          -TLANIA-
          TFLANI--
          -TLANIV-
          -TLANIY-
          TKLANI--
          -TLANIK-
          -TLANII-
          -TLANIT-
          -TLANIF-
          THLANI--
          TTLANI--
          TLLANI--
          TMLANI--
          TDLANI--
          -TLANIW-
          TELANI--
          TYLANI--
          TWLANI--
          TQLANI--
          -TLANIH-
          TCLANI--
          -TLANIE-
          VQLANI--
          -VLANIL-
          -VLANIR-
          VTLANI--
          -VLANIH-
          VNLANI--
          VSLANI--
          -VLANIT-
          -VLANIM-
          -VLANII-
          VHLANI--
          VGLANI--
          VKLANI--
          VPLANI--
          -VLANIY-
          VALANI--
          -VLANIV-
          VDLANI--
          -VLANIQ-
          -VLANIE-
          VELANI--
          -VLANIK-
          -VLANIS-
          -VLANIW-
          VCLANI--
          -WLANIK-
          WSLANI--
          WKLANI--
          WHLANI--
          WELANI--
          -WLANIS-
          WTLANI--
          WLLANI--
          -WLANIN-
          -WLANIM-
          WALANI--
          WPLANI--
          WNLANI--
          -WLANIT-
          WQLANI--
          -WLANIV-
          WGLANI--
          WDLANI--
          -WLANIR-
          -WLANIH-
          -WLANIE-
          -WLANIA-
          WCLANI--
          YLLANI--
          YGLANI--
          -YLANIT-
          -YLANIA-
          YMLANI--
          -YLANIR-
          YYLANI--
          YKLANI--
          YWLANI--
          -YLANIY-
          -YLANIE-
          YNLANI--
          YTLANI--
          -YLANIV-
          -YLANII-
          YPLANI--
          YDLANI--
          -YLANIH-
          -YLANIF-
          YQLANI--
          -YLANIG-
          YHLANI--
          YELANI--
          -YLANIW-
          -YLANIM-
          YCLANI--
LGAM       176       727     29.74
          GALGAM--
          --LGAMSH
          --LGAMVD
          --LGAMTR
          --LGAMSY
          --LGAMPF
          --LGAMNV
          --LGAMLY
          --LGAMLQ
          --LGAMLK
          --LGAMIR
          --LGAMGP
          MELGAM--
          -RLGAMN-
          -SLGAMA-
          SALGAM--
          -TLGAMN-
          WKLGAM--
          -ALGAMT-
          ANLGAM--
          -ALGAMF-
          AHLGAM--
          -ALGAMV-
          -ALGAMQ-
          -ALGAMS-
          AFLGAM--
          ALLGAM--
          -ALGAMY-
          AKLGAM--
          ASLGAM--
          AVLGAM--
          AALGAM--
          APLGAM--
          AGLGAM--
          ADLGAM--
          AYLGAM--
          ATLGAM--
          AQLGAM--
          AILGAM--
          AELGAM--
          AMLGAM--
          -ALGAMW-
          -ALGAMM-
          -ALGAMN-
          -ALGAMH-
          -ALGAMA-
          CCLGAM--
          CVLGAM--
          CQLGAM--
          -CLGAMV-
          -CLGAMR-
          -CLGAMM-
          -CLGAML-
          -CLGAMF-
          CGLGAM--
          CALGAM--
          CSLGAM--
          CRLGAM--
          CLLGAM--
          -CLGAMY-
          -CLGAMS-
          -CLGAMK-
          -CLGAMI-
          -CLGAMG-
          CKLGAM--
          CDLGAM--
          -DLGAMR-
          -DLGAML-
          DQLGAM--
          -DLGAMW-
          -DLGAMY-
          -DLGAMI-
          DYLGAM--
          DRLGAM--
          DLLGAM--
          DILGAM--
          -DLGAMV-
          -DLGAMM-
          DHLGAM--
          DGLGAM--
          DSLGAM--
          DNLGAM--
          DFLGAM--
          DPLGAM--
          -DLGAMF-
          DVLGAM--
          -DLGAMT-
          -DLGAMS-
          -DLGAMN-
          -DLGAMK-
          -DLGAMH-
          DKLGAM--
          DDLGAM--
          DALGAM--
          -ELGAMR-
          EKLGAM--
          EYLGAM--
          ESLGAM--
          EHLGAM--
          EALGAM--
          EVLGAM--
          ETLGAM--
          ERLGAM--
          -ELGAML-
          ENLGAM--
          EMLGAM--
          -ELGAMV-
          -ELGAMM-
          EQLGAM--
          -ELGAMW-
          EWLGAM--
          -ELGAMI-
          EILGAM--
          EGLGAM--
          EPLGAM--
          ELLGAM--
          -ELGAMY-
          -ELGAMT-
          -ELGAMS-
          EFLGAM--
          EELGAM--
          FRLGAM--
          -FLGAMR-
          FYLGAM--
          -FLGAMM-
          -FLGAMH-
          FNLGAM--
          FGLGAM--
          FSLGAM--
          -FLGAMT-
          -FLGAML-
          FKLGAM--
          FPLGAM--
          -FLGAMW-
          -FLGAMK-
          FHLGAM--
          -FLGAMY-
          -FLGAMA-
          FQLGAM--
          -FLGAMI-
          FWLGAM--
          -FLGAMV-
          -FLGAMQ-
          FDLGAM--
          FTLGAM--
          FLLGAM--
          -FLGAMS-
          -FLGAMN-
          FELGAM--
          FVLGAM--
          -FLGAME-
          GLLGAM--
          GVLGAM--
          GSLGAM--
          GRLGAM--
          GPLGAM--
          -GLGAMY-
          -GLGAMK-
          -GLGAMR-
          -GLGAML-
          -GLGAMH-
          GNLGAM--
          GFLGAM--
          GKLGAM--
          GMLGAM--
          -GLGAMW-
          GGLGAM--
          GTLGAM--
          -GLGAMF-
          GDLGAM--
          -GLGAMT-
          -GLGAMI-
          GELGAM--
          GCLGAM--
          GWLGAM--
          GILGAM--
          -GLGAMQ-
          -GLGAMM-
          HLLGAM--
          -HLGAMR-
          -HLGAML-
          HTLGAM--
          HSLGAM--
          HALGAM--
          HRLGAM--
          -HLGAMK-
          -HLGAMI-
          HHLGAM--
          HGLGAM--
          HWLGAM--
          HVLGAM--
          -HLGAMV-
          -HLGAMF-
          -HLGAMM-
          HYLGAM--
          HNLGAM--
          -HLGAMY-
          -HLGAMW-
          -HLGAMN-
          -HLGAMH-
          -HLGAMS-
          HELGAM--
          -HLGAMA-
          HKLGAM--
          HPLGAM--
          HMLGAM--
          -HLGAMT-
          -HLGAMQ-
          HILGAM--
          HFLGAM--
          HDLGAM--
          IRLGAM--
          -ILGAML-
          IGLGAM--
          -ILGAMN-
          ISLGAM--
          -ILGAMK-
          IPLGAM--
          -ILGAMS-
          IYLGAM--
          IQLGAM--
          INLGAM--
          ILLGAM--
          -ILGAMF-
          ITLGAM--
          -ILGAMR-
          IALGAM--
          -ILGAMV-
          -ILGAMH-
          IILGAM--
          IFLGAM--
          IVLGAM--
          IKLGAM--
          IELGAM--
          -ILGAMM-
          -ILGAME-
          -ILGAMA-
          -ILGAMQ-
          KTLGAM--
          -KLGAML-
          KILGAM--
          KYLGAM--
          KVLGAM--
          -KLGAMF-
          KSLGAM--
          -KLGAMH-
          KHLGAM--
          KGLGAM--
          -KLGAMY-
          KALGAM--
          KMLGAM--
          -KLGAMT-
          KQLGAM--
          -KLGAMW-
          -KLGAMK-
          KELGAM--
          KDLGAM--
          KNLGAM--
          KFLGAM--
          KWLGAM--
          KPLGAM--
          -KLGAMV-
          -KLGAMS-
          -KLGAMP-
          -KLGAMI-
          KCLGAM--
          -LLGAMK-
          LRLGAM--
          --LGAMSL
          --LGAMLS
          --LGAMGL
          --LGAMLG
          --LGAMPL
          -LLGAMS-
          --LGAMKG
          --LGAMIG
          --LGAMLA
          --LGAMSG
          --LGAMRT
          --LGAMFS
          --LGAMVS
          LTLGAM--
          -LLGAMT-
          LGLGAM--
          --LGAMRN
          --LGAMMS
          LPLGAM--
          --LGAMSA
          --LGAMRG
          --LGAMRF
          --LGAMYA
          --LGAMVG
          --LGAMSS
          --LGAMNS
          --LGAMKT
          LQLGAM--
          --LGAMRM
          --LGAMRH
          LALGAM--
          --LGAMRY
          --LGAMRQ
          --LGAMRL
          --LGAMRI
          --LGAMRA
          --LGAMNL
          --LGAMLT
          --LGAMKV
          --LGAMHL
          -LLGAMA-
          --LGAMYS
          --LGAMVV
          --LGAMTS
          --LGAMQG
          --LGAMMT
          --LGAMIS
          --LGAMHG
          -LLGAMY-
          -LLGAMH-
          LILGAM--
          --LGAMYN
          --LGAMMV
          --LGAMIA
          --LGAMGI
          --LGAMAM
          LVLGAM--
          -LLGAMW-
          --LGAMVT
          --LGAMVA
          --LGAMHS
          LFLGAM--
          --LGAMYH
          --LGAMYG
          --LGAMWS
          --LGAMWH
          --LGAMTG
          --LGAMMI
          --LGAMMG
          --LGAMKA
          --LGAMIT
          --LGAMHM
          LNLGAM--
          --LGAMYT
          --LGAMYK
          --LGAMWV
          --LGAMTW
          --LGAMQS
          --LGAMMQ
          --LGAMFN
          --LGAMAG
          -LLGAMM-
          -LLGAMI-
          -LLGAMG-
          --LGAMYQ
          --LGAMYF
          --LGAMVW
          --LGAMVF
          --LGAMNY
          --LGAMNA
          --LGAMHT
          --LGAMHN
          --LGAMHF
          --LGAMHA
          LDLGAM--
          LWLGAM--
          LMLGAM--
          -LLGAMQ-
          -LLGAMP-
          -LLGAMN-
          LHLGAM--
          --LGAMVN
          --LGAMTV
          --LGAMSW
          --LGAMMK
          --LGAMIV
          --LGAMFR
          --LGAMAY
          --LGAMAS
          --LGAMWM
          --LGAMVM
          --LGAMTA
          --LGAMQA
          --LGAMLN
          --LGAMIY
          --LGAMIW
          --LGAMHY
          --LGAMHD
          --LGAMGM
          --LGAMFW
          --LGAMFV
          --LGAMFQ
          --LGAMFL
          --LGAMFG
          --LGAMEA
          -LLGAME-
          LKLGAM--
          --LGAMYE
          --LGAMVY
          --LGAMVR
          --LGAMVH
          --LGAMSV
          --LGAMPY
          --LGAMMW
          --LGAMML
          --LGAMLR
          --LGAMIN
          --LGAMII
          --LGAMIF
          --LGAMHV
          --LGAMGY
          --LGAMAI
          LCLGAM--
          --LGAMWW
          --LGAMWT
          --LGAMWR
          --LGAMWK
          --LGAMTN
          --LGAMTK
          --LGAMSN
          --LGAMSM
          --LGAMSI
          --LGAMRD
          --LGAMQL
          --LGAMPI
          --LGAMNW
          --LGAMNI
          --LGAMNF
          --LGAMMA
          --LGAMLH
          --LGAMKH
          --LGAMHW
          --LGAMFT
          --LGAMFK
          --LGAMFD
          --LGAMFA
          --LGAMAW
          --LGAMAA
          --LGAMYM
          --LGAMYD
          --LGAMWE
          --LGAMWD
          --LGAMVQ
          --LGAMVP
          --LGAMVK
          --LGAMTI
          --LGAMSF
          --LGAMPW
          --LGAMNP
          --LGAMNM
          --LGAMMY
          --LGAMMH
          --LGAMMF
          --LGAMKM
          --LGAMKD
          --LGAMIH
          --LGAMHK
          --LGAMHI
          --LGAMHH
          --LGAMGV
          --LGAMFM
          --LGAMFE
          --LGAMEG
          --LGAMAD
          MSLGAM--
          MNLGAM--
          -MLGAMR-
          MALGAM--
          -MLGAMT-
          MHLGAM--
          MTLGAM--
          MYLGAM--
          MPLGAM--
          -MLGAMY-
          -MLGAMI-
          -MLGAMH-
          MKLGAM--
          -MLGAMW-
          -MLGAMK-
          -MLGAMA-
          MFLGAM--
          MDLGAM--
          MWLGAM--
          MMLGAM--
          MQLGAM--
          MLLGAM--
          -MLGAMF-
          -MLGAMQ-
          -MLGAMP-
          -MLGAMM-
          NRLGAM--
          NSLGAM--
          -NLGAMF-
          NLLGAM--
          -NLGAMY-
          NKLGAM--
          NPLGAM--
          -NLGAMT-
          NFLGAM--
          -NLGAMK-
          NGLGAM--
          -NLGAMR-
          -NLGAMH-
          NHLGAM--
          NNLGAM--
          NWLGAM--
          NTLGAM--
          -NLGAML-
          NELGAM--
          NVLGAM--
          -NLGAMW-
          -NLGAMM-
          -NLGAMI-
          NILGAM--
          NYLGAM--
          -NLGAMQ-
          -NLGAMN-
          -NLGAMA-
          NDLGAM--
          -PLGAMR-
          -PLGAML-
          PGLGAM--
          -PLGAMH-
          -PLGAMF-
          -PLGAMT-
          -PLGAMY-
          PYLGAM--
          -PLGAMS-
          -PLGAMQ-
          PMLGAM--
          -PLGAMI-
          PVLGAM--
          PQLGAM--
          -PLGAMW-
          -PLGAMG-
          -PLGAMA-
          PWLGAM--
          PFLGAM--
          PALGAM--
          PNLGAM--
          -PLGAMN-
          -PLGAMM-
          -PLGAMK-
          PKLGAM--
          PHLGAM--
          -QLGAMR-
          QPLGAM--
          -QLGAML-
          QVLGAM--
          -QLGAMM-
          QTLGAM--
          QILGAM--
          QSLGAM--
          -QLGAMW-
          QGLGAM--
          -QLGAMS-
          QFLGAM--
          QELGAM--
          QRLGAM--
          QLLGAM--
          -QLGAMF-
          QALGAM--
          -QLGAMT-
          -QLGAMN-
          QYLGAM--
          -QLGAMH-
          QDLGAM--
          QWLGAM--
          QQLGAM--
          -QLGAMV-
          QKLGAM--
          -QLGAMD-
          -QLGAMA-
          QHLGAM--
          -RLGAMR-
          -RLGAMW-
          -RLGAMF-
          -RLGAMY-
          -RLGAMI-
          RSLGAM--
          -RLGAMT-
          RPLGAM--
          RALGAM--
          -RLGAMM-
          RVLGAM--
          -RLGAMH-
          RELGAM--
          RYLGAM--
          RWLGAM--
          -RLGAMQ-
          RDLGAM--
          -SLGAMR-
          -SLGAMI-
          SYLGAM--
          SRLGAM--
          -SLGAMY-
          -SLGAMW-
          STLGAM--
          SPLGAM--
          SVLGAM--
          SNLGAM--
          SLLGAM--
          -SLGAMT-
          SGLGAM--
          SFLGAM--
          SWLGAM--
          -SLGAMM-
          -SLGAMK-
          -SLGAMH-
          SILGAM--
          SHLGAM--
          SQLGAM--
          -SLGAMS-
          -SLGAMQ-
          SKLGAM--
          SELGAM--
          -SLGAMN-
          SDLGAM--
          TSLGAM--
          -TLGAMT-
          TVLGAM--
          TILGAM--
          TLLGAM--
          TFLGAM--
          -TLGAMW-
          -TLGAMR-
          -TLGAML-
          TGLGAM--
          -TLGAMY-
          TPLGAM--
          TNLGAM--
          -TLGAMM-
          TYLGAM--
          TMLGAM--
          -TLGAMH-
          TKLGAM--
          -TLGAMI-
          -TLGAMS-
          TWLGAM--
          TQLGAM--
          -TLGAMV-
          -TLGAMQ-
          TELGAM--
          TDLGAM--
          THLGAM--
          VRLGAM--
          VLLGAM--
          VELGAM--
          -VLGAMR-
          -VLGAMS-
          VTLGAM--
          -VLGAMV-
          -VLGAMT-
          -VLGAMK-
          VDLGAM--
          VQLGAM--
          -VLGAML-
          VYLGAM--
          -VLGAMQ-
          VILGAM--
          VPLGAM--
          -VLGAMH-
          VHLGAM--
          VGLGAM--
          VKLGAM--
          -VLGAMM-
          VMLGAM--
          -VLGAME-
          VCLGAM--
          WPLGAM--
          -WLGAMR-
          WSLGAM--
          WYLGAM--
          -WLGAMH-
          WQLGAM--
          WRLGAM--
          WGLGAM--
          WNLGAM--
          -WLGAMY-
          WMLGAM--
          -WLGAMK-
          -WLGAMI-
          WTLGAM--
          -WLGAMS-
          -WLGAMF-
          WFLGAM--
          -WLGAMN-
          WWLGAM--
          -WLGAMW-
          -WLGAMV-
          -WLGAMM-
          -WLGAMC-
          WILGAM--
          WELGAM--
          -YLGAMR-
          YRLGAM--
          -YLGAMS-
          -YLGAMT-
          YLLGAM--
          YMLGAM--
          -YLGAMN-
          -YLGAMK-
          YSLGAM--
          -YLGAML-
          -YLGAMY-
          -YLGAMV-
          YKLGAM--
          -YLGAMA-
          YGLGAM--
          YNLGAM--
          -YLGAMI-
          YILGAM--
          YDLGAM--
          -YLGAMF-
          YQLGAM--
          -YLGAMQ-
          YHLGAM--
          YFLGAM--
          YYLGAM--
          YVLGAM--
          -YLGAMM-
          -YLGAMH-
          YWLGAM--
          YTLGAM--
          YPLGAM--
          -YLGAMG-
          -YLGAMC-
          YELGAM--
          YCLGAM--
MGWI       774       543     29.72
          -AMGWIR-
          ASMGWI--
          AKMGWI--
          AGMGWI--
          AEMGWI--
          -AMGWIY-
          -AMGWIT-
          AAMGWI--
          -AMGWIV-
          -AMGWIQ-
          -AMGWII-
          -AMGWIA-
          AHMGWI--
          ANMGWI--
          AMMGWI--
          -AMGWIG-
          AIMGWI--
          ADMGWI--
          AWMGWI--
          AVMGWI--
          AQMGWI--
          -AMGWIW-
          -AMGWIN-
          -AMGWIE-
          ALMGWI--
          CSMGWI--
          CQMGWI--
          CKMGWI--
          CTMGWI--
          -CMGWIR-
          -CMGWII-
          DVMGWI--
          -DMGWIS-
          DLMGWI--
          -DMGWIR-
          DTMGWI--
          DNMGWI--
          -DMGWIA-
          DRMGWI--
          DKMGWI--
          DDMGWI--
          DYMGWI--
          DSMGWI--
          -DMGWIQ-
          -DMGWIL-
          -DMGWIK-
          DIMGWI--
          DFMGWI--
          DWMGWI--
          -DMGWIY-
          -DMGWIV-
          -DMGWIH-
          DGMGWI--
          ERMGWI--
          EFMGWI--
          ETMGWI--
          ELMGWI--
          -EMGWIT-
          EVMGWI--
          -EMGWIL-
          EIMGWI--
          ESMGWI--
          EMMGWI--
          -EMGWIS-
          EYMGWI--
          EQMGWI--
          ENMGWI--
          -EMGWIW-
          -EMGWIV-
          -EMGWIR-
          -EMGWIK-
          -EMGWIG-
          EKMGWI--
          EEMGWI--
          -FMGWIR-
          FSMGWI--
          -FMGWIN-
          FLMGWI--
          FHMGWI--
          FEMGWI--
          FQMGWI--
          -FMGWIA-
          FGMGWI--
          FDMGWI--
          FRMGWI--
          FMMGWI--
          -FMGWIM-
          FKMGWI--
          FFMGWI--
          GKMGWI--
          GSMGWI--
          GVMGWI--
          GQMGWI--
          GRMGWI--
          -GMGWIT-
          -GMGWIR-
          -GMGWIA-
          GTMGWI--
          -GMGWIF-
          GIMGWI--
          GGMGWI--
          -GMGWIG-
          -GMGWIM-
          GLMGWI--
          GHMGWI--
          GYMGWI--
          GNMGWI--
          -GMGWIV-
          GMMGWI--
          -GMGWIY-
          GFMGWI--
          GEMGWI--
          GCMGWI--
          -GMGWIN-
          GDMGWI--
          -HMGWII-
          HQMGWI--
          -HMGWIH-
          HEMGWI--
          HDMGWI--
          HSMGWI--
          -HMGWIN-
          HVMGWI--
          -HMGWIT-
          -HMGWIS-
          HTMGWI--
          HMMGWI--
          -HMGWIW-
          -HMGWIL-
          -HMGWIK-
          -HMGWIG-
          HGMGWI--
          HYMGWI--
          -HMGWIE-
          HHMGWI--
          -IMGWIR-
          IKMGWI--
          ILMGWI--
          IDMGWI--
          -IMGWIG-
          IVMGWI--
          INMGWI--
          -IMGWIW-
          -IMGWIN-
          IGMGWI--
          -IMGWIS-
          -IMGWIQ-
          -IMGWIK-
          IEMGWI--
          ITMGWI--
          IQMGWI--
          -IMGWIT-
          -IMGWIM-
          -IMGWIL-
          KTMGWI--
          KNMGWI--
          KMMGWI--
          KGMGWI--
          -KMGWIK-
          KHMGWI--
          -KMGWIS-
          KIMGWI--
          KVMGWI--
          KSMGWI--
          -KMGWIL-
          KAMGWI--
          KWMGWI--
          -KMGWIV-
          -KMGWIT-
          -KMGWIQ-
          -KMGWIF-
          -KMGWIA-
          KFMGWI--
          KEMGWI--
          KCMGWI--
          LSMGWI--
          LNMGWI--
          -LMGWIR-
          LYMGWI--
          -LMGWIG-
          -LMGWIT-
          -LMGWIK-
          LTMGWI--
          LKMGWI--
          -LMGWIN-
          LGMGWI--
          -LMGWIA-
          LHMGWI--
          LEMGWI--
          LAMGWI--
          LQMGWI--
          -LMGWIY-
          -LMGWIQ-
          -LMGWIE-
          -LMGWII-
          -LMGWID-
          LDMGWI--
          --MGWIMS
          --MGWIHG
          MLMGWI--
          --MGWISG
          --MGWIIG
          --MGWIRD
          -MMGWIV-
          MHMGWI--
          --MGWIYS
          --MGWIVS
          --MGWIRT
          --MGWIRN
          --MGWIRG
          --MGWILS
          --MGWIKA
          --MGWITT
          --MGWILG
          --MGWIKS
          --MGWIGS
          MVMGWI--
          --MGWITA
          --MGWISN
          --MGWILH
          --MGWIKF
          --MGWIGV
          --MGWIFG
          MTMGWI--
          --MGWIYQ
          --MGWITG
          --MGWISI
          --MGWISA
          --MGWIRM
          --MGWIQG
          --MGWINA
          --MGWIKT
          --MGWIGT
          --MGWIGL
          --MGWIGG
          --MGWIFY
          MNMGWI--
          -MMGWIT-
          -MMGWIS-
          --MGWIYG
          --MGWIVR
          --MGWIVH
          --MGWITS
          --MGWITR
          --MGWISH
          --MGWIRA
          --MGWIIH
          --MGWIIA
          --MGWIES
          --MGWIAF
          MGMGWI--
          MAMGWI--
          -MMGWIK-
          MIMGWI--
          --MGWIYK
          --MGWIVD
          --MGWITV
          --MGWITN
          --MGWISW
          --MGWISV
          --MGWIRV
          --MGWIQV
          --MGWINS
          --MGWIMR
          --MGWIMH
          --MGWIMA
          --MGWIKI
          --MGWIKG
          --MGWIIT
          --MGWIIS
          --MGWIFS
          --MGWIAM
          MMMGWI--
          -MMGWIG-
          -MMGWIE-
          --MGWIYF
          --MGWIYA
          --MGWIWS
          --MGWIVQ
          --MGWIVG
          --MGWITW
          --MGWITI
          --MGWITH
          --MGWISY
          --MGWIST
          --MGWISQ
          --MGWISM
          --MGWISK
          --MGWIRW
          --MGWIQS
          --MGWILY
          --MGWILF
          --MGWIKY
          --MGWIKW
          --MGWIGM
          --MGWIGA
          --MGWIEG
          --MGWIAW
          --MGWIAT
          --MGWIAS
          --MGWIAN
          --MGWIAA
          MDMGWI--
          MYMGWI--
          MRMGWI--
          -MMGWIR-
          --MGWIYY
          --MGWIYW
          --MGWIYT
          --MGWIYN
          --MGWIYE
          --MGWIYD
          --MGWIWF
          --MGWIVT
          --MGWIVN
          --MGWIVK
          --MGWIVE
          --MGWITM
          --MGWITE
          --MGWIRQ
          --MGWIRI
          --MGWIQY
          --MGWIQD
          --MGWIQA
          --MGWING
          --MGWIMW
          --MGWIMT
          --MGWIMK
          --MGWIMI
          --MGWIMG
          --MGWIME
          --MGWILQ
          --MGWILD
          --MGWIKQ
          --MGWIKL
          --MGWIIK
          --MGWIHV
          --MGWIHS
          --MGWIGW
          --MGWIGR
          --MGWIGF
          --MGWIFN
          --MGWIFK
          --MGWIFH
          --MGWIFE
          --MGWIEA
          --MGWIAY
          --MGWIAK
          --MGWIAG
          --MGWIAE
          MEMGWI--
          MCMGWI--
          -NMGWIR-
          -NMGWIL-
          NSMGWI--
          NMMGWI--
          -NMGWIY-
          -NMGWII-
          -NMGWIG-
          NKMGWI--
          NIMGWI--
          NRMGWI--
          NNMGWI--
          -NMGWIT-
          -NMGWIM-
          -NMGWIS-
          NGMGWI--
          NTMGWI--
          NYMGWI--
          NQMGWI--
          -NMGWIA-
          NWMGWI--
          -NMGWIN-
          -NMGWIK-
          -NMGWIH-
          NEMGWI--
          NAMGWI--
          PEMGWI--
          PLMGWI--
          PGMGWI--
          PSMGWI--
          PMMGWI--
          PVMGWI--
          PTMGWI--
          PQMGWI--
          PFMGWI--
          PAMGWI--
          -QMGWIS-
          QSMGWI--
          -QMGWIR-
          QTMGWI--
          QRMGWI--
          QMMGWI--
          QKMGWI--
          QAMGWI--
          QGMGWI--
          QFMGWI--
          QDMGWI--
          QVMGWI--
          -QMGWIV-
          -QMGWIL-
          -QMGWIF-
          QNMGWI--
          -QMGWIM-
          -QMGWIK-
          -QMGWIG-
          QLMGWI--
          -QMGWIY-
          -QMGWII-
          -QMGWIH-
          -QMGWIA-
          QCMGWI--
          RSMGWI--
          -RMGWIT-
          -RMGWIS-
          RGMGWI--
          RDMGWI--
          -RMGWIK-
          -RMGWIA-
          -RMGWIM-
          RMMGWI--
          RLMGWI--
          RWMGWI--
          RYMGWI--
          RQMGWI--
          RNMGWI--
          -RMGWIQ-
          -RMGWIL-
          -RMGWII-
          -RMGWIG-
          REMGWI--
          -RMGWIW-
          SSMGWI--
          SLMGWI--
          SVMGWI--
          -SMGWIT-
          SQMGWI--
          -SMGWIS-
          SGMGWI--
          SEMGWI--
          STMGWI--
          -SMGWII-
          SWMGWI--
          -SMGWIY-
          -SMGWIV-
          SKMGWI--
          SMMGWI--
          -SMGWIL-
          SFMGWI--
          SDMGWI--
          SAMGWI--
          SHMGWI--
          SYMGWI--
          -SMGWIW-
          -SMGWIQ-
          -SMGWIN-
          -SMGWIH-
          -SMGWIA-
          SIMGWI--
          -TMGWII-
          TKMGWI--
          TLMGWI--
          -TMGWIV-
          -TMGWIR-
          TNMGWI--
          TMMGWI--
          TAMGWI--
          TVMGWI--
          TTMGWI--
          -TMGWIM-
          THMGWI--
          TQMGWI--
          -TMGWIT-
          -TMGWIS-
          -TMGWIL-
          TYMGWI--
          -TMGWIK-
          -TMGWIH-
          TCMGWI--
          VTMGWI--
          VYMGWI--
          VGMGWI--
          VAMGWI--
          VRMGWI--
          VQMGWI--
          -VMGWIK-
          VLMGWI--
          VVMGWI--
          VMMGWI--
          VDMGWI--
          VNMGWI--
          -VMGWII-
          -VMGWIG-
          VIMGWI--
          VHMGWI--
          -VMGWIY-
          -VMGWIR-
          -VMGWIQ-
          -VMGWIM-
          -VMGWIV-
          -VMGWIE-
          VEMGWI--
          WHMGWI--
          WTMGWI--
          -WMGWIS-
          WQMGWI--
          WLMGWI--
          WGMGWI--
          WVMGWI--
          WSMGWI--
          -WMGWIH-
          -WMGWIA-
          WIMGWI--
          WYMGWI--
          WRMGWI--
          WNMGWI--
          WMMGWI--
          -WMGWIN-
          -WMGWIF-
          -YMGWIR-
          YLMGWI--
          YVMGWI--
          -YMGWIY-
          -YMGWIS-
          YAMGWI--
          -YMGWIT-
          -YMGWIE-
          -YMGWIQ-
          -YMGWIK-
          -YMGWIA-
          YFMGWI--
          YDMGWI--
          YNMGWI--
          YMMGWI--
          -YMGWIG-
          YHMGWI--
          YGMGWI--
          YYMGWI--
          YQMGWI--
          -YMGWIN-
          -YMGWIM-
          -YMGWIH-
          -YMGWID-
MSWM       859       527     29.68
          -AMSWMK-
          -AMSWMA-
          -AMSWMM-
          ATMSWM--
          -AMSWMH-
          AHMSWM--
          -AMSWMI-
          ANMSWM--
          AYMSWM--
          -AMSWMT-
          ASMSWM--
          -AMSWMG-
          AVMSWM--
          AMMSWM--
          AIMSWM--
          -AMSWMV-
          -AMSWMN-
          -AMSWME-
          AKMSWM--
          -CMSWMR-
          CVMSWM--
          -CMSWML-
          -CMSWMA-
          CNMSWM--
          -CMSWMY-
          CMMSWM--
          CCMSWM--
          DVMSWM--
          -DMSWMR-
          DNMSWM--
          -DMSWMS-
          -DMSWMT-
          -DMSWMH-
          DRMSWM--
          DTMSWM--
          -DMSWMK-
          -DMSWMI-
          DYMSWM--
          -DMSWMM-
          -DMSWMA-
          DWMSWM--
          DKMSWM--
          DDMSWM--
          ERMSWM--
          EMMSWM--
          -EMSWMS-
          -EMSWML-
          -EMSWMQ-
          EAMSWM--
          EWMSWM--
          -EMSWMY-
          -EMSWMV-
          ECMSWM--
          EYMSWM--
          EQMSWM--
          -EMSWMR-
          -EMSWMI-
          -EMSWMC-
          EEMSWM--
          -FMSWMR-
          -FMSWMN-
          FSMSWM--
          FRMSWM--
          -FMSWMQ-
          FIMSWM--
          FYMSWM--
          FTMSWM--
          FGMSWM--
          -FMSWMT-
          -FMSWMH-
          -FMSWMA-
          FKMSWM--
          FHMSWM--
          FEMSWM--
          FAMSWM--
          -GMSWML-
          GLMSWM--
          -GMSWMR-
          -GMSWMT-
          GDMSWM--
          GSMSWM--
          GFMSWM--
          GTMSWM--
          GQMSWM--
          GYMSWM--
          GNMSWM--
          -GMSWMS-
          -GMSWMI-
          GIMSWM--
          GAMSWM--
          GWMSWM--
          GVMSWM--
          -GMSWMG-
          GHMSWM--
          GGMSWM--
          -GMSWMK-
          -GMSWMA-
          -GMSWMQ-
          GRMSWM--
          -GMSWMW-
          GKMSWM--
          GEMSWM--
          -GMSWMY-
          -GMSWMV-
          -GMSWMN-
          -HMSWML-
          -HMSWMS-
          HNMSWM--
          HGMSWM--
          -HMSWMH-
          -HMSWMN-
          -HMSWMT-
          -HMSWMA-
          -HMSWMK-
          HTMSWM--
          HRMSWM--
          -HMSWMI-
          HLMSWM--
          HKMSWM--
          HSMSWM--
          -HMSWMV-
          -HMSWMQ-
          HWMSWM--
          -HMSWMY-
          -HMSWMW-
          -HMSWMF-
          -HMSWMD-
          HDMSWM--
          HAMSWM--
          -IMSWMS-
          -IMSWMR-
          -IMSWMQ-
          ISMSWM--
          -IMSWMA-
          IDMSWM--
          INMSWM--
          -IMSWMG-
          IKMSWM--
          IVMSWM--
          -IMSWMP-
          -IMSWMK-
          -IMSWMH-
          -IMSWMF-
          -IMSWME-
          IHMSWM--
          KLMSWM--
          -KMSWMA-
          KEMSWM--
          KSMSWM--
          KIMSWM--
          -KMSWMN-
          KNMSWM--
          -KMSWMK-
          -KMSWMF-
          KFMSWM--
          KYMSWM--
          KVMSWM--
          KTMSWM--
          -KMSWMY-
          -KMSWMW-
          -KMSWML-
          KHMSWM--
          KDMSWM--
          KAMSWM--
          KQMSWM--
          -KMSWMV-
          -KMSWMT-
          -KMSWMQ-
          -KMSWMI-
          -KMSWMG-
          KMMSWM--
          KGMSWM--
          -LMSWMK-
          LNMSWM--
          LSMSWM--
          LDMSWM--
          -LMSWMA-
          -LMSWMS-
          LGMSWM--
          -LMSWMT-
          LVMSWM--
          -LMSWMG-
          LRMSWM--
          LTMSWM--
          -LMSWMV-
          -LMSWMP-
          LHMSWM--
          -LMSWME-
          LQMSWM--
          -LMSWMD-
          -LMSWMN-
          -LMSWMH-
          LMMSWM--
          LIMSWM--
          LEMSWM--
          LAMSWM--
          --MSWMVS
          --MSWMRT
          --MSWMRN
          --MSWMLG
          --MSWMKG
          --MSWMLA
          --MSWMGS
          --MSWMRS
          --MSWMRE
          --MSWMKA
          --MSWMEG
          --MSWMMT
          --MSWMVG
          --MSWMTS
          --MSWMTH
          --MSWMRL
          --MSWMRG
          --MSWMNA
          --MSWMMN
          --MSWMAG
          --MSWMAA
          --MSWMTT
          --MSWMKH
          -MMSWMK-
          MEMSWM--
          --MSWMYN
          --MSWMSA
          --MSWMRQ
          --MSWMGW
          --MSWMGG
          --MSWMTG
          --MSWMSS
          --MSWMSR
          --MSWMSF
          --MSWMKR
          --MSWMKE
          --MSWMFG
          --MSWMES
          -MMSWMA-
          --MSWMYS
          --MSWMSK
          --MSWMSG
          --MSWMRM
          -MMSWMN-
          --MSWMWG
          --MSWMTW
          --MSWMTQ
          --MSWMTE
          --MSWMSQ
          --MSWMRH
          --MSWMQT
          --MSWMQG
          --MSWMNS
          --MSWMHY
          --MSWMHT
          -MMSWMQ-
          --MSWMWA
          --MSWMTK
          --MSWMSW
          --MSWMSE
          --MSWMRF
          --MSWMQS
          --MSWMMG
          --MSWMKY
          --MSWMKV
          --MSWMKF
          --MSWMKD
          --MSWMID
          --MSWMHG
          --MSWMHA
          --MSWMGT
          MYMSWM--
          --MSWMYG
          --MSWMVK
          --MSWMTN
          --MSWMNT
          --MSWMNG
          --MSWMMW
          --MSWMMD
          --MSWMKT
          --MSWMKI
          --MSWMIR
          --MSWMIN
          --MSWMHV
          --MSWMHQ
          --MSWMAT
          MSMSWM--
          -MMSWMV-
          -MMSWMI-
          MVMSWM--
          MTMSWM--
          --MSWMYY
          --MSWMYW
          --MSWMYK
          --MSWMYD
          --MSWMWS
          --MSWMVT
          --MSWMVQ
          --MSWMVE
          --MSWMVA
          --MSWMTY
          --MSWMTR
          --MSWMTM
          --MSWMRD
          --MSWMQV
          --MSWMQQ
          --MSWMQK
          --MSWMQE
          --MSWMMM
          --MSWMMK
          --MSWMLH
          --MSWMKQ
          --MSWMIV
          --MSWMIT
          --MSWMIQ
          --MSWMIH
          --MSWMIG
          --MSWMIA
          --MSWMHW
          --MSWMHN
          --MSWMHH
          --MSWMGR
          --MSWMGM
          --MSWMGA
          --MSWMFN
          --MSWMAY
          --MSWMAQ
          --MSWMAN
          --MSWMAK
          --MSWMAH
          MNMSWM--
          -MMSWMM-
          -MMSWME-
          MMMSWM--
          MKMSWM--
          MHMSWM--
          MGMSWM--
          MFMSWM--
          -NMSWMG-
          NVMSWM--
          -NMSWML-
          NRMSWM--
          -NMSWMR-
          NYMSWM--
          -NMSWMV-
          -NMSWMS-
          -NMSWMN-
          -NMSWMI-
          NDMSWM--
          NIMSWM--
          NFMSWM--
          NAMSWM--
          NSMSWM--
          NNMSWM--
          -NMSWMQ-
          -NMSWMK-
          NMMSWM--
          NWMSWM--
          -NMSWMW-
          -NMSWMM-
          -NMSWMA-
          NKMSWM--
          NGMSWM--
          PRMSWM--
          PGMSWM--
          PHMSWM--
          PLMSWM--
          PIMSWM--
          PKMSWM--
          PDMSWM--
          PCMSWM--
          PYMSWM--
          PTMSWM--
          PQMSWM--
          PNMSWM--
          -QMSWMK-
          -QMSWMQ-
          -QMSWMM-
          -QMSWMY-
          QGMSWM--
          QQMSWM--
          -QMSWMW-
          -QMSWMV-
          -QMSWMS-
          -QMSWML-
          QKMSWM--
          QHMSWM--
          QDMSWM--
          QYMSWM--
          QVMSWM--
          QSMSWM--
          -QMSWMR-
          -QMSWMG-
          QCMSWM--
          QRMSWM--
          -QMSWMI-
          -QMSWMA-
          QIMSWM--
          QEMSWM--
          QAMSWM--
          RMMSWM--
          RYMSWM--
          -RMSWMR-
          RLMSWM--
          RTMSWM--
          RHMSWM--
          -RMSWMT-
          RSMSWM--
          RQMSWM--
          RDMSWM--
          REMSWM--
          RWMSWM--
          -RMSWMW-
          -RMSWMA-
          RIMSWM--
          -RMSWMH-
          -RMSWMG-
          -RMSWMF-
          -SMSWMR-
          -SMSWMT-
          -SMSWML-
          SRMSWM--
          SSMSWM--
          SGMSWM--
          -SMSWMK-
          -SMSWMS-
          STMSWM--
          SAMSWM--
          SLMSWM--
          SHMSWM--
          -SMSWMA-
          -SMSWMI-
          SFMSWM--
          SYMSWM--
          SVMSWM--
          SNMSWM--
          -SMSWMV-
          -SMSWMH-
          SIMSWM--
          -SMSWMN-
          SMMSWM--
          SDMSWM--
          SWMSWM--
          SQMSWM--
          -SMSWMQ-
          -SMSWMM-
          -SMSWME-
          SKMSWM--
          -TMSWMR-
          TGMSWM--
          TLMSWM--
          TSMSWM--
          -TMSWMI-
          -TMSWMV-
          -TMSWMW-
          TYMSWM--
          -TMSWMK-
          -TMSWMY-
          -TMSWMT-
          -TMSWMA-
          THMSWM--
          -TMSWMM-
          -TMSWMH-
          TKMSWM--
          TFMSWM--
          TDMSWM--
          TCMSWM--
          TAMSWM--
          TTMSWM--
          -TMSWME-
          VNMSWM--
          -VMSWMT-
          VGMSWM--
          VRMSWM--
          -VMSWMR-
          -VMSWMN-
          -VMSWMG-
          -VMSWML-
          -VMSWMV-
          -VMSWMH-
          -VMSWMA-
          VWMSWM--
          -VMSWMS-
          -VMSWMK-
          -VMSWMI-
          VMMSWM--
          VHMSWM--
          VEMSWM--
          VQMSWM--
          -VMSWMQ-
          -VMSWMP-
          -VMSWMM-
          -VMSWMF-
          VKMSWM--
          VAMSWM--
          WSMSWM--
          -WMSWMQ-
          WQMSWM--
          -WMSWMT-
          -WMSWMI-
          -WMSWMA-
          WLMSWM--
          WNMSWM--
          -WMSWMR-
          -WMSWMN-
          -WMSWML-
          WWMSWM--
          -WMSWMY-
          -WMSWMW-
          -WMSWME-
          -WMSWMD-
          WKMSWM--
          -YMSWMR-
          YLMSWM--
          YSMSWM--
          -YMSWMS-
          YGMSWM--
          -YMSWMA-
          -YMSWMT-
          -YMSWMN-
          -YMSWMK-
          -YMSWMI-
          YRMSWM--
          YNMSWM--
          -YMSWMV-
          -YMSWMQ-
          YAMSWM--
          YTMSWM--
          -YMSWMW-
          YIMSWM--
          YDMSWM--
MAHL       259       687     29.50
          -DMAHLS-
          KIMAHL--
          --MAHLTI
          --MAHLSK
          -RMAHLN-
          RCMAHL--
          -VMAHLN-
          ASMAHL--
          -AMAHLR-
          AVMAHL--
          AQMAHL--
          AYMAHL--
          ANMAHL--
          -AMAHLI-
          ATMAHL--
          -AMAHLY-
          -AMAHLK-
          -AMAHLF-
          AGMAHL--
          ALMAHL--
          AKMAHL--
          -AMAHLV-
          -AMAHLS-
          -AMAHLM-
          -AMAHLT-
          -AMAHLQ-
          -AMAHLH-
          -AMAHLE-
          ADMAHL--
          APMAHL--
          -AMAHLA-
          AFMAHL--
          AAMAHL--
          AWMAHL--
          AMMAHL--
          -AMAHLG-
          AEMAHL--
          CVMAHL--
          CHMAHL--
          CCMAHL--
          CGMAHL--
          CYMAHL--
          CSMAHL--
          -CMAHLT-
          -CMAHLR-
          -CMAHLL-
          -CMAHLI-
          CLMAHL--
          CAMAHL--
          CWMAHL--
          CTMAHL--
          CQMAHL--
          CPMAHL--
          CMMAHL--
          -CMAHLY-
          -CMAHLV-
          -CMAHLF-
          CIMAHL--
          CFMAHL--
          CEMAHL--
          -DMAHLR-
          -DMAHLY-
          DRMAHL--
          DTMAHL--
          DMMAHL--
          DLMAHL--
          DAMAHL--
          DVMAHL--
          DSMAHL--
          DFMAHL--
          DPMAHL--
          DNMAHL--
          -DMAHLI-
          DYMAHL--
          DEMAHL--
          -DMAHLW-
          -DMAHLV-
          -DMAHLM-
          -DMAHLL-
          DKMAHL--
          DHMAHL--
          DGMAHL--
          DCMAHL--
          -EMAHLY-
          ESMAHL--
          ELMAHL--
          ETMAHL--
          ERMAHL--
          EIMAHL--
          EWMAHL--
          EKMAHL--
          EHMAHL--
          EDMAHL--
          EQMAHL--
          -EMAHLV-
          -EMAHLT-
          EFMAHL--
          EAMAHL--
          EYMAHL--
          -EMAHLQ-
          -EMAHLF-
          EGMAHL--
          FKMAHL--
          -FMAHLT-
          FIMAHL--
          -FMAHLV-
          -FMAHLQ-
          FYMAHL--
          FVMAHL--
          FFMAHL--
          -FMAHLS-
          -FMAHLM-
          -FMAHLR-
          FSMAHL--
          FPMAHL--
          -FMAHLL-
          -FMAHLK-
          FEMAHL--
          FTMAHL--
          FNMAHL--
          -FMAHLW-
          -FMAHLA-
          FQMAHL--
          -FMAHLY-
          -FMAHLH-
          FDMAHL--
          -FMAHLP-
          -FMAHLF-
          FCMAHL--
          FAMAHL--
          GRMAHL--
          GKMAHL--
          GIMAHL--
          GMMAHL--
          -GMAHLY-
          GGMAHL--
          GTMAHL--
          -GMAHLK-
          GNMAHL--
          -GMAHLR-
          GHMAHL--
          GVMAHL--
          GQMAHL--
          -GMAHLV-
          -GMAHLF-
          GFMAHL--
          GDMAHL--
          -GMAHLT-
          -GMAHLL-
          GYMAHL--
          GEMAHL--
          GWMAHL--
          -GMAHLS-
          -GMAHLI-
          -GMAHLH-
          -GMAHLM-
          GAMAHL--
          -GMAHLQ-
          -GMAHLG-
          -GMAHLE-
          -GMAHLA-
          GCMAHL--
          HLMAHL--
          HNMAHL--
          HYMAHL--
          HSMAHL--
          -HMAHLW-
          -HMAHLL-
          HPMAHL--
          -HMAHLT-
          -HMAHLR-
          -HMAHLQ-
          HIMAHL--
          HFMAHL--
          HTMAHL--
          HQMAHL--
          -HMAHLE-
          HHMAHL--
          HEMAHL--
          HVMAHL--
          HMMAHL--
          -HMAHLM-
          -HMAHLH-
          HCMAHL--
          HWMAHL--
          -HMAHLK-
          -HMAHLA-
          HGMAHL--
          -IMAHLR-
          IHMAHL--
          -IMAHLS-
          -IMAHLL-
          -IMAHLA-
          -IMAHLN-
          -IMAHLH-
          IAMAHL--
          IQMAHL--
          INMAHL--
          IWMAHL--
          ITMAHL--
          -IMAHLY-
          -IMAHLT-
          -IMAHLQ-
          IFMAHL--
          IVMAHL--
          IIMAHL--
          IGMAHL--
          IEMAHL--
          IYMAHL--
          IRMAHL--
          IMMAHL--
          -IMAHLM-
          -IMAHLI-
          -IMAHLF-
          -IMAHLE-
          IKMAHL--
          IDMAHL--
          -KMAHLQ-
          KTMAHL--
          KLMAHL--
          -KMAHLS-
          -KMAHLV-
          KYMAHL--
          KWMAHL--
          KGMAHL--
          KPMAHL--
          -KMAHLT-
          -KMAHLH-
          KFMAHL--
          -KMAHLY-
          -KMAHLK-
          -KMAHLR-
          -KMAHLM-
          KAMAHL--
          -KMAHLI-
          KQMAHL--
          KDMAHL--
          -LMAHLT-
          LRMAHL--
          LKMAHL--
          -LMAHLR-
          LPMAHL--
          -LMAHLK-
          -LMAHLI-
          -LMAHLA-
          LWMAHL--
          -LMAHLY-
          LAMAHL--
          LVMAHL--
          LMMAHL--
          -LMAHLV-
          -LMAHLQ-
          LTMAHL--
          -LMAHLF-
          LGMAHL--
          -LMAHLS-
          -LMAHLN-
          -LMAHLM-
          -LMAHLG-
          LEMAHL--
          LLMAHL--
          LHMAHL--
          LQMAHL--
          -LMAHLH-
          -LMAHLW-
          -LMAHLE-
          LIMAHL--
          LCMAHL--
          --MAHLRN
          MKMAHL--
          --MAHLFS
          MRMAHL--
          --MAHLST
          --MAHLVA
          -MMAHLR-
          --MAHLMS
          MMMAHL--
          --MAHLTS
          --MAHLMM
          MNMAHL--
          --MAHLKS
          --MAHLYS
          --MAHLVR
          --MAHLSG
          --MAHLLA
          --MAHLFG
          --MAHLFA
          -MMAHLK-
          --MAHLVT
          --MAHLTT
          --MAHLTG
          -MMAHLI-
          --MAHLSA
          --MAHLRH
          --MAHLKG
          --MAHLHS
          MHMAHL--
          --MAHLYT
          --MAHLVV
          --MAHLVS
          --MAHLRT
          --MAHLRS
          --MAHLRQ
          --MAHLIG
          MSMAHL--
          MPMAHL--
          --MAHLVD
          --MAHLSN
          --MAHLSL
          --MAHLMG
          --MAHLLT
          --MAHLIR
          --MAHLHT
          --MAHLAY
          --MAHLAG
          MYMAHL--
          --MAHLYV
          --MAHLYG
          --MAHLVQ
          --MAHLTV
          --MAHLRD
          --MAHLNS
          --MAHLNL
          --MAHLMN
          --MAHLMD
          -MMAHLT-
          -MMAHLS-
          MIMAHL--
          MGMAHL--
          MEMAHL--
          MAMAHL--
          --MAHLWT
          --MAHLVW
          --MAHLVN
          --MAHLVK
          --MAHLRL
          --MAHLQV
          --MAHLMH
          --MAHLKN
          --MAHLKA
          --MAHLES
          -MMAHLW-
          --MAHLYN
          --MAHLYK
          --MAHLYF
          --MAHLWS
          --MAHLWG
          --MAHLTY
          --MAHLTW
          --MAHLTA
          --MAHLRF
          --MAHLMK
          --MAHLLY
          --MAHLIQ
          --MAHLFW
          --MAHLAA
          MWMAHL--
          MTMAHL--
          -MMAHLQ-
          -MMAHLL-
          -MMAHLH-
          -MMAHLG-
          --MAHLWY
          --MAHLTN
          --MAHLTF
          --MAHLSM
          --MAHLQW
          --MAHLQT
          --MAHLQM
          --MAHLMY
          --MAHLMV
          --MAHLMQ
          --MAHLMA
          --MAHLKM
          --MAHLGA
          --MAHLAV
          -MMAHLY-
          -MMAHLN-
          -MMAHLM-
          --MAHLYM
          --MAHLTH
          --MAHLSW
          --MAHLSV
          --MAHLSQ
          --MAHLSI
          --MAHLRW
          --MAHLRM
          --MAHLQK
          --MAHLQH
          --MAHLQA
          --MAHLNA
          --MAHLMR
          --MAHLME
          --MAHLLW
          --MAHLLR
          --MAHLLM
          --MAHLIN
          --MAHLIK
          --MAHLII
          --MAHLID
          --MAHLHF
          --MAHLHA
          --MAHLFM
          --MAHLFK
          --MAHLET
          --MAHLAM
          MQMAHL--
          -MMAHLP-
          -MMAHLE-
          -MMAHLA-
          MDMAHL--
          --MAHLYW
          --MAHLYL
          --MAHLYH
          --MAHLYA
          --MAHLWV
          --MAHLVY
          --MAHLVH
          --MAHLTQ
          --MAHLTM
          --MAHLTK
          --MAHLSF
          --MAHLRE
          --MAHLQS
          --MAHLNM
          --MAHLNE
          --MAHLMI
          --MAHLLF
          --MAHLKY
          --MAHLKW
          --MAHLKV
          --MAHLKK
          --MAHLKH
          --MAHLKF
          --MAHLKE
          --MAHLIY
          --MAHLIV
          --MAHLIT
          --MAHLIM
          --MAHLIH
          --MAHLHW
          --MAHLGV
          --MAHLGL
          --MAHLFY
          --MAHLEY
          --MAHLEN
          --MAHLEG
          --MAHLEA
          --MAHLCA
          --MAHLAL
          --MAHLAH
          NWMAHL--
          NLMAHL--
          NFMAHL--
          NPMAHL--
          -NMAHLL-
          -NMAHLR-
          NSMAHL--
          NRMAHL--
          NTMAHL--
          NNMAHL--
          NMMAHL--
          -NMAHLS-
          -NMAHLH-
          NHMAHL--
          -NMAHLY-
          -NMAHLT-
          -NMAHLK-
          NYMAHL--
          -NMAHLV-
          NKMAHL--
          NIMAHL--
          -NMAHLQ-
          -NMAHLI-
          -NMAHLA-
          -PMAHLR-
          PRMAHL--
          PSMAHL--
          -PMAHLI-
          -PMAHLT-
          PNMAHL--
          -PMAHLL-
          PIMAHL--
          -PMAHLG-
          PLMAHL--
          PAMAHL--
          PWMAHL--
          -PMAHLK-
          PKMAHL--
          PHMAHL--
          PGMAHL--
          PFMAHL--
          -PMAHLY-
          -PMAHLV-
          -PMAHLS-
          -PMAHLF-
          -PMAHLA-
          PTMAHL--
          PDMAHL--
          PYMAHL--
          -PMAHLM-
          PVMAHL--
          PMMAHL--
          -PMAHLW-
          -PMAHLH-
          QHMAHL--
          QYMAHL--
          -QMAHLW-
          -QMAHLL-
          QLMAHL--
          QDMAHL--
          QVMAHL--
          QRMAHL--
          QKMAHL--
          QSMAHL--
          -QMAHLV-
          -QMAHLR-
          QGMAHL--
          QWMAHL--
          QTMAHL--
          QMMAHL--
          -QMAHLE-
          -QMAHLA-
          QAMAHL--
          QNMAHL--
          -QMAHLQ-
          -QMAHLK-
          -QMAHLF-
          -QMAHLT-
          -QMAHLS-
          -QMAHLM-
          QIMAHL--
          QFMAHL--
          QEMAHL--
          QCMAHL--
          RPMAHL--
          RMMAHL--
          RYMAHL--
          -RMAHLT-
          RQMAHL--
          RTMAHL--
          -RMAHLQ-
          RNMAHL--
          -RMAHLA-
          RHMAHL--
          -RMAHLI-
          REMAHL--
          RDMAHL--
          -SMAHLR-
          STMAHL--
          SKMAHL--
          -SMAHLQ-
          -SMAHLK-
          SFMAHL--
          SNMAHL--
          SGMAHL--
          SWMAHL--
          -SMAHLT-
          -SMAHLS-
          SPMAHL--
          SVMAHL--
          -SMAHLY-
          SLMAHL--
          SCMAHL--
          SAMAHL--
          -SMAHLW-
          -SMAHLV-
          -SMAHLI-
          -SMAHLF-
          SDMAHL--
          SIMAHL--
          SQMAHL--
          SYMAHL--
          SMMAHL--
          SHMAHL--
          SEMAHL--
          TRMAHL--
          TAMAHL--
          -TMAHLR-
          -TMAHLV-
          -TMAHLW-
          -TMAHLS-
          TVMAHL--
          -TMAHLM-
          THMAHL--
          TIMAHL--
          TSMAHL--
          TNMAHL--
          -TMAHLK-
          TGMAHL--
          TDMAHL--
          TTMAHL--
          -TMAHLT-
          TKMAHL--
          TWMAHL--
          -TMAHLY-
          -TMAHLF-
          -TMAHLQ-
          TMMAHL--
          -TMAHLA-
          TCMAHL--
          -TMAHLH-
          VSMAHL--
          VGMAHL--
          -VMAHLR-
          -VMAHLY-
          VWMAHL--
          VVMAHL--
          VPMAHL--
          -VMAHLA-
          VAMAHL--
          -VMAHLT-
          -VMAHLQ-
          VQMAHL--
          VTMAHL--
          -VMAHLV-
          VHMAHL--
          -VMAHLS-
          -VMAHLK-
          VMMAHL--
          -VMAHLG-
          -VMAHLF-
          -VMAHLE-
          VFMAHL--
          VYMAHL--
          VNMAHL--
          -VMAHLW-
          -VMAHLI-
          VKMAHL--
          VDMAHL--
          -VMAHLH-
          -WMAHLR-
          WKMAHL--
          -WMAHLY-
          WLMAHL--
          WMMAHL--
          -WMAHLK-
          WYMAHL--
          -WMAHLL-
          -WMAHLF-
          -WMAHLA-
          WDMAHL--
          WVMAHL--
          WPMAHL--
          -WMAHLT-
          -WMAHLN-
          WHMAHL--
          WTMAHL--
          -WMAHLS-
          -WMAHLQ-
          WFMAHL--
          WQMAHL--
          -WMAHLP-
          -WMAHLI-
          -WMAHLH-
          -WMAHLG-
          -WMAHLE-
          YSMAHL--
          -YMAHLL-
          -YMAHLT-
          YPMAHL--
          YWMAHL--
          YTMAHL--
          -YMAHLV-
          -YMAHLF-
          -YMAHLA-
          -YMAHLK-
          YLMAHL--
          YNMAHL--
          -YMAHLQ-
          YMMAHL--
          -YMAHLS-
          -YMAHLG-
          YKMAHL--
          YGMAHL--
          YDMAHL--
          -YMAHLM-
          -YMAHLI-
          YAMAHL--
          YVMAHL--
          -YMAHLH-
          YYMAHL--
          -YMAHLY-
          -YMAHLW-
          -YMAHLE-
          YHMAHL--
          YFMAHL--
LGEL       227       698     29.44
          -ALGELN-
          -ALGELD-
          -ALGELA-
          -DLGELL-
          -KLGELG-
          --LGELVH
          --LGELYR
          --LGELVE
          --LGELTI
          --LGELTH
          --LGELSK
          --LGELSI
          --LGELPT
          --LGELNI
          --LGELMK
          --LGELLR
          --LGELLH
          --LGELIR
          --LGELGA
          --LGELFN
          -PLGELL-
          -QLGELG-
          -VLGELG-
          -ALGELR-
          AVLGEL--
          ALLGEL--
          AFLGEL--
          -ALGELV-
          -ALGELK-
          AALGEL--
          AWLGEL--
          AILGEL--
          ATLGEL--
          AMLGEL--
          -ALGELL-
          -ALGELM-
          AHLGEL--
          AGLGEL--
          -ALGELW-
          -ALGELS-
          AELGEL--
          AKLGEL--
          ADLGEL--
          AQLGEL--
          -ALGELT-
          -ALGELQ-
          -ALGELH-
          CSLGEL--
          -CLGELY-
          CRLGEL--
          -CLGELS-
          -CLGELR-
          CWLGEL--
          -CLGELL-
          CNLGEL--
          CLLGEL--
          -CLGELI-
          CHLGEL--
          CALGEL--
          CYLGEL--
          CQLGEL--
          -CLGELT-
          -CLGELK-
          -CLGELF-
          CTLGEL--
          -CLGELM-
          -CLGELH-
          -CLGELA-
          CILGEL--
          CFLGEL--
          CCLGEL--
          DRLGEL--
          -DLGELR-
          DNLGEL--
          DTLGEL--
          DFLGEL--
          DVLGEL--
          DYLGEL--
          DMLGEL--
          DGLGEL--
          DSLGEL--
          DWLGEL--
          DQLGEL--
          -DLGELN-
          DKLGEL--
          DILGEL--
          -DLGELH-
          DDLGEL--
          -DLGELW-
          -DLGELV-
          -DLGELS-
          DHLGEL--
          -DLGELY-
          -DLGELT-
          -DLGELQ-
          -DLGELK-
          -DLGELI-
          DELGEL--
          DPLGEL--
          -DLGELM-
          DALGEL--
          -DLGELF-
          DCLGEL--
          ERLGEL--
          -ELGELK-
          EQLGEL--
          ELLGEL--
          EILGEL--
          EPLGEL--
          -ELGELT-
          -ELGELR-
          ESLGEL--
          ETLGEL--
          ENLGEL--
          EKLGEL--
          EWLGEL--
          EVLGEL--
          -ELGELI-
          EHLGEL--
          -ELGELV-
          EGLGEL--
          EALGEL--
          EYLGEL--
          -ELGELM-
          -ELGELH-
          -ELGELA-
          EFLGEL--
          EELGEL--
          EDLGEL--
          ECLGEL--
          FLLGEL--
          FYLGEL--
          -FLGELS-
          FFLGEL--
          FGLGEL--
          -FLGELK-
          FRLGEL--
          FMLGEL--
          -FLGELR-
          FHLGEL--
          FALGEL--
          -FLGELN-
          FPLGEL--
          -FLGELV-
          -FLGELQ-
          FDLGEL--
          -FLGELI-
          -FLGELH-
          -FLGELG-
          FKLGEL--
          FNLGEL--
          -FLGELE-
          -FLGELA-
          FWLGEL--
          FQLGEL--
          FELGEL--
          -FLGELM-
          -GLGELR-
          GSLGEL--
          -GLGELH-
          GFLGEL--
          GALGEL--
          GVLGEL--
          GRLGEL--
          -GLGELS-
          -GLGELV-
          GKLGEL--
          GNLGEL--
          -GLGELT-
          -GLGELI-
          GDLGEL--
          GQLGEL--
          -GLGELW-
          -GLGELN-
          GWLGEL--
          GMLGEL--
          -GLGELY-
          GGLGEL--
          GPLGEL--
          -GLGELQ-
          GTLGEL--
          -GLGELM-
          -GLGELL-
          GELGEL--
          GCLGEL--
          -HLGELW-
          HRLGEL--
          -HLGELR-
          -HLGELF-
          HHLGEL--
          HGLGEL--
          HSLGEL--
          HLLGEL--
          HVLGEL--
          -HLGELT-
          -HLGELH-
          HKLGEL--
          HFLGEL--
          HNLGEL--
          HYLGEL--
          -HLGELV-
          HILGEL--
          HPLGEL--
          -HLGELY-
          HTLGEL--
          HQLGEL--
          -HLGELQ-
          -HLGELS-
          -HLGELK-
          HDLGEL--
          HELGEL--
          -HLGELA-
          HMLGEL--
          -HLGELN-
          -HLGELM-
          -HLGELL-
          -HLGELI-
          HALGEL--
          HCLGEL--
          -ILGELR-
          -ILGELL-
          IGLGEL--
          IRLGEL--
          -ILGELT-
          IHLGEL--
          -ILGELK-
          -ILGELH-
          IILGEL--
          IMLGEL--
          IYLGEL--
          IQLGEL--
          -ILGELV-
          -ILGELA-
          INLGEL--
          IALGEL--
          ITLGEL--
          -ILGELS-
          -ILGELQ-
          IKLGEL--
          IELGEL--
          IPLGEL--
          -ILGELI-
          -ILGELG-
          -ILGELE-
          IDLGEL--
          -KLGELR-
          KLLGEL--
          KVLGEL--
          KTLGEL--
          KSLGEL--
          -KLGELK-
          KGLGEL--
          KWLGEL--
          KPLGEL--
          KHLGEL--
          KFLGEL--
          -KLGELH-
          KYLGEL--
          -KLGELS-
          KALGEL--
          -KLGELW-
          -KLGELI-
          KMLGEL--
          -KLGELQ-
          -KLGELN-
          -KLGELL-
          -KLGELM-
          KELGEL--
          -KLGELV-
          KILGEL--
          KQLGEL--
          -KLGELF-
          -KLGELA-
          KDLGEL--
          KCLGEL--
          --LGELRL
          --LGELRT
          -LLGELR-
          LNLGEL--
          --LGELRS
          --LGELSS
          --LGELRG
          --LGELRN
          --LGELAS
          LFLGEL--
          LYLGEL--
          --LGELTS
          LVLGEL--
          LQLGEL--
          -LLGELL-
          --LGELYA
          --LGELSA
          --LGELIS
          -LLGELT-
          --LGELVG
          --LGELTG
          --LGELRM
          --LGELRK
          --LGELRA
          --LGELYG
          --LGELFS
          LALGEL--
          -LLGELA-
          --LGELVT
          --LGELRV
          --LGELRH
          --LGELHS
          --LGELYT
          --LGELMG
          --LGELIW
          --LGELIT
          LDLGEL--
          LWLGEL--
          --LGELST
          --LGELSM
          --LGELIA
          --LGELNS
          --LGELMS
          LELGEL--
          --LGELWR
          --LGELWK
          --LGELVA
          --LGELFG
          --LGELVK
          --LGELRW
          --LGELKA
          --LGELFA
          -LLGELN-
          LHLGEL--
          --LGELNY
          --LGELKV
          --LGELKT
          --LGELKR
          --LGELHV
          --LGELAA
          -LLGELQ-
          --LGELWT
          --LGELWN
          --LGELWH
          --LGELTT
          --LGELMF
          -LLGELM-
          --LGELSW
          --LGELRQ
          --LGELRD
          --LGELNA
          --LGELMT
          --LGELHY
          --LGELHT
          LCLGEL--
          --LGELTA
          --LGELRE
          --LGELQS
          --LGELNF
          --LGELMA
          --LGELKN
          --LGELKI
          -LLGELG-
          --LGELYM
          --LGELVR
          --LGELQA
          --LGELNN
          --LGELNM
          --LGELLT
          --LGELKY
          --LGELHN
          --LGELYH
          --LGELVW
          --LGELVQ
          --LGELSH
          --LGELSF
          --LGELQG
          --LGELNT
          --LGELNQ
          --LGELND
          --LGELMY
          --LGELMV
          --LGELKS
          --LGELKM
          --LGELKH
          --LGELHF
          --LGELHA
          --LGELFH
          --LGELAG
          --LGELYW
          --LGELVN
          --LGELTW
          --LGELNV
          --LGELNK
          --LGELMH
          --LGELKQ
          --LGELKL
          --LGELKF
          --LGELIV
          --LGELHG
          --LGELAF
          -LLGELE-
          --LGELWQ
          --LGELVD
          --LGELTY
          --LGELQT
          --LGELQM
          --LGELNG
          --LGELNE
          --LGELKW
          --LGELKK
          --LGELKE
          --LGELKD
          --LGELHR
          --LGELHK
          --LGELHD
          --LGELGS
          --LGELFF
          --LGELYQ
          --LGELVI
          --LGELTV
          --LGELTN
          --LGELTM
          --LGELQY
          --LGELNH
          --LGELMW
          --LGELMM
          --LGELIQ
          --LGELIN
          --LGELIK
          --LGELII
          --LGELIE
          --LGELHW
          --LGELHQ
          --LGELHE
          --LGELEG
          MRLGEL--
          MSLGEL--
          -MLGELS-
          -MLGELK-
          MVLGEL--
          MTLGEL--
          -MLGELL-
          MNLGEL--
          -MLGELQ-
          -MLGELR-
          MLLGEL--
          -MLGELA-
          MILGEL--
          -MLGELH-
          MFLGEL--
          -MLGELT-
          MGLGEL--
          MYLGEL--
          MWLGEL--
          MPLGEL--
          -MLGELN-
          MHLGEL--
          MALGEL--
          -MLGELV-
          -MLGELM-
          MCLGEL--
          NRLGEL--
          -NLGELR-
          -NLGELS-
          NLLGEL--
          NSLGEL--
          NFLGEL--
          NPLGEL--
          -NLGELK-
          NTLGEL--
          NWLGEL--
          NYLGEL--
          -NLGELL-
          NDLGEL--
          NGLGEL--
          NALGEL--
          NMLGEL--
          -NLGELT-
          -NLGELH-
          NHLGEL--
          NQLGEL--
          -NLGELN-
          -NLGELF-
          NKLGEL--
          NILGEL--
          NCLGEL--
          NNLGEL--
          -NLGELM-
          -NLGELA-
          -NLGELQ-
          -PLGELR-
          PRLGEL--
          PWLGEL--
          PVLGEL--
          -PLGELM-
          -PLGELS-
          PGLGEL--
          PHLGEL--
          -PLGELV-
          -PLGELT-
          -PLGELN-
          -PLGELI-
          -PLGELK-
          PALGEL--
          PNLGEL--
          PELGEL--
          PLLGEL--
          -PLGELY-
          -PLGELQ-
          PDLGEL--
          PTLGEL--
          PQLGEL--
          PKLGEL--
          -PLGELH-
          PCLGEL--
          PYLGEL--
          QRLGEL--
          -QLGELR-
          QSLGEL--
          QLLGEL--
          QNLGEL--
          -QLGELQ-
          -QLGELV-
          -QLGELK-
          QALGEL--
          -QLGELN-
          QTLGEL--
          -QLGELY-
          QGLGEL--
          QQLGEL--
          -QLGELA-
          QILGEL--
          QWLGEL--
          QPLGEL--
          -QLGELW-
          -QLGELT-
          -QLGELH-
          QHLGEL--
          -QLGELM-
          -QLGELF-
          QKLGEL--
          QFLGEL--
          QDLGEL--
          QCLGEL--
          RNLGEL--
          RVLGEL--
          RFLGEL--
          RGLGEL--
          RYLGEL--
          RLLGEL--
          RDLGEL--
          -RLGELS-
          -RLGELT-
          RMLGEL--
          -RLGELK-
          -RLGELH-
          -RLGELY-
          RTLGEL--
          RPLGEL--
          -RLGELN-
          -RLGELQ-
          -RLGELF-
          RELGEL--
          -RLGELM-
          RHLGEL--
          RQLGEL--
          RCLGEL--
          -RLGELA-
          -RLGELD-
          STLGEL--
          SLLGEL--
          SRLGEL--
          SPLGEL--
          -SLGELH-
          SMLGEL--
          SGLGEL--
          SNLGEL--
          -SLGELY-
          SHLGEL--
          -SLGELI-
          SFLGEL--
          -SLGELN-
          SALGEL--
          SQLGEL--
          -SLGELS-
          SKLGEL--
          -SLGELK-
          -SLGELW-
          -SLGELT-
          -SLGELV-
          -SLGELL-
          SDLGEL--
          SWLGEL--
          -SLGELM-
          -SLGELQ-
          -SLGELA-
          SCLGEL--
          -TLGELR-
          TRLGEL--
          -TLGELS-
          TNLGEL--
          -TLGELT-
          TYLGEL--
          TWLGEL--
          TLLGEL--
          TGLGEL--
          TVLGEL--
          TTLGEL--
          -TLGELK-
          TKLGEL--
          -TLGELF-
          TALGEL--
          THLGEL--
          -TLGELN-
          TFLGEL--
          TDLGEL--
          TPLGEL--
          -TLGELV-
          -TLGELQ-
          -TLGELL-
          TILGEL--
          -TLGELW-
          TQLGEL--
          -TLGELM-
          TELGEL--
          VLLGEL--
          VVLGEL--
          VILGEL--
          VKLGEL--
          VTLGEL--
          -VLGELT-
          VALGEL--
          -VLGELV-
          -VLGELQ-
          -VLGELK-
          VHLGEL--
          VGLGEL--
          VMLGEL--
          -VLGELS-
          VPLGEL--
          VNLGEL--
          VFLGEL--
          VWLGEL--
          VELGEL--
          VDLGEL--
          -VLGELI-
          VCLGEL--
          -VLGELH-
          -WLGELS-
          WSLGEL--
          -WLGELR-
          WNLGEL--
          WHLGEL--
          WDLGEL--
          WALGEL--
          WTLGEL--
          WPLGEL--
          WLLGEL--
          -WLGELT-
          WYLGEL--
          -WLGELM-
          WFLGEL--
          WELGEL--
          WQLGEL--
          WCLGEL--
          -WLGELQ-
          -WLGELN-
          -WLGELG-
          WILGEL--
          WWLGEL--
          -WLGELV-
          -WLGELH-
          -WLGELA-
          YTLGEL--
          YLLGEL--
          -YLGELS-
          -YLGELA-
          -YLGELI-
          -YLGELV-
          -YLGELK-
          YNLGEL--
          YVLGEL--
          YALGEL--
          YWLGEL--
          -YLGELR-
          YGLGEL--
          -YLGELT-
          -YLGELG-
          YHLGEL--
          YFLGEL--
          YPLGEL--
          YMLGEL--
          YYLGEL--
          -YLGELQ-
          YQLGEL--
          -YLGELN-
          -YLGELM-
          YKLGEL--
          YILGEL--
          -YLGELH-
          YDLGEL--
          YCLGEL--
IAAI       889       522     29.40
          --IAAISR
          --IAAILR
          -SIAAIT-
          AHIAAI--
          AVIAAI--
          -AIAAIR-
          -AIAAIT-
          ATIAAI--
          AGIAAI--
          ALIAAI--
          -AIAAII-
          AAIAAI--
          -AIAAIQ-
          -AIAAIH-
          AQIAAI--
          -AIAAIS-
          -AIAAIM-
          -AIAAIK-
          AEIAAI--
          ADIAAI--
          CNIAAI--
          -CIAAIL-
          CSIAAI--
          CRIAAI--
          -CIAAII-
          CHIAAI--
          -DIAAIK-
          -DIAAIL-
          DVIAAI--
          DTIAAI--
          -DIAAII-
          DMIAAI--
          DIIAAI--
          DHIAAI--
          DYIAAI--
          DLIAAI--
          -DIAAIT-
          -DIAAIS-
          -DIAAIR-
          -DIAAIM-
          -DIAAIH-
          ERIAAI--
          EKIAAI--
          -EIAAIV-
          ETIAAI--
          EPIAAI--
          EIIAAI--
          -EIAAIM-
          EHIAAI--
          EGIAAI--
          EVIAAI--
          ESIAAI--
          ENIAAI--
          EAIAAI--
          ELIAAI--
          -EIAAIS-
          -EIAAIR-
          -EIAAIN-
          -EIAAIL-
          -EIAAII-
          EDIAAI--
          ECIAAI--
          -FIAAIA-
          FRIAAI--
          -FIAAIN-
          FGIAAI--
          -FIAAIW-
          FHIAAI--
          FQIAAI--
          FAIAAI--
          FTIAAI--
          FNIAAI--
          -FIAAIQ-
          FYIAAI--
          FSIAAI--
          FPIAAI--
          FKIAAI--
          FDIAAI--
          GSIAAI--
          -GIAAIM-
          -GIAAIL-
          GVIAAI--
          GTIAAI--
          GRIAAI--
          GAIAAI--
          GNIAAI--
          GMIAAI--
          GLIAAI--
          -GIAAIS-
          -GIAAIH-
          GQIAAI--
          -GIAAIQ-
          -GIAAIK-
          GYIAAI--
          -GIAAIY-
          -GIAAIR-
          GEIAAI--
          GPIAAI--
          GIIAAI--
          -GIAAIV-
          -GIAAIT-
          -GIAAIN-
          -GIAAII-
          GGIAAI--
          GCIAAI--
          HMIAAI--
          -HIAAIL-
          HLIAAI--
          HSIAAI--
          -HIAAIF-
          HYIAAI--
          -HIAAIS-
          HEIAAI--
          HTIAAI--
          HQIAAI--
          -HIAAIV-
          -HIAAII-
          HIIAAI--
          -HIAAIT-
          -HIAAIQ-
          -HIAAIK-
          -HIAAIC-
          -HIAAIA-
          HHIAAI--
          HGIAAI--
          HAIAAI--
          --IAAIRA
          --IAAILS
          --IAAIRS
          --IAAISG
          --IAAIRL
          --IAAILT
          INIAAI--
          --IAAIRT
          --IAAIRQ
          --IAAIWW
          --IAAIVS
          --IAAITS
          --IAAIRF
          --IAAILG
          --IAAIFS
          --IAAIYT
          --IAAIWN
          --IAAIVK
          --IAAIRH
          --IAAILQ
          --IAAILN
          --IAAIFK
          IPIAAI--
          --IAAITN
          --IAAISI
          --IAAIRG
          --IAAINL
          --IAAIMV
          --IAAIMT
          --IAAIMS
          --IAAIKT
          --IAAIKR
          ISIAAI--
          IHIAAI--
          --IAAIYG
          --IAAIWR
          --IAAIWH
          --IAAIWA
          --IAAIVA
          --IAAITV
          --IAAITG
          --IAAISV
          --IAAISS
          --IAAIRK
          --IAAIRI
          --IAAIIT
          IAIAAI--
          --IAAIYR
          --IAAIVT
          --IAAITI
          --IAAISM
          --IAAIRM
          --IAAIQS
          --IAAIMN
          --IAAIKS
          --IAAIIK
          --IAAIIH
          --IAAIIA
          --IAAIHR
          --IAAIGI
          --IAAIGF
          IRIAAI--
          --IAAIYQ
          --IAAIYA
          --IAAIWS
          --IAAIWK
          --IAAIVG
          --IAAITT
          --IAAITK
          --IAAITH
          --IAAITD
          --IAAISH
          --IAAISA
          --IAAIRY
          --IAAIRW
          --IAAIRV
          --IAAIRE
          --IAAIRD
          --IAAIPM
          --IAAINS
          --IAAIMH
          --IAAILH
          --IAAIKW
          --IAAIKM
          --IAAIKF
          --IAAIIR
          --IAAIIG
          --IAAIHL
          --IAAIAT
          --IAAIAA
          -IIAAIT-
          -IIAAIH-
          IEIAAI--
          --IAAIYV
          --IAAIYK
          --IAAIWE
          --IAAIVQ
          --IAAIVE
          --IAAITW
          --IAAITF
          --IAAIQT
          --IAAIQA
          --IAAINI
          --IAAING
          --IAAIMI
          --IAAIMG
          --IAAIKY
          --IAAIKV
          --IAAIKQ
          --IAAIKN
          --IAAIKL
          --IAAIKG
          --IAAIIV
          --IAAIHV
          --IAAIHF
          --IAAIHA
          --IAAIGS
          --IAAIFM
          --IAAIFE
          --IAAIAY
          --IAAIAV
          --IAAIAS
          ITIAAI--
          IQIAAI--
          IKIAAI--
          --IAAIYN
          --IAAIYM
          --IAAIYH
          --IAAIWQ
          --IAAIWD
          --IAAIVN
          --IAAITY
          --IAAITR
          --IAAISQ
          --IAAISF
          --IAAIRN
          --IAAIQN
          --IAAIQM
          --IAAIQL
          --IAAIQK
          --IAAIQG
          --IAAIPY
          --IAAIPI
          --IAAINW
          --IAAINR
          --IAAINM
          --IAAINF
          --IAAINA
          --IAAIMQ
          --IAAIMK
          --IAAIMF
          --IAAIKK
          --IAAIKH
          --IAAIIS
          --IAAIII
          --IAAIHW
          --IAAIHM
          --IAAIHI
          --IAAIHE
          --IAAIGM
          --IAAIGA
          --IAAIFP
          --IAAIFN
          --IAAIFH
          --IAAIFG
          --IAAIEY
          --IAAIEG
          --IAAIEA
          --IAAIAQ
          --IAAIAI
          -KIAAIR-
          KVIAAI--
          -KIAAIY-
          KAIAAI--
          KSIAAI--
          -KIAAIF-
          KYIAAI--
          KNIAAI--
          -KIAAIV-
          -KIAAIH-
          KPIAAI--
          KGIAAI--
          KTIAAI--
          KMIAAI--
          KIIAAI--
          -KIAAIQ-
          -KIAAII-
          KDIAAI--
          KWIAAI--
          -KIAAIK-
          LGIAAI--
          LPIAAI--
          LSIAAI--
          -LIAAIR-
          LNIAAI--
          -LIAAIK-
          LEIAAI--
          -LIAAIH-
          LKIAAI--
          -LIAAIS-
          -LIAAIN-
          LQIAAI--
          -LIAAIQ-
          -LIAAII-
          LHIAAI--
          LCIAAI--
          LAIAAI--
          -MIAAIS-
          MYIAAI--
          MWIAAI--
          MEIAAI--
          MAIAAI--
          MQIAAI--
          MMIAAI--
          -MIAAIY-
          -MIAAIV-
          -MIAAIN-
          -MIAAIK-
          -MIAAIG-
          MHIAAI--
          -NIAAIS-
          NKIAAI--
          -NIAAIV-
          NAIAAI--
          -NIAAIT-
          NTIAAI--
          NSIAAI--
          -NIAAIR-
          -NIAAIK-
          NLIAAI--
          -NIAAIQ-
          -NIAAIM-
          -NIAAIA-
          NGIAAI--
          NCIAAI--
          NWIAAI--
          NNIAAI--
          NMIAAI--
          NPIAAI--
          NIIAAI--
          -NIAAII-
          NHIAAI--
          NEIAAI--
          NDIAAI--
          -PIAAIL-
          PRIAAI--
          -PIAAIA-
          PTIAAI--
          -PIAAIK-
          PFIAAI--
          PVIAAI--
          PSIAAI--
          PLIAAI--
          -PIAAIV-
          -PIAAIS-
          -PIAAIN-
          PWIAAI--
          PNIAAI--
          -PIAAIT-
          -PIAAIF-
          -PIAAIC-
          PGIAAI--
          QRIAAI--
          -QIAAIR-
          -QIAAIA-
          QHIAAI--
          QFIAAI--
          QTIAAI--
          -QIAAIS-
          QGIAAI--
          QSIAAI--
          QPIAAI--
          QMIAAI--
          QLIAAI--
          -QIAAIT-
          -QIAAIQ-
          -QIAAIK-
          QDIAAI--
          RLIAAI--
          RHIAAI--
          RGIAAI--
          RVIAAI--
          RYIAAI--
          -RIAAIW-
          -RIAAIR-
          RDIAAI--
          -RIAAIV-
          -RIAAIY-
          -RIAAIF-
          RMIAAI--
          RNIAAI--
          -RIAAIN-
          RQIAAI--
          -RIAAIQ-
          REIAAI--
          RAIAAI--
          -RIAAID-
          RCIAAI--
          SSIAAI--
          -SIAAIR-
          -SIAAIL-
          -SIAAIM-
          SGIAAI--
          SNIAAI--
          -SIAAIY-
          -SIAAIQ-
          STIAAI--
          SMIAAI--
          -SIAAIS-
          SAIAAI--
          SWIAAI--
          SPIAAI--
          -SIAAIA-
          SDIAAI--
          SVIAAI--
          SIIAAI--
          SYIAAI--
          SQIAAI--
          -SIAAIV-
          -SIAAII-
          -SIAAIH-
          -SIAAIF-
          SHIAAI--
          SEIAAI--
          -SIAAIK-
          SCIAAI--
          TGIAAI--
          -TIAAIR-
          -TIAAIS-
          -TIAAIT-
          TEIAAI--
          TVIAAI--
          -TIAAIK-
          TKIAAI--
          -TIAAIN-
          -TIAAIM-
          TTIAAI--
          TMIAAI--
          -TIAAII-
          TYIAAI--
          TSIAAI--
          TQIAAI--
          TPIAAI--
          TNIAAI--
          -TIAAIA-
          THIAAI--
          TAIAAI--
          -TIAAIH-
          -TIAAIG-
          TCIAAI--
          VRIAAI--
          -VIAAIK-
          VAIAAI--
          -VIAAIR-
          VNIAAI--
          VVIAAI--
          -VIAAIH-
          VQIAAI--
          -VIAAIA-
          VHIAAI--
          VGIAAI--
          VSIAAI--
          -VIAAIS-
          -VIAAIF-
          VDIAAI--
          -VIAAIN-
          -VIAAIE-
          WGIAAI--
          WTIAAI--
          -WIAAIG-
          WQIAAI--
          -WIAAIY-
          -WIAAIN-
          -WIAAIK-
          WHIAAI--
          WEIAAI--
          WYIAAI--
          WFIAAI--
          WDIAAI--
          -YIAAIR-
          YSIAAI--
          -YIAAIH-
          YGIAAI--
          YEIAAI--
          YAIAAI--
          YWIAAI--
          YTIAAI--
          -YIAAIT-
          -YIAAIN-
          -YIAAIL-
          -YIAAIG-
          YQIAAI--
          YKIAAI--
          YHIAAI--
          YFIAAI--
          YDIAAI--
LGNM       152       738     29.28
          -ALGNMP-
          -KLGNMI-
          --LGNMSR
          --LGNMSI
          --LGNMQT
          --LGNMPF
          --LGNMNT
          --LGNMML
          --LGNMLR
          --LGNMAV
          LDLGNM--
          -NLGNMV-
          NILGNM--
          -RLGNMN-
          -SLGNMG-
          -SLGNME-
          -TLGNMN-
          -WLGNMG-
          -ALGNMI-
          -ALGNML-
          ALLGNM--
          -ALGNMR-
          AVLGNM--
          -ALGNMK-
          ASLGNM--
          AGLGNM--
          AFLGNM--
          ARLGNM--
          -ALGNMV-
          -ALGNMF-
          AALGNM--
          AILGNM--
          AHLGNM--
          AWLGNM--
          -ALGNMT-
          -ALGNMH-
          ATLGNM--
          APLGNM--
          -ALGNMQ-
          AKLGNM--
          -ALGNMY-
          AELGNM--
          ANLGNM--
          ACLGNM--
          AYLGNM--
          -ALGNMM-
          AQLGNM--
          AMLGNM--
          -ALGNMA-
          CSLGNM--
          CWLGNM--
          CCLGNM--
          CHLGNM--
          CRLGNM--
          CNLGNM--
          CPLGNM--
          -CLGNMY-
          -CLGNMT-
          -CLGNMR-
          -CLGNML-
          CYLGNM--
          CVLGNM--
          -CLGNMS-
          CGLGNM--
          CALGNM--
          DMLGNM--
          DKLGNM--
          DSLGNM--
          -DLGNMY-
          -DLGNMR-
          DALGNM--
          DWLGNM--
          DTLGNM--
          -DLGNMM-
          -DLGNML-
          DQLGNM--
          DNLGNM--
          DLLGNM--
          -DLGNMT-
          -DLGNMK-
          DGLGNM--
          DDLGNM--
          DYLGNM--
          -DLGNMV-
          -DLGNMS-
          -DLGNMH-
          -DLGNMF-
          DCLGNM--
          DVLGNM--
          DPLGNM--
          -DLGNMI-
          DFLGNM--
          ERLGNM--
          EYLGNM--
          -ELGNMW-
          EVLGNM--
          ELLGNM--
          -ELGNMY-
          ENLGNM--
          EGLGNM--
          EPLGNM--
          EALGNM--
          -ELGNMH-
          -ELGNMF-
          EKLGNM--
          EILGNM--
          EMLGNM--
          -ELGNMS-
          -ELGNMI-
          EELGNM--
          EWLGNM--
          EQLGNM--
          -ELGNMR-
          -ELGNML-
          -ELGNMK-
          ECLGNM--
          FKLGNM--
          -FLGNMK-
          FGLGNM--
          -FLGNMV-
          FSLGNM--
          FYLGNM--
          FDLGNM--
          FNLGNM--
          FLLGNM--
          -FLGNMS-
          FPLGNM--
          -FLGNMT-
          -FLGNMQ-
          FHLGNM--
          FTLGNM--
          -FLGNMW-
          -FLGNMG-
          FELGNM--
          -FLGNMF-
          FALGNM--
          -FLGNMI-
          FWLGNM--
          FQLGNM--
          -FLGNME-
          -FLGNMN-
          -FLGNMM-
          FMLGNM--
          FFLGNM--
          FCLGNM--
          -GLGNMR-
          GSLGNM--
          GVLGNM--
          GLLGNM--
          GRLGNM--
          GALGNM--
          GGLGNM--
          GNLGNM--
          GTLGNM--
          GHLGNM--
          -GLGNMV-
          -GLGNMT-
          GMLGNM--
          -GLGNMS-
          GFLGNM--
          -GLGNMH-
          GILGNM--
          GQLGNM--
          -GLGNMM-
          GYLGNM--
          GPLGNM--
          GKLGNM--
          GDLGNM--
          -GLGNMI-
          GWLGNM--
          -GLGNMN-
          GELGNM--
          GCLGNM--
          HTLGNM--
          HRLGNM--
          HSLGNM--
          -HLGNMF-
          HHLGNM--
          -HLGNMA-
          HALGNM--
          HWLGNM--
          HNLGNM--
          -HLGNMW-
          -HLGNML-
          HILGNM--
          -HLGNMT-
          -HLGNMM-
          HKLGNM--
          -HLGNMV-
          -HLGNMN-
          HYLGNM--
          HELGNM--
          -HLGNMS-
          HVLGNM--
          HMLGNM--
          -HLGNMY-
          -HLGNMK-
          -HLGNMH-
          -HLGNME-
          HCLGNM--
          -ILGNMR-
          ISLGNM--
          -ILGNMV-
          -ILGNML-
          -ILGNMI-
          IHLGNM--
          IRLGNM--
          -ILGNMY-
          -ILGNMS-
          -ILGNMW-
          -ILGNMQ-
          INLGNM--
          -ILGNMT-
          IKLGNM--
          IVLGNM--
          IQLGNM--
          IPLGNM--
          -ILGNMA-
          IFLGNM--
          IGLGNM--
          ITLGNM--
          -ILGNMM-
          -ILGNME-
          IILGNM--
          IWLGNM--
          -ILGNMG-
          -ILGNMF-
          IELGNM--
          IYLGNM--
          -ILGNMK-
          IDLGNM--
          IALGNM--
          KTLGNM--
          KSLGNM--
          KLLGNM--
          -KLGNMF-
          -KLGNMY-
          KPLGNM--
          -KLGNMV-
          -KLGNMS-
          KALGNM--
          KWLGNM--
          KNLGNM--
          -KLGNMW-
          -KLGNML-
          -KLGNMR-
          KVLGNM--
          KGLGNM--
          KYLGNM--
          -KLGNMM-
          -KLGNMH-
          KHLGNM--
          KQLGNM--
          -KLGNMQ-
          KILGNM--
          KDLGNM--
          -KLGNMK-
          KFLGNM--
          KMLGNM--
          KELGNM--
          KCLGNM--
          -LLGNMR-
          LRLGNM--
          LNLGNM--
          --LGNMLS
          --LGNMRA
          --LGNMLG
          --LGNMNA
          LSLGNM--
          -LLGNML-
          --LGNMRV
          --LGNMRT
          -LLGNMI-
          --LGNMLV
          --LGNMVM
          -LLGNMS-
          --LGNMTT
          LGLGNM--
          --LGNMYA
          --LGNMFT
          LTLGNM--
          --LGNMTS
          --LGNMSA
          --LGNMRH
          --LGNMYS
          --LGNMRG
          --LGNMLA
          --LGNMKA
          --LGNMIR
          --LGNMHS
          --LGNMSS
          --LGNMRR
          --LGNMMW
          --LGNMAS
          -LLGNMY-
          -LLGNMV-
          -LLGNME-
          LKLGNM--
          --LGNMRY
          LYLGNM--
          -LLGNMH-
          -LLGNMG-
          -LLGNMF-
          --LGNMQS
          --LGNMMS
          --LGNMKT
          --LGNMIW
          --LGNMWN
          --LGNMVY
          --LGNMVS
          --LGNMVQ
          --LGNMRI
          --LGNMMA
          --LGNMIT
          --LGNMFS
          --LGNMAG
          LPLGNM--
          LMLGNM--
          -LLGNMP-
          -LLGNMA-
          --LGNMWV
          --LGNMVF
          --LGNMVA
          --LGNMTG
          --LGNMRW
          --LGNMNS
          --LGNMIS
          --LGNMWS
          --LGNMVV
          --LGNMVK
          --LGNMMV
          --LGNMHT
          LWLGNM--
          --LGNMVG
          --LGNMSG
          --LGNMRD
          --LGNMMR
          --LGNMLH
          --LGNMIM
          --LGNMIF
          --LGNMAA
          --LGNMYI
          --LGNMWK
          --LGNMWH
          --LGNMTW
          --LGNMKG
          --LGNMFG
          --LGNMFA
          --LGNMEA
          -LLGNMQ-
          LHLGNM--
          --LGNMYV
          --LGNMYT
          --LGNMYG
          --LGNMYD
          --LGNMVT
          --LGNMVH
          --LGNMTV
          --LGNMSY
          --LGNMST
          --LGNMSM
          --LGNMQA
          --LGNMMY
          --LGNMII
          --LGNMHW
          --LGNMFV
          --LGNMFM
          --LGNMFH
          --LGNMES
          LFLGNM--
          LQLGNM--
          -LLGNMN-
          --LGNMYW
          --LGNMYK
          --LGNMYH
          --LGNMWT
          --LGNMWR
          --LGNMWQ
          --LGNMWG
          --LGNMVN
          --LGNMTK
          --LGNMTI
          --LGNMTA
          --LGNMSN
          --LGNMRQ
          --LGNMNG
          --LGNMMT
          --LGNMMF
          --LGNMLQ
          --LGNMLN
          --LGNMLM
          --LGNMLK
          --LGNMIA
          --LGNMHA
          --LGNMYY
          --LGNMTM
          --LGNMRE
          --LGNMQG
          --LGNMMG
          --LGNMKV
          --LGNMKN
          --LGNMKF
          --LGNMIQ
          --LGNMHV
          --LGNMGW
          --LGNMFE
          --LGNMAT
          LELGNM--
          -LLGNMD-
          --LGNMYE
          --LGNMWM
          --LGNMWD
          --LGNMWA
          --LGNMVI
          --LGNMVD
          --LGNMTY
          --LGNMTQ
          --LGNMTH
          --LGNMTF
          --LGNMQY
          --LGNMPE
          --LGNMNV
          --LGNMMQ
          --LGNMMK
          --LGNMLW
          --LGNMKW
          --LGNMKQ
          --LGNMIK
          --LGNMHN
          --LGNMHI
          --LGNMHF
          --LGNMFQ
          --LGNMFN
          --LGNMFK
          --LGNMEV
          --LGNMET
          MPLGNM--
          -MLGNMR-
          MLLGNM--
          MVLGNM--
          MALGNM--
          MRLGNM--
          -MLGNMV-
          MSLGNM--
          -MLGNMI-
          MGLGNM--
          MYLGNM--
          MNLGNM--
          MQLGNM--
          -MLGNMA-
          -MLGNMT-
          -MLGNMN-
          -MLGNMS-
          -MLGNMH-
          -MLGNMF-
          MELGNM--
          MTLGNM--
          -MLGNMQ-
          -MLGNMP-
          -MLGNME-
          MILGNM--
          MCLGNM--
          NTLGNM--
          NGLGNM--
          -NLGNMR-
          NLLGNM--
          NWLGNM--
          -NLGNMQ-
          NQLGNM--
          -NLGNMK-
          -NLGNMT-
          -NLGNML-
          NALGNM--
          NVLGNM--
          NKLGNM--
          NELGNM--
          -NLGNMS-
          -NLGNMI-
          NMLGNM--
          -NLGNMY-
          NCLGNM--
          NYLGNM--
          -NLGNMW-
          -NLGNMF-
          -NLGNMA-
          NFLGNM--
          NPLGNM--
          -NLGNMM-
          -NLGNME-
          -PLGNMR-
          -PLGNMG-
          PRLGNM--
          -PLGNMY-
          -PLGNMV-
          -PLGNMI-
          -PLGNMH-
          -PLGNMS-
          PYLGNM--
          PVLGNM--
          PQLGNM--
          -PLGNMA-
          PTLGNM--
          PSLGNM--
          -PLGNMW-
          PILGNM--
          PGLGNM--
          PLLGNM--
          PKLGNM--
          PNLGNM--
          PALGNM--
          PWLGNM--
          PMLGNM--
          -PLGNMT-
          -PLGNMN-
          -PLGNMM-
          -PLGNML-
          PELGNM--
          -PLGNMQ-
          -PLGNMK-
          -PLGNMF-
          -PLGNME-
          PHLGNM--
          PFLGNM--
          -QLGNMS-
          QMLGNM--
          QLLGNM--
          QVLGNM--
          -QLGNMT-
          -QLGNMY-
          QFLGNM--
          -QLGNMK-
          -QLGNMH-
          QALGNM--
          -QLGNMN-
          QKLGNM--
          -QLGNMQ-
          -QLGNML-
          QILGNM--
          QHLGNM--
          QQLGNM--
          QNLGNM--
          -QLGNMI-
          QELGNM--
          QYLGNM--
          QWLGNM--
          QSLGNM--
          -QLGNMV-
          -QLGNMR-
          -QLGNMM-
          -QLGNMA-
          QCLGNM--
          QTLGNM--
          QPLGNM--
          -QLGNMW-
          -QLGNME-
          QGLGNM--
          RLLGNM--
          -RLGNML-
          -RLGNMY-
          RTLGNM--
          -RLGNMV-
          -RLGNMR-
          RPLGNM--
          RGLGNM--
          RWLGNM--
          -RLGNMM-
          RILGNM--
          RQLGNM--
          -RLGNMT-
          -RLGNMI-
          RYLGNM--
          RMLGNM--
          RDLGNM--
          RNLGNM--
          -RLGNMH-
          -RLGNMF-
          -RLGNMW-
          -RLGNMK-
          RHLGNM--
          RCLGNM--
          -RLGNMQ-
          -RLGNMA-
          -RLGNME-
          RELGNM--
          -SLGNMR-
          SVLGNM--
          -SLGNML-
          SILGNM--
          -SLGNMV-
          -SLGNMI-
          STLGNM--
          SHLGNM--
          SPLGNM--
          -SLGNMK-
          SQLGNM--
          -SLGNMS-
          SNLGNM--
          -SLGNMF-
          SFLGNM--
          SWLGNM--
          SGLGNM--
          SDLGNM--
          SMLGNM--
          -SLGNMQ-
          -SLGNMM-
          SYLGNM--
          -SLGNMW-
          -SLGNMA-
          SCLGNM--
          -SLGNMT-
          -SLGNMH-
          SKLGNM--
          TRLGNM--
          TVLGNM--
          -TLGNMR-
          TYLGNM--
          -TLGNMS-
          TFLGNM--
          TLLGNM--
          TTLGNM--
          TDLGNM--
          -TLGNMM-
          -TLGNMF-
          TKLGNM--
          TSLGNM--
          TWLGNM--
          TQLGNM--
          -TLGNMK-
          -TLGNMY-
          -TLGNMV-
          -TLGNMI-
          TILGNM--
          TGLGNM--
          TCLGNM--
          TNLGNM--
          -TLGNMT-
          -TLGNMA-
          THLGNM--
          TMLGNM--
          -TLGNMG-
          TELGNM--
          TPLGNM--
          -TLGNME-
          VRLGNM--
          VILGNM--
          -VLGNMR-
          -VLGNMS-
          -VLGNMK-
          VLLGNM--
          -VLGNMQ-
          -VLGNMM-
          VELGNM--
          VYLGNM--
          -VLGNMT-
          VKLGNM--
          VALGNM--
          VTLGNM--
          VMLGNM--
          VHLGNM--
          VPLGNM--
          -VLGNMA-
          VDLGNM--
          -VLGNMV-
          -VLGNMI-
          -VLGNMF-
          VNLGNM--
          VWLGNM--
          VFLGNM--
          -VLGNMG-
          -VLGNME-
          VQLGNM--
          -VLGNMW-
          -VLGNMH-
          VGLGNM--
          VCLGNM--
          -WLGNMR-
          WSLGNM--
          WVLGNM--
          -WLGNMT-
          WRLGNM--
          WKLGNM--
          WILGNM--
          WYLGNM--
          WTLGNM--
          -WLGNMW-
          -WLGNMV-
          -WLGNMQ-
          -WLGNML-
          WGLGNM--
          -WLGNMY-
          WDLGNM--
          WALGNM--
          WWLGNM--
          -WLGNMN-
          -WLGNMK-
          WELGNM--
          WQLGNM--
          WNLGNM--
          -WLGNMH-
          WFLGNM--
          WPLGNM--
          -WLGNMI-
          WHLGNM--
          -WLGNMF-
          -WLGNME-
          -YLGNMR-
          YRLGNM--
          YYLGNM--
          -YLGNMS-
          YVLGNM--
          YMLGNM--
          -YLGNMA-
          YQLGNM--
          -YLGNMN-
          -YLGNMQ-
          -YLGNML-
          YKLGNM--
          YHLGNM--
          YDLGNM--
          -YLGNMT-
          -YLGNMK-
          -YLGNMF-
          YILGNM--
          YLLGNM--
          YTLGNM--
          YSLGNM--
          -YLGNMI-
          YFLGNM--
          -YLGNMY-
          YPLGNM--
          -YLGNMM-
          -YLGNMH-
          YNLGNM--
          -YLGNMV-
          -YLGNMW-
          -YLGNMG-
          -YLGNME-
          YELGNM--
HAAL       183       725     29.25
          DIHAAL--
          -GHAALS-
          --HAALVT
          --HAALTL
          --HAALIK
          -MHAALG-
          -AHAALR-
          -AHAALL-
          ASHAAL--
          ALHAAL--
          -AHAALS-
          AIHAAL--
          -AHAALF-
          AGHAAL--
          AAHAAL--
          AVHAAL--
          AQHAAL--
          -AHAALH-
          AFHAAL--
          AWHAAL--
          -AHAALT-
          -AHAALK-
          -AHAALI-
          ADHAAL--
          AKHAAL--
          ACHAAL--
          AYHAAL--
          APHAAL--
          -AHAALY-
          -AHAALW-
          -AHAALV-
          ATHAAL--
          AHHAAL--
          -AHAALQ-
          -AHAALM-
          AMHAAL--
          -AHAALN-
          AEHAAL--
          -CHAALL-
          -CHAALH-
          CRHAAL--
          CSHAAL--
          CMHAAL--
          CLHAAL--
          -CHAALT-
          CGHAAL--
          CNHAAL--
          CIHAAL--
          -CHAALV-
          -CHAALS-
          -CHAALR-
          -CHAALI-
          DVHAAL--
          DKHAAL--
          -DHAALR-
          DWHAAL--
          DNHAAL--
          -DHAALT-
          -DHAALF-
          DRHAAL--
          -DHAALH-
          -DHAALW-
          DAHAAL--
          DQHAAL--
          -DHAALI-
          DSHAAL--
          DMHAAL--
          -DHAALK-
          DYHAAL--
          DTHAAL--
          DLHAAL--
          -DHAALV-
          DGHAAL--
          DFHAAL--
          DPHAAL--
          -DHAALY-
          -DHAALL-
          ENHAAL--
          ERHAAL--
          -EHAALL-
          EYHAAL--
          ESHAAL--
          -EHAALR-
          EAHAAL--
          -EHAALV-
          EVHAAL--
          ETHAAL--
          ELHAAL--
          EIHAAL--
          -EHAALK-
          EPHAAL--
          EQHAAL--
          EMHAAL--
          EKHAAL--
          -EHAALY-
          -EHAALM-
          EWHAAL--
          EHHAAL--
          -EHAALW-
          -EHAALT-
          -EHAALS-
          -EHAALF-
          ECHAAL--
          FQHAAL--
          -FHAALQ-
          -FHAALL-
          FSHAAL--
          -FHAALS-
          FVHAAL--
          FGHAAL--
          FYHAAL--
          FKHAAL--
          -FHAALY-
          FIHAAL--
          FDHAAL--
          FAHAAL--
          -FHAALN-
          -FHAALH-
          -FHAALA-
          FEHAAL--
          FLHAAL--
          -FHAALT-
          FMHAAL--
          -FHAALW-
          -FHAALF-
          FFHAAL--
          FTHAAL--
          FPHAAL--
          -FHAALV-
          FHHAAL--
          -FHAALM-
          -FHAALI-
          -FHAALG-
          -FHAALE-
          -GHAALR-
          GDHAAL--
          GSHAAL--
          GNHAAL--
          GMHAAL--
          GTHAAL--
          -GHAALY-
          -GHAALH-
          GAHAAL--
          -GHAALV-
          GFHAAL--
          GYHAAL--
          GVHAAL--
          GRHAAL--
          GIHAAL--
          GPHAAL--
          GKHAAL--
          -GHAALL-
          -GHAALK-
          -GHAALI-
          GHHAAL--
          -GHAALQ-
          -GHAALM-
          GEHAAL--
          GWHAAL--
          GQHAAL--
          -GHAALF-
          GCHAAL--
          --HAALSL
          --HAALRS
          --HAALRR
          --HAALVG
          --HAALSS
          --HAALNL
          --HAALGY
          HRHAAL--
          --HAALRK
          --HAALRT
          --HAALRQ
          --HAALKT
          --HAALGL
          --HAALFY
          --HAALRW
          --HAALRH
          --HAALLS
          --HAALKA
          HYHAAL--
          --HAALLG
          --HAALLA
          --HAALGM
          --HAALYS
          --HAALVS
          --HAALSY
          --HAALRN
          --HAALPL
          --HAALMV
          --HAALIW
          --HAALFT
          --HAALFS
          --HAALFG
          HSHAAL--
          --HAALTS
          --HAALSW
          --HAALFW
          -HHAALH-
          --HAALWH
          --HAALPY
          --HAALNA
          --HAALMR
          --HAALMG
          --HAALIA
          -HHAALS-
          --HAALAS
          -HHAALW-
          -HHAALL-
          --HAALYV
          --HAALWS
          --HAALTT
          --HAALSI
          --HAALRY
          --HAALRM
          --HAALLH
          --HAALHN
          --HAALGI
          HLHAAL--
          -HHAALK-
          --HAALYL
          --HAALYK
          --HAALRD
          --HAALMF
          --HAALLT
          --HAALKG
          --HAALIT
          --HAALAA
          --HAALYT
          --HAALYG
          --HAALYA
          --HAALWT
          --HAALST
          --HAALSM
          --HAALNY
          --HAALLR
          --HAALGF
          --HAALFM
          --HAALAY
          HPHAAL--
          --HAALTG
          --HAALTA
          --HAALMS
          --HAALMA
          --HAALLQ
          --HAALIS
          --HAALHV
          --HAALAW
          HTHAAL--
          HIHAAL--
          -HHAALR-
          HGHAAL--
          --HAALYR
          --HAALWL
          --HAALWI
          --HAALWG
          --HAALVW
          --HAALSG
          --HAALSA
          --HAALNI
          --HAALNF
          --HAALMH
          --HAALLI
          --HAALHT
          --HAALHM
          --HAALAG
          HWHAAL--
          HVHAAL--
          HQHAAL--
          -HHAALM-
          -HHAALI-
          --HAALYW
          --HAALYN
          --HAALYM
          --HAALWV
          --HAALWR
          --HAALWQ
          --HAALWF
          --HAALWA
          --HAALQW
          --HAALQV
          --HAALQS
          --HAALPF
          --HAALMT
          --HAALMQ
          --HAALMM
          --HAALIY
          --HAALIM
          --HAALIH
          --HAALIF
          --HAALHR
          --HAALHL
          --HAALHK
          --HAALHG
          --HAALHA
          --HAALGW
          --HAALFI
          -HHAALY-
          -HHAALT-
          -HHAALF-
          --HAALYH
          --HAALYD
          --HAALWM
          --HAALWD
          --HAALVN
          --HAALVM
          --HAALVH
          --HAALTY
          --HAALTV
          --HAALTM
          --HAALSV
          --HAALSF
          --HAALQA
          --HAALNS
          --HAALNG
          --HAALMI
          --HAALLY
          --HAALLW
          --HAALLN
          --HAALKW
          --HAALKV
          --HAALKI
          --HAALIV
          --HAALES
          --HAALAV
          --HAALAF
          HNHAAL--
          HHHAAL--
          -HHAALV-
          -HHAALQ-
          HDHAAL--
          HAHAAL--
          --HAALYQ
          --HAALYE
          --HAALWN
          --HAALTK
          --HAALSQ
          --HAALSH
          --HAALQL
          --HAALQG
          --HAALNQ
          --HAALMY
          --HAALMW
          --HAALML
          --HAALLM
          --HAALKR
          --HAALKL
          --HAALKF
          --HAALIN
          --HAALHW
          --HAALHI
          --HAALHF
          --HAALHE
          --HAALFN
          --HAALFK
          --HAALFA
          --HAALAH
          -IHAALR-
          -IHAALV-
          IHHAAL--
          ISHAAL--
          ILHAAL--
          -IHAALT-
          -IHAALN-
          -IHAALK-
          IVHAAL--
          IKHAAL--
          -IHAALI-
          -IHAALH-
          IFHAAL--
          IAHAAL--
          -IHAALL-
          -IHAALA-
          IEHAAL--
          ITHAAL--
          IQHAAL--
          IPHAAL--
          -IHAALY-
          -IHAALS-
          -IHAALQ-
          INHAAL--
          IMHAAL--
          IGHAAL--
          IYHAAL--
          IIHAAL--
          -IHAALW-
          -IHAALG-
          KVHAAL--
          KSHAAL--
          -KHAALR-
          KYHAAL--
          KAHAAL--
          KTHAAL--
          -KHAALL-
          -KHAALF-
          KGHAAL--
          KEHAAL--
          KMHAAL--
          KKHAAL--
          KHHAAL--
          KPHAAL--
          KWHAAL--
          -KHAALY-
          -KHAALS-
          KDHAAL--
          KQHAAL--
          -KHAALT-
          -KHAALQ-
          KFHAAL--
          LSHAAL--
          -LHAALM-
          LLHAAL--
          -LHAALL-
          LPHAAL--
          LHHAAL--
          -LHAALS-
          -LHAALR-
          LGHAAL--
          LRHAAL--
          LIHAAL--
          LAHAAL--
          -LHAALV-
          -LHAALN-
          LYHAAL--
          LVHAAL--
          LWHAAL--
          -LHAALI-
          LFHAAL--
          -LHAALK-
          LTHAAL--
          -LHAALG-
          LQHAAL--
          -LHAALT-
          LNHAAL--
          -LHAALQ-
          -LHAALP-
          -LHAALD-
          LMHAAL--
          -LHAALW-
          -LHAALH-
          LDHAAL--
          LCHAAL--
          -MHAALR-
          MSHAAL--
          -MHAALL-
          -MHAALF-
          -MHAALA-
          MRHAAL--
          MVHAAL--
          MMHAAL--
          -MHAALH-
          MGHAAL--
          MLHAAL--
          MIHAAL--
          -MHAALN-
          MFHAAL--
          MDHAAL--
          MHHAAL--
          -MHAALV-
          -MHAALQ-
          MCHAAL--
          MQHAAL--
          MKHAAL--
          MNHAAL--
          -MHAALK-
          -MHAALD-
          MYHAAL--
          MPHAAL--
          -MHAALW-
          -MHAALM-
          MAHAAL--
          NRHAAL--
          -NHAALL-
          NEHAAL--
          NVHAAL--
          -NHAALH-
          NNHAAL--
          -NHAALW-
          NKHAAL--
          -NHAALS-
          -NHAALI-
          NIHAAL--
          NHHAAL--
          -NHAALV-
          -NHAALT-
          NFHAAL--
          NTHAAL--
          NPHAAL--
          NAHAAL--
          NYHAAL--
          -NHAALK-
          NDHAAL--
          NQHAAL--
          -NHAALF-
          NGHAAL--
          PRHAAL--
          -PHAALL-
          -PHAALT-
          PTHAAL--
          -PHAALR-
          -PHAALK-
          PLHAAL--
          -PHAALS-
          PSHAAL--
          -PHAALI-
          PKHAAL--
          -PHAALF-
          PFHAAL--
          PVHAAL--
          PIHAAL--
          -PHAALQ-
          PAHAAL--
          PHHAAL--
          -PHAALY-
          -PHAALV-
          PWHAAL--
          PNHAAL--
          PGHAAL--
          PYHAAL--
          PMHAAL--
          -PHAALW-
          -PHAALN-
          -QHAALR-
          QYHAAL--
          QAHAAL--
          QRHAAL--
          QPHAAL--
          -QHAALS-
          QWHAAL--
          QLHAAL--
          -QHAALI-
          QFHAAL--
          QVHAAL--
          QQHAAL--
          QKHAAL--
          -QHAALH-
          QTHAAL--
          -QHAALL-
          QNHAAL--
          QHHAAL--
          QGHAAL--
          QSHAAL--
          -QHAALV-
          -QHAALT-
          -QHAALM-
          QEHAAL--
          QIHAAL--
          -QHAALY-
          -QHAALW-
          -QHAALK-
          QDHAAL--
          RRHAAL--
          RGHAAL--
          RSHAAL--
          -RHAALY-
          RIHAAL--
          RWHAAL--
          -RHAALL-
          -RHAALV-
          RAHAAL--
          RVHAAL--
          RQHAAL--
          RMHAAL--
          -RHAALI-
          RPHAAL--
          -RHAALH-
          RNHAAL--
          RTHAAL--
          RKHAAL--
          RHHAAL--
          -RHAALQ-
          RDHAAL--
          REHAAL--
          RCHAAL--
          SAHAAL--
          STHAAL--
          -SHAALI-
          -SHAALR-
          SGHAAL--
          SYHAAL--
          SVHAAL--
          SPHAAL--
          -SHAALW-
          -SHAALK-
          -SHAALF-
          -SHAALL-
          -SHAALH-
          SSHAAL--
          -SHAALS-
          SKHAAL--
          -SHAALV-
          SNHAAL--
          SFHAAL--
          SEHAAL--
          SHHAAL--
          SDHAAL--
          -SHAALN-
          SCHAAL--
          SMHAAL--
          -SHAALQ-
          -SHAALM-
          SWHAAL--
          TYHAAL--
          TKHAAL--
          TSHAAL--
          -THAALR-
          -THAALL-
          TLHAAL--
          TNHAAL--
          TGHAAL--
          -THAALK-
          TIHAAL--
          TVHAAL--
          THHAAL--
          TRHAAL--
          TQHAAL--
          TPHAAL--
          TMHAAL--
          -THAALF-
          TAHAAL--
          TWHAAL--
          -THAALM-
          TTHAAL--
          TEHAAL--
          -THAALY-
          -THAALT-
          -THAALQ-
          -THAALN-
          -THAALI-
          -THAALV-
          TDHAAL--
          TCHAAL--
          -THAALW-
          -THAALH-
          -THAALA-
          -VHAALR-
          -VHAALY-
          VGHAAL--
          VYHAAL--
          VIHAAL--
          VAHAAL--
          VPHAAL--
          -VHAALF-
          VSHAAL--
          -VHAALS-
          -VHAALI-
          -VHAALQ-
          VVHAAL--
          VLHAAL--
          -VHAALT-
          VWHAAL--
          -VHAALN-
          -VHAALL-
          VTHAAL--
          -VHAALW-
          -VHAALK-
          -VHAALA-
          VFHAAL--
          VNHAAL--
          VKHAAL--
          -VHAALH-
          VHHAAL--
          -VHAALV-
          -VHAALM-
          VDHAAL--
          -VHAALG-
          -VHAALE-
          WTHAAL--
          WFHAAL--
          WLHAAL--
          WVHAAL--
          WHHAAL--
          -WHAALS-
          -WHAALR-
          -WHAALI-
          -WHAALY-
          -WHAALK-
          WGHAAL--
          -WHAALT-
          -WHAALQ-
          WEHAAL--
          WDHAAL--
          -WHAALH-
          -WHAALF-
          WAHAAL--
          WPHAAL--
          WNHAAL--
          -WHAALL-
          WQHAAL--
          -WHAALV-
          -WHAALN-
          WYHAAL--
          WSHAAL--
          -WHAALM-
          -YHAALW-
          YSHAAL--
          YIHAAL--
          YHHAAL--
          -YHAALL-
          -YHAALY-
          -YHAALS-
          YTHAAL--
          YPHAAL--
          YVHAAL--
          -YHAALT-
          -YHAALK-
          -YHAALF-
          -YHAALE-
          YKHAAL--
          -YHAALN-
          -YHAALI-
          YYHAAL--
          YWHAAL--
          YQHAAL--
          -YHAALV-
          -YHAALQ-
          YGHAAL--
          YAHAAL--
          YNHAAL--
          YMHAAL--
          -YHAALM-
          -YHAALG-
          -YHAALA-
          -YHAALH-
          YCHAAL--
LGQL       290       672     29.20
          -DLGQLS-
          -GLGQLA-
          -GLGQLE-
          -KLGQLF-
          --LGQLWR
          --LGQLSY
          --LGQLSH
          --LGQLNR
          --LGQLGS
          LMLGQL--
          --LGQLYR
          --LGQLTR
          --LGQLSM
          --LGQLSK
          --LGQLNN
          --LGQLNH
          --LGQLLK
          --LGQLKR
          --LGQLHH
          --LGQLGD
          -NLGQLP-
          -SLGQLG-
          -SLGQLA-
          -TLGQLG-
          -ALGQLR-
          ARLGQL--
          AWLGQL--
          AYLGQL--
          AQLGQL--
          AVLGQL--
          ATLGQL--
          ASLGQL--
          -ALGQLS-
          -ALGQLT-
          AGLGQL--
          -ALGQLI-
          AHLGQL--
          AFLGQL--
          AKLGQL--
          -ALGQLV-
          -ALGQLQ-
          -ALGQLM-
          -ALGQLN-
          AALGQL--
          -ALGQLK-
          AILGQL--
          AMLGQL--
          -ALGQLG-
          AELGQL--
          -ALGQLH-
          -ALGQLF-
          -ALGQLA-
          ADLGQL--
          ACLGQL--
          CLLGQL--
          -CLGQLV-
          CGLGQL--
          -CLGQLK-
          CKLGQL--
          CALGQL--
          CTLGQL--
          CRLGQL--
          CQLGQL--
          CNLGQL--
          -CLGQLM-
          -CLGQLI-
          CDLGQL--
          CSLGQL--
          -CLGQLR-
          CILGQL--
          CCLGQL--
          CYLGQL--
          CWLGQL--
          CVLGQL--
          CMLGQL--
          -CLGQLW-
          -CLGQLQ-
          -CLGQLH-
          -CLGQLF-
          CHLGQL--
          -DLGQLR-
          DSLGQL--
          DTLGQL--
          DALGQL--
          DRLGQL--
          DLLGQL--
          DHLGQL--
          DNLGQL--
          DFLGQL--
          DWLGQL--
          DVLGQL--
          -DLGQLT-
          DKLGQL--
          DYLGQL--
          -DLGQLW-
          -DLGQLQ-
          -DLGQLN-
          -DLGQLK-
          -DLGQLV-
          DGLGQL--
          DQLGQL--
          -DLGQLH-
          -DLGQLF-
          DELGQL--
          DDLGQL--
          ERLGQL--
          EVLGQL--
          ESLGQL--
          EKLGQL--
          EGLGQL--
          -ELGQLV-
          ETLGQL--
          -ELGQLS-
          EELGQL--
          -ELGQLI-
          -ELGQLH-
          EWLGQL--
          EMLGQL--
          ELLGQL--
          -ELGQLR-
          EFLGQL--
          EDLGQL--
          EYLGQL--
          -ELGQLQ-
          -ELGQLM-
          -ELGQLT-
          ECLGQL--
          EALGQL--
          EQLGQL--
          -ELGQLF-
          -FLGQLR-
          -FLGQLK-
          -FLGQLH-
          -FLGQLN-
          FVLGQL--
          -FLGQLT-
          -FLGQLS-
          FGLGQL--
          FTLGQL--
          FLLGQL--
          -FLGQLQ-
          FDLGQL--
          FNLGQL--
          FHLGQL--
          FQLGQL--
          FMLGQL--
          -FLGQLV-
          -FLGQLM-
          -FLGQLI-
          -FLGQLA-
          FWLGQL--
          -FLGQLF-
          FILGQL--
          FYLGQL--
          FCLGQL--
          GRLGQL--
          -GLGQLR-
          GTLGQL--
          GLLGQL--
          GALGQL--
          -GLGQLV-
          GFLGQL--
          GELGQL--
          GQLGQL--
          -GLGQLK-
          GKLGQL--
          GGLGQL--
          GYLGQL--
          -GLGQLM-
          GDLGQL--
          GILGQL--
          -GLGQLI-
          -GLGQLS-
          GHLGQL--
          GWLGQL--
          -GLGQLQ-
          GCLGQL--
          -GLGQLH-
          -GLGQLF-
          -GLGQLN-
          HMLGQL--
          HSLGQL--
          -HLGQLR-
          -HLGQLY-
          -HLGQLW-
          -HLGQLL-
          HFLGQL--
          HALGQL--
          -HLGQLM-
          -HLGQLT-
          HRLGQL--
          -HLGQLN-
          HLLGQL--
          HKLGQL--
          HWLGQL--
          HYLGQL--
          -HLGQLS-
          HILGQL--
          -HLGQLK-
          HVLGQL--
          HQLGQL--
          HNLGQL--
          -HLGQLH-
          HDLGQL--
          HTLGQL--
          -HLGQLV-
          -HLGQLF-
          HHLGQL--
          HCLGQL--
          -HLGQLI-
          -HLGQLE-
          -HLGQLA-
          -ILGQLR-
          ILLGQL--
          IGLGQL--
          -ILGQLS-
          -ILGQLK-
          IYLGQL--
          -ILGQLV-
          IHLGQL--
          IDLGQL--
          INLGQL--
          -ILGQLN-
          IVLGQL--
          ITLGQL--
          IMLGQL--
          -ILGQLI-
          -ILGQLA-
          IWLGQL--
          -ILGQLT-
          IQLGQL--
          IFLGQL--
          -ILGQLQ-
          -ILGQLH-
          ICLGQL--
          -ILGQLG-
          IILGQL--
          -ILGQLM-
          -ILGQLE-
          IALGQL--
          KVLGQL--
          KSLGQL--
          -KLGQLI-
          KNLGQL--
          -KLGQLW-
          KDLGQL--
          KYLGQL--
          -KLGQLT-
          KELGQL--
          KTLGQL--
          KLLGQL--
          KFLGQL--
          KALGQL--
          -KLGQLN-
          -KLGQLL-
          KILGQL--
          KHLGQL--
          -KLGQLV-
          KWLGQL--
          KQLGQL--
          KGLGQL--
          -KLGQLH-
          KCLGQL--
          -KLGQLQ-
          -KLGQLM-
          --LGQLVS
          -LLGQLR-
          -LLGQLS-
          --LGQLRS
          LGLGQL--
          LSLGQL--
          LALGQL--
          --LGQLRG
          LLLGQL--
          --LGQLRN
          --LGQLVG
          --LGQLRH
          LNLGQL--
          --LGQLSS
          --LGQLRT
          --LGQLVR
          --LGQLRY
          -LLGQLT-
          --LGQLRA
          --LGQLKS
          --LGQLKA
          --LGQLSA
          LYLGQL--
          -LLGQLK-
          --LGQLRD
          -LLGQLH-
          --LGQLYS
          --LGQLMS
          --LGQLKV
          --LGQLIG
          --LGQLFS
          --LGQLYA
          --LGQLWT
          --LGQLWS
          --LGQLSG
          --LGQLRV
          --LGQLMN
          --LGQLLV
          --LGQLIA
          --LGQLHS
          --LGQLAW
          LTLGQL--
          --LGQLTA
          --LGQLRL
          --LGQLIV
          --LGQLTG
          --LGQLRE
          -LLGQLA-
          LILGQL--
          --LGQLVN
          --LGQLNS
          LKLGQL--
          --LGQLVV
          --LGQLRM
          --LGQLQS
          --LGQLHG
          LQLGQL--
          --LGQLWN
          --LGQLRI
          --LGQLLN
          --LGQLKG
          --LGQLIN
          -LLGQLI-
          --LGQLST
          --LGQLKT
          --LGQLVI
          --LGQLMG
          --LGQLFT
          LFLGQL--
          -LLGQLM-
          -LLGQLG-
          --LGQLVY
          --LGQLVM
          --LGQLVA
          --LGQLSW
          --LGQLIY
          --LGQLYT
          --LGQLYG
          -LLGQLV-
          --LGQLYH
          --LGQLTV
          --LGQLNA
          --LGQLIK
          --LGQLFN
          --LGQLVK
          --LGQLRQ
          --LGQLHT
          --LGQLFM
          -LLGQLE-
          --LGQLYW
          --LGQLTY
          --LGQLQA
          --LGQLMH
          --LGQLMF
          --LGQLMA
          --LGQLLQ
          --LGQLHV
          --LGQLAS
          -LLGQLN-
          --LGQLVF
          --LGQLVE
          --LGQLQG
          --LGQLNV
          --LGQLMK
          --LGQLLW
          --LGQLLH
          --LGQLKN
          --LGQLIQ
          --LGQLHN
          --LGQLFH
          --LGQLWM
          --LGQLWH
          --LGQLWG
          --LGQLVQ
          --LGQLSN
          --LGQLNT
          --LGQLMW
          --LGQLIW
          --LGQLIR
          --LGQLYI
          --LGQLWW
          --LGQLTW
          --LGQLTM
          --LGQLTH
          --LGQLQT
          --LGQLNM
          --LGQLNG
          --LGQLMR
          --LGQLMQ
          --LGQLKQ
          --LGQLKI
          --LGQLIE
          --LGQLID
          --LGQLEG
          --LGQLEA
          LCLGQL--
          -LLGQLP-
          --LGQLYM
          --LGQLWK
          --LGQLTN
          --LGQLTI
          --LGQLKK
          --LGQLKF
          --LGQLII
          --LGQLHY
          --LGQLYQ
          --LGQLYK
          --LGQLWQ
          --LGQLWD
          --LGQLSF
          --LGQLQW
          --LGQLQV
          --LGQLQN
          --LGQLMD
          --LGQLKW
          --LGQLKM
          --LGQLKH
          --LGQLHQ
          --LGQLHM
          --LGQLHK
          --LGQLGW
          --LGQLFQ
          --LGQLDN
          --LGQLAV
          --LGQLAG
          --LGQLAF
          MSLGQL--
          MRLGQL--
          -MLGQLS-
          MVLGQL--
          -MLGQLL-
          MGLGQL--
          -MLGQLN-
          -MLGQLK-
          MALGQL--
          MFLGQL--
          MTLGQL--
          -MLGQLR-
          MKLGQL--
          -MLGQLA-
          -MLGQLV-
          MHLGQL--
          MQLGQL--
          MNLGQL--
          MMLGQL--
          -MLGQLE-
          MELGQL--
          MDLGQL--
          -MLGQLQ-
          -MLGQLI-
          -MLGQLM-
          MCLGQL--
          -MLGQLG-
          NRLGQL--
          -NLGQLR-
          NLLGQL--
          -NLGQLL-
          NVLGQL--
          -NLGQLT-
          -NLGQLH-
          NILGQL--
          NGLGQL--
          NTLGQL--
          NNLGQL--
          -NLGQLS-
          -NLGQLK-
          NQLGQL--
          -NLGQLW-
          -NLGQLV-
          NHLGQL--
          -NLGQLI-
          NELGQL--
          NYLGQL--
          -NLGQLY-
          -NLGQLF-
          -NLGQLQ-
          -NLGQLN-
          -NLGQLM-
          NFLGQL--
          -NLGQLA-
          PRLGQL--
          PSLGQL--
          PLLGQL--
          PILGQL--
          PGLGQL--
          PKLGQL--
          PTLGQL--
          PFLGQL--
          PALGQL--
          PQLGQL--
          PNLGQL--
          PMLGQL--
          PELGQL--
          PDLGQL--
          PHLGQL--
          PWLGQL--
          -QLGQLL-
          QRLGQL--
          QSLGQL--
          -QLGQLT-
          QWLGQL--
          QYLGQL--
          QNLGQL--
          QVLGQL--
          QTLGQL--
          QLLGQL--
          -QLGQLK-
          QQLGQL--
          QDLGQL--
          QILGQL--
          -QLGQLV-
          -QLGQLQ-
          -QLGQLI-
          -QLGQLN-
          QGLGQL--
          QALGQL--
          -QLGQLR-
          -QLGQLF-
          QMLGQL--
          -QLGQLA-
          -QLGQLW-
          QFLGQL--
          QCLGQL--
          QELGQL--
          -RLGQLR-
          RLLGQL--
          -RLGQLL-
          -RLGQLT-
          -RLGQLI-
          RILGQL--
          RNLGQL--
          -RLGQLK-
          -RLGQLV-
          RDLGQL--
          RFLGQL--
          -RLGQLQ-
          RYLGQL--
          RELGQL--
          RHLGQL--
          -RLGQLM-
          -RLGQLH-
          -RLGQLW-
          -RLGQLN-
          RQLGQL--
          RCLGQL--
          SRLGQL--
          SLLGQL--
          SGLGQL--
          SHLGQL--
          SALGQL--
          -SLGQLK-
          SDLGQL--
          SNLGQL--
          SYLGQL--
          -SLGQLT-
          -SLGQLS-
          SVLGQL--
          -SLGQLM-
          -SLGQLV-
          SKLGQL--
          SQLGQL--
          SMLGQL--
          -SLGQLQ-
          -SLGQLH-
          SILGQL--
          -SLGQLN-
          SELGQL--
          -SLGQLW-
          SCLGQL--
          -SLGQLF-
          TSLGQL--
          TVLGQL--
          TALGQL--
          TTLGQL--
          TLLGQL--
          -TLGQLV-
          -TLGQLK-
          -TLGQLH-
          TYLGQL--
          TWLGQL--
          TFLGQL--
          TQLGQL--
          TNLGQL--
          TMLGQL--
          -TLGQLM-
          -TLGQLI-
          TILGQL--
          -TLGQLQ-
          -TLGQLN-
          -TLGQLF-
          THLGQL--
          TDLGQL--
          TCLGQL--
          TELGQL--
          -VLGQLK-
          VGLGQL--
          -VLGQLL-
          VNLGQL--
          VVLGQL--
          VSLGQL--
          VTLGQL--
          -VLGQLS-
          VKLGQL--
          -VLGQLT-
          VFLGQL--
          VLLGQL--
          VILGQL--
          -VLGQLI-
          VHLGQL--
          VELGQL--
          VALGQL--
          VYLGQL--
          VWLGQL--
          VMLGQL--
          -VLGQLM-
          VDLGQL--
          -VLGQLH-
          VCLGQL--
          WRLGQL--
          WNLGQL--
          -WLGQLL-
          -WLGQLS-
          WGLGQL--
          -WLGQLH-
          -WLGQLQ-
          WHLGQL--
          -WLGQLT-
          WFLGQL--
          WELGQL--
          WDLGQL--
          WWLGQL--
          -WLGQLM-
          -WLGQLK-
          WALGQL--
          WQLGQL--
          -WLGQLN-
          -WLGQLA-
          WCLGQL--
          YSLGQL--
          YNLGQL--
          YVLGQL--
          -YLGQLT-
          -YLGQLK-
          YLLGQL--
          YRLGQL--
          -YLGQLL-
          YGLGQL--
          -YLGQLS-
          YKLGQL--
          YDLGQL--
          -YLGQLQ-
          YILGQL--
          YQLGQL--
          YHLGQL--
          YWLGQL--
          -YLGQLM-
          -YLGQLH-
          -YLGQLG-
          YMLGQL--
          -YLGQLN-
          -YLGQLA-
          YFLGQL--
          YCLGQL--
          YELGQL--
          YALGQL--
          -YLGQLE-
          -YLGQLC-
VSNW       309       664     28.97
          -IVSNWG-
          -LVSNWP-
          -LVSNWD-
          -RVSNWN-
          -SVSNWG-
          --VSNWRL
          --VSNWYQ
          --VSNWTK
          --VSNWLI
          --VSNWGT
          -AVSNWR-
          ASVSNW--
          -AVSNWV-
          -AVSNWF-
          -AVSNWT-
          AKVSNW--
          ADVSNW--
          AWVSNW--
          AVVSNW--
          AGVSNW--
          -AVSNWI-
          -AVSNWY-
          -AVSNWM-
          ATVSNW--
          ARVSNW--
          ALVSNW--
          APVSNW--
          -AVSNWH-
          AHVSNW--
          -AVSNWW-
          AFVSNW--
          -AVSNWK-
          ANVSNW--
          ACVSNW--
          AMVSNW--
          AIVSNW--
          -AVSNWE-
          -AVSNWD-
          AEVSNW--
          -CVSNWK-
          CFVSNW--
          CGVSNW--
          -CVSNWY-
          -CVSNWR-
          CPVSNW--
          CAVSNW--
          CWVSNW--
          -CVSNWT-
          CNVSNW--
          CEVSNW--
          CCVSNW--
          CYVSNW--
          CVVSNW--
          -CVSNWV-
          CSVSNW--
          CRVSNW--
          CLVSNW--
          CKVSNW--
          DKVSNW--
          DRVSNW--
          -DVSNWY-
          DFVSNW--
          -DVSNWV-
          DLVSNW--
          DVVSNW--
          -DVSNWT-
          -DVSNWR-
          DSVSNW--
          DDVSNW--
          DWVSNW--
          -DVSNWI-
          -DVSNWS-
          -DVSNWQ-
          DAVSNW--
          -DVSNWM-
          DTVSNW--
          DQVSNW--
          DPVSNW--
          DMVSNW--
          DEVSNW--
          DYVSNW--
          -DVSNWK-
          -DVSNWF-
          -DVSNWE-
          -DVSNWA-
          DNVSNW--
          DHVSNW--
          DGVSNW--
          ERVSNW--
          -EVSNWQ-
          -EVSNWL-
          EIVSNW--
          EYVSNW--
          -EVSNWT-
          -EVSNWR-
          -EVSNWK-
          -EVSNWY-
          -EVSNWV-
          -EVSNWF-
          -EVSNWA-
          EKVSNW--
          -EVSNWW-
          -EVSNWS-
          ETVSNW--
          ESVSNW--
          EWVSNW--
          -EVSNWI-
          EPVSNW--
          -EVSNWM-
          EDVSNW--
          EAVSNW--
          EVVSNW--
          ENVSNW--
          EMVSNW--
          EHVSNW--
          ECVSNW--
          FLVSNW--
          -FVSNWE-
          -FVSNWH-
          FDVSNW--
          FIVSNW--
          -FVSNWG-
          FMVSNW--
          FVVSNW--
          -FVSNWK-
          -FVSNWI-
          FKVSNW--
          FPVSNW--
          FGVSNW--
          -FVSNWW-
          -FVSNWQ-
          -FVSNWN-
          -FVSNWA-
          FAVSNW--
          FQVSNW--
          FNVSNW--
          -GVSNWL-
          GAVSNW--
          GVVSNW--
          -GVSNWT-
          -GVSNWR-
          GGVSNW--
          GYVSNW--
          GMVSNW--
          GKVSNW--
          GFVSNW--
          GNVSNW--
          GIVSNW--
          GWVSNW--
          -GVSNWV-
          -GVSNWI-
          GTVSNW--
          GPVSNW--
          GEVSNW--
          GDVSNW--
          -GVSNWY-
          -GVSNWW-
          GHVSNW--
          -GVSNWM-
          -GVSNWH-
          -GVSNWF-
          -GVSNWA-
          -GVSNWE-
          GQVSNW--
          -HVSNWY-
          HWVSNW--
          -HVSNWA-
          -HVSNWT-
          -HVSNWM-
          HDVSNW--
          HAVSNW--
          HNVSNW--
          HLVSNW--
          -HVSNWS-
          -HVSNWK-
          HMVSNW--
          -HVSNWV-
          -HVSNWL-
          HYVSNW--
          -HVSNWQ-
          -HVSNWF-
          HTVSNW--
          HGVSNW--
          HVVSNW--
          -HVSNWW-
          HKVSNW--
          HIVSNW--
          -HVSNWI-
          -HVSNWE-
          HHVSNW--
          HEVSNW--
          HPVSNW--
          HCVSNW--
          -IVSNWL-
          -IVSNWT-
          ISVSNW--
          INVSNW--
          -IVSNWI-
          IRVSNW--
          -IVSNWS-
          ITVSNW--
          -IVSNWV-
          -IVSNWK-
          IIVSNW--
          IGVSNW--
          -IVSNWH-
          -IVSNWR-
          IMVSNW--
          -IVSNWM-
          -IVSNWF-
          -IVSNWA-
          IPVSNW--
          IDVSNW--
          IAVSNW--
          IWVSNW--
          -IVSNWQ-
          -IVSNWP-
          -IVSNWE-
          ICVSNW--
          -KVSNWL-
          KGVSNW--
          -KVSNWM-
          -KVSNWI-
          KVVSNW--
          KNVSNW--
          KFVSNW--
          KLVSNW--
          KYVSNW--
          KTVSNW--
          -KVSNWS-
          KMVSNW--
          -KVSNWV-
          -KVSNWK-
          KDVSNW--
          KCVSNW--
          -KVSNWT-
          KPVSNW--
          -KVSNWY-
          KWVSNW--
          -KVSNWW-
          KHVSNW--
          KEVSNW--
          -KVSNWF-
          -KVSNWA-
          KQVSNW--
          -LVSNWR-
          LHVSNW--
          LGVSNW--
          -LVSNWM-
          -LVSNWV-
          LDVSNW--
          LVVSNW--
          -LVSNWK-
          -LVSNWS-
          -LVSNWI-
          LTVSNW--
          LMVSNW--
          LNVSNW--
          LAVSNW--
          LIVSNW--
          -LVSNWT-
          -LVSNWN-
          -LVSNWE-
          LPVSNW--
          -LVSNWH-
          LEVSNW--
          LQVSNW--
          LCVSNW--
          MSVSNW--
          MRVSNW--
          -MVSNWT-
          -MVSNWR-
          -MVSNWL-
          -MVSNWA-
          MTVSNW--
          MWVSNW--
          -MVSNWW-
          MNVSNW--
          MDVSNW--
          -MVSNWH-
          MEVSNW--
          MYVSNW--
          MQVSNW--
          MAVSNW--
          -MVSNWI-
          -MVSNWG-
          MKVSNW--
          -MVSNWN-
          -MVSNWE-
          MGVSNW--
          -MVSNWV-
          -MVSNWK-
          -MVSNWF-
          -MVSNWD-
          MMVSNW--
          MHVSNW--
          MCVSNW--
          NKVSNW--
          -NVSNWK-
          NSVSNW--
          NVVSNW--
          NNVSNW--
          NAVSNW--
          -NVSNWS-
          NPVSNW--
          NMVSNW--
          NDVSNW--
          -NVSNWL-
          -NVSNWI-
          NYVSNW--
          -NVSNWM-
          NWVSNW--
          -NVSNWV-
          -NVSNWR-
          NGVSNW--
          -NVSNWF-
          NTVSNW--
          NFVSNW--
          NIVSNW--
          NEVSNW--
          -NVSNWW-
          -NVSNWQ-
          NHVSNW--
          -NVSNWP-
          -NVSNWH-
          -NVSNWE-
          -PVSNWM-
          PSVSNW--
          PRVSNW--
          PGVSNW--
          PVVSNW--
          -PVSNWR-
          -PVSNWS-
          PHVSNW--
          PKVSNW--
          PDVSNW--
          -PVSNWT-
          -PVSNWI-
          PYVSNW--
          -PVSNWL-
          -PVSNWK-
          PNVSNW--
          PIVSNW--
          PTVSNW--
          PQVSNW--
          PMVSNW--
          PEVSNW--
          -PVSNWY-
          -PVSNWG-
          -PVSNWF-
          PWVSNW--
          -PVSNWW-
          -PVSNWH-
          PCVSNW--
          PAVSNW--
          -PVSNWQ-
          -PVSNWE-
          -PVSNWA-
          QRVSNW--
          -QVSNWL-
          -QVSNWF-
          QKVSNW--
          -QVSNWM-
          QSVSNW--
          -QVSNWW-
          -QVSNWS-
          QGVSNW--
          QWVSNW--
          -QVSNWT-
          QTVSNW--
          QLVSNW--
          QIVSNW--
          QAVSNW--
          -QVSNWY-
          -QVSNWI-
          QPVSNW--
          QHVSNW--
          QDVSNW--
          QVVSNW--
          -QVSNWV-
          -QVSNWR-
          QEVSNW--
          QNVSNW--
          -QVSNWQ-
          QQVSNW--
          QCVSNW--
          -RVSNWL-
          -RVSNWS-
          -RVSNWQ-
          -RVSNWK-
          RHVSNW--
          REVSNW--
          -RVSNWM-
          RDVSNW--
          -RVSNWY-
          RNVSNW--
          RGVSNW--
          RMVSNW--
          -RVSNWA-
          RFVSNW--
          -RVSNWW-
          RIVSNW--
          -RVSNWH-
          -RVSNWF-
          RCVSNW--
          SRVSNW--
          -SVSNWR-
          -SVSNWV-
          STVSNW--
          -SVSNWM-
          -SVSNWY-
          SAVSNW--
          SNVSNW--
          SGVSNW--
          SFVSNW--
          SYVSNW--
          SVVSNW--
          -SVSNWT-
          -SVSNWS-
          SMVSNW--
          SIVSNW--
          SEVSNW--
          SQVSNW--
          SPVSNW--
          -SVSNWA-
          -SVSNWQ-
          -SVSNWF-
          SWVSNW--
          -SVSNWW-
          -SVSNWH-
          SHVSNW--
          -SVSNWK-
          SDVSNW--
          SCVSNW--
          -SVSNWE-
          TRVSNW--
          TLVSNW--
          TVVSNW--
          -TVSNWR-
          TSVSNW--
          -TVSNWS-
          -TVSNWV-
          -TVSNWM-
          TGVSNW--
          TPVSNW--
          TIVSNW--
          TWVSNW--
          -TVSNWK-
          TMVSNW--
          TFVSNW--
          TTVSNW--
          TCVSNW--
          -TVSNWI-
          TKVSNW--
          -TVSNWT-
          -TVSNWF-
          TNVSNW--
          -TVSNWY-
          TQVSNW--
          TYVSNW--
          -TVSNWQ-
          -TVSNWH-
          -TVSNWA-
          TEVSNW--
          TDVSNW--
          TAVSNW--
          --VSNWLT
          --VSNWRS
          -VVSNWR-
          --VSNWLS
          --VSNWFG
          VKVSNW--
          -VVSNWL-
          -VVSNWS-
          --VSNWSS
          --VSNWRG
          --VSNWHS
          -VVSNWV-
          VRVSNW--
          --VSNWTV
          VGVSNW--
          --VSNWYA
          --VSNWKG
          --VSNWSV
          --VSNWSA
          --VSNWKA
          --VSNWFT
          VSVSNW--
          --VSNWMA
          --VSNWYT
          --VSNWWS
          --VSNWVT
          VVVSNW--
          --VSNWST
          --VSNWRY
          --VSNWIV
          --VSNWFS
          --VSNWTT
          --VSNWRT
          --VSNWQA
          --VSNWMN
          -VVSNWI-
          VTVSNW--
          --VSNWTS
          --VSNWIS
          -VVSNWH-
          --VSNWQS
          --VSNWMT
          VYVSNW--
          --VSNWYG
          --VSNWVV
          --VSNWVH
          --VSNWVG
          --VSNWSG
          --VSNWRK
          --VSNWMG
          --VSNWLV
          --VSNWAA
          -VVSNWQ-
          -VVSNWK-
          -VVSNWA-
          --VSNWWT
          --VSNWRV
          --VSNWRQ
          --VSNWFA
          VNVSNW--
          VEVSNW--
          --VSNWYM
          --VSNWRM
          --VSNWIN
          --VSNWIG
          -VVSNWM-
          --VSNWWA
          --VSNWRF
          --VSNWMR
          --VSNWMH
          --VSNWES
          --VSNWEA
          --VSNWAG
          VQVSNW--
          --VSNWYS
          --VSNWWW
          --VSNWRW
          --VSNWQV
          --VSNWMV
          --VSNWKT
          --VSNWYI
          --VSNWVY
          --VSNWVR
          --VSNWVK
          --VSNWTH
          --VSNWSW
          --VSNWSN
          --VSNWRE
          --VSNWQG
          --VSNWMI
          --VSNWMF
          --VSNWIW
          --VSNWHT
          --VSNWFR
          --VSNWFK
          --VSNWAT
          VPVSNW--
          -VVSNWW-
          --VSNWYN
          --VSNWWK
          --VSNWVM
          --VSNWVA
          --VSNWTW
          --VSNWTI
          --VSNWTA
          --VSNWRH
          --VSNWNG
          --VSNWNA
          --VSNWMW
          --VSNWMD
          --VSNWKN
          --VSNWKI
          --VSNWII
          --VSNWIF
          --VSNWHG
          --VSNWAF
          VDVSNW--
          -VVSNWP-
          -VVSNWN-
          --VSNWWR
          --VSNWWN
          --VSNWWM
          --VSNWWG
          --VSNWVW
          --VSNWVQ
          --VSNWTY
          --VSNWTM
          --VSNWSM
          --VSNWSE
          --VSNWQT
          --VSNWQN
          --VSNWQI
          --VSNWQF
          --VSNWNS
          --VSNWMY
          --VSNWMQ
          --VSNWMM
          --VSNWKY
          --VSNWKK
          --VSNWIQ
          --VSNWIH
          --VSNWID
          --VSNWFM
          --VSNWEV
          --VSNWET
          --VSNWEG
          -WVSNWS-
          -WVSNWL-
          -WVSNWA-
          WRVSNW--
          WGVSNW--
          -WVSNWI-
          WDVSNW--
          WEVSNW--
          WSVSNW--
          WAVSNW--
          -WVSNWQ-
          -WVSNWM-
          -WVSNWK-
          -WVSNWE-
          WNVSNW--
          WMVSNW--
          WHVSNW--
          WYVSNW--
          WIVSNW--
          -WVSNWN-
          WTVSNW--
          WVVSNW--
          -WVSNWG-
          WCVSNW--
          YVVSNW--
          YMVSNW--
          YSVSNW--
          YNVSNW--
          YGVSNW--
          -YVSNWQ-
          -YVSNWL-
          -YVSNWV-
          -YVSNWK-
          -YVSNWI-
          YTVSNW--
          -YVSNWR-
          -YVSNWT-
          -YVSNWN-
          YRVSNW--
          -YVSNWG-
          YIVSNW--
          YWVSNW--
          -YVSNWF-
          YPVSNW--
          YAVSNW--
          YKVSNW--
          -YVSNWM-
          YQVSNW--
          -YVSNWP-
          -YVSNWH-
          YEVSNW--
          YDVSNW--
MGSL       325       658     28.90
          -DMGSLS-
          -DMGSLL-
          -EMGSLL-
          -GMGSLN-
          -GMGSLA-
          HPMGSL--
          --MGSLMR
          --MGSLTR
          --MGSLES
          --MGSLYE
          --MGSLWY
          --MGSLWW
          --MGSLWK
          --MGSLSM
          --MGSLSL
          --MGSLSH
          --MGSLQY
          --MGSLQN
          --MGSLNT
          --MGSLMY
          --MGSLML
          --MGSLMI
          --MGSLLW
          --MGSLLH
          --MGSLKI
          --MGSLKE
          --MGSLKD
          --MGSLIQ
          --MGSLHR
          --MGSLHK
          --MGSLFR
          --MGSLAN
          -PMGSLN-
          -RMGSLN-
          -SMGSLA-
          -TMGSLQ-
          -WMGSLF-
          -AMGSLR-
          AVMGSL--
          -AMGSLY-
          ASMGSL--
          AGMGSL--
          -AMGSLH-
          ANMGSL--
          AFMGSL--
          AIMGSL--
          APMGSL--
          -AMGSLS-
          AHMGSL--
          AAMGSL--
          -AMGSLK-
          AEMGSL--
          -AMGSLV-
          AWMGSL--
          AMMGSL--
          -AMGSLW-
          -AMGSLM-
          ATMGSL--
          -AMGSLN-
          ACMGSL--
          -AMGSLC-
          CRMGSL--
          CLMGSL--
          CVMGSL--
          CTMGSL--
          -CMGSLR-
          CQMGSL--
          CYMGSL--
          CSMGSL--
          CNMGSL--
          -CMGSLW-
          CIMGSL--
          CCMGSL--
          CAMGSL--
          CPMGSL--
          -CMGSLV-
          -CMGSLL-
          CGMGSL--
          CFMGSL--
          CEMGSL--
          CMMGSL--
          -CMGSLY-
          -CMGSLQ-
          -CMGSLI-
          DNMGSL--
          DRMGSL--
          DLMGSL--
          -DMGSLR-
          DAMGSL--
          DSMGSL--
          DHMGSL--
          DGMGSL--
          DFMGSL--
          DYMGSL--
          DTMGSL--
          DPMGSL--
          DQMGSL--
          DMMGSL--
          -DMGSLH-
          -DMGSLV-
          DKMGSL--
          -DMGSLY-
          -DMGSLK-
          DIMGSL--
          DWMGSL--
          -DMGSLM-
          DCMGSL--
          DEMGSL--
          ERMGSL--
          -EMGSLR-
          EKMGSL--
          EYMGSL--
          EVMGSL--
          ESMGSL--
          ELMGSL--
          ETMGSL--
          EPMGSL--
          ENMGSL--
          EGMGSL--
          EWMGSL--
          -EMGSLF-
          EFMGSL--
          -EMGSLY-
          -EMGSLK-
          EIMGSL--
          ECMGSL--
          EMMGSL--
          -EMGSLM-
          EHMGSL--
          EDMGSL--
          EAMGSL--
          -EMGSLV-
          EQMGSL--
          -EMGSLW-
          -EMGSLI-
          -EMGSLG-
          EEMGSL--
          -FMGSLR-
          FRMGSL--
          FVMGSL--
          FTMGSL--
          FHMGSL--
          -FMGSLS-
          -FMGSLQ-
          -FMGSLY-
          FWMGSL--
          -FMGSLI-
          FYMGSL--
          FMMGSL--
          FAMGSL--
          -FMGSLH-
          FNMGSL--
          -FMGSLN-
          FPMGSL--
          -FMGSLM-
          FEMGSL--
          -FMGSLV-
          -FMGSLF-
          -FMGSLW-
          -FMGSLK-
          -FMGSLA-
          FCMGSL--
          GRMGSL--
          GSMGSL--
          GLMGSL--
          GHMGSL--
          GFMGSL--
          GAMGSL--
          GYMGSL--
          GNMGSL--
          GVMGSL--
          GIMGSL--
          -GMGSLK-
          GGMGSL--
          -GMGSLY-
          GDMGSL--
          -GMGSLL-
          GWMGSL--
          -GMGSLW-
          -GMGSLH-
          -GMGSLF-
          GQMGSL--
          GPMGSL--
          GCMGSL--
          -GMGSLQ-
          HSMGSL--
          -HMGSLR-
          HRMGSL--
          HDMGSL--
          HTMGSL--
          -HMGSLS-
          HNMGSL--
          HKMGSL--
          HMMGSL--
          HGMGSL--
          -HMGSLI-
          HQMGSL--
          -HMGSLY-
          -HMGSLK-
          HHMGSL--
          -HMGSLL-
          HLMGSL--
          HFMGSL--
          HYMGSL--
          -HMGSLF-
          HIMGSL--
          HAMGSL--
          -HMGSLH-
          HEMGSL--
          -HMGSLV-
          -HMGSLT-
          HWMGSL--
          -HMGSLW-
          -HMGSLA-
          -HMGSLQ-
          -HMGSLM-
          IRMGSL--
          -IMGSLK-
          -IMGSLT-
          -IMGSLR-
          -IMGSLL-
          IGMGSL--
          IFMGSL--
          IQMGSL--
          -IMGSLV-
          IKMGSL--
          IEMGSL--
          IHMGSL--
          ITMGSL--
          -IMGSLI-
          -IMGSLM-
          IDMGSL--
          IMMGSL--
          IWMGSL--
          INMGSL--
          IAMGSL--
          -IMGSLY-
          -IMGSLQ-
          -IMGSLH-
          IYMGSL--
          IIMGSL--
          -IMGSLN-
          -IMGSLG-
          -IMGSLF-
          -IMGSLC-
          KLMGSL--
          KSMGSL--
          KVMGSL--
          KIMGSL--
          KGMGSL--
          KAMGSL--
          KHMGSL--
          KEMGSL--
          KPMGSL--
          KNMGSL--
          -KMGSLY-
          -KMGSLH-
          KYMGSL--
          KFMGSL--
          -KMGSLW-
          KWMGSL--
          -KMGSLM-
          -KMGSLK-
          -KMGSLT-
          -KMGSLI-
          KQMGSL--
          -KMGSLL-
          -KMGSLF-
          -KMGSLS-
          -KMGSLQ-
          KDMGSL--
          KCMGSL--
          -LMGSLR-
          LSMGSL--
          LNMGSL--
          LTMGSL--
          -LMGSLS-
          LKMGSL--
          -LMGSLV-
          -LMGSLI-
          -LMGSLK-
          LVMGSL--
          -LMGSLH-
          LDMGSL--
          -LMGSLM-
          LPMGSL--
          LGMGSL--
          -LMGSLA-
          LYMGSL--
          -LMGSLQ-
          -LMGSLY-
          -LMGSLG-
          LIMGSL--
          LEMGSL--
          -LMGSLE-
          -LMGSLD-
          --MGSLRG
          --MGSLLA
          MSMGSL--
          --MGSLYS
          --MGSLVG
          --MGSLVS
          --MGSLQS
          --MGSLRN
          --MGSLKS
          MIMGSL--
          --MGSLWS
          --MGSLRQ
          MAMGSL--
          -MMGSLV-
          --MGSLTG
          -MMGSLS-
          MKMGSL--
          --MGSLIG
          --MGSLHS
          MPMGSL--
          --MGSLAS
          -MMGSLL-
          --MGSLYA
          --MGSLWA
          --MGSLRM
          --MGSLRW
          MVMGSL--
          --MGSLNS
          --MGSLIT
          --MGSLWG
          -MMGSLY-
          -MMGSLF-
          --MGSLVA
          --MGSLFA
          -MMGSLK-
          --MGSLHA
          MNMGSL--
          -MMGSLT-
          --MGSLYV
          MMMGSL--
          --MGSLQA
          --MGSLIF
          --MGSLYG
          --MGSLVY
          --MGSLSA
          MDMGSL--
          MQMGSL--
          --MGSLKT
          --MGSLHG
          --MGSLYY
          --MGSLRD
          --MGSLLT
          --MGSLKV
          --MGSLVW
          --MGSLMM
          --MGSLFT
          -MMGSLI-
          --MGSLYW
          --MGSLYL
          --MGSLKG
          MYMGSL--
          MHMGSL--
          --MGSLYF
          --MGSLMG
          --MGSLIV
          --MGSLEA
          -MMGSLH-
          --MGSLMV
          --MGSLLV
          --MGSLFH
          -MMGSLE-
          --MGSLWN
          --MGSLNG
          --MGSLMT
          --MGSLKW
          --MGSLAA
          MFMGSL--
          MEMGSL--
          MWMGSL--
          -MMGSLW-
          -MMGSLQ-
          --MGSLMW
          --MGSLWH
          --MGSLTV
          -MMGSLN-
          -MMGSLM-
          --MGSLVV
          --MGSLVM
          --MGSLSW
          --MGSLIY
          --MGSLIH
          --MGSLHW
          --MGSLHN
          --MGSLHH
          --MGSLFM
          --MGSLTY
          --MGSLRE
          --MGSLQW
          --MGSLMK
          --MGSLMH
          --MGSLKN
          --MGSLKH
          --MGSLIN
          --MGSLIM
          --MGSLHF
          --MGSLFN
          --MGSLFK
          --MGSLAG
          --MGSLYH
          --MGSLWM
          --MGSLWL
          --MGSLVK
          --MGSLTN
          --MGSLTK
          --MGSLQT
          --MGSLQG
          --MGSLMQ
          --MGSLKF
          --MGSLHY
          --MGSLYD
          --MGSLMF
          --MGSLKY
          --MGSLKM
          MCMGSL--
          --MGSLYQ
          --MGSLWQ
          --MGSLTH
          --MGSLQV
          --MGSLQQ
          --MGSLPA
          --MGSLIP
          --MGSLHV
          --MGSLEV
          --MGSLAW
          -NMGSLR-
          -NMGSLI-
          NSMGSL--
          NKMGSL--
          NFMGSL--
          NAMGSL--
          NEMGSL--
          NNMGSL--
          NQMGSL--
          -NMGSLY-
          -NMGSLL-
          -NMGSLK-
          -NMGSLF-
          NGMGSL--
          NVMGSL--
          NMMGSL--
          -NMGSLW-
          NYMGSL--
          -NMGSLT-
          -NMGSLM-
          -NMGSLQ-
          NWMGSL--
          NDMGSL--
          NCMGSL--
          -NMGSLV-
          NPMGSL--
          -NMGSLN-
          -NMGSLD-
          -PMGSLR-
          PLMGSL--
          PHMGSL--
          -PMGSLK-
          -PMGSLS-
          PMMGSL--
          PGMGSL--
          PEMGSL--
          PTMGSL--
          PAMGSL--
          PWMGSL--
          -PMGSLY-
          -PMGSLV-
          PYMGSL--
          PFMGSL--
          PNMGSL--
          -PMGSLT-
          -PMGSLH-
          -PMGSLF-
          -PMGSLL-
          -PMGSLA-
          PDMGSL--
          PKMGSL--
          PQMGSL--
          -PMGSLM-
          -PMGSLG-
          -PMGSLI-
          -PMGSLC-
          QRMGSL--
          -QMGSLR-
          QSMGSL--
          QIMGSL--
          QNMGSL--
          -QMGSLI-
          QAMGSL--
          QYMGSL--
          QHMGSL--
          -QMGSLT-
          -QMGSLS-
          QKMGSL--
          QMMGSL--
          -QMGSLW-
          -QMGSLM-
          -QMGSLF-
          QEMGSL--
          QPMGSL--
          -QMGSLH-
          -QMGSLQ-
          -QMGSLV-
          -QMGSLK-
          -QMGSLA-
          QCMGSL--
          -QMGSLL-
          QTMGSL--
          QQMGSL--
          -QMGSLN-
          -QMGSLG-
          QDMGSL--
          -RMGSLR-
          RVMGSL--
          RYMGSL--
          -RMGSLY-
          RHMGSL--
          -RMGSLH-
          RDMGSL--
          RPMGSL--
          RWMGSL--
          RQMGSL--
          REMGSL--
          RCMGSL--
          -RMGSLW-
          -RMGSLQ-
          SRMGSL--
          -SMGSLR-
          SLMGSL--
          STMGSL--
          SKMGSL--
          SNMGSL--
          SGMGSL--
          -SMGSLV-
          SIMGSL--
          SQMGSL--
          SWMGSL--
          SPMGSL--
          -SMGSLY-
          -SMGSLM-
          SAMGSL--
          SYMGSL--
          -SMGSLH-
          SHMGSL--
          -SMGSLT-
          -SMGSLI-
          -SMGSLW-
          -SMGSLL-
          SDMGSL--
          SFMGSL--
          SEMGSL--
          SCMGSL--
          TLMGSL--
          -TMGSLY-
          -TMGSLR-
          TKMGSL--
          TTMGSL--
          TSMGSL--
          TMMGSL--
          TNMGSL--
          TEMGSL--
          TPMGSL--
          TGMGSL--
          TAMGSL--
          TYMGSL--
          -TMGSLM-
          -TMGSLI-
          -TMGSLH-
          TQMGSL--
          THMGSL--
          TDMGSL--
          -TMGSLW-
          TWMGSL--
          -TMGSLF-
          TIMGSL--
          -TMGSLV-
          -TMGSLL-
          -TMGSLS-
          TCMGSL--
          -TMGSLN-
          -TMGSLA-
          VVMGSL--
          VGMGSL--
          VSMGSL--
          VNMGSL--
          -VMGSLT-
          VFMGSL--
          VAMGSL--
          VYMGSL--
          -VMGSLV-
          -VMGSLL-
          VIMGSL--
          -VMGSLK-
          VLMGSL--
          VWMGSL--
          VHMGSL--
          -VMGSLF-
          -VMGSLH-
          -VMGSLS-
          VEMGSL--
          -VMGSLM-
          -VMGSLQ-
          -VMGSLW-
          VCMGSL--
          -VMGSLP-
          WSMGSL--
          -WMGSLR-
          WKMGSL--
          -WMGSLT-
          WFMGSL--
          WWMGSL--
          -WMGSLK-
          -WMGSLH-
          WTMGSL--
          -WMGSLL-
          WEMGSL--
          WQMGSL--
          WMMGSL--
          -WMGSLV-
          -WMGSLN-
          -WMGSLQ-
          -WMGSLI-
          WDMGSL--
          -WMGSLM-
          WYMGSL--
          -WMGSLA-
          -WMGSLC-
          YSMGSL--
          YAMGSL--
          -YMGSLS-
          YDMGSL--
          YLMGSL--
          YTMGSL--
          -YMGSLT-
          YGMGSL--
          -YMGSLY-
          YNMGSL--
          -YMGSLW-
          -YMGSLH-
          -YMGSLK-
          YHMGSL--
          -YMGSLN-
          -YMGSLV-
          -YMGSLA-
          YEMGSL--
          YIMGSL--
          YYMGSL--
          -YMGSLI-
          YMMGSL--
          -YMGSLM-
          YPMGSL--
          -YMGSLF-
          -YMGSLE-
          -YMGSLC-
LAWQ       577       585     28.87
          -ELAWQR-
          --LAWQLR
          -RLAWQG-
          -ALAWQV-
          -ALAWQR-
          -ALAWQM-
          AKLAWQ--
          AELAWQ--
          ATLAWQ--
          AGLAWQ--
          AVLAWQ--
          -ALAWQK-
          -ALAWQI-
          -ALAWQA-
          ANLAWQ--
          AQLAWQ--
          AHLAWQ--
          AFLAWQ--
          AYLAWQ--
          ASLAWQ--
          -ALAWQY-
          -ALAWQS-
          -ALAWQN-
          -ALAWQL-
          -ALAWQH-
          -ALAWQG-
          ADLAWQ--
          -ALAWQQ-
          -ALAWQE-
          AILAWQ--
          AALAWQ--
          -CLAWQR-
          CVLAWQ--
          CTLAWQ--
          CSLAWQ--
          CRLAWQ--
          CNLAWQ--
          -CLAWQS-
          -CLAWQK-
          CGLAWQ--
          CDLAWQ--
          CMLAWQ--
          -CLAWQG-
          CFLAWQ--
          CALAWQ--
          -DLAWQR-
          DRLAWQ--
          DGLAWQ--
          -DLAWQV-
          -DLAWQS-
          DILAWQ--
          DWLAWQ--
          DVLAWQ--
          DSLAWQ--
          DQLAWQ--
          DLLAWQ--
          -DLAWQT-
          -DLAWQN-
          -DLAWQK-
          -DLAWQA-
          DALAWQ--
          EYLAWQ--
          ERLAWQ--
          -ELAWQS-
          ELLAWQ--
          -ELAWQL-
          EVLAWQ--
          EILAWQ--
          ETLAWQ--
          -ELAWQT-
          -ELAWQA-
          ESLAWQ--
          -ELAWQW-
          -ELAWQV-
          -ELAWQI-
          -ELAWQG-
          EKLAWQ--
          EWLAWQ--
          ENLAWQ--
          EMLAWQ--
          -ELAWQK-
          -ELAWQH-
          -ELAWQF-
          EFLAWQ--
          EALAWQ--
          FSLAWQ--
          -FLAWQR-
          FKLAWQ--
          -FLAWQN-
          -FLAWQH-
          -FLAWQV-
          -FLAWQI-
          FGLAWQ--
          FYLAWQ--
          FTLAWQ--
          -FLAWQT-
          -FLAWQE-
          FWLAWQ--
          FNLAWQ--
          -FLAWQG-
          FQLAWQ--
          FLLAWQ--
          -FLAWQS-
          -FLAWQM-
          -FLAWQK-
          FILAWQ--
          FHLAWQ--
          -GLAWQR-
          -GLAWQS-
          GVLAWQ--
          GELAWQ--
          GSLAWQ--
          GMLAWQ--
          -GLAWQM-
          GFLAWQ--
          -GLAWQA-
          GYLAWQ--
          GWLAWQ--
          GNLAWQ--
          -GLAWQL-
          GILAWQ--
          GALAWQ--
          GTLAWQ--
          GLLAWQ--
          -GLAWQV-
          -GLAWQT-
          -GLAWQK-
          -GLAWQG-
          GQLAWQ--
          -GLAWQQ-
          GKLAWQ--
          GHLAWQ--
          -GLAWQW-
          -GLAWQI-
          -GLAWQH-
          -HLAWQR-
          -HLAWQV-
          HQLAWQ--
          -HLAWQT-
          HLLAWQ--
          HVLAWQ--
          -HLAWQI-
          HKLAWQ--
          HILAWQ--
          -HLAWQY-
          HGLAWQ--
          HALAWQ--
          -HLAWQK-
          HELAWQ--
          HYLAWQ--
          HSLAWQ--
          HNLAWQ--
          -HLAWQQ-
          -HLAWQN-
          -HLAWQH-
          ISLAWQ--
          IVLAWQ--
          -ILAWQT-
          -ILAWQG-
          IGLAWQ--
          -ILAWQR-
          -ILAWQK-
          -ILAWQA-
          ITLAWQ--
          -ILAWQS-
          -ILAWQL-
          -ILAWQV-
          -ILAWQQ-
          -ILAWQM-
          IKLAWQ--
          IILAWQ--
          IELAWQ--
          IDLAWQ--
          IALAWQ--
          -KLAWQS-
          -KLAWQY-
          KVLAWQ--
          KLLAWQ--
          -KLAWQR-
          -KLAWQM-
          KYLAWQ--
          KMLAWQ--
          -KLAWQV-
          -KLAWQT-
          KGLAWQ--
          KWLAWQ--
          KTLAWQ--
          KNLAWQ--
          KHLAWQ--
          KQLAWQ--
          -KLAWQL-
          -KLAWQI-
          -KLAWQH-
          -KLAWQG-
          KFLAWQ--
          LRLAWQ--
          --LAWQRN
          --LAWQSS
          LNLAWQ--
          --LAWQRF
          --LAWQRT
          --LAWQMQ
          --LAWQTG
          --LAWQQA
          -LLAWQS-
          -LLAWQG-
          LGLAWQ--
          --LAWQTS
          -LLAWQK-
          --LAWQVS
          --LAWQTT
          --LAWQTM
          --LAWQSQ
          --LAWQSI
          --LAWQRQ
          -LLAWQV-
          -LLAWQR-
          LFLAWQ--
          --LAWQVV
          --LAWQNS
          --LAWQMG
          --LAWQKS
          --LAWQKI
          -LLAWQQ-
          -LLAWQM-
          -LLAWQI-
          -LLAWQE-
          --LAWQSG
          --LAWQRS
          --LAWQRA
          --LAWQQS
          --LAWQKT
          --LAWQGA
          -LLAWQA-
          --LAWQVG
          --LAWQNL
          --LAWQMV
          --LAWQMK
          --LAWQYG
          --LAWQVH
          --LAWQSV
          --LAWQKA
          --LAWQIQ
          --LAWQAL
          LALAWQ--
          -LLAWQW-
          -LLAWQH-
          LHLAWQ--
          --LAWQYR
          --LAWQVY
          --LAWQVW
          --LAWQTR
          --LAWQTK
          --LAWQSW
          --LAWQRY
          --LAWQLA
          --LAWQKL
          --LAWQGT
          --LAWQFK
          --LAWQFH
          --LAWQYF
          --LAWQLT
          --LAWQLM
          --LAWQLG
          --LAWQKD
          --LAWQIV
          --LAWQIN
          --LAWQIH
          --LAWQIA
          --LAWQHV
          --LAWQHT
          --LAWQHF
          --LAWQAW
          --LAWQAT
          --LAWQAN
          --LAWQAM
          --LAWQAG
          --LAWQAA
          -LLAWQF-
          -LLAWQD-
          LELAWQ--
          LDLAWQ--
          --LAWQYT
          --LAWQYQ
          --LAWQWS
          --LAWQVT
          --LAWQVM
          --LAWQVD
          --LAWQVA
          --LAWQTW
          --LAWQTV
          --LAWQTQ
          --LAWQTN
          --LAWQSY
          --LAWQST
          --LAWQSK
          --LAWQSF
          --LAWQSA
          --LAWQRD
          --LAWQQF
          --LAWQNQ
          --LAWQMH
          --LAWQMA
          --LAWQKV
          --LAWQKK
          --LAWQKH
          --LAWQIM
          --LAWQIF
          --LAWQGS
          --LAWQFW
          --LAWQFT
          --LAWQFG
          --LAWQES
          --LAWQAV
          --LAWQAS
          --LAWQAD
          LMLAWQ--
          -LLAWQP-
          -LLAWQN-
          --LAWQYM
          --LAWQYK
          --LAWQYH
          --LAWQVN
          --LAWQTY
          --LAWQTL
          --LAWQTF
          --LAWQRW
          --LAWQRM
          --LAWQRE
          --LAWQQL
          --LAWQQH
          --LAWQNT
          --LAWQNA
          --LAWQMY
          --LAWQMR
          --LAWQMN
          --LAWQMI
          --LAWQLQ
          --LAWQLN
          --LAWQKM
          --LAWQKF
          --LAWQIS
          --LAWQII
          --LAWQHL
          --LAWQGY
          --LAWQGM
          --LAWQGI
          --LAWQGF
          --LAWQFY
          --LAWQFA
          --LAWQEG
          --LAWQEA
          --LAWQAQ
          --LAWQAI
          --LAWQAH
          --LAWQAF
          MTLAWQ--
          -MLAWQG-
          MGLAWQ--
          MSLAWQ--
          MYLAWQ--
          MVLAWQ--
          -MLAWQL-
          MILAWQ--
          MELAWQ--
          MQLAWQ--
          -MLAWQE-
          MALAWQ--
          -MLAWQV-
          -MLAWQI-
          -MLAWQA-
          MDLAWQ--
          -NLAWQQ-
          NRLAWQ--
          -NLAWQS-
          NTLAWQ--
          -NLAWQI-
          -NLAWQT-
          NSLAWQ--
          -NLAWQH-
          NGLAWQ--
          NNLAWQ--
          NMLAWQ--
          -NLAWQL-
          NVLAWQ--
          -NLAWQW-
          -NLAWQG-
          NALAWQ--
          NQLAWQ--
          -NLAWQR-
          NELAWQ--
          -NLAWQV-
          NKLAWQ--
          NILAWQ--
          NFLAWQ--
          -NLAWQY-
          -NLAWQP-
          -NLAWQN-
          -NLAWQM-
          -NLAWQE-
          -NLAWQA-
          NDLAWQ--
          NCLAWQ--
          PRLAWQ--
          PLLAWQ--
          PILAWQ--
          PELAWQ--
          PWLAWQ--
          PSLAWQ--
          PQLAWQ--
          PNLAWQ--
          PKLAWQ--
          PMLAWQ--
          PGLAWQ--
          PTLAWQ--
          PVLAWQ--
          PDLAWQ--
          PALAWQ--
          QSLAWQ--
          -QLAWQS-
          QHLAWQ--
          QRLAWQ--
          -QLAWQV-
          -QLAWQR-
          -QLAWQL-
          QGLAWQ--
          QFLAWQ--
          QDLAWQ--
          -QLAWQT-
          QKLAWQ--
          QLLAWQ--
          -QLAWQK-
          QYLAWQ--
          QTLAWQ--
          -QLAWQY-
          -QLAWQI-
          -QLAWQG-
          -QLAWQA-
          QELAWQ--
          QMLAWQ--
          -QLAWQH-
          -QLAWQF-
          -QLAWQE-
          RTLAWQ--
          RVLAWQ--
          RFLAWQ--
          -RLAWQA-
          RGLAWQ--
          RSLAWQ--
          RNLAWQ--
          RALAWQ--
          -RLAWQK-
          RDLAWQ--
          -RLAWQH-
          RMLAWQ--
          RWLAWQ--
          RQLAWQ--
          RLLAWQ--
          -RLAWQS-
          RYLAWQ--
          -RLAWQV-
          -RLAWQQ-
          -RLAWQM-
          -RLAWQY-
          -RLAWQI-
          RHLAWQ--
          -RLAWQT-
          -RLAWQN-
          RILAWQ--
          RELAWQ--
          RCLAWQ--
          SRLAWQ--
          -SLAWQT-
          SSLAWQ--
          SGLAWQ--
          SLLAWQ--
          -SLAWQR-
          STLAWQ--
          SQLAWQ--
          -SLAWQY-
          -SLAWQS-
          -SLAWQQ-
          -SLAWQK-
          -SLAWQA-
          SVLAWQ--
          SELAWQ--
          -SLAWQI-
          SMLAWQ--
          SNLAWQ--
          -SLAWQL-
          -SLAWQG-
          SILAWQ--
          SHLAWQ--
          -SLAWQV-
          SKLAWQ--
          SDLAWQ--
          -SLAWQM-
          SCLAWQ--
          -SLAWQN-
          -SLAWQW-
          -SLAWQF-
          TRLAWQ--
          TNLAWQ--
          -TLAWQR-
          TSLAWQ--
          -TLAWQT-
          TKLAWQ--
          -TLAWQS-
          THLAWQ--
          TTLAWQ--
          -TLAWQV-
          -TLAWQL-
          TALAWQ--
          TVLAWQ--
          TQLAWQ--
          TDLAWQ--
          -TLAWQN-
          -TLAWQM-
          TGLAWQ--
          -TLAWQY-
          -TLAWQI-
          TILAWQ--
          -TLAWQK-
          TFLAWQ--
          VRLAWQ--
          VALAWQ--
          -VLAWQS-
          VVLAWQ--
          VILAWQ--
          VGLAWQ--
          VNLAWQ--
          VSLAWQ--
          -VLAWQG-
          VTLAWQ--
          -VLAWQN-
          -VLAWQT-
          -VLAWQA-
          VDLAWQ--
          VQLAWQ--
          VKLAWQ--
          VELAWQ--
          VMLAWQ--
          -VLAWQW-
          -VLAWQI-
          -VLAWQH-
          -VLAWQE-
          -VLAWQD-
          -WLAWQR-
          -WLAWQK-
          -WLAWQS-
          WHLAWQ--
          -WLAWQN-
          -WLAWQG-
          WTLAWQ--
          WNLAWQ--
          WYLAWQ--
          -WLAWQV-
          -WLAWQQ-
          WGLAWQ--
          -WLAWQI-
          -WLAWQA-
          WSLAWQ--
          -WLAWQT-
          -WLAWQE-
          -WLAWQD-
          WCLAWQ--
          YVLAWQ--
          -YLAWQL-
          -YLAWQG-
          -YLAWQR-
          YMLAWQ--
          YSLAWQ--
          YGLAWQ--
          YQLAWQ--
          -YLAWQY-
          -YLAWQS-
          -YLAWQQ-
          -YLAWQN-
          -YLAWQK-
          -YLAWQH-
          -YLAWQE-
          YILAWQ--
          YHLAWQ--
          YELAWQ--
          YALAWQ--
YGAL       248       691     28.85
          -AYGALS-
          -AYGALQ-
          -DYGALS-
          -IYGALN-
          -KYGALS-
          -KYGALL-
          -KYGALF-
          -LYGALE-
          -LYGALD-
          -RYGALT-
          -RYGALQ-
          -RYGALN-
          -RYGALL-
          --YGALVR
          --YGALRI
          --YGALRD
          --YGALSV
          --YGALST
          --YGALSR
          --YGALSH
          --YGALSD
          --YGALNW
          --YGALLN
          --YGALLK
          --YGALKY
          --YGALIN
          --YGALGG
          --YGALAG
          ALYGAL--
          AAYGAL--
          ATYGAL--
          AYYGAL--
          -AYGALR-
          -AYGALK-
          -AYGALY-
          AFYGAL--
          AGYGAL--
          APYGAL--
          AMYGAL--
          ASYGAL--
          AIYGAL--
          -AYGALL-
          AEYGAL--
          -AYGALV-
          ANYGAL--
          AHYGAL--
          AVYGAL--
          -AYGALT-
          -AYGALF-
          -AYGALM-
          -AYGALH-
          -AYGALI-
          AWYGAL--
          AQYGAL--
          ADYGAL--
          CCYGAL--
          CIYGAL--
          -CYGALK-
          CSYGAL--
          CQYGAL--
          CVYGAL--
          CNYGAL--
          -CYGALV-
          -CYGALT-
          -CYGALM-
          -CYGALL-
          CTYGAL--
          CHYGAL--
          CGYGAL--
          CFYGAL--
          CEYGAL--
          CAYGAL--
          CYYGAL--
          -CYGALS-
          -CYGALR-
          CPYGAL--
          CMYGAL--
          CLYGAL--
          CKYGAL--
          DVYGAL--
          -DYGALR-
          DSYGAL--
          DLYGAL--
          DKYGAL--
          DRYGAL--
          DGYGAL--
          DAYGAL--
          DNYGAL--
          DMYGAL--
          -DYGALH-
          DQYGAL--
          DPYGAL--
          DIYGAL--
          -DYGALT-
          -DYGALI-
          DYYGAL--
          -DYGALY-
          -DYGALL-
          DFYGAL--
          DEYGAL--
          DDYGAL--
          -DYGALM-
          -DYGALF-
          DTYGAL--
          DCYGAL--
          ELYGAL--
          ERYGAL--
          -EYGALY-
          EDYGAL--
          ESYGAL--
          -EYGALR-
          EGYGAL--
          EFYGAL--
          -EYGALF-
          EPYGAL--
          EIYGAL--
          EVYGAL--
          ENYGAL--
          -EYGALH-
          EQYGAL--
          EKYGAL--
          EYYGAL--
          -EYGALM-
          EEYGAL--
          EAYGAL--
          -EYGALT-
          -EYGALI-
          ETYGAL--
          FRYGAL--
          -FYGALK-
          FTYGAL--
          FSYGAL--
          FQYGAL--
          -FYGALR-
          -FYGALT-
          FEYGAL--
          -FYGALS-
          FKYGAL--
          FAYGAL--
          FGYGAL--
          -FYGALL-
          FVYGAL--
          -FYGALI-
          -FYGALV-
          -FYGALN-
          FYYGAL--
          FHYGAL--
          FFYGAL--
          FWYGAL--
          FIYGAL--
          -FYGALW-
          -FYGALH-
          FPYGAL--
          FCYGAL--
          -FYGALM-
          -GYGALR-
          GTYGAL--
          GYYGAL--
          GLYGAL--
          GFYGAL--
          GNYGAL--
          GMYGAL--
          -GYGALK-
          GHYGAL--
          -GYGALH-
          -GYGALV-
          GSYGAL--
          GKYGAL--
          -GYGALI-
          GWYGAL--
          GQYGAL--
          -GYGALT-
          -GYGALF-
          -GYGALL-
          GVYGAL--
          GGYGAL--
          GIYGAL--
          GAYGAL--
          -GYGALW-
          -GYGALQ-
          -GYGALM-
          GDYGAL--
          GCYGAL--
          GEYGAL--
          HRYGAL--
          HSYGAL--
          HFYGAL--
          -HYGALL-
          HNYGAL--
          -HYGALY-
          HHYGAL--
          HVYGAL--
          HQYGAL--
          HIYGAL--
          -HYGALK-
          HMYGAL--
          HYYGAL--
          HKYGAL--
          HGYGAL--
          HAYGAL--
          HLYGAL--
          -HYGALT-
          -HYGALS-
          -HYGALH-
          -HYGALF-
          HEYGAL--
          -HYGALW-
          -HYGALV-
          -HYGALI-
          HDYGAL--
          -HYGALQ-
          -HYGALM-
          -HYGALA-
          HCYGAL--
          IKYGAL--
          -IYGALH-
          IIYGAL--
          IYYGAL--
          ILYGAL--
          IRYGAL--
          IAYGAL--
          IGYGAL--
          -IYGALR-
          -IYGALV-
          IPYGAL--
          INYGAL--
          -IYGALS-
          -IYGALI-
          ISYGAL--
          IHYGAL--
          IMYGAL--
          IFYGAL--
          IQYGAL--
          -IYGALT-
          -IYGALK-
          -IYGALW-
          IWYGAL--
          IEYGAL--
          -IYGALP-
          IDYGAL--
          ICYGAL--
          KSYGAL--
          KPYGAL--
          KAYGAL--
          KNYGAL--
          KFYGAL--
          KIYGAL--
          KGYGAL--
          -KYGALI-
          -KYGALY-
          -KYGALH-
          KDYGAL--
          KHYGAL--
          KEYGAL--
          KWYGAL--
          -KYGALW-
          -KYGALV-
          -KYGALM-
          KQYGAL--
          -KYGALK-
          KCYGAL--
          -LYGALK-
          LRYGAL--
          LVYGAL--
          LSYGAL--
          LGYGAL--
          LQYGAL--
          LYYGAL--
          LFYGAL--
          -LYGALV-
          -LYGALT-
          -LYGALS-
          LDYGAL--
          -LYGALN-
          -LYGALH-
          -LYGALG-
          LPYGAL--
          -LYGALA-
          LKYGAL--
          -LYGALP-
          -LYGALM-
          LIYGAL--
          LEYGAL--
          -LYGALW-
          LCYGAL--
          LWYGAL--
          -LYGALC-
          MMYGAL--
          MVYGAL--
          MNYGAL--
          -MYGALR-
          -MYGALL-
          MPYGAL--
          MLYGAL--
          MGYGAL--
          -MYGALF-
          MYYGAL--
          -MYGALS-
          -MYGALK-
          -MYGALI-
          MTYGAL--
          -MYGALM-
          MWYGAL--
          MEYGAL--
          MDYGAL--
          -MYGALW-
          MSYGAL--
          -MYGALQ-
          -MYGALN-
          -MYGALA-
          MHYGAL--
          -MYGALT-
          -MYGALP-
          MFYGAL--
          MAYGAL--
          -MYGALY-
          -MYGALH-
          -MYGALG-
          -NYGALI-
          NRYGAL--
          NGYGAL--
          -NYGALR-
          NQYGAL--
          NMYGAL--
          NLYGAL--
          NYYGAL--
          NAYGAL--
          NNYGAL--
          -NYGALF-
          NTYGAL--
          -NYGALM-
          NVYGAL--
          -NYGALL-
          -NYGALV-
          NEYGAL--
          -NYGALW-
          -NYGALT-
          NDYGAL--
          NKYGAL--
          NIYGAL--
          NHYGAL--
          -NYGALK-
          NCYGAL--
          NFYGAL--
          -PYGALR-
          PRYGAL--
          -PYGALI-
          PVYGAL--
          -PYGALT-
          PAYGAL--
          -PYGALK-
          PWYGAL--
          PHYGAL--
          -PYGALW-
          -PYGALM-
          PTYGAL--
          PSYGAL--
          PKYGAL--
          PQYGAL--
          PFYGAL--
          -PYGALV-
          PIYGAL--
          PEYGAL--
          PDYGAL--
          PYYGAL--
          PMYGAL--
          PNYGAL--
          -PYGALS-
          -PYGALQ-
          -PYGALH-
          -PYGALA-
          QRYGAL--
          QGYGAL--
          QSYGAL--
          -QYGALR-
          QVYGAL--
          QIYGAL--
          QKYGAL--
          QNYGAL--
          QTYGAL--
          QWYGAL--
          QMYGAL--
          QYYGAL--
          -QYGALF-
          QLYGAL--
          -QYGALW-
          -QYGALL-
          -QYGALK-
          -QYGALI-
          QFYGAL--
          -QYGALV-
          QPYGAL--
          -QYGALH-
          QQYGAL--
          -QYGALT-
          -QYGALN-
          QEYGAL--
          -QYGALM-
          QDYGAL--
          RTYGAL--
          -RYGALR-
          RMYGAL--
          RGYGAL--
          RNYGAL--
          RIYGAL--
          RDYGAL--
          -RYGALY-
          RQYGAL--
          RVYGAL--
          -RYGALH-
          RHYGAL--
          RPYGAL--
          RCYGAL--
          -RYGALF-
          REYGAL--
          -RYGALW-
          SSYGAL--
          SRYGAL--
          SKYGAL--
          SIYGAL--
          SPYGAL--
          SGYGAL--
          -SYGALR-
          -SYGALV-
          SWYGAL--
          SEYGAL--
          SMYGAL--
          SHYGAL--
          -SYGALY-
          -SYGALH-
          SLYGAL--
          -SYGALI-
          STYGAL--
          -SYGALL-
          -SYGALF-
          SDYGAL--
          SAYGAL--
          SQYGAL--
          SCYGAL--
          TLYGAL--
          TSYGAL--
          -TYGALR-
          TRYGAL--
          TIYGAL--
          TVYGAL--
          TTYGAL--
          -TYGALH-
          -TYGALK-
          TKYGAL--
          TQYGAL--
          -TYGALW-
          TPYGAL--
          TGYGAL--
          TDYGAL--
          TWYGAL--
          -TYGALF-
          TMYGAL--
          TYYGAL--
          -TYGALV-
          -TYGALT-
          -TYGALL-
          TAYGAL--
          TCYGAL--
          -TYGALY-
          TNYGAL--
          -TYGALS-
          TFYGAL--
          TEYGAL--
          -TYGALQ-
          -TYGALI-
          -VYGALR-
          VTYGAL--
          -VYGALK-
          VLYGAL--
          VWYGAL--
          VNYGAL--
          VIYGAL--
          VSYGAL--
          VVYGAL--
          VGYGAL--
          VYYGAL--
          -VYGALM-
          VKYGAL--
          VAYGAL--
          -VYGALT-
          VFYGAL--
          VQYGAL--
          -VYGALV-
          -VYGALS-
          VPYGAL--
          -VYGALW-
          VHYGAL--
          -VYGALI-
          -VYGALQ-
          VEYGAL--
          VMYGAL--
          -VYGALN-
          VCYGAL--
          WKYGAL--
          WRYGAL--
          WSYGAL--
          -WYGALS-
          -WYGALI-
          WGYGAL--
          -WYGALH-
          -WYGALV-
          WAYGAL--
          WYYGAL--
          -WYGALQ-
          -WYGALL-
          WWYGAL--
          WPYGAL--
          WMYGAL--
          -WYGALM-
          -WYGALK-
          WQYGAL--
          WHYGAL--
          WDYGAL--
          -WYGALN-
          --YGALSL
          --YGALRT
          --YGALLG
          -YYGALR-
          --YGALNL
          --YGALWS
          --YGALVS
          --YGALSA
          YSYGAL--
          --YGALYA
          --YGALWG
          --YGALRL
          --YGALGL
          --YGALGI
          --YGALTS
          -YYGALL-
          --YGALYN
          -YYGALK-
          --YGALRV
          YRYGAL--
          --YGALTA
          --YGALSS
          --YGALRN
          --YGALLA
          --YGALHL
          YYYGAL--
          --YGALVA
          --YGALFT
          --YGALYY
          --YGALIS
          --YGALYM
          --YGALWA
          --YGALPL
          -YYGALT-
          YLYGAL--
          --YGALRM
          --YGALNS
          --YGALHH
          --YGALGY
          --YGALWL
          --YGALSM
          --YGALRY
          --YGALPY
          --YGALNF
          --YGALMT
          --YGALMG
          --YGALMA
          --YGALKG
          --YGALKA
          YMYGAL--
          --YGALMV
          --YGALKV
          --YGALHS
          --YGALGW
          YPYGAL--
          --YGALVT
          --YGALPM
          --YGALMN
          --YGALHW
          --YGALAL
          YKYGAL--
          --YGALSF
          --YGALNM
          --YGALLT
          --YGALHF
          --YGALAS
          YQYGAL--
          --YGALYQ
          --YGALYG
          --YGALSY
          --YGALMY
          --YGALMS
          --YGALHT
          --YGALHG
          --YGALAY
          --YGALYR
          --YGALWM
          --YGALVN
          --YGALNA
          --YGALML
          --YGALKT
          --YGALKS
          --YGALHQ
          --YGALHK
          --YGALAA
          YFYGAL--
          -YYGALS-
          -YYGALA-
          YGYGAL--
          --YGALWN
          --YGALTW
          --YGALQG
          --YGALNV
          --YGALGM
          YDYGAL--
          YHYGAL--
          --YGALYE
          --YGALVW
          --YGALVV
          --YGALTT
          --YGALSI
          --YGALQA
          --YGALPF
          --YGALLV
          --YGALIR
          -YYGALW-
          -YYGALV-
          -YYGALQ-
          -YYGALN-
          YWYGAL--
          --YGALYK
          --YGALYH
          --YGALWT
          --YGALRH
          --YGALRE
          --YGALMM
          --YGALGF
          --YGALFR
          --YGALFQ
          --YGALFK
          --YGALAM
          --YGALAF
          -YYGALM-
          -YYGALI-
          -YYGALH-
          --YGALWW
          --YGALWV
          --YGALVY
          --YGALVF
          --YGALSW
          --YGALNY
          --YGALNI
          --YGALNG
          --YGALMI
          --YGALMH
          --YGALIA
          --YGALHA
          --YGALFM
          --YGALAW
          --YGALAV
          YEYGAL--
          -YYGALE-
          YNYGAL--
          --YGALWQ
          --YGALVM
          --YGALVK
          --YGALVH
          --YGALTY
          --YGALTV
          --YGALTM
          --YGALTK
          --YGALRQ
          --YGALQY
          --YGALQM
          --YGALPW
          --YGALMQ
          --YGALLM
          --YGALKN
          --YGALKM
          --YGALKI
          --YGALIW
          --YGALIM
          --YGALIH
          --YGALHY
          --YGALHV
          --YGALHR
          --YGALHN
          --YGALHI
          --YGALFE
          --YGALES
          --YGALEL
          --YGALAQ
LAAI       626       573     28.84
          --LAAISH
          --LAAIQR
          --LAAIPV
          --LAAILV
          --LAAIGS
          -TLAAIG-
          AALAAI--
          AKLAAI--
          -ALAAIT-
          -ALAAIF-
          AGLAAI--
          AYLAAI--
          -ALAAIS-
          -ALAAII-
          ATLAAI--
          -ALAAIN-
          -ALAAIM-
          -ALAAIK-
          AELAAI--
          -ALAAIY-
          ACLAAI--
          AQLAAI--
          AHLAAI--
          ADLAAI--
          ANLAAI--
          -ALAAIH-
          CYLAAI--
          CCLAAI--
          CLLAAI--
          -CLAAIL-
          -CLAAIK-
          CGLAAI--
          CRLAAI--
          -CLAAIR-
          -CLAAIF-
          CDLAAI--
          CVLAAI--
          CTLAAI--
          CSLAAI--
          CMLAAI--
          -CLAAIV-
          -CLAAIS-
          -CLAAIQ-
          CELAAI--
          DRLAAI--
          DLLAAI--
          -DLAAIR-
          DTLAAI--
          DGLAAI--
          DKLAAI--
          DNLAAI--
          -DLAAIL-
          DYLAAI--
          DMLAAI--
          -DLAAIV-
          DFLAAI--
          -DLAAIS-
          DELAAI--
          DALAAI--
          DSLAAI--
          DQLAAI--
          -DLAAIQ-
          -DLAAIK-
          -DLAAIF-
          DHLAAI--
          DWLAAI--
          -DLAAIW-
          -DLAAIT-
          -DLAAII-
          DDLAAI--
          DCLAAI--
          ESLAAI--
          -ELAAII-
          EHLAAI--
          -ELAAIR-
          -ELAAIL-
          -ELAAIT-
          EWLAAI--
          -ELAAIW-
          -ELAAIS-
          ETLAAI--
          -ELAAIY-
          -ELAAIV-
          EGLAAI--
          EDLAAI--
          EYLAAI--
          EMLAAI--
          -ELAAIK-
          -ELAAIH-
          EELAAI--
          EALAAI--
          EQLAAI--
          ENLAAI--
          -ELAAIM-
          -ELAAIF-
          -ELAAIA-
          EFLAAI--
          ECLAAI--
          FSLAAI--
          -FLAAIN-
          FKLAAI--
          FQLAAI--
          FWLAAI--
          FGLAAI--
          -FLAAIS-
          -FLAAIK-
          FHLAAI--
          -FLAAIH-
          -FLAAIG-
          -FLAAIT-
          -FLAAIM-
          FELAAI--
          GRLAAI--
          GSLAAI--
          -GLAAIF-
          -GLAAIR-
          GYLAAI--
          GGLAAI--
          GTLAAI--
          GELAAI--
          -GLAAIS-
          GHLAAI--
          -GLAAIK-
          -GLAAIH-
          GDLAAI--
          GCLAAI--
          -GLAAIV-
          -GLAAII-
          GMLAAI--
          GKLAAI--
          GILAAI--
          GALAAI--
          GNLAAI--
          -GLAAIW-
          -GLAAIM-
          -GLAAIA-
          GQLAAI--
          -GLAAIQ-
          -GLAAIE-
          HQLAAI--
          HGLAAI--
          -HLAAIL-
          HSLAAI--
          HRLAAI--
          HFLAAI--
          HKLAAI--
          -HLAAIA-
          -HLAAIV-
          -HLAAIM-
          -HLAAIK-
          -HLAAII-
          -HLAAIT-
          -HLAAIR-
          HALAAI--
          HVLAAI--
          HNLAAI--
          -HLAAIS-
          -HLAAIW-
          -HLAAIQ-
          -HLAAIN-
          -HLAAIH-
          -HLAAIF-
          HILAAI--
          HTLAAI--
          -HLAAID-
          -ILAAIR-
          IALAAI--
          -ILAAIK-
          -ILAAIA-
          IKLAAI--
          -ILAAIS-
          IHLAAI--
          IQLAAI--
          -ILAAIN-
          IGLAAI--
          IDLAAI--
          KSLAAI--
          KLLAAI--
          -KLAAIT-
          -KLAAIL-
          KVLAAI--
          KMLAAI--
          KILAAI--
          -KLAAII-
          -KLAAIH-
          KGLAAI--
          KTLAAI--
          KNLAAI--
          -KLAAIW-
          -KLAAIV-
          -KLAAIS-
          KYLAAI--
          KQLAAI--
          KELAAI--
          KDLAAI--
          KFLAAI--
          KCLAAI--
          -KLAAIK-
          -KLAAIA-
          --LAAIRL
          --LAAIKA
          --LAAISG
          --LAAIRR
          --LAAITS
          -LLAAIK-
          --LAAIVG
          --LAAISA
          --LAAIRA
          --LAAIKG
          --LAAIVS
          --LAAIRT
          --LAAILG
          --LAAIYH
          --LAAIRG
          --LAAIMS
          --LAAIFG
          --LAAIHG
          -LLAAIR-
          LGLAAI--
          --LAAIQA
          --LAAIRV
          --LAAIRK
          --LAAITG
          --LAAIAS
          --LAAIYS
          --LAAIRH
          --LAAIMT
          --LAAIGY
          --LAAIAL
          --LAAIIG
          -LLAAIG-
          --LAAIPF
          --LAAIGM
          --LAAIYE
          --LAAIRD
          --LAAINL
          --LAAINA
          --LAAIWK
          --LAAIWG
          --LAAIQS
          --LAAIIT
          --LAAIHV
          LDLAAI--
          --LAAIVN
          --LAAITM
          --LAAIST
          --LAAIPI
          --LAAIKH
          --LAAIHR
          --LAAIHI
          --LAAILT
          --LAAIKN
          --LAAIIW
          --LAAIIN
          --LAAIHA
          --LAAIFH
          --LAAIAW
          --LAAIAA
          -LLAAIQ-
          --LAAIWA
          --LAAIVT
          --LAAIVK
          --LAAIPY
          --LAAINS
          --LAAIMK
          --LAAIAV
          --LAAIYQ
          --LAAIYM
          --LAAIVY
          --LAAISK
          --LAAISF
          --LAAIQV
          --LAAIKW
          --LAAIKK
          --LAAIIR
          --LAAIHS
          --LAAIGV
          --LAAIFK
          --LAAIFA
          --LAAIAH
          -LLAAIH-
          --LAAIYG
          --LAAIYD
          --LAAIWD
          --LAAITN
          --LAAISN
          --LAAIRW
          --LAAIRE
          --LAAIPW
          --LAAILH
          --LAAIKY
          --LAAIIK
          --LAAIGW
          --LAAIGI
          --LAAIFS
          --LAAIFR
          --LAAIEG
          -LLAAIT-
          --LAAIYK
          --LAAITV
          --LAAITT
          --LAAITR
          --LAAITA
          --LAAISY
          --LAAISM
          --LAAIQG
          --LAAIPM
          --LAAINT
          --LAAIMA
          --LAAILK
          --LAAIIV
          --LAAIHK
          --LAAIAG
          --LAAIYV
          --LAAIYT
          --LAAIWR
          --LAAIVR
          --LAAIVQ
          --LAAIVH
          --LAAIVD
          --LAAISV
          --LAAIRQ
          --LAAIQN
          --LAAIMQ
          --LAAIMH
          --LAAIHN
          --LAAIHE
          --LAAIFQ
          --LAAIES
          --LAAIAY
          --LAAIAT
          -LLAAIP-
          -LLAAIE-
          -LLAAIA-
          --LAAIYA
          --LAAIWE
          --LAAIQL
          --LAAINY
          --LAAINW
          --LAAINM
          --LAAINI
          --LAAING
          --LAAIMY
          --LAAIMN
          --LAAIMI
          --LAAIMD
          --LAAILW
          --LAAILN
          --LAAIKT
          --LAAIKM
          --LAAIKL
          --LAAIIM
          --LAAIIA
          --LAAIHY
          --LAAIHL
          --LAAIHH
          --LAAIGQ
          --LAAIFE
          --LAAIEA
          --LAAIAQ
          --LAAIYW
          --LAAIYN
          --LAAIWV
          --LAAIWH
          --LAAIVM
          --LAAIVI
          --LAAIVF
          --LAAIVE
          --LAAIVA
          --LAAITY
          --LAAITW
          --LAAITH
          --LAAITF
          --LAAISQ
          --LAAIQK
          --LAAIQI
          --LAAINH
          --LAAINF
          --LAAIME
          --LAAILQ
          --LAAILD
          --LAAIKQ
          --LAAIII
          --LAAIIH
          --LAAIHW
          --LAAIHT
          --LAAIHQ
          --LAAIHM
          --LAAIHF
          --LAAIGN
          --LAAIGF
          --LAAIFD
          --LAAICS
          --LAAIAM
          MGLAAI--
          -MLAAIQ-
          -MLAAIR-
          -MLAAIK-
          MHLAAI--
          MNLAAI--
          -MLAAIH-
          -MLAAIF-
          MQLAAI--
          -MLAAIT-
          -MLAAIM-
          -MLAAII-
          MDLAAI--
          MALAAI--
          -MLAAIS-
          -MLAAIG-
          MKLAAI--
          -NLAAIF-
          -NLAAIY-
          -NLAAIM-
          NNLAAI--
          -NLAAIS-
          NYLAAI--
          -NLAAIL-
          NHLAAI--
          -NLAAIT-
          -NLAAIK-
          -NLAAIH-
          NMLAAI--
          -NLAAIQ-
          NGLAAI--
          NALAAI--
          -NLAAIA-
          NCLAAI--
          NQLAAI--
          -NLAAIW-
          -NLAAIV-
          -NLAAIG-
          PRLAAI--
          PGLAAI--
          PQLAAI--
          PILAAI--
          PELAAI--
          PMLAAI--
          PDLAAI--
          PTLAAI--
          PNLAAI--
          PKLAAI--
          PALAAI--
          PCLAAI--
          QRLAAI--
          QGLAAI--
          QHLAAI--
          QSLAAI--
          QALAAI--
          QNLAAI--
          -QLAAIR-
          QDLAAI--
          -QLAAIL-
          QKLAAI--
          QQLAAI--
          -QLAAIK-
          QTLAAI--
          -QLAAIS-
          QYLAAI--
          -QLAAIT-
          -QLAAIM-
          -QLAAIH-
          QWLAAI--
          QMLAAI--
          -QLAAIQ-
          QELAAI--
          RSLAAI--
          -RLAAIR-
          -RLAAIM-
          -RLAAIK-
          RYLAAI--
          RQLAAI--
          -RLAAIT-
          -RLAAIF-
          -RLAAIY-
          -RLAAIQ-
          RDLAAI--
          RWLAAI--
          RILAAI--
          RVLAAI--
          RHLAAI--
          RMLAAI--
          -RLAAIA-
          -RLAAIN-
          -SLAAIV-
          SSLAAI--
          -SLAAIS-
          -SLAAII-
          SKLAAI--
          SQLAAI--
          -SLAAIR-
          -SLAAIH-
          SYLAAI--
          SGLAAI--
          SALAAI--
          SVLAAI--
          -SLAAIA-
          SELAAI--
          SDLAAI--
          -SLAAIQ-
          -SLAAIM-
          SILAAI--
          SHLAAI--
          -SLAAIN-
          -SLAAIT-
          -SLAAIK-
          -SLAAIF-
          SCLAAI--
          TSLAAI--
          TRLAAI--
          -TLAAIS-
          TNLAAI--
          -TLAAIK-
          -TLAAIH-
          TYLAAI--
          TGLAAI--
          -TLAAIL-
          TKLAAI--
          TALAAI--
          TVLAAI--
          THLAAI--
          -TLAAIY-
          -TLAAIT-
          TDLAAI--
          -TLAAIV-
          -TLAAIN-
          TQLAAI--
          -TLAAIA-
          -VLAAIS-
          VKLAAI--
          -VLAAIT-
          -VLAAIY-
          VHLAAI--
          -VLAAIA-
          VDLAAI--
          -VLAAIM-
          -VLAAIV-
          VCLAAI--
          -VLAAIC-
          -WLAAIR-
          WSLAAI--
          -WLAAIS-
          WALAAI--
          WGLAAI--
          -WLAAIQ-
          WKLAAI--
          -WLAAIH-
          -WLAAIN-
          -WLAAII-
          -WLAAIT-
          -WLAAIP-
          -WLAAIK-
          -WLAAIG-
          WDLAAI--
          -YLAAIS-
          YNLAAI--
          YQLAAI--
          -YLAAIK-
          YDLAAI--
          -YLAAIG-
          -YLAAIQ-
          -YLAAIA-
          -YLAAIN-
          YKLAAI--
          YGLAAI--
          YELAAI--
          YALAAI--
          YMLAAI--
          -YLAAIH-
          -YLAAIF-
          YILAAI--
          YHLAAI--
          -YLAAIC-
MAGL       281       677     28.83
          -GMAGLG-
          -GMAGLA-
          --MAGLLR
          --MAGLGS
          --MAGLVQ
          --MAGLTY
          --MAGLTR
          --MAGLTQ
          --MAGLSR
          --MAGLSM
          --MAGLRP
          --MAGLML
          --MAGLLQ
          --MAGLLM
          --MAGLLK
          --MAGLLH
          --MAGLLF
          --MAGLHL
          --MAGLGR
          --MAGLGD
          -PMAGLV-
          -RMAGLM-
          -VMAGLP-
          -AMAGLW-
          -AMAGLT-
          AVMAGL--
          ASMAGL--
          -AMAGLL-
          -AMAGLN-
          AYMAGL--
          -AMAGLS-
          -AMAGLH-
          ADMAGL--
          -AMAGLV-
          -AMAGLM-
          ANMAGL--
          ATMAGL--
          -AMAGLF-
          APMAGL--
          AQMAGL--
          -AMAGLK-
          AIMAGL--
          AEMAGL--
          AGMAGL--
          AAMAGL--
          -AMAGLQ-
          AFMAGL--
          CLMAGL--
          CKMAGL--
          CYMAGL--
          CPMAGL--
          -CMAGLR-
          CSMAGL--
          CRMAGL--
          -CMAGLV-
          -CMAGLS-
          -CMAGLH-
          CCMAGL--
          -CMAGLT-
          -CMAGLK-
          CIMAGL--
          CWMAGL--
          CNMAGL--
          -CMAGLY-
          -CMAGLQ-
          -CMAGLM-
          -CMAGLL-
          -CMAGLI-
          -CMAGLF-
          CGMAGL--
          CFMAGL--
          CDMAGL--
          CAMAGL--
          -DMAGLR-
          DFMAGL--
          DGMAGL--
          DVMAGL--
          -DMAGLV-
          DTMAGL--
          DMMAGL--
          DRMAGL--
          -DMAGLY-
          -DMAGLL-
          DKMAGL--
          -DMAGLT-
          -DMAGLH-
          DYMAGL--
          DSMAGL--
          -DMAGLM-
          -DMAGLI-
          -DMAGLF-
          DIMAGL--
          DAMAGL--
          -EMAGLR-
          ERMAGL--
          EVMAGL--
          ESMAGL--
          EPMAGL--
          -EMAGLV-
          EIMAGL--
          -EMAGLS-
          ELMAGL--
          EYMAGL--
          -EMAGLW-
          -EMAGLH-
          EGMAGL--
          EWMAGL--
          ETMAGL--
          -EMAGLL-
          EAMAGL--
          ENMAGL--
          EMMAGL--
          EKMAGL--
          EQMAGL--
          -EMAGLY-
          -EMAGLT-
          -EMAGLM-
          -EMAGLK-
          -EMAGLF-
          EFMAGL--
          EDMAGL--
          ECMAGL--
          FHMAGL--
          FNMAGL--
          -FMAGLR-
          -FMAGLT-
          -FMAGLK-
          FLMAGL--
          -FMAGLY-
          FTMAGL--
          FQMAGL--
          -FMAGLL-
          -FMAGLV-
          FYMAGL--
          -FMAGLS-
          -FMAGLF-
          FDMAGL--
          -FMAGLQ-
          -FMAGLN-
          -FMAGLE-
          FPMAGL--
          -FMAGLI-
          FIMAGL--
          FWMAGL--
          FMMAGL--
          FAMAGL--
          -FMAGLH-
          FEMAGL--
          -FMAGLW-
          -FMAGLG-
          -FMAGLA-
          FCMAGL--
          -GMAGLR-
          GSMAGL--
          -GMAGLS-
          GVMAGL--
          GRMAGL--
          GMMAGL--
          GYMAGL--
          -GMAGLI-
          GGMAGL--
          GKMAGL--
          GAMAGL--
          GTMAGL--
          -GMAGLL-
          GPMAGL--
          -GMAGLM-
          GFMAGL--
          GNMAGL--
          -GMAGLQ-
          GHMAGL--
          -GMAGLK-
          -GMAGLF-
          GQMAGL--
          -GMAGLV-
          GWMAGL--
          -GMAGLW-
          GIMAGL--
          -GMAGLH-
          GCMAGL--
          GEMAGL--
          GDMAGL--
          HSMAGL--
          HLMAGL--
          -HMAGLS-
          -HMAGLR-
          -HMAGLH-
          HGMAGL--
          -HMAGLI-
          -HMAGLT-
          -HMAGLN-
          HAMAGL--
          HTMAGL--
          HFMAGL--
          -HMAGLL-
          HWMAGL--
          HHMAGL--
          HCMAGL--
          HQMAGL--
          -HMAGLK-
          -HMAGLF-
          -HMAGLA-
          HEMAGL--
          HYMAGL--
          HNMAGL--
          -HMAGLQ-
          HIMAGL--
          HMMAGL--
          -HMAGLW-
          -HMAGLM-
          HDMAGL--
          ILMAGL--
          ITMAGL--
          ISMAGL--
          -IMAGLR-
          -IMAGLA-
          -IMAGLK-
          IPMAGL--
          INMAGL--
          IVMAGL--
          -IMAGLV-
          -IMAGLS-
          IAMAGL--
          -IMAGLQ-
          IQMAGL--
          IDMAGL--
          -IMAGLT-
          IHMAGL--
          IKMAGL--
          -IMAGLI-
          -IMAGLH-
          -IMAGLF-
          IGMAGL--
          -IMAGLE-
          IIMAGL--
          IEMAGL--
          ICMAGL--
          -IMAGLW-
          -IMAGLN-
          -KMAGLH-
          KTMAGL--
          KYMAGL--
          KSMAGL--
          -KMAGLV-
          KNMAGL--
          -KMAGLM-
          -KMAGLL-
          -KMAGLF-
          KEMAGL--
          KWMAGL--
          KQMAGL--
          KPMAGL--
          -KMAGLK-
          KAMAGL--
          -KMAGLS-
          KHMAGL--
          KFMAGL--
          -KMAGLI-
          KCMAGL--
          -KMAGLN-
          -LMAGLS-
          -LMAGLY-
          LGMAGL--
          -LMAGLT-
          -LMAGLH-
          -LMAGLL-
          LSMAGL--
          -LMAGLK-
          -LMAGLA-
          LMMAGL--
          -LMAGLG-
          LTMAGL--
          LKMAGL--
          LHMAGL--
          LWMAGL--
          -LMAGLM-
          LPMAGL--
          -LMAGLF-
          -LMAGLI-
          LYMAGL--
          LQMAGL--
          LDMAGL--
          LVMAGL--
          LIMAGL--
          -LMAGLE-
          LNMAGL--
          -LMAGLW-
          -LMAGLC-
          LEMAGL--
          --MAGLRS
          --MAGLRK
          --MAGLSS
          --MAGLKS
          MSMAGL--
          --MAGLVS
          --MAGLKG
          --MAGLTS
          --MAGLWS
          --MAGLRA
          --MAGLLG
          --MAGLSA
          --MAGLLS
          --MAGLVV
          --MAGLVT
          --MAGLAS
          --MAGLRI
          --MAGLMS
          --MAGLMG
          --MAGLYT
          --MAGLSG
          --MAGLLA
          MRMAGL--
          --MAGLFA
          MEMAGL--
          --MAGLAA
          MLMAGL--
          --MAGLYG
          --MAGLVA
          --MAGLMK
          --MAGLIS
          --MAGLHW
          --MAGLTT
          --MAGLRG
          --MAGLMH
          MQMAGL--
          -MMAGLS-
          --MAGLWG
          --MAGLMR
          --MAGLHN
          --MAGLRN
          --MAGLNS
          --MAGLFS
          MNMAGL--
          -MMAGLN-
          -MMAGLA-
          --MAGLSV
          --MAGLIA
          -MMAGLR-
          --MAGLVY
          --MAGLVG
          --MAGLTV
          --MAGLRQ
          --MAGLRL
          --MAGLHQ
          -MMAGLW-
          --MAGLYV
          --MAGLYK
          --MAGLST
          --MAGLRW
          --MAGLMN
          --MAGLKA
          --MAGLES
          MYMAGL--
          -MMAGLI-
          MGMAGL--
          --MAGLYS
          --MAGLYM
          --MAGLRM
          --MAGLRH
          --MAGLHS
          --MAGLHA
          -MMAGLT-
          MHMAGL--
          --MAGLTG
          --MAGLNA
          --MAGLMF
          --MAGLLV
          -MMAGLV-
          MDMAGL--
          --MAGLYQ
          --MAGLYE
          --MAGLYD
          --MAGLWH
          --MAGLVR
          --MAGLTM
          --MAGLRD
          --MAGLQT
          --MAGLQG
          --MAGLNV
          --MAGLKW
          --MAGLHT
          --MAGLHM
          --MAGLHH
          --MAGLFW
          MKMAGL--
          MFMAGL--
          --MAGLYA
          --MAGLWA
          --MAGLQS
          --MAGLQA
          --MAGLMV
          --MAGLLN
          --MAGLKY
          --MAGLKT
          --MAGLKN
          --MAGLIM
          --MAGLHY
          --MAGLHV
          --MAGLHF
          --MAGLEA
          --MAGLAG
          MPMAGL--
          -MMAGLK-
          -MMAGLG-
          -MMAGLF-
          --MAGLWV
          --MAGLWT
          --MAGLWK
          --MAGLVK
          --MAGLTA
          --MAGLSF
          --MAGLRE
          --MAGLMM
          --MAGLMI
          --MAGLMD
          --MAGLMA
          --MAGLIV
          --MAGLIF
          --MAGLHK
          --MAGLHG
          --MAGLHD
          MWMAGL--
          MMMAGL--
          -MMAGLY-
          MCMAGL--
          --MAGLWN
          --MAGLTW
          --MAGLTF
          --MAGLSW
          --MAGLSQ
          --MAGLNT
          --MAGLNG
          --MAGLMQ
          --MAGLLY
          --MAGLLW
          --MAGLKM
          --MAGLIK
          --MAGLHR
          --MAGLFR
          --MAGLFM
          --MAGLEG
          --MAGLAT
          -MMAGLQ-
          -MMAGLM-
          --MAGLVM
          --MAGLVI
          --MAGLNK
          --MAGLNF
          --MAGLMW
          --MAGLLD
          --MAGLKV
          --MAGLKK
          --MAGLKH
          --MAGLHI
          --MAGLGM
          --MAGLCG
          -NMAGLR-
          NSMAGL--
          -NMAGLW-
          NTMAGL--
          -NMAGLT-
          NVMAGL--
          -NMAGLF-
          -NMAGLL-
          NNMAGL--
          -NMAGLS-
          -NMAGLK-
          NDMAGL--
          NAMAGL--
          -NMAGLI-
          NYMAGL--
          -NMAGLV-
          -NMAGLE-
          -NMAGLQ-
          -NMAGLN-
          -NMAGLM-
          NMMAGL--
          NWMAGL--
          NFMAGL--
          NQMAGL--
          NEMAGL--
          PVMAGL--
          PEMAGL--
          PTMAGL--
          PSMAGL--
          PAMAGL--
          PKMAGL--
          PNMAGL--
          -PMAGLS-
          -PMAGLT-
          -PMAGLQ-
          -PMAGLH-
          -PMAGLF-
          -PMAGLY-
          -PMAGLM-
          -PMAGLK-
          PIMAGL--
          PFMAGL--
          -PMAGLW-
          -PMAGLI-
          PHMAGL--
          PQMAGL--
          -QMAGLW-
          -QMAGLS-
          -QMAGLR-
          -QMAGLY-
          QLMAGL--
          -QMAGLV-
          QDMAGL--
          QMMAGL--
          -QMAGLH-
          QFMAGL--
          QKMAGL--
          QPMAGL--
          QYMAGL--
          QWMAGL--
          QNMAGL--
          -QMAGLN-
          -QMAGLI-
          QEMAGL--
          QTMAGL--
          -QMAGLQ-
          QHMAGL--
          QAMAGL--
          QQMAGL--
          -QMAGLT-
          -QMAGLK-
          QIMAGL--
          -QMAGLM-
          -QMAGLA-
          RVMAGL--
          RSMAGL--
          -RMAGLY-
          RTMAGL--
          RLMAGL--
          RYMAGL--
          RGMAGL--
[truncated: 17,527,263 more chars]
