# Supplementary material for: Quantitative profiling of protease specificity
Source: PLoS Comput Biol. 2021 Feb 22;17(2):e1008101. doi: 10.1371/journal.pcbi.1008101 (PMC7932537; doi:10.1371/journal.pcbi.1008101)
Supplement: S10 Table — Results for MMP-9. List of unique tetramer clusters and corresponding hexamer sequences aligned across P3-P1՛ positions of substrates belonging to MMP-9 selectome. Tetramers are ranked according to MMP-9 relative probability. Information about the tetramer amino acids sequence, rank, number of hexamers and relative probability of a cluster is provided in the header for each tetramer cluster. (TXT) [file pcbi.1008101.s012.txt]

S11 Table. Analysis of combined selectomes of MMP-2 and 9. List of unique set of tetramer clusters and corresponding aligned hexamers substrates within P5-P3’ positions belonging to MMP-9 selectome, reranked according to MMP-9 relative probability.
tetramer, rank, number_of_hexamers_in_tetramer_cluster, relative_probability
PWMM      1369       425     46.92
          ARPWMM--
          ATPWMM--
          -APWMMR-
          AYPWMM--
          AAPWMM--
          -APWMMK-
          ASPWMM--
          ANPWMM--
          -APWMMI-
          -APWMMF-
          AMPWMM--
          ALPWMM--
          AEPWMM--
          -APWMMW-
          -APWMMH-
          AGPWMM--
          AFPWMM--
          -APWMMT-
          -APWMMS-
          -APWMMV-
          APPWMM--
          CSPWMM--
          CCPWMM--
          -DPWMMR-
          DQPWMM--
          DTPWMM--
          DRPWMM--
          DIPWMM--
          -DPWMMT-
          DFPWMM--
          DVPWMM--
          DSPWMM--
          -DPWMMK-
          DYPWMM--
          DWPWMM--
          -DPWMMY-
          -DPWMMN-
          DLPWMM--
          DDPWMM--
          -EPWMMY-
          EYPWMM--
          -EPWMMN-
          -EPWMMK-
          -EPWMMW-
          -EPWMMI-
          EHPWMM--
          ERPWMM--
          -EPWMMM-
          ETPWMM--
          -EPWMMS-
          EKPWMM--
          EAPWMM--
          FGPWMM--
          FPPWMM--
          FSPWMM--
          -FPWMMM-
          FTPWMM--
          FLPWMM--
          FKPWMM--
          FVPWMM--
          FRPWMM--
          -FPWMMV-
          -FPWMMR-
          -FPWMMN-
          -FPWMMK-
          FIPWMM--
          -FPWMMI-
          -FPWMMF-
          GRPWMM--
          GYPWMM--
          GWPWMM--
          -GPWMMS-
          -GPWMMY-
          -GPWMMT-
          -GPWMMH-
          GGPWMM--
          GPPWMM--
          GAPWMM--
          -GPWMME-
          -GPWMMV-
          GQPWMM--
          -GPWMMG-
          -GPWMMA-
          -GPWMMR-
          GMPWMM--
          GLPWMM--
          GKPWMM--
          GIPWMM--
          GHPWMM--
          HRPWMM--
          HIPWMM--
          -HPWMMT-
          HGPWMM--
          HAPWMM--
          -HPWMMS-
          -HPWMMY-
          -HPWMMV-
          HSPWMM--
          HYPWMM--
          -HPWMMQ-
          -HPWMMI-
          -HPWMMF-
          HTPWMM--
          -HPWMMR-
          HKPWMM--
          HWPWMM--
          -HPWMMN-
          -HPWMMA-
          HPPWMM--
          HMPWMM--
          HDPWMM--
          ISPWMM--
          IQPWMM--
          IEPWMM--
          -IPWMMF-
          -IPWMMN-
          IRPWMM--
          IIPWMM--
          IFPWMM--
          IYPWMM--
          -IPWMMT-
          ILPWMM--
          -IPWMMV-
          -IPWMMK-
          KSPWMM--
          -KPWMMI-
          -KPWMMR-
          -KPWMMV-
          KRPWMM--
          -KPWMMM-
          -KPWMMF-
          -KPWMMN-
          -KPWMMH-
          -KPWMMA-
          KIPWMM--
          KQPWMM--
          -KPWMMW-
          -KPWMMS-
          KMPWMM--
          KDPWMM--
          KVPWMM--
          KEPWMM--
          LRPWMM--
          LAPWMM--
          LPPWMM--
          LMPWMM--
          LIPWMM--
          LSPWMM--
          LQPWMM--
          -LPWMMS-
          -LPWMMI-
          LKPWMM--
          LVPWMM--
          -LPWMMV-
          -LPWMMQ-
          -LPWMMT-
          LYPWMM--
          -LPWMMN-
          -LPWMMK-
          -LPWMMH-
          MSPWMM--
          MRPWMM--
          MAPWMM--
          -MPWMMR-
          -MPWMMN-
          -MPWMMV-
          -MPWMMS-
          -MPWMMK-
          -NPWMMR-
          NVPWMM--
          -NPWMMT-
          NGPWMM--
          NFPWMM--
          -NPWMMH-
          NSPWMM--
          -NPWMMQ-
          -NPWMMF-
          -NPWMMV-
          NNPWMM--
          NEPWMM--
          NWPWMM--
          NRPWMM--
          -NPWMMS-
          NAPWMM--
          --PWMMMR
          --PWMMTG
          --PWMMNQ
          --PWMMTN
          --PWMMFR
          --PWMMTK
          PQPWMM--
          --PWMMVQ
          --PWMMRA
          --PWMMIA
          PGPWMM--
          --PWMMYY
          --PWMMVT
          --PWMMVN
          --PWMMWT
          --PWMMQG
          --PWMMIS
          --PWMMAA
          --PWMMYG
          --PWMMWS
          --PWMMVD
          --PWMMMS
          --PWMMKA
          --PWMMHN
          --PWMMYF
          --PWMMTS
          --PWMMSV
          --PWMMSH
          --PWMMFG
          --PWMMAG
          --PWMMRH
          --PWMMNV
          --PWMMKT
          --PWMMKS
          --PWMMVF
          --PWMMTR
          --PWMMSS
          --PWMMQH
          --PWMMMV
          --PWMMMT
          --PWMMLG
          --PWMMIG
          --PWMMHF
          --PWMMGS
          PWPWMM--
          --PWMMTA
          --PWMMRG
          --PWMMQR
          --PWMMLV
          --PWMMKR
          --PWMMIK
          --PWMMID
          --PWMMGT
          --PWMMAS
          --PWMMAF
          --PWMMWR
          --PWMMWN
          --PWMMWE
          --PWMMRV
          --PWMMRD
          --PWMMMF
          --PWMMLR
          --PWMMKQ
          --PWMMHS
          --PWMMFY
          --PWMMFQ
          --PWMMEY
          PFPWMM--
          --PWMMYS
          --PWMMWK
          --PWMMVS
          --PWMMVM
          --PWMMTH
          --PWMMSL
          --PWMMSG
          --PWMMRT
          --PWMMRE
          --PWMMQS
          --PWMMNT
          --PWMMKY
          --PWMMHR
          --PWMMHH
          --PWMMGM
          --PWMMAY
          --PWMMYQ
          --PWMMWM
          --PWMMWA
          --PWMMTT
          --PWMMSY
          --PWMMSQ
          --PWMMSN
          --PWMMRQ
          --PWMMRM
          --PWMMRI
          --PWMMPY
          --PWMMNK
          --PWMMNI
          --PWMMML
          --PWMMMG
          --PWMMLT
          --PWMMLS
          --PWMMKN
          --PWMMKH
          --PWMMHY
          --PWMMGA
          --PWMMFV
          --PWMMET
          --PWMMEG
          --PWMMAN
          -PPWMMS-
          PEPWMM--
          -QPWMMV-
          QYPWMM--
          -QPWMMR-
          QSPWMM--
          -QPWMMS-
          QPPWMM--
          QRPWMM--
          QWPWMM--
          -QPWMMM-
          QLPWMM--
          -QPWMMT-
          QFPWMM--
          QVPWMM--
          -QPWMMY-
          -QPWMMN-
          -RPWMMR-
          RQPWMM--
          RSPWMM--
          RTPWMM--
          RRPWMM--
          RLPWMM--
          -RPWMMT-
          RGPWMM--
          RPPWMM--
          RAPWMM--
          -RPWMMS-
          RWPWMM--
          -RPWMMY-
          RHPWMM--
          RDPWMM--
          RVPWMM--
          -RPWMMN-
          RYPWMM--
          RKPWMM--
          -RPWMMK-
          -RPWMMH-
          -SPWMMR-
          SRPWMM--
          SVPWMM--
          SIPWMM--
          -SPWMMV-
          STPWMM--
          -SPWMMS-
          SAPWMM--
          -SPWMMK-
          SSPWMM--
          SPPWMM--
          -SPWMMH-
          -SPWMMQ-
          SLPWMM--
          SFPWMM--
          -SPWMMF-
          SMPWMM--
          SQPWMM--
          -SPWMMN-
          SNPWMM--
          SYPWMM--
          -SPWMMT-
          -SPWMMI-
          -SPWMMG-
          -SPWMMA-
          SKPWMM--
          -TPWMMR-
          -TPWMMI-
          TVPWMM--
          TGPWMM--
          TRPWMM--
          -TPWMMV-
          TLPWMM--
          TKPWMM--
          TQPWMM--
          -TPWMMY-
          TNPWMM--
          -TPWMMN-
          TCPWMM--
          TYPWMM--
          -TPWMMA-
          THPWMM--
          -TPWMMT-
          TMPWMM--
          -TPWMMS-
          -TPWMMM-
          -TPWMME-
          TPPWMM--
          VQPWMM--
          VSPWMM--
          VTPWMM--
          VRPWMM--
          -VPWMMR-
          VGPWMM--
          -VPWMMS-
          -VPWMMK-
          -VPWMML-
          VMPWMM--
          VIPWMM--
          -VPWMMN-
          -VPWMMM-
          VPPWMM--
          VAPWMM--
          VVPWMM--
          -VPWMMW-
          -VPWMMT-
          VNPWMM--
          VEPWMM--
          -VPWMMI-
          -VPWMMH-
          VLPWMM--
          -WPWMMR-
          WSPWMM--
          WRPWMM--
          -WPWMMS-
          -WPWMMI-
          WLPWMM--
          WGPWMM--
          WDPWMM--
          -WPWMMT-
          -WPWMMA-
          WKPWMM--
          -YPWMMR-
          YRPWMM--
          YLPWMM--
          -YPWMMS-
          YSPWMM--
          -YPWMMT-
          YMPWMM--
          YVPWMM--
          YQPWMM--
          -YPWMMM-
          YPPWMM--
          YHPWMM--
PWWM      1164       464     45.99
          -APWWMR-
          AYPWWM--
          ARPWWM--
          -APWWMT-
          -APWWML-
          AAPWWM--
          AKPWWM--
          AMPWWM--
          AGPWWM--
          AEPWWM--
          -APWWMG-
          AHPWWM--
          -APWWMH-
          ASPWWM--
          APPWWM--
          ATPWWM--
          -APWWMN-
          AIPWWM--
          ADPWWM--
          AWPWWM--
          -APWWMA-
          AVPWWM--
          ANPWWM--
          -APWWMS-
          -APWWMD-
          -CPWWMR-
          -CPWWMA-
          CLPWWM--
          -DPWWMQ-
          -DPWWMS-
          DMPWWM--
          DGPWWM--
          DSPWWM--
          DFPWWM--
          DRPWWM--
          -DPWWMR-
          -DPWWMK-
          DEPWWM--
          DVPWWM--
          -DPWWMY-
          -DPWWMV-
          -DPWWML-
          DNPWWM--
          DLPWWM--
          ESPWWM--
          ERPWWM--
          -EPWWMK-
          -EPWWMS-
          -EPWWMQ-
          -EPWWMR-
          EKPWWM--
          EVPWWM--
          -EPWWMG-
          ECPWWM--
          ETPWWM--
          -EPWWMN-
          -EPWWMI-
          EIPWWM--
          -EPWWMA-
          EGPWWM--
          EAPWWM--
          FFPWWM--
          -FPWWMS-
          FSPWWM--
          FRPWWM--
          -FPWWMR-
          FEPWWM--
          -FPWWMT-
          FNPWWM--
          -FPWWMG-
          FLPWWM--
          FGPWWM--
          GGPWWM--
          GHPWWM--
          -GPWWMG-
          -GPWWME-
          GVPWWM--
          GWPWWM--
          GDPWWM--
          -GPWWMY-
          -GPWWMR-
          -GPWWMQ-
          GKPWWM--
          -GPWWML-
          GQPWWM--
          -GPWWMA-
          GFPWWM--
          GYPWWM--
          -GPWWMD-
          GSPWWM--
          -GPWWMW-
          -GPWWMI-
          -GPWWMH-
          GNPWWM--
          -GPWWMN-
          GPPWWM--
          GLPWWM--
          GIPWWM--
          GCPWWM--
          HSPWWM--
          HRPWWM--
          HGPWWM--
          HTPWWM--
          -HPWWMN-
          -HPWWMY-
          HKPWWM--
          -HPWWMI-
          -HPWWMH-
          IKPWWM--
          ITPWWM--
          IVPWWM--
          IYPWWM--
          IMPWWM--
          -IPWWMY-
          -IPWWMR-
          IRPWWM--
          -IPWWMG-
          -IPWWMA-
          IAPWWM--
          IWPWWM--
          ISPWWM--
          -IPWWMQ-
          -IPWWMD-
          ILPWWM--
          KSPWWM--
          -KPWWMR-
          -KPWWMT-
          -KPWWMS-
          KGPWWM--
          KAPWWM--
          KLPWWM--
          KVPWWM--
          -KPWWMD-
          -KPWWML-
          -KPWWMK-
          -KPWWMG-
          KTPWWM--
          KRPWWM--
          -KPWWMI-
          -KPWWMF-
          LTPWWM--
          -LPWWMR-
          LNPWWM--
          LKPWWM--
          LGPWWM--
          LQPWWM--
          -LPWWMS-
          -LPWWMN-
          LMPWWM--
          LWPWWM--
          LVPWWM--
          LSPWWM--
          -LPWWMV-
          -LPWWMK-
          LPPWWM--
          LIPWWM--
          LYPWWM--
          LRPWWM--
          -LPWWMY-
          -LPWWMD-
          LEPWWM--
          -MPWWMR-
          -MPWWMV-
          MLPWWM--
          MSPWWM--
          MQPWWM--
          MHPWWM--
          -MPWWMT-
          -MPWWMK-
          -MPWWMA-
          MFPWWM--
          MAPWWM--
          MVPWWM--
          -MPWWMQ-
          -MPWWMM-
          -MPWWMD-
          NWPWWM--
          NGPWWM--
          NKPWWM--
          NSPWWM--
          NMPWWM--
          NRPWWM--
          -NPWWMS-
          -NPWWMA-
          NQPWWM--
          -NPWWML-
          -NPWWMG-
          -NPWWMK-
          NTPWWM--
          NNPWWM--
          NEPWWM--
          --PWWMSG
          --PWWMSR
          --PWWMRS
          --PWWMKS
          --PWWMIA
          --PWWMLT
          --PWWMVN
          --PWWMTT
          --PWWMSS
          --PWWMHT
          --PWWMYS
          --PWWMKD
          PNPWWM--
          --PWWMSN
          --PWWMRF
          --PWWMMS
          --PWWMIT
          --PWWMFA
          --PWWMSK
          --PWWMES
          --PWWMYT
          --PWWMVS
          --PWWMGL
          --PWWMWA
          --PWWMQS
          --PWWMMR
          --PWWMMF
          --PWWMDG
          --PWWMYR
          --PWWMVV
          --PWWMTK
          --PWWMRY
          --PWWMRD
          --PWWMRA
          --PWWMKE
          --PWWMYV
          --PWWMTY
          --PWWMSI
          --PWWMSD
          --PWWMRW
          --PWWMRT
          --PWWMRE
          --PWWMNS
          --PWWMLR
          --PWWMGT
          --PWWMGG
          --PWWMAL
          --PWWMAA
          --PWWMVR
          --PWWMVQ
          --PWWMTH
          --PWWMSM
          --PWWMRG
          --PWWMQR
          --PWWMQG
          --PWWMLE
          --PWWMKV
          --PWWMGW
          --PWWMGV
          --PWWMGK
          --PWWMGA
          --PWWMAG
          --PWWMYQ
          --PWWMTR
          --PWWMSW
          --PWWMSV
          --PWWMST
          --PWWMRQ
          --PWWMQD
          --PWWMMN
          --PWWMLM
          --PWWMKK
          --PWWMHY
          --PWWMGQ
          --PWWMGN
          --PWWMYD
          --PWWMTQ
          --PWWMSH
          --PWWMRL
          --PWWMRI
          --PWWMQN
          --PWWMQK
          --PWWMMT
          --PWWMMK
          --PWWMMH
          --PWWMKN
          --PWWMID
          --PWWMHS
          --PWWMHG
          --PWWMGS
          --PWWMFT
          --PWWMFQ
          --PWWMFN
          --PWWMFK
          --PWWMAT
          --PWWMYW
          --PWWMYG
          --PWWMYA
          --PWWMWY
          --PWWMWS
          --PWWMWM
          --PWWMVY
          --PWWMVM
          --PWWMVK
          --PWWMVH
          --PWWMTW
          --PWWMTD
          --PWWMSY
          --PWWMSQ
          --PWWMRM
          --PWWMQV
          --PWWMQQ
          --PWWMQI
          --PWWMPR
          --PWWMNW
          --PWWMNG
          --PWWMMV
          --PWWMLQ
          --PWWMLN
          --PWWMLG
          --PWWMIS
          --PWWMIR
          --PWWMHW
          --PWWMHE
          --PWWMGD
          --PWWMFR
          --PWWMFH
          --PWWMFG
          --PWWMEE
          --PWWMDS
          PQPWWM--
          -QPWWMV-
          QTPWWM--
          QLPWWM--
          QVPWWM--
          QRPWWM--
          -QPWWMK-
          -QPWWMH-
          QHPWWM--
          -QPWWML-
          QEPWWM--
          QAPWWM--
          -QPWWMW-
          -QPWWMS-
          -QPWWMM-
          QNPWWM--
          -RPWWMN-
          RGPWWM--
          RSPWWM--
          -RPWWMV-
          -RPWWMS-
          -RPWWMY-
          -RPWWMR-
          -RPWWMA-
          RYPWWM--
          -RPWWMH-
          RWPWWM--
          RTPWWM--
          RRPWWM--
          -RPWWMT-
          RDPWWM--
          RAPWWM--
          RIPWWM--
          RFPWWM--
          -RPWWMM-
          -RPWWML-
          RNPWWM--
          RMPWWM--
          RHPWWM--
          RVPWWM--
          RQPWWM--
          RCPWWM--
          -SPWWMR-
          -SPWWMS-
          SMPWWM--
          SSPWWM--
          -SPWWMY-
          -SPWWML-
          SIPWWM--
          SEPWWM--
          SQPWWM--
          -SPWWMM-
          -SPWWMV-
          SPPWWM--
          SHPWWM--
          STPWWM--
          -SPWWMK-
          -SPWWMH-
          SKPWWM--
          SGPWWM--
          SAPWWM--
          SWPWWM--
          -SPWWMQ-
          -SPWWME-
          SYPWWM--
          -SPWWMW-
          -SPWWMG-
          -TPWWMR-
          -TPWWMT-
          -TPWWMA-
          TNPWWM--
          -TPWWML-
          TSPWWM--
          TRPWWM--
          TPPWWM--
          TLPWWM--
          TEPWWM--
          TVPWWM--
          -TPWWMV-
          TGPWWM--
          -TPWWMM-
          TMPWWM--
          TYPWWM--
          -TPWWMS-
          -TPWWMK-
          -TPWWME-
          TCPWWM--
          TAPWWM--
          TWPWWM--
          TTPWWM--
          -TPWWMY-
          -TPWWMQ-
          -TPWWMN-
          -TPWWMH-
          -TPWWMD-
          THPWWM--
          -VPWWMR-
          VYPWWM--
          VNPWWM--
          -VPWWMV-
          VVPWWM--
          VPPWWM--
          VKPWWM--
          VGPWWM--
          -VPWWMN-
          -VPWWMK-
          VHPWWM--
          -VPWWMQ-
          -VPWWMA-
          VAPWWM--
          -VPWWMM-
          -VPWWMG-
          -VPWWMF-
          VMPWWM--
          VDPWWM--
          VSPWWM--
          -VPWWML-
          -VPWWME-
          VIPWWM--
          WYPWWM--
          WEPWWM--
          -WPWWMR-
          -WPWWMK-
          WSPWWM--
          -WPWWMQ-
          -WPWWMG-
          -WPWWMF-
          WGPWWM--
          YHPWWM--
          -YPWWMI-
          YRPWWM--
          YYPWWM--
          YSPWWM--
          -YPWWMQ-
          -YPWWMM-
          -YPWWMG-
          YNPWWM--
          -YPWWMS-
          -YPWWMA-
          YPPWWM--
          -YPWWMY-
          YLPWWM--
          YGPWWM--
PWWI      1205       457     43.44
          --PWWIGR
          -APWWIS-
          ASPWWI--
          AQPWWI--
          AVPWWI--
          -APWWIT-
          AKPWWI--
          AEPWWI--
          -APWWIA-
          -APWWIH-
          ATPWWI--
          -APWWIM-
          ADPWWI--
          AAPWWI--
          -APWWIG-
          AIPWWI--
          -APWWIY-
          APPWWI--
          AHPWWI--
          -APWWIR-
          ALPWWI--
          ACPWWI--
          -CPWWIE-
          DRPWWI--
          -DPWWIR-
          -DPWWIY-
          -DPWWIF-
          DGPWWI--
          -DPWWIM-
          DVPWWI--
          -DPWWII-
          DFPWWI--
          DAPWWI--
          -DPWWIS-
          DNPWWI--
          DLPWWI--
          -EPWWIM-
          EVPWWI--
          -EPWWIT-
          -EPWWIK-
          -EPWWIR-
          EAPWWI--
          ELPWWI--
          -EPWWIQ-
          ESPWWI--
          -EPWWID-
          -EPWWIW-
          -EPWWIL-
          ENPWWI--
          EYPWWI--
          EMPWWI--
          ERPWWI--
          -EPWWIY-
          -EPWWIS-
          -EPWWIG-
          -EPWWIA-
          EEPWWI--
          FDPWWI--
          FAPWWI--
          FSPWWI--
          -FPWWIR-
          FKPWWI--
          FQPWWI--
          -FPWWIH-
          FMPWWI--
          FTPWWI--
          -FPWWIT-
          -FPWWIN-
          -FPWWIK-
          FLPWWI--
          FRPWWI--
          FNPWWI--
          -GPWWIR-
          GSPWWI--
          GGPWWI--
          -GPWWIK-
          -GPWWIH-
          -GPWWIT-
          GRPWWI--
          -GPWWIS-
          -GPWWIN-
          GKPWWI--
          -GPWWIM-
          -GPWWIE-
          GVPWWI--
          -GPWWIQ-
          -GPWWIG-
          GYPWWI--
          GTPWWI--
          GEPWWI--
          GAPWWI--
          HEPWWI--
          HLPWWI--
          -HPWWIK-
          HIPWWI--
          -HPWWIR-
          HGPWWI--
          -HPWWIY-
          HVPWWI--
          HTPWWI--
          -HPWWIL-
          -HPWWIG-
          HRPWWI--
          -HPWWIT-
          -HPWWIM-
          HPPWWI--
          IRPWWI--
          -IPWWIR-
          ISPWWI--
          IEPWWI--
          IMPWWI--
          ILPWWI--
          ITPWWI--
          INPWWI--
          IVPWWI--
          IIPWWI--
          IFPWWI--
          IYPWWI--
          -IPWWIQ-
          IDPWWI--
          IPPWWI--
          KMPWWI--
          -KPWWII-
          -KPWWIR-
          KDPWWI--
          KRPWWI--
          KQPWWI--
          -KPWWIS-
          KAPWWI--
          KYPWWI--
          KGPWWI--
          -KPWWIH-
          KIPWWI--
          -KPWWIT-
          -KPWWIQ-
          -KPWWIE-
          -KPWWIA-
          LNPWWI--
          LHPWWI--
          LRPWWI--
          LDPWWI--
          LSPWWI--
          LTPWWI--
          LYPWWI--
          LEPWWI--
          LQPWWI--
          LPPWWI--
          -LPWWIS-
          -LPWWIQ-
          -LPWWIK-
          LWPWWI--
          LVPWWI--
          -LPWWIH-
          LGPWWI--
          -LPWWIY-
          LKPWWI--
          -LPWWIT-
          -LPWWIR-
          -LPWWIA-
          LLPWWI--
          LIPWWI--
          MIPWWI--
          MRPWWI--
          MNPWWI--
          MSPWWI--
          -MPWWIS-
          MHPWWI--
          MTPWWI--
          MPPWWI--
          MGPWWI--
          -MPWWIG-
          -MPWWIV-
          -MPWWIL-
          MLPWWI--
          -MPWWIW-
          -MPWWIR-
          -MPWWIQ-
          MMPWWI--
          MFPWWI--
          NTPWWI--
          NLPWWI--
          NDPWWI--
          -NPWWIT-
          -NPWWIH-
          NQPWWI--
          NAPWWI--
          NSPWWI--
          NRPWWI--
          NNPWWI--
          -NPWWIS-
          -NPWWII-
          -NPWWIG-
          NIPWWI--
          NEPWWI--
          -NPWWIM-
          -NPWWIF-
          --PWWIVR
          --PWWIKY
          --PWWIRS
          --PWWIRG
          --PWWIKQ
          --PWWITS
          --PWWISG
          --PWWIRE
          --PWWIVS
          --PWWIHS
          --PWWILG
          --PWWIVG
          --PWWIRN
          --PWWIKS
          --PWWIYD
          --PWWIQV
          --PWWIYK
          --PWWIRK
          --PWWIRA
          --PWWIGT
          --PWWIRQ
          --PWWIQI
          --PWWIMT
          --PWWIIQ
          --PWWIET
          --PWWIEA
          --PWWIAS
          --PWWITT
          --PWWISS
          --PWWISK
          --PWWIMD
          --PWWIKN
          --PWWIEG
          PGPWWI--
          --PWWIYR
          --PWWIYG
          --PWWITV
          --PWWISA
          --PWWIIY
          --PWWIHH
          --PWWIFY
          PMPWWI--
          PFPWWI--
          PAPWWI--
          --PWWIYT
          --PWWITA
          --PWWISH
          --PWWIRR
          --PWWIQS
          --PWWINN
          --PWWIMA
          --PWWILM
          --PWWIKL
          --PWWIIR
          --PWWIHT
          --PWWIHI
          --PWWIFL
          --PWWIDG
          --PWWIAQ
          --PWWIAG
          --PWWIYA
          --PWWIVK
          --PWWIVE
          --PWWITY
          --PWWITR
          --PWWITD
          --PWWISD
          --PWWIMS
          --PWWIMK
          --PWWIKK
          --PWWIKA
          --PWWIFV
          --PWWIEY
          --PWWIYQ
          --PWWIYN
          --PWWIYF
          --PWWIWT
          --PWWIWS
          --PWWIVD
          --PWWISQ
          --PWWISI
          --PWWISE
          --PWWIRT
          --PWWIQN
          --PWWIQH
          --PWWIQA
          --PWWINQ
          --PWWIMN
          --PWWIMI
          --PWWIKD
          --PWWIHN
          --PWWIGQ
          --PWWIGA
          --PWWIFR
          --PWWIFG
          --PWWIAV
          --PWWIAR
          --PWWIYS
          --PWWITN
          --PWWISY
          --PWWIST
          --PWWISL
          --PWWIRY
          --PWWIRV
          --PWWIRM
          --PWWINI
          --PWWIMQ
          --PWWIME
          --PWWILN
          --PWWIKR
          --PWWIIH
          --PWWIHM
          --PWWIHD
          --PWWIGH
          --PWWIEW
          --PWWIEN
          --PWWIDS
          --PWWIAE
          -PPWWIL-
          PPPWWI--
          PNPWWI--
          -QPWWIQ-
          -QPWWIR-
          QVPWWI--
          -QPWWII-
          -QPWWIY-
          -QPWWIG-
          QGPWWI--
          QRPWWI--
          -QPWWIS-
          QTPWWI--
          QLPWWI--
          QHPWWI--
          QDPWWI--
          QAPWWI--
          QSPWWI--
          -QPWWIV-
          QNPWWI--
          QFPWWI--
          -QPWWIE-
          -QPWWIA-
          QPPWWI--
          QIPWWI--
          RVPWWI--
          -RPWWIT-
          RGPWWI--
          RDPWWI--
          RTPWWI--
          RAPWWI--
          RRPWWI--
          -RPWWIR-
          -RPWWIM-
          -RPWWIG-
          -RPWWII-
          -RPWWIF-
          RPPWWI--
          RSPWWI--
          -RPWWIE-
          RLPWWI--
          RHPWWI--
          -RPWWIS-
          RQPWWI--
          -RPWWIW-
          RKPWWI--
          -RPWWIK-
          RNPWWI--
          RIPWWI--
          -RPWWIN-
          -RPWWIC-
          -RPWWIA-
          REPWWI--
          SRPWWI--
          SYPWWI--
          SVPWWI--
          -SPWWIT-
          -SPWWIK-
          -SPWWII-
          SPPWWI--
          -SPWWIA-
          -SPWWIS-
          -SPWWIQ-
          SEPWWI--
          SGPWWI--
          SDPWWI--
          STPWWI--
          -SPWWIG-
          SLPWWI--
          SAPWWI--
          SNPWWI--
          SMPWWI--
          SQPWWI--
          -SPWWIM-
          -SPWWIH-
          SSPWWI--
          -SPWWIW-
          -SPWWIR-
          -SPWWIV-
          -SPWWIN-
          TAPWWI--
          TVPWWI--
          TGPWWI--
          TRPWWI--
          -TPWWIR-
          -TPWWIM-
          -TPWWIG-
          TPPWWI--
          -TPWWIV-
          -TPWWIH-
          -TPWWIA-
          TLPWWI--
          TKPWWI--
          -TPWWIS-
          TTPWWI--
          TSPWWI--
          -TPWWIN-
          -TPWWIW-
          -TPWWIT-
          -TPWWIK-
          VQPWWI--
          VAPWWI--
          VRPWWI--
          -VPWWIS-
          -VPWWIR-
          VHPWWI--
          -VPWWIV-
          -VPWWIM-
          VMPWWI--
          VTPWWI--
          -VPWWIY-
          -VPWWIG-
          VNPWWI--
          VYPWWI--
          -VPWWIT-
          -VPWWIA-
          VDPWWI--
          VVPWWI--
          VSPWWI--
          -VPWWIQ-
          VFPWWI--
          VWPWWI--
          -VPWWIN-
          VLPWWI--
          -WPWWIR-
          WVPWWI--
          -WPWWIA-
          WMPWWI--
          YRPWWI--
          YTPWWI--
          YSPWWI--
          -YPWWIS-
          YVPWWI--
          -YPWWIT-
          -YPWWII-
          -YPWWIF-
          YGPWWI--
          -YPWWIY-
          -YPWWIQ-
          -YPWWIH-
          YMPWWI--
          YLPWWI--
          YEPWWI--
PWMI      1249       448     41.91
          AGPWMI--
          -APWMIR-
          ASPWMI--
          AWPWMI--
          AHPWMI--
          APPWMI--
          AAPWMI--
          ATPWMI--
          ARPWMI--
          -APWMIS-
          ALPWMI--
          -APWMIK-
          -APWMIV-
          AMPWMI--
          -APWMIM-
          AYPWMI--
          -APWMIT-
          -APWMIF-
          -APWMIQ-
          -APWMIN-
          -APWMIG-
          -APWMIE-
          AFPWMI--
          CRPWMI--
          CVPWMI--
          CGPWMI--
          -CPWMIT-
          -CPWMID-
          CLPWMI--
          CEPWMI--
          DRPWMI--
          -DPWMIR-
          DYPWMI--
          -DPWMIM-
          DKPWMI--
          DAPWMI--
          DVPWMI--
          -DPWMIV-
          -DPWMIT-
          -DPWMIQ-
          -DPWMIL-
          -DPWMIK-
          DEPWMI--
          EYPWMI--
          ETPWMI--
          ELPWMI--
          EWPWMI--
          -EPWMIT-
          EGPWMI--
          -EPWMIV-
          EHPWMI--
          EVPWMI--
          ESPWMI--
          ERPWMI--
          -EPWMIS-
          -EPWMIN-
          FSPWMI--
          -FPWMIM-
          -FPWMIQ-
          FWPWMI--
          FTPWMI--
          FRPWMI--
          -FPWMIR-
          FGPWMI--
          FYPWMI--
          FNPWMI--
          FKPWMI--
          FVPWMI--
          -FPWMIK-
          GKPWMI--
          GGPWMI--
          GVPWMI--
          GTPWMI--
          -GPWMIS-
          -GPWMIR-
          -GPWMIF-
          -GPWMII-
          GLPWMI--
          GEPWMI--
          GYPWMI--
          -GPWMIM-
          GMPWMI--
          GIPWMI--
          GWPWMI--
          GRPWMI--
          -GPWMIV-
          GQPWMI--
          GAPWMI--
          -GPWMIW-
          -GPWMIN-
          GNPWMI--
          -HPWMIR-
          -HPWMIT-
          HLPWMI--
          HRPWMI--
          HGPWMI--
          HSPWMI--
          HHPWMI--
          HYPWMI--
          -HPWMIV-
          HFPWMI--
          -HPWMIQ-
          HIPWMI--
          HTPWMI--
          -HPWMIH-
          HMPWMI--
          HWPWMI--
          HVPWMI--
          -HPWMIY-
          IGPWMI--
          IRPWMI--
          -IPWMIR-
          IIPWMI--
          ISPWMI--
          INPWMI--
          ILPWMI--
          ITPWMI--
          IQPWMI--
          -IPWMIM-
          IWPWMI--
          -IPWMIK-
          IMPWMI--
          IEPWMI--
          IYPWMI--
          -IPWMIT-
          -IPWMIS-
          -IPWMIA-
          KSPWMI--
          -KPWMIR-
          KGPWMI--
          KRPWMI--
          KLPWMI--
          -KPWMII-
          KIPWMI--
          KVPWMI--
          -KPWMIT-
          -KPWMIY-
          -KPWMIM-
          KKPWMI--
          KFPWMI--
          -KPWMIV-
          -KPWMIS-
          KMPWMI--
          KAPWMI--
          KYPWMI--
          -KPWMIQ-
          -KPWMIH-
          KHPWMI--
          KEPWMI--
          -KPWMIG-
          -KPWMIF-
          KNPWMI--
          LRPWMI--
          LMPWMI--
          LVPWMI--
          LAPWMI--
          LQPWMI--
          LGPWMI--
          LPPWMI--
          LEPWMI--
          LTPWMI--
          LKPWMI--
          LWPWMI--
          -LPWMIR-
          LHPWMI--
          LFPWMI--
          LYPWMI--
          -LPWMIV-
          LLPWMI--
          LIPWMI--
          -LPWMIT-
          LSPWMI--
          -LPWMIK-
          MGPWMI--
          MTPWMI--
          MKPWMI--
          -MPWMIV-
          MPPWMI--
          MRPWMI--
          -MPWMIT-
          MIPWMI--
          -MPWMIM-
          -MPWMIL-
          MNPWMI--
          -MPWMIR-
          MMPWMI--
          MFPWMI--
          NTPWMI--
          -NPWMIR-
          NRPWMI--
          NYPWMI--
          NGPWMI--
          -NPWMIV-
          NSPWMI--
          NKPWMI--
          NEPWMI--
          NHPWMI--
          NQPWMI--
          -NPWMIW-
          NNPWMI--
          -NPWMIK-
          NFPWMI--
          NDPWMI--
          NAPWMI--
          --PWMITG
          --PWMIRS
          --PWMIRR
          --PWMIYH
          --PWMIWS
          --PWMIRT
          --PWMIRA
          --PWMIAG
          --PWMIHG
          --PWMIVN
          --PWMIRN
          --PWMIKM
          --PWMIRV
          --PWMIRI
          PFPWMI--
          --PWMISA
          --PWMIQG
          --PWMIFG
          PTPWMI--
          --PWMIRG
          --PWMIHA
          --PWMIFH
          --PWMISN
          --PWMIRM
          --PWMIMK
          --PWMIKS
          --PWMIRQ
          --PWMISV
          --PWMIQK
          --PWMIQA
          --PWMING
          --PWMIME
          --PWMIHT
          --PWMIFE
          --PWMIVT
          --PWMIVQ
          --PWMITT
          --PWMITD
          --PWMIQT
          --PWMIKV
          --PWMIIA
          --PWMIAT
          --PWMIWY
          --PWMITA
          --PWMISK
          --PWMINR
          --PWMIMQ
          --PWMIMG
          --PWMIKQ
          --PWMIEA
          PWPWMI--
          --PWMIYR
          --PWMIYK
          --PWMIYG
          --PWMIWT
          --PWMIVK
          --PWMIVD
          --PWMIVA
          --PWMIST
          --PWMISS
          --PWMIRY
          --PWMIRF
          --PWMINS
          --PWMILY
          --PWMILH
          --PWMIKN
          --PWMIIN
          --PWMIHY
          --PWMIHV
          --PWMIHH
          --PWMIGS
          --PWMIFY
          --PWMIFA
          --PWMIES
          --PWMIAQ
          PNPWMI--
          --PWMIWE
          --PWMIVS
          --PWMIVR
          --PWMIVG
          --PWMITV
          --PWMISM
          --PWMISE
          --PWMIRW
          --PWMIRH
          --PWMIRD
          --PWMINT
          --PWMINN
          --PWMIMH
          --PWMILM
          --PWMIKR
          --PWMIKG
          --PWMIIG
          --PWMIIF
          --PWMIIE
          --PWMIHS
          --PWMIGM
          --PWMIFM
          --PWMIAV
          --PWMIAS
          QKPWMI--
          QRPWMI--
          QSPWMI--
          QTPWMI--
          -QPWMIV-
          -QPWMIS-
          -QPWMIR-
          QQPWMI--
          QLPWMI--
          QHPWMI--
          QEPWMI--
          -QPWMIH-
          -QPWMIF-
          QYPWMI--
          QWPWMI--
          -QPWMIY-
          QAPWMI--
          -RPWMIR-
          -RPWMIV-
          RVPWMI--
          RSPWMI--
          RGPWMI--
          RLPWMI--
          RYPWMI--
          RTPWMI--
          RAPWMI--
          RWPWMI--
          RPPWMI--
          -RPWMIS-
          -RPWMIH-
          RIPWMI--
          -RPWMIL-
          -RPWMIQ-
          RDPWMI--
          -RPWMIK-
          REPWMI--
          -RPWMIN-
          -RPWMII-
          RFPWMI--
          RQPWMI--
          -RPWMIW-
          RHPWMI--
          -RPWMIT-
          -RPWMIE-
          RNPWMI--
          SKPWMI--
          SGPWMI--
          SAPWMI--
          SRPWMI--
          -SPWMIK-
          SIPWMI--
          -SPWMIM-
          SMPWMI--
          STPWMI--
          SPPWMI--
          -SPWMIT-
          -SPWMIS-
          -SPWMIN-
          SEPWMI--
          -SPWMIR-
          -SPWMIV-
          -SPWMIQ-
          SYPWMI--
          SWPWMI--
          SVPWMI--
          SFPWMI--
          -SPWMIW-
          SNPWMI--
          -TPWMIR-
          TKPWMI--
          TVPWMI--
          TYPWMI--
          TRPWMI--
          TSPWMI--
          -TPWMIK-
          TIPWMI--
          TEPWMI--
          TWPWMI--
          TLPWMI--
          TQPWMI--
          TPPWMI--
          TTPWMI--
          -TPWMIT-
          THPWMI--
          TMPWMI--
          -TPWMIS-
          -TPWMIG-
          TGPWMI--
          VRPWMI--
          VVPWMI--
          VLPWMI--
          VPPWMI--
          VTPWMI--
          -VPWMIK-
          -VPWMIR-
          VHPWMI--
          VAPWMI--
          VQPWMI--
          -VPWMIN-
          VWPWMI--
          VSPWMI--
          VGPWMI--
          VMPWMI--
          VIPWMI--
          -VPWMIH-
          VYPWMI--
          -VPWMII-
          VFPWMI--
          VKPWMI--
          VDPWMI--
          -VPWMIY-
          -VPWMIV-
          WRPWMI--
          WSPWMI--
          -WPWMIR-
          WNPWMI--
          WAPWMI--
          WTPWMI--
          -WPWMIW-
          WVPWMI--
          -WPWMIL-
          WLPWMI--
          WKPWMI--
          YSPWMI--
          YGPWMI--
          YLPWMI--
          -YPWMIV-
          YKPWMI--
          YAPWMI--
          YTPWMI--
          -YPWMIK-
          -YPWMIH-
          YIPWMI--
          YEPWMI--
          YWPWMI--
          -YPWMIR-
          YPPWMI--
          YYPWMI--
          YVPWMI--
          -YPWMIQ-
          -YPWMIN-
          YMPWMI--
          YHPWMI--
          YFPWMI--
PWAQ       679       564     41.83
          -APWAQG-
          ASPWAQ--
          -APWAQS-
          ANPWAQ--
          -APWAQH-
          -APWAQV-
          ATPWAQ--
          AWPWAQ--
          AIPWAQ--
          -APWAQN-
          ARPWAQ--
          -APWAQY-
          -APWAQW-
          -APWAQF-
          APPWAQ--
          AMPWAQ--
          AYPWAQ--
          AGPWAQ--
          AFPWAQ--
          AAPWAQ--
          AVPWAQ--
          -APWAQT-
          -APWAQE-
          ACPWAQ--
          -APWAQK-
          AHPWAQ--
          CQPWAQ--
          CKPWAQ--
          CYPWAQ--
          CNPWAQ--
          CVPWAQ--
          CCPWAQ--
          CAPWAQ--
          CEPWAQ--
          DKPWAQ--
          DVPWAQ--
          DYPWAQ--
          -DPWAQH-
          DIPWAQ--
          DLPWAQ--
          DRPWAQ--
          DSPWAQ--
          -DPWAQY-
          -DPWAQV-
          -DPWAQR-
          -DPWAQM-
          DEPWAQ--
          EHPWAQ--
          EGPWAQ--
          ERPWAQ--
          -EPWAQR-
          EWPWAQ--
          EFPWAQ--
          EMPWAQ--
          -EPWAQY-
          -EPWAQW-
          -EPWAQK-
          EYPWAQ--
          -EPWAQV-
          -EPWAQL-
          FAPWAQ--
          FVPWAQ--
          -FPWAQK-
          FSPWAQ--
          FHPWAQ--
          -FPWAQT-
          FWPWAQ--
          FFPWAQ--
          FYPWAQ--
          -FPWAQH-
          FMPWAQ--
          FEPWAQ--
          FQPWAQ--
          -FPWAQW-
          FKPWAQ--
          FRPWAQ--
          FGPWAQ--
          FDPWAQ--
          GQPWAQ--
          GTPWAQ--
          GYPWAQ--
          GWPWAQ--
          GRPWAQ--
          -GPWAQT-
          GHPWAQ--
          -GPWAQQ-
          GVPWAQ--
          -GPWAQL-
          -GPWAQR-
          -GPWAQN-
          GGPWAQ--
          GSPWAQ--
          -GPWAQV-
          GNPWAQ--
          -GPWAQS-
          -GPWAQI-
          GEPWAQ--
          -GPWAQF-
          GCPWAQ--
          -GPWAQW-
          -GPWAQK-
          GMPWAQ--
          GKPWAQ--
          HSPWAQ--
          -HPWAQI-
          -HPWAQR-
          HEPWAQ--
          HPPWAQ--
          -HPWAQW-
          -HPWAQL-
          HFPWAQ--
          -HPWAQS-
          HNPWAQ--
          HTPWAQ--
          HLPWAQ--
          HWPWAQ--
          HYPWAQ--
          HRPWAQ--
          HMPWAQ--
          HAPWAQ--
          IYPWAQ--
          IIPWAQ--
          -IPWAQR-
          IGPWAQ--
          -IPWAQH-
          IFPWAQ--
          IAPWAQ--
          ISPWAQ--
          IQPWAQ--
          -IPWAQL-
          -IPWAQK-
          IPPWAQ--
          IRPWAQ--
          -IPWAQY-
          IHPWAQ--
          -IPWAQN-
          IMPWAQ--
          IEPWAQ--
          -IPWAQT-
          -IPWAQI-
          KSPWAQ--
          KLPWAQ--
          KWPWAQ--
          -KPWAQK-
          -KPWAQT-
          KMPWAQ--
          KTPWAQ--
          -KPWAQM-
          -KPWAQR-
          KNPWAQ--
          KIPWAQ--
          KYPWAQ--
          KQPWAQ--
          -KPWAQL-
          KGPWAQ--
          KEPWAQ--
          -KPWAQV-
          -KPWAQS-
          -KPWAQN-
          -KPWAQF-
          -KPWAQA-
          LTPWAQ--
          LAPWAQ--
          LWPWAQ--
          LKPWAQ--
          LRPWAQ--
          -LPWAQR-
          LVPWAQ--
          LPPWAQ--
          LLPWAQ--
          -LPWAQV-
          -LPWAQY-
          LYPWAQ--
          LHPWAQ--
          -LPWAQS-
          -LPWAQK-
          -LPWAQF-
          LMPWAQ--
          LIPWAQ--
          -LPWAQH-
          MGPWAQ--
          MAPWAQ--
          MTPWAQ--
          MRPWAQ--
          -MPWAQS-
          MPPWAQ--
          MVPWAQ--
          MNPWAQ--
          -MPWAQW-
          -MPWAQT-
          MDPWAQ--
          -MPWAQY-
          MEPWAQ--
          MSPWAQ--
          -MPWAQR-
          -MPWAQL-
          -MPWAQF-
          MCPWAQ--
          -MPWAQM-
          MMPWAQ--
          MLPWAQ--
          MIPWAQ--
          MHPWAQ--
          NSPWAQ--
          NRPWAQ--
          NKPWAQ--
          NQPWAQ--
          NVPWAQ--
          -NPWAQR-
          NPPWAQ--
          NHPWAQ--
          NFPWAQ--
          -NPWAQM-
          -NPWAQH-
          NWPWAQ--
          -NPWAQT-
          -NPWAQS-
          NGPWAQ--
          -NPWAQI-
          NNPWAQ--
          NEPWAQ--
          --PWAQRN
          --PWAQWM
          --PWAQSF
          --PWAQHS
          --PWAQRG
          PSPWAQ--
          --PWAQHL
          --PWAQYN
          PYPWAQ--
          --PWAQVH
          --PWAQSA
          --PWAQRA
          --PWAQAS
          --PWAQKS
          --PWAQHV
          PWPWAQ--
          --PWAQVS
          --PWAQVQ
          --PWAQST
          --PWAQRM
          --PWAQIR
          --PWAQYV
          --PWAQRT
          --PWAQKW
          PKPWAQ--
          --PWAQQG
          --PWAQWA
          --PWAQTV
          --PWAQIG
          --PWAQTY
          --PWAQTL
          --PWAQIT
          --PWAQFQ
          PTPWAQ--
          --PWAQSG
          --PWAQRH
          --PWAQME
          --PWAQLA
          --PWAQHT
          --PWAQYI
          --PWAQWT
          --PWAQVI
          --PWAQSV
          --PWAQRY
          --PWAQLQ
          --PWAQKV
          --PWAQIY
          --PWAQYH
          --PWAQSS
          --PWAQSR
          --PWAQSH
          --PWAQLV
          --PWAQKM
          --PWAQIV
          --PWAQHF
          --PWAQEG
          --PWAQAV
          --PWAQWS
          --PWAQVF
          --PWAQTS
          --PWAQTR
          --PWAQSL
          --PWAQRW
          --PWAQRS
          --PWAQRR
          --PWAQRQ
          --PWAQQI
          --PWAQNA
          --PWAQKH
          --PWAQHG
          --PWAQGL
          --PWAQAM
          PDPWAQ--
          PAPWAQ--
          --PWAQYR
          --PWAQYK
          --PWAQWN
          --PWAQWG
          --PWAQVK
          --PWAQVA
          --PWAQTT
          --PWAQTN
          --PWAQSN
          --PWAQNI
          --PWAQNG
          --PWAQMS
          --PWAQMR
          --PWAQMG
          --PWAQIQ
          --PWAQFT
          --PWAQFR
          --PWAQYG
          --PWAQWQ
          --PWAQVY
          --PWAQVG
          --PWAQTM
          --PWAQQS
          --PWAQNS
          --PWAQLS
          --PWAQIA
          --PWAQHY
          --PWAQAA
          --PWAQYT
          --PWAQYF
          --PWAQYD
          --PWAQYA
          --PWAQWR
          --PWAQVT
          --PWAQTI
          --PWAQTA
          --PWAQSY
          --PWAQRE
          --PWAQQL
          --PWAQNM
          --PWAQMK
          --PWAQKG
          --PWAQKF
          --PWAQIL
          --PWAQIK
          --PWAQHR
          --PWAQHQ
          --PWAQEY
          --PWAQVR
          --PWAQVN
          --PWAQVE
          --PWAQTQ
          --PWAQTF
          --PWAQSI
          --PWAQRF
          --PWAQQW
          --PWAQQT
          --PWAQNT
          --PWAQMH
          --PWAQMD
          --PWAQLT
          --PWAQKL
          --PWAQIH
          --PWAQIF
          --PWAQFN
          --PWAQFM
          --PWAQAY
          --PWAQAF
          PEPWAQ--
          --PWAQYL
          --PWAQVL
          --PWAQVD
          --PWAQTG
          --PWAQSQ
          --PWAQQV
          --PWAQQH
          --PWAQQA
          --PWAQPY
          --PWAQPA
          --PWAQNW
          --PWAQNH
          --PWAQMN
          --PWAQMF
          --PWAQLR
          --PWAQLN
          --PWAQKT
          --PWAQKK
          --PWAQII
          --PWAQID
          --PWAQHD
          --PWAQGS
          --PWAQGM
          --PWAQGH
          --PWAQGA
          --PWAQFS
          --PWAQEV
          --PWAQCG
          --PWAQAT
          --PWAQAN
          --PWAQAG
          -PPWAQH-
          PPPWAQ--
          PFPWAQ--
          QRPWAQ--
          -QPWAQT-
          QSPWAQ--
          -QPWAQR-
          QNPWAQ--
          QLPWAQ--
          QKPWAQ--
          -QPWAQV-
          -QPWAQS-
          QMPWAQ--
          QAPWAQ--
          -QPWAQM-
          QYPWAQ--
          -QPWAQW-
          -QPWAQL-
          -QPWAQI-
          QFPWAQ--
          RSPWAQ--
          -RPWAQR-
          -RPWAQM-
          -RPWAQH-
          -RPWAQI-
          -RPWAQS-
          -RPWAQV-
          RHPWAQ--
          RLPWAQ--
          RAPWAQ--
          RTPWAQ--
          -RPWAQT-
          RWPWAQ--
          -RPWAQN-
          RVPWAQ--
          -RPWAQQ-
          RPPWAQ--
          RKPWAQ--
          REPWAQ--
          RYPWAQ--
          -RPWAQL-
          -RPWAQY-
          -RPWAQK-
          -RPWAQA-
          RGPWAQ--
          RDPWAQ--
          RQPWAQ--
          -RPWAQW-
          RNPWAQ--
          RIPWAQ--
          RFPWAQ--
          -RPWAQF-
          SRPWAQ--
          STPWAQ--
          -SPWAQS-
          SPPWAQ--
          -SPWAQT-
          SGPWAQ--
          SIPWAQ--
          SFPWAQ--
          -SPWAQH-
          SYPWAQ--
          SKPWAQ--
          SSPWAQ--
          SMPWAQ--
          SLPWAQ--
          -SPWAQI-
          SAPWAQ--
          -SPWAQQ-
          -SPWAQL-
          SWPWAQ--
          -SPWAQY-
          -SPWAQR-
          SQPWAQ--
          -SPWAQM-
          SNPWAQ--
          SVPWAQ--
          -SPWAQK-
          -SPWAQF-
          TVPWAQ--
          TMPWAQ--
          -TPWAQR-
          TKPWAQ--
          TIPWAQ--
          TSPWAQ--
          THPWAQ--
          TRPWAQ--
          -TPWAQY-
          -TPWAQW-
          -TPWAQK-
          TFPWAQ--
          TAPWAQ--
          TGPWAQ--
          -TPWAQM-
          TWPWAQ--
          TTPWAQ--
          -TPWAQV-
          TNPWAQ--
          TLPWAQ--
          TQPWAQ--
          -TPWAQL-
          -TPWAQI-
          TEPWAQ--
          -TPWAQH-
          -TPWAQS-
          -TPWAQQ-
          -TPWAQF-
          -TPWAQE-
          VRPWAQ--
          VLPWAQ--
          VHPWAQ--
          VAPWAQ--
          -VPWAQT-
          -VPWAQY-
          -VPWAQQ-
          -VPWAQL-
          -VPWAQI-
          VGPWAQ--
          VFPWAQ--
          VVPWAQ--
          VSPWAQ--
          -VPWAQS-
          -VPWAQH-
          VPPWAQ--
          VKPWAQ--
          VYPWAQ--
          -VPWAQR-
          -VPWAQA-
          VQPWAQ--
          -VPWAQW-
          -VPWAQM-
          -VPWAQK-
          VIPWAQ--
          VCPWAQ--
          -VPWAQV-
          VNPWAQ--
          WVPWAQ--
          -WPWAQT-
          WTPWAQ--
          WLPWAQ--
          WWPWAQ--
          WGPWAQ--
          WSPWAQ--
          WQPWAQ--
          -WPWAQV-
          -WPWAQN-
          WAPWAQ--
          WRPWAQ--
          -WPWAQK-
          -WPWAQF-
          YVPWAQ--
          YKPWAQ--
          YSPWAQ--
          YRPWAQ--
          YQPWAQ--
          -YPWAQY-
          -YPWAQI-
          -YPWAQT-
          YEPWAQ--
          YWPWAQ--
          YNPWAQ--
          YCPWAQ--
          -YPWAQV-
          YIPWAQ--
          YTPWAQ--
          -YPWAQS-
          -YPWAQR-
          -YPWAQN-
          -YPWAQK-
PWKM       993       492     41.78
          --PWKMHM
          -RPWKMS-
          ARPWKM--
          -APWKMI-
          ALPWKM--
          ATPWKM--
          -APWKMR-
          ASPWKM--
          -APWKMS-
          AAPWKM--
          -APWKMQ-
          AKPWKM--
          AQPWKM--
          -APWKMK-
          -APWKMH-
          -APWKMF-
          -APWKME-
          AGPWKM--
          AYPWKM--
          -APWKMN-
          ANPWKM--
          CCPWKM--
          CPPWKM--
          CSPWKM--
          -CPWKMI-
          CFPWKM--
          CAPWKM--
          DWPWKM--
          DRPWKM--
          -DPWKMM-
          DIPWKM--
          -DPWKMS-
          -DPWKMT-
          -DPWKME-
          DSPWKM--
          DQPWKM--
          -DPWKMW-
          -DPWKMF-
          -DPWKMA-
          DNPWKM--
          -EPWKML-
          EVPWKM--
          -EPWKMS-
          -EPWKMF-
          ELPWKM--
          ETPWKM--
          -EPWKMV-
          -EPWKMK-
          EPPWKM--
          -EPWKMM-
          ERPWKM--
          -EPWKMY-
          -EPWKMT-
          -EPWKMA-
          ENPWKM--
          EKPWKM--
          EHPWKM--
          FRPWKM--
          -FPWKMQ-
          FVPWKM--
          FSPWKM--
          -FPWKMV-
          -FPWKML-
          FLPWKM--
          FQPWKM--
          FAPWKM--
          -FPWKMR-
          -FPWKMS-
          -FPWKMF-
          -FPWKMA-
          FNPWKM--
          FEPWKM--
          GRPWKM--
          -GPWKMQ-
          GMPWKM--
          -GPWKMR-
          GTPWKM--
          -GPWKMW-
          -GPWKMK-
          -GPWKMS-
          GIPWKM--
          -GPWKMT-
          GYPWKM--
          GNPWKM--
          GVPWKM--
          GLPWKM--
          GHPWKM--
          GWPWKM--
          GQPWKM--
          GKPWKM--
          GGPWKM--
          GFPWKM--
          -GPWKMI-
          -GPWKMY-
          -GPWKMV-
          -GPWKMN-
          GSPWKM--
          -GPWKME-
          GDPWKM--
          GCPWKM--
          -HPWKMV-
          HLPWKM--
          HVPWKM--
          HRPWKM--
          HQPWKM--
          HYPWKM--
          HNPWKM--
          HTPWKM--
          HGPWKM--
          -HPWKMM-
          HWPWKM--
          -HPWKMF-
          HDPWKM--
          -HPWKMI-
          HKPWKM--
          IRPWKM--
          IVPWKM--
          -IPWKML-
          -IPWKMT-
          IYPWKM--
          IEPWKM--
          ILPWKM--
          IHPWKM--
          ISPWKM--
          -IPWKMS-
          IQPWKM--
          -IPWKMN-
          IFPWKM--
          KSPWKM--
          KFPWKM--
          KYPWKM--
          -KPWKML-
          -KPWKMR-
          KVPWKM--
          KRPWKM--
          -KPWKMY-
          KQPWKM--
          -KPWKMI-
          KGPWKM--
          KNPWKM--
          KHPWKM--
          KTPWKM--
          -KPWKMQ-
          KDPWKM--
          -KPWKMV-
          KLPWKM--
          -KPWKMT-
          -KPWKMS-
          -KPWKMN-
          -KPWKMM-
          -KPWKMF-
          -KPWKME-
          LLPWKM--
          LTPWKM--
          LMPWKM--
          -LPWKMM-
          LIPWKM--
          LAPWKM--
          -LPWKML-
          LWPWKM--
          LVPWKM--
          LRPWKM--
          -LPWKMV-
          LYPWKM--
          LSPWKM--
          LHPWKM--
          -LPWKMS-
          LEPWKM--
          -LPWKME-
          LPPWKM--
          LDPWKM--
          -LPWKMT-
          -LPWKMQ-
          LNPWKM--
          LKPWKM--
          LFPWKM--
          MRPWKM--
          MLPWKM--
          MTPWKM--
          MSPWKM--
          MQPWKM--
          -MPWKMY-
          MYPWKM--
          MVPWKM--
          -MPWKMQ-
          -MPWKMM-
          MIPWKM--
          -MPWKMS-
          MNPWKM--
          -MPWKML-
          MKPWKM--
          MDPWKM--
          NPPWKM--
          -NPWKMI-
          NSPWKM--
          NIPWKM--
          NVPWKM--
          NRPWKM--
          NWPWKM--
          NLPWKM--
          NDPWKM--
          -NPWKML-
          NFPWKM--
          NEPWKM--
          -NPWKMT-
          -NPWKMS-
          -NPWKMR-
          -NPWKMF-
          --PWKMSS
          --PWKMSA
          --PWKMQG
          --PWKMTN
          --PWKMTA
          --PWKMTT
          --PWKMMN
          --PWKMVN
          --PWKMRT
          --PWKMMS
          --PWKMLN
          --PWKMLG
          --PWKMYT
          --PWKMWG
          --PWKMYN
          PGPWKM--
          --PWKMSG
          PEPWKM--
          --PWKMTS
          PQPWKM--
          --PWKMRS
          --PWKMHS
          --PWKMVT
          --PWKMSV
          --PWKMRM
          --PWKMRG
          --PWKMRF
          --PWKMMT
          --PWKMKS
          --PWKMYG
          --PWKMVI
          --PWKMTF
          --PWKMKT
          --PWKMFS
          --PWKMVY
          --PWKMVA
          --PWKMSI
          --PWKMKG
          --PWKMIS
          --PWKMII
          --PWKMIH
          --PWKMEW
          --PWKMES
          --PWKMMH
          --PWKMMF
          --PWKMMA
          --PWKMLS
          --PWKMIM
          --PWKMIG
          --PWKMYV
          --PWKMVV
          --PWKMSW
          --PWKMSF
          --PWKMRK
          --PWKMQV
          --PWKMMG
          --PWKMLD
          --PWKMLA
          --PWKMVG
          --PWKMTY
          --PWKMTG
          --PWKMTD
          --PWKMSQ
          --PWKMSK
          --PWKMRQ
          --PWKMRD
          --PWKMQT
          --PWKMLQ
          --PWKMLH
          --PWKMGS
          --PWKMEV
          --PWKMAA
          PFPWKM--
          --PWKMYA
          --PWKMWT
          --PWKMVQ
          --PWKMVK
          --PWKMST
          --PWKMSN
          --PWKMRV
          --PWKMRR
          --PWKMQS
          --PWKMLK
          --PWKMKV
          --PWKMGA
          --PWKMFQ
          --PWKMFA
          --PWKMTW
          --PWKMTV
          --PWKMTR
          --PWKMTQ
          --PWKMTH
          --PWKMRL
          --PWKMRH
          --PWKMRA
          --PWKMQW
          --PWKMMY
          --PWKMML
          --PWKMIE
          --PWKMFL
          --PWKMFI
          --PWKMER
          --PWKMDM
          --PWKMAT
          --PWKMAS
          --PWKMAG
          PNPWKM--
          PKPWKM--
          --PWKMYQ
          --PWKMYI
          --PWKMWV
          --PWKMWH
          --PWKMVH
          --PWKMTK
          --PWKMSD
          --PWKMRY
          --PWKMRN
          --PWKMRE
          --PWKMQR
          --PWKMQN
          --PWKMQF
          --PWKMQD
          --PWKMNY
          --PWKMLT
          --PWKMKN
          --PWKMKA
          --PWKMIY
          --PWKMIT
          --PWKMIN
          --PWKMIL
          --PWKMID
          --PWKMHY
          --PWKMHT
          --PWKMHQ
          --PWKMGK
          --PWKMGG
          --PWKMFK
          --PWKMFH
          --PWKMFF
          --PWKMFD
          --PWKMDG
          --PWKMAI
          -QPWKMM-
          QSPWKM--
          -QPWKML-
          -QPWKMV-
          QFPWKM--
          QIPWKM--
          -QPWKMS-
          QGPWKM--
          -QPWKMR-
          QEPWKM--
          QAPWKM--
          QTPWKM--
          -QPWKMT-
          QWPWKM--
          -QPWKMW-
          QKPWKM--
          RTPWKM--
          RMPWKM--
          RLPWKM--
          RRPWKM--
          RGPWKM--
          RYPWKM--
          RSPWKM--
          -RPWKMT-
          -RPWKMR-
          RWPWKM--
          RPPWKM--
          -RPWKMY-
          RNPWKM--
          -RPWKMQ-
          REPWKM--
          RHPWKM--
          RDPWKM--
          -RPWKMK-
          RKPWKM--
          RIPWKM--
          -RPWKMV-
          RAPWKM--
          -RPWKMN-
          -RPWKMM-
          -RPWKMG-
          -RPWKME-
          -RPWKMA-
          -SPWKMV-
          SRPWKM--
          SHPWKM--
          -SPWKMM-
          -SPWKMI-
          SLPWKM--
          -SPWKML-
          SSPWKM--
          SDPWKM--
          -SPWKMS-
          -SPWKMR-
          -SPWKMQ-
          SAPWKM--
          SVPWKM--
          SYPWKM--
          -SPWKMT-
          SKPWKM--
          -SPWKMF-
          SFPWKM--
          SPPWKM--
          STPWKM--
          -SPWKMY-
          SMPWKM--
          SGPWKM--
          SWPWKM--
          SNPWKM--
          -SPWKMW-
          SIPWKM--
          SQPWKM--
          -SPWKME-
          TSPWKM--
          TKPWKM--
          TGPWKM--
          -TPWKMR-
          TVPWKM--
          -TPWKMV-
          THPWKM--
          TAPWKM--
          TRPWKM--
          -TPWKMY-
          TMPWKM--
          -TPWKMT-
          -TPWKMH-
          TTPWKM--
          TQPWKM--
          -TPWKMS-
          -TPWKMF-
          -TPWKMQ-
          TIPWKM--
          TDPWKM--
          TCPWKM--
          -TPWKMM-
          -TPWKMK-
          VRPWKM--
          -VPWKMT-
          VSPWKM--
          VGPWKM--
          VHPWKM--
          -VPWKMF-
          VVPWKM--
          -VPWKMR-
          -VPWKMI-
          VMPWKM--
          VNPWKM--
          -VPWKMH-
          VPPWKM--
          -VPWKMQ-
          -VPWKMM-
          -VPWKMY-
          -VPWKMS-
          VKPWKM--
          VDPWKM--
          -VPWKMN-
          -VPWKMA-
          WAPWKM--
          WNPWKM--
          WRPWKM--
          WQPWKM--
          -WPWKMS-
          -WPWKML-
          WIPWKM--
          YIPWKM--
          YHPWKM--
          YQPWKM--
          -YPWKML-
          -YPWKMV-
          YEPWKM--
          -YPWKMM-
          YYPWKM--
          YVPWKM--
          YKPWKM--
          YAPWKM--
          YWPWKM--
          YTPWKM--
          -YPWKMI-
          YFPWKM--
          YRPWKM--
          -YPWKMS-
          YDPWKM--
PWNQ       840       523     41.63
          --PWNQSK
          -SPWNQE-
          AAPWNQ--
          AGPWNQ--
          ASPWNQ--
          ARPWNQ--
          -APWNQN-
          -APWNQL-
          -APWNQK-
          -APWNQI-
          AMPWNQ--
          AEPWNQ--
          AVPWNQ--
          -APWNQS-
          AKPWNQ--
          AQPWNQ--
          -APWNQV-
          -APWNQA-
          AYPWNQ--
          ANPWNQ--
          ALPWNQ--
          AHPWNQ--
          CVPWNQ--
          CCPWNQ--
          CTPWNQ--
          -CPWNQT-
          CLPWNQ--
          CIPWNQ--
          CGPWNQ--
          DRPWNQ--
          DTPWNQ--
          DMPWNQ--
          -DPWNQW-
          -DPWNQM-
          DKPWNQ--
          DAPWNQ--
          DWPWNQ--
          DSPWNQ--
          DNPWNQ--
          EWPWNQ--
          ERPWNQ--
          -EPWNQV-
          EKPWNQ--
          EAPWNQ--
          -EPWNQY-
          -EPWNQN-
          EVPWNQ--
          ESPWNQ--
          -EPWNQR-
          ENPWNQ--
          EGPWNQ--
          -EPWNQW-
          -EPWNQH-
          -EPWNQA-
          EFPWNQ--
          FTPWNQ--
          FSPWNQ--
          FAPWNQ--
          FRPWNQ--
          -FPWNQS-
          FKPWNQ--
          FEPWNQ--
          FQPWNQ--
          -FPWNQY-
          FLPWNQ--
          -FPWNQV-
          FVPWNQ--
          -FPWNQI-
          -FPWNQQ-
          -FPWNQL-
          FPPWNQ--
          FIPWNQ--
          FHPWNQ--
          FGPWNQ--
          GTPWNQ--
          -GPWNQL-
          GQPWNQ--
          -GPWNQY-
          GFPWNQ--
          GSPWNQ--
          -GPWNQR-
          GLPWNQ--
          GVPWNQ--
          -GPWNQV-
          GIPWNQ--
          GAPWNQ--
          GRPWNQ--
          -GPWNQQ-
          GKPWNQ--
          GEPWNQ--
          GYPWNQ--
          -GPWNQW-
          -GPWNQN-
          -GPWNQM-
          HGPWNQ--
          HRPWNQ--
          HTPWNQ--
          HQPWNQ--
          -HPWNQT-
          HKPWNQ--
          -HPWNQV-
          -HPWNQH-
          HNPWNQ--
          HMPWNQ--
          -HPWNQY-
          HLPWNQ--
          HIPWNQ--
          HFPWNQ--
          HYPWNQ--
          -HPWNQL-
          IVPWNQ--
          IRPWNQ--
          IYPWNQ--
          ISPWNQ--
          -IPWNQK-
          ILPWNQ--
          IKPWNQ--
          ITPWNQ--
          -IPWNQL-
          IAPWNQ--
          IWPWNQ--
          -IPWNQR-
          -IPWNQI-
          -IPWNQF-
          -IPWNQW-
          -IPWNQS-
          -IPWNQQ-
          -IPWNQV-
          -IPWNQT-
          -IPWNQA-
          IMPWNQ--
          IEPWNQ--
          IDPWNQ--
          ICPWNQ--
          KSPWNQ--
          KRPWNQ--
          KKPWNQ--
          KHPWNQ--
          -KPWNQR-
          KEPWNQ--
          KYPWNQ--
          KLPWNQ--
          KQPWNQ--
          -KPWNQM-
          -KPWNQF-
          KMPWNQ--
          KDPWNQ--
          -KPWNQV-
          KNPWNQ--
          LWPWNQ--
          -LPWNQS-
          LKPWNQ--
          LVPWNQ--
          LIPWNQ--
          LSPWNQ--
          LTPWNQ--
          -LPWNQT-
          LHPWNQ--
          LGPWNQ--
          LMPWNQ--
          LAPWNQ--
          -LPWNQH-
          LLPWNQ--
          LFPWNQ--
          -LPWNQV-
          -LPWNQR-
          -LPWNQI-
          LDPWNQ--
          LYPWNQ--
          LNPWNQ--
          -LPWNQL-
          MYPWNQ--
          MSPWNQ--
          -MPWNQR-
          -MPWNQY-
          -MPWNQS-
          MKPWNQ--
          -MPWNQQ-
          -MPWNQK-
          MIPWNQ--
          -MPWNQL-
          MLPWNQ--
          -MPWNQT-
          -MPWNQM-
          MVPWNQ--
          MFPWNQ--
          -MPWNQV-
          -MPWNQF-
          MRPWNQ--
          MQPWNQ--
          -MPWNQN-
          -MPWNQA-
          MNPWNQ--
          MDPWNQ--
          NLPWNQ--
          NSPWNQ--
          NRPWNQ--
          NAPWNQ--
          NYPWNQ--
          -NPWNQY-
          -NPWNQR-
          NPPWNQ--
          -NPWNQM-
          -NPWNQT-
          -NPWNQS-
          NIPWNQ--
          NEPWNQ--
          --PWNQLA
          --PWNQRS
          --PWNQTY
          --PWNQSS
          --PWNQLV
          --PWNQWF
          PAPWNQ--
          --PWNQYV
          --PWNQYN
          --PWNQTT
          --PWNQSV
          --PWNQRT
          --PWNQRQ
          --PWNQMS
          PTPWNQ--
          --PWNQYS
          --PWNQWG
          --PWNQVY
          --PWNQVG
          --PWNQQG
          --PWNQLT
          --PWNQRV
          --PWNQRR
          --PWNQMQ
          --PWNQLS
          --PWNQLG
          --PWNQHG
          --PWNQMI
          --PWNQIM
          --PWNQWV
          --PWNQVQ
          --PWNQTW
          --PWNQTN
          --PWNQMV
          --PWNQKG
          --PWNQIN
          --PWNQIF
          --PWNQTF
          --PWNQST
          --PWNQSN
          --PWNQRN
          --PWNQQY
          --PWNQQH
          --PWNQLQ
          --PWNQKY
          --PWNQKT
          --PWNQIV
          --PWNQIG
          --PWNQHA
          --PWNQEF
          --PWNQYY
          --PWNQYT
          --PWNQYK
          --PWNQWR
          --PWNQVM
          --PWNQTL
          --PWNQTH
          --PWNQRL
          --PWNQRD
          --PWNQMR
          --PWNQMN
          --PWNQLK
          --PWNQIA
          --PWNQHY
          --PWNQFN
          --PWNQEA
          --PWNQAG
          PYPWNQ--
          --PWNQYQ
          --PWNQVF
          --PWNQTV
          --PWNQTI
          --PWNQSR
          --PWNQSQ
          --PWNQSM
          --PWNQRW
          --PWNQRM
          --PWNQRF
          --PWNQRE
          --PWNQNG
          --PWNQMK
          --PWNQMG
          --PWNQMD
          --PWNQKV
          --PWNQKH
          --PWNQIR
          --PWNQGT
          --PWNQFV
          --PWNQYR
          --PWNQWT
          --PWNQWN
          --PWNQVW
          --PWNQVT
          --PWNQVR
          --PWNQVD
          --PWNQTS
          --PWNQTR
          --PWNQTM
          --PWNQSF
          --PWNQSD
          --PWNQSA
          --PWNQRY
          --PWNQRA
          --PWNQQR
          --PWNQNW
          --PWNQNS
          --PWNQNM
          --PWNQMM
          --PWNQML
          --PWNQLI
          --PWNQKS
          --PWNQKQ
          --PWNQKA
          --PWNQIW
          --PWNQIH
          --PWNQHR
          --PWNQHH
          --PWNQHF
          --PWNQGW
          --PWNQFQ
          --PWNQAT
          --PWNQAS
          PEPWNQ--
          --PWNQYL
          --PWNQYH
          --PWNQWI
          --PWNQWA
          --PWNQVK
          --PWNQVI
          --PWNQTQ
          --PWNQTG
          --PWNQSH
          --PWNQRK
          --PWNQRG
          --PWNQQS
          --PWNQQD
          --PWNQNY
          --PWNQNT
          --PWNQMW
          --PWNQME
          --PWNQLN
          --PWNQLH
          --PWNQKW
          --PWNQKR
          --PWNQKI
          --PWNQKF
          --PWNQIQ
          --PWNQIK
          --PWNQFS
          --PWNQFR
          --PWNQFG
          --PWNQAM
          --PWNQAF
          -PPWNQN-
          QAPWNQ--
          QVPWNQ--
          QRPWNQ--
          -QPWNQS-
          -QPWNQL-
          -QPWNQI-
          QGPWNQ--
          QYPWNQ--
          -QPWNQY-
          QLPWNQ--
          QIPWNQ--
          QTPWNQ--
          -QPWNQT-
          -QPWNQR-
          -QPWNQK-
          QHPWNQ--
          -RPWNQR-
          RYPWNQ--
          -RPWNQL-
          -RPWNQH-
          -RPWNQV-
          RRPWNQ--
          -RPWNQS-
          RLPWNQ--
          RKPWNQ--
          RAPWNQ--
          RSPWNQ--
          RVPWNQ--
          RTPWNQ--
          RIPWNQ--
          RFPWNQ--
          -RPWNQA-
          RWPWNQ--
          RQPWNQ--
          REPWNQ--
          -RPWNQT-
          RPPWNQ--
          -RPWNQN-
          -RPWNQK-
          -RPWNQE-
          RDPWNQ--
          -RPWNQY-
          -RPWNQM-
          -SPWNQR-
          SSPWNQ--
          SIPWNQ--
          SLPWNQ--
          SGPWNQ--
          SRPWNQ--
          SAPWNQ--
          SKPWNQ--
          SVPWNQ--
          STPWNQ--
          -SPWNQV-
          -SPWNQS-
          SNPWNQ--
          SFPWNQ--
          SQPWNQ--
          SYPWNQ--
          -SPWNQH-
          -SPWNQF-
          -SPWNQY-
          -SPWNQL-
          -SPWNQI-
          SPPWNQ--
          -SPWNQT-
          SHPWNQ--
          -SPWNQW-
          -SPWNQQ-
          -SPWNQN-
          -SPWNQM-
          -SPWNQK-
          SEPWNQ--
          SCPWNQ--
          TAPWNQ--
          TRPWNQ--
          -TPWNQR-
          -TPWNQL-
          -TPWNQT-
          -TPWNQS-
          TLPWNQ--
          TIPWNQ--
          TGPWNQ--
          TWPWNQ--
          TMPWNQ--
          TEPWNQ--
          TVPWNQ--
          -TPWNQY-
          TSPWNQ--
          TFPWNQ--
          TQPWNQ--
          -TPWNQM-
          TYPWNQ--
          TTPWNQ--
          -TPWNQV-
          -TPWNQI-
          -TPWNQF-
          -TPWNQE-
          -TPWNQA-
          TPPWNQ--
          TKPWNQ--
          VSPWNQ--
          VTPWNQ--
          VGPWNQ--
          -VPWNQR-
          -VPWNQV-
          VHPWNQ--
          VVPWNQ--
          VRPWNQ--
          VLPWNQ--
          VPPWNQ--
          -VPWNQL-
          -VPWNQI-
          VKPWNQ--
          VEPWNQ--
          -VPWNQW-
          -VPWNQM-
          VDPWNQ--
          VAPWNQ--
          VQPWNQ--
          -VPWNQE-
          VYPWNQ--
          -VPWNQT-
          -VPWNQN-
          -VPWNQH-
          WFPWNQ--
          WRPWNQ--
          WQPWNQ--
          WVPWNQ--
          -WPWNQL-
          WKPWNQ--
          WTPWNQ--
          -WPWNQT-
          WNPWNQ--
          WYPWNQ--
          WSPWNQ--
          -WPWNQY-
          -WPWNQR-
          WHPWNQ--
          -WPWNQS-
          -WPWNQF-
          YVPWNQ--
          -YPWNQR-
          YIPWNQ--
          YEPWNQ--
          -YPWNQT-
          YGPWNQ--
          -YPWNQW-
          YSPWNQ--
          YKPWNQ--
          YWPWNQ--
          YQPWNQ--
          YRPWNQ--
          YLPWNQ--
          -YPWNQY-
          -YPWNQF-
          YMPWNQ--
          -YPWNQV-
          -YPWNQS-
          -YPWNQI-
          YHPWNQ--
          -YPWNQN-
PFNQ       816       531     41.34
          --PFNQLR
          -RPFNQS-
          AVPFNQ--
          ANPFNQ--
          ALPFNQ--
          -APFNQR-
          AKPFNQ--
          ARPFNQ--
          AEPFNQ--
          -APFNQY-
          -APFNQL-
          AYPFNQ--
          ASPFNQ--
          ATPFNQ--
          AGPFNQ--
          -APFNQF-
          -APFNQE-
          AFPFNQ--
          -APFNQH-
          ADPFNQ--
          AAPFNQ--
          CWPFNQ--
          CLPFNQ--
          CHPFNQ--
          DRPFNQ--
          DMPFNQ--
          DWPFNQ--
          DVPFNQ--
          -DPFNQW-
          DYPFNQ--
          DQPFNQ--
          -DPFNQY-
          -DPFNQV-
          -DPFNQS-
          -DPFNQK-
          -DPFNQD-
          DLPFNQ--
          DGPFNQ--
          ETPFNQ--
          ERPFNQ--
          -EPFNQR-
          ELPFNQ--
          ESPFNQ--
          -EPFNQK-
          EYPFNQ--
          -EPFNQT-
          -EPFNQL-
          EFPFNQ--
          -EPFNQV-
          -EPFNQM-
          -EPFNQA-
          EKPFNQ--
          EHPFNQ--
          FPPFNQ--
          FFPFNQ--
          FRPFNQ--
          FLPFNQ--
          FWPFNQ--
          -FPFNQY-
          -FPFNQM-
          FMPFNQ--
          FGPFNQ--
          FSPFNQ--
          FHPFNQ--
          FTPFNQ--
          FYPFNQ--
          FQPFNQ--
          -FPFNQL-
          -FPFNQK-
          -FPFNQH-
          -FPFNQI-
          -FPFNQA-
          -GPFNQL-
          -GPFNQR-
          GGPFNQ--
          GQPFNQ--
          -GPFNQS-
          GYPFNQ--
          GVPFNQ--
          GTPFNQ--
          -GPFNQK-
          GHPFNQ--
          GSPFNQ--
          -GPFNQI-
          -GPFNQA-
          GLPFNQ--
          -GPFNQW-
          -GPFNQM-
          GRPFNQ--
          GKPFNQ--
          GIPFNQ--
          -GPFNQG-
          GFPFNQ--
          GAPFNQ--
          GWPFNQ--
          -GPFNQY-
          -GPFNQT-
          GMPFNQ--
          HMPFNQ--
          HPPFNQ--
          -HPFNQW-
          HKPFNQ--
          -HPFNQL-
          -HPFNQK-
          -HPFNQM-
          HLPFNQ--
          HGPFNQ--
          HRPFNQ--
          -HPFNQY-
          -HPFNQR-
          -HPFNQF-
          -HPFNQA-
          IRPFNQ--
          ISPFNQ--
          IAPFNQ--
          -IPFNQS-
          IYPFNQ--
          -IPFNQR-
          -IPFNQL-
          INPFNQ--
          -IPFNQM-
          IHPFNQ--
          ITPFNQ--
          ILPFNQ--
          -IPFNQT-
          IQPFNQ--
          -IPFNQH-
          -IPFNQA-
          IKPFNQ--
          IGPFNQ--
          KSPFNQ--
          KGPFNQ--
          KRPFNQ--
          -KPFNQV-
          KQPFNQ--
          -KPFNQR-
          KIPFNQ--
          KEPFNQ--
          KVPFNQ--
          KLPFNQ--
          KPPFNQ--
          KWPFNQ--
          -KPFNQY-
          -KPFNQS-
          -KPFNQF-
          KKPFNQ--
          -KPFNQW-
          -KPFNQH-
          KMPFNQ--
          KAPFNQ--
          -KPFNQM-
          -KPFNQA-
          KTPFNQ--
          KNPFNQ--
          KHPFNQ--
          KCPFNQ--
          LGPFNQ--
          LRPFNQ--
          LAPFNQ--
          LHPFNQ--
          LSPFNQ--
          LPPFNQ--
          LNPFNQ--
          LKPFNQ--
          LIPFNQ--
          LVPFNQ--
          LWPFNQ--
          -LPFNQS-
          -LPFNQV-
          LMPFNQ--
          LEPFNQ--
          LDPFNQ--
          -LPFNQW-
          -LPFNQI-
          LYPFNQ--
          LQPFNQ--
          -LPFNQT-
          -LPFNQR-
          LTPFNQ--
          -LPFNQL-
          -LPFNQK-
          MVPFNQ--
          MKPFNQ--
          MSPFNQ--
          -MPFNQS-
          -MPFNQM-
          MMPFNQ--
          MRPFNQ--
          MLPFNQ--
          MGPFNQ--
          -MPFNQI-
          -MPFNQR-
          MIPFNQ--
          MFPFNQ--
          MAPFNQ--
          -MPFNQY-
          -MPFNQN-
          -MPFNQL-
          -MPFNQA-
          -MPFNQV-
          -MPFNQT-
          -MPFNQH-
          MEPFNQ--
          NHPFNQ--
          NSPFNQ--
          NRPFNQ--
          NLPFNQ--
          NWPFNQ--
          NKPFNQ--
          -NPFNQS-
          -NPFNQM-
          -NPFNQF-
          NAPFNQ--
          -NPFNQY-
          -NPFNQP-
          -NPFNQL-
          NNPFNQ--
          --PFNQRG
          --PFNQLS
          --PFNQHS
          --PFNQTA
          --PFNQVS
          --PFNQWG
          --PFNQWS
          --PFNQVW
          --PFNQVV
          --PFNQVF
          --PFNQWT
          --PFNQLT
          --PFNQVT
          --PFNQVA
          --PFNQST
          --PFNQMW
          --PFNQFV
          --PFNQFS
          --PFNQFG
          --PFNQYQ
          --PFNQMS
          --PFNQHA
          --PFNQSK
          PGPFNQ--
          --PFNQSN
          --PFNQSA
          --PFNQRM
          --PFNQWA
          --PFNQVG
          --PFNQTN
          --PFNQSS
          --PFNQRV
          --PFNQKV
          --PFNQAY
          --PFNQYM
          --PFNQYK
          --PFNQYG
          --PFNQWV
          --PFNQVR
          --PFNQVL
          --PFNQVH
          --PFNQTY
          --PFNQTQ
          --PFNQSV
          --PFNQMH
          --PFNQIY
          --PFNQAS
          --PFNQSG
          --PFNQRT
          --PFNQMV
          --PFNQMA
          --PFNQIW
          --PFNQIM
          --PFNQIK
          --PFNQGS
          --PFNQEA
          --PFNQYS
          --PFNQWR
          --PFNQWN
          --PFNQTV
          --PFNQTK
          --PFNQTH
          --PFNQRE
          --PFNQME
          --PFNQLW
          --PFNQLQ
          --PFNQLH
          --PFNQKG
          --PFNQIS
          --PFNQYH
          --PFNQRQ
          --PFNQRD
          --PFNQNV
          --PFNQNM
          --PFNQMI
          --PFNQMG
          --PFNQKT
          --PFNQKK
          --PFNQKA
          --PFNQYL
          --PFNQVQ
          --PFNQVK
          --PFNQSR
          --PFNQRI
          --PFNQNS
          --PFNQLK
          --PFNQLG
          --PFNQHT
          --PFNQFT
          --PFNQFN
          --PFNQFF
          --PFNQYR
          --PFNQYN
          --PFNQVN
          --PFNQTR
          --PFNQTL
          --PFNQTF
          --PFNQSH
          --PFNQSD
          --PFNQRL
          --PFNQRF
          --PFNQQS
          --PFNQMT
          --PFNQMQ
          --PFNQMN
          --PFNQML
          --PFNQMD
          --PFNQLE
          --PFNQIR
          --PFNQII
          --PFNQIA
          --PFNQHY
          --PFNQFD
          --PFNQAT
          PTPFNQ--
          PQPFNQ--
          --PFNQWD
          --PFNQVE
          --PFNQTD
          --PFNQSY
          --PFNQSW
          --PFNQSL
          --PFNQRY
          --PFNQQY
          --PFNQQK
          --PFNQQH
          --PFNQQA
          --PFNQNT
          --PFNQNF
          --PFNQNA
          --PFNQLN
          --PFNQLA
          --PFNQKN
          --PFNQIQ
          --PFNQHV
          --PFNQHR
          --PFNQHF
          --PFNQGG
          --PFNQFK
          --PFNQFC
          --PFNQFA
          --PFNQEW
          --PFNQEG
          --PFNQCA
          --PFNQAQ
          --PFNQAM
          --PFNQAG
          PDPFNQ--
          -QPFNQR-
          QGPFNQ--
          -QPFNQH-
          QSPFNQ--
          -QPFNQS-
          QRPFNQ--
          -QPFNQY-
          QMPFNQ--
          QFPFNQ--
          QVPFNQ--
          QDPFNQ--
          QYPFNQ--
          QQPFNQ--
          QIPFNQ--
          -QPFNQT-
          QNPFNQ--
          QKPFNQ--
          QAPFNQ--
          RVPFNQ--
          -RPFNQL-
          RRPFNQ--
          RTPFNQ--
          -RPFNQV-
          RHPFNQ--
          RWPFNQ--
          RSPFNQ--
          -RPFNQR-
          RYPFNQ--
          RPPFNQ--
          RLPFNQ--
          RGPFNQ--
          -RPFNQT-
          -RPFNQM-
          -RPFNQW-
          -RPFNQI-
          REPFNQ--
          RQPFNQ--
          -RPFNQQ-
          -RPFNQA-
          RMPFNQ--
          RIPFNQ--
          -RPFNQN-
          RDPFNQ--
          -RPFNQF-
          -RPFNQY-
          RNPFNQ--
          RCPFNQ--
          -RPFNQK-
          -RPFNQH-
          RKPFNQ--
          SLPFNQ--
          SVPFNQ--
          SYPFNQ--
          SMPFNQ--
          SPPFNQ--
          SGPFNQ--
          SRPFNQ--
          SHPFNQ--
          -SPFNQI-
          SWPFNQ--
          SQPFNQ--
          -SPFNQV-
          -SPFNQR-
          -SPFNQH-
          SSPFNQ--
          -SPFNQT-
          SEPFNQ--
          STPFNQ--
          -SPFNQM-
          SAPFNQ--
          SDPFNQ--
          -SPFNQY-
          -SPFNQS-
          SNPFNQ--
          -SPFNQW-
          -SPFNQK-
          -SPFNQF-
          -SPFNQA-
          SKPFNQ--
          SIPFNQ--
          SFPFNQ--
          TRPFNQ--
          -TPFNQW-
          THPFNQ--
          TGPFNQ--
          TFPFNQ--
          TTPFNQ--
          -TPFNQR-
          TMPFNQ--
          TVPFNQ--
          -TPFNQY-
          TSPFNQ--
          -TPFNQL-
          TDPFNQ--
          -TPFNQF-
          TKPFNQ--
          -TPFNQT-
          TLPFNQ--
          TAPFNQ--
          TWPFNQ--
          TQPFNQ--
          -TPFNQV-
          -TPFNQS-
          -TPFNQN-
          -TPFNQM-
          TIPFNQ--
          VRPFNQ--
          VKPFNQ--
          VGPFNQ--
          VSPFNQ--
          VQPFNQ--
          VWPFNQ--
          VTPFNQ--
          VLPFNQ--
          VVPFNQ--
          VEPFNQ--
          VYPFNQ--
          -VPFNQS-
          -VPFNQY-
          -VPFNQQ-
          VIPFNQ--
          VFPFNQ--
          -VPFNQK-
          -VPFNQA-
          VAPFNQ--
          -VPFNQT-
          -VPFNQR-
          -VPFNQM-
          -VPFNQF-
          -VPFNQE-
          VNPFNQ--
          WYPFNQ--
          WGPFNQ--
          WTPFNQ--
          -WPFNQR-
          WMPFNQ--
          WFPFNQ--
          WSPFNQ--
          WRPFNQ--
          -WPFNQV-
          WIPFNQ--
          -WPFNQL-
          WLPFNQ--
          WHPFNQ--
          WAPFNQ--
          YRPFNQ--
          YFPFNQ--
          YKPFNQ--
          YVPFNQ--
          -YPFNQR-
          -YPFNQM-
          YYPFNQ--
          YMPFNQ--
          YQPFNQ--
          -YPFNQS-
          -YPFNQF-
          YWPFNQ--
          YNPFNQ--
          YTPFNQ--
          YPPFNQ--
          -YPFNQY-
          -YPFNQK-
          -YPFNQI-
          -YPFNQV-
          YGPFNQ--
          YDPFNQ--
PYNQ       802       535     41.29
          -LPYNQL-
          -WPYNQT-
          -APYNQR-
          AFPYNQ--
          AIPYNQ--
          -APYNQH-
          -APYNQT-
          -APYNQM-
          -APYNQI-
          AEPYNQ--
          -APYNQW-
          AHPYNQ--
          AWPYNQ--
          ASPYNQ--
          -APYNQQ-
          -APYNQK-
          AAPYNQ--
          AVPYNQ--
          -APYNQS-
          -APYNQN-
          ADPYNQ--
          CYPYNQ--
          CQPYNQ--
          CRPYNQ--
          CAPYNQ--
          CSPYNQ--
          -CPYNQF-
          CGPYNQ--
          -DPYNQM-
          DGPYNQ--
          DRPYNQ--
          DYPYNQ--
          DTPYNQ--
          DKPYNQ--
          EGPYNQ--
          ERPYNQ--
          -EPYNQI-
          ECPYNQ--
          -EPYNQY-
          -EPYNQK-
          EHPYNQ--
          ETPYNQ--
          -EPYNQS-
          -EPYNQR-
          -EPYNQA-
          ELPYNQ--
          EIPYNQ--
          EAPYNQ--
          FVPYNQ--
          FTPYNQ--
          FGPYNQ--
          FKPYNQ--
          FIPYNQ--
          -FPYNQT-
          -FPYNQV-
          -FPYNQI-
          FFPYNQ--
          -FPYNQW-
          -FPYNQS-
          -FPYNQR-
          FRPYNQ--
          -FPYNQN-
          -FPYNQL-
          FEPYNQ--
          FYPYNQ--
          -FPYNQY-
          -FPYNQK-
          FMPYNQ--
          GSPYNQ--
          GQPYNQ--
          GTPYNQ--
          GKPYNQ--
          -GPYNQT-
          GRPYNQ--
          -GPYNQQ-
          GGPYNQ--
          -GPYNQK-
          GMPYNQ--
          GAPYNQ--
          GYPYNQ--
          GIPYNQ--
          GHPYNQ--
          -GPYNQW-
          GWPYNQ--
          GVPYNQ--
          -GPYNQS-
          -GPYNQF-
          -GPYNQN-
          -GPYNQI-
          -GPYNQH-
          -GPYNQE-
          -GPYNQA-
          GNPYNQ--
          HRPYNQ--
          HYPYNQ--
          HVPYNQ--
          HWPYNQ--
          -HPYNQV-
          -HPYNQT-
          -HPYNQF-
          HQPYNQ--
          -HPYNQL-
          -HPYNQA-
          HEPYNQ--
          HCPYNQ--
          HTPYNQ--
          HSPYNQ--
          -HPYNQN-
          -HPYNQK-
          -HPYNQE-
          HLPYNQ--
          HFPYNQ--
          -IPYNQA-
          ISPYNQ--
          -IPYNQI-
          IRPYNQ--
          ILPYNQ--
          -IPYNQR-
          IPPYNQ--
          IEPYNQ--
          IGPYNQ--
          -IPYNQM-
          -IPYNQL-
          IIPYNQ--
          IAPYNQ--
          -IPYNQS-
          -IPYNQY-
          -IPYNQV-
          IKPYNQ--
          IDPYNQ--
          KSPYNQ--
          -KPYNQR-
          KIPYNQ--
          KGPYNQ--
          KRPYNQ--
          -KPYNQV-
          -KPYNQT-
          KKPYNQ--
          KVPYNQ--
          -KPYNQW-
          -KPYNQH-
          -KPYNQF-
          KNPYNQ--
          KDPYNQ--
          KWPYNQ--
          -KPYNQY-
          KFPYNQ--
          -KPYNQQ-
          -KPYNQI-
          KMPYNQ--
          KLPYNQ--
          -KPYNQL-
          LAPYNQ--
          -LPYNQR-
          LRPYNQ--
          LGPYNQ--
          LFPYNQ--
          LLPYNQ--
          LPPYNQ--
          LEPYNQ--
          LHPYNQ--
          LYPYNQ--
          LTPYNQ--
          LQPYNQ--
          LMPYNQ--
          LSPYNQ--
          -LPYNQQ-
          LIPYNQ--
          LDPYNQ--
          LWPYNQ--
          -LPYNQI-
          LNPYNQ--
          LVPYNQ--
          -LPYNQS-
          -LPYNQK-
          LKPYNQ--
          LCPYNQ--
          MTPYNQ--
          MEPYNQ--
          MLPYNQ--
          -MPYNQW-
          -MPYNQQ-
          -MPYNQL-
          MSPYNQ--
          MMPYNQ--
          MIPYNQ--
          MWPYNQ--
          -MPYNQV-
          -MPYNQS-
          -MPYNQE-
          MGPYNQ--
          MFPYNQ--
          -MPYNQY-
          -MPYNQT-
          -MPYNQI-
          MKPYNQ--
          MVPYNQ--
          -MPYNQN-
          MNPYNQ--
          MAPYNQ--
          NTPYNQ--
          NSPYNQ--
          -NPYNQT-
          NRPYNQ--
          -NPYNQF-
          NLPYNQ--
          NIPYNQ--
          -NPYNQY-
          -NPYNQW-
          -NPYNQR-
          -NPYNQI-
          -NPYNQS-
          NKPYNQ--
          NAPYNQ--
          -NPYNQA-
          NNPYNQ--
          --PYNQSA
          --PYNQTW
          --PYNQRA
          --PYNQSS
          --PYNQVW
          --PYNQRG
          --PYNQFS
          --PYNQWG
          --PYNQRS
          --PYNQRI
          --PYNQMS
          --PYNQRN
          --PYNQIS
          --PYNQHS
          --PYNQIT
          --PYNQYQ
          --PYNQVS
          --PYNQRH
          --PYNQYL
          --PYNQSG
          --PYNQLS
          --PYNQWS
          --PYNQYR
          --PYNQWN
          --PYNQTK
          --PYNQSY
          --PYNQFM
          --PYNQVY
          --PYNQTR
          --PYNQSR
          --PYNQRR
          --PYNQRM
          --PYNQLA
          --PYNQKY
          --PYNQET
          --PYNQWT
          --PYNQLR
          --PYNQIV
          --PYNQEW
          --PYNQYH
          --PYNQYA
          --PYNQWW
          --PYNQVL
          --PYNQVI
          --PYNQVA
          --PYNQSK
          --PYNQRQ
          --PYNQNW
          --PYNQMQ
          --PYNQMM
          --PYNQLM
          --PYNQKA
          --PYNQIR
          --PYNQIK
          --PYNQIF
          --PYNQIA
          --PYNQAY
          --PYNQYD
          --PYNQWK
          --PYNQVR
          --PYNQSN
          --PYNQSI
          --PYNQRW
          --PYNQQN
          --PYNQNF
          --PYNQMT
          --PYNQMR
          --PYNQME
          --PYNQLI
          --PYNQLG
          --PYNQKW
          --PYNQKD
          --PYNQGS
          --PYNQFT
          --PYNQEA
          --PYNQYK
          --PYNQWI
          --PYNQVK
          --PYNQTT
          --PYNQTS
          --PYNQTN
          --PYNQSW
          --PYNQST
          --PYNQQH
          --PYNQNT
          --PYNQLY
          --PYNQLT
          --PYNQKM
          --PYNQIM
          --PYNQHR
          --PYNQGV
          --PYNQFN
          --PYNQAQ
          --PYNQWR
          --PYNQWQ
          --PYNQWA
          --PYNQVV
          --PYNQTQ
          --PYNQSF
          --PYNQRV
          --PYNQRL
          --PYNQQL
          --PYNQNY
          --PYNQNQ
          --PYNQMI
          --PYNQMH
          --PYNQLK
          --PYNQKS
          --PYNQIN
          --PYNQHV
          --PYNQHA
          --PYNQFR
          --PYNQFQ
          --PYNQEV
          --PYNQEH
          --PYNQEG
          --PYNQAV
          PGPYNQ--
          --PYNQYV
          --PYNQYM
          --PYNQVT
          --PYNQVG
          --PYNQTV
          --PYNQTI
          --PYNQTG
          --PYNQTA
          --PYNQSV
          --PYNQSM
          --PYNQSL
          --PYNQSD
          --PYNQRE
          --PYNQQT
          --PYNQQM
          --PYNQQI
          --PYNQNN
          --PYNQNM
          --PYNQNK
          --PYNQML
          --PYNQMK
          --PYNQMG
          --PYNQMA
          --PYNQKQ
          --PYNQKN
          --PYNQKK
          --PYNQIY
          --PYNQII
          --PYNQIG
          --PYNQID
          --PYNQHG
          --PYNQGQ
          --PYNQGM
          --PYNQFY
          --PYNQFD
          --PYNQES
          --PYNQEN
          --PYNQCS
          --PYNQAT
          --PYNQAN
          --PYNQAD
          PEPYNQ--
          QSPYNQ--
          QFPYNQ--
          QEPYNQ--
          QTPYNQ--
          -QPYNQW-
          -QPYNQK-
          QRPYNQ--
          QIPYNQ--
          -QPYNQN-
          -QPYNQI-
          -QPYNQA-
          QHPYNQ--
          QVPYNQ--
          QLPYNQ--
          QGPYNQ--
          RLPYNQ--
          RMPYNQ--
          RKPYNQ--
          RSPYNQ--
          RVPYNQ--
          RRPYNQ--
          RTPYNQ--
          -RPYNQL-
          RGPYNQ--
          -RPYNQS-
          -RPYNQR-
          -RPYNQM-
          -RPYNQY-
          -RPYNQK-
          RFPYNQ--
          RAPYNQ--
          -RPYNQH-
          -RPYNQE-
          RQPYNQ--
          -RPYNQW-
          -RPYNQN-
          -RPYNQI-
          RHPYNQ--
          -RPYNQA-
          RPPYNQ--
          RYPYNQ--
          RWPYNQ--
          -RPYNQG-
          RIPYNQ--
          REPYNQ--
          RDPYNQ--
          RCPYNQ--
          -SPYNQR-
          SRPYNQ--
          SSPYNQ--
          SVPYNQ--
          SAPYNQ--
          SYPYNQ--
          -SPYNQT-
          -SPYNQM-
          SIPYNQ--
          STPYNQ--
          -SPYNQI-
          SKPYNQ--
          SQPYNQ--
          SWPYNQ--
          SHPYNQ--
          SFPYNQ--
          -SPYNQQ-
          SGPYNQ--
          -SPYNQL-
          -SPYNQK-
          SNPYNQ--
          SDPYNQ--
          -SPYNQH-
          -SPYNQF-
          -SPYNQA-
          SCPYNQ--
          -SPYNQY-
          -SPYNQW-
          -SPYNQV-
          TVPYNQ--
          -TPYNQR-
          TSPYNQ--
          TRPYNQ--
          TLPYNQ--
          TAPYNQ--
          TGPYNQ--
          TPPYNQ--
          -TPYNQQ-
          -TPYNQL-
          TYPYNQ--
          -TPYNQT-
          -TPYNQH-
          TTPYNQ--
          TEPYNQ--
          -TPYNQS-
          -TPYNQM-
          -TPYNQF-
          THPYNQ--
          -TPYNQV-
          TNPYNQ--
          TWPYNQ--
          TDPYNQ--
          VTPYNQ--
          -VPYNQR-
          VMPYNQ--
          VLPYNQ--
          VHPYNQ--
          -VPYNQS-
          -VPYNQM-
          -VPYNQL-
          -VPYNQI-
          -VPYNQF-
          VVPYNQ--
          -VPYNQK-
          -VPYNQH-
          VPPYNQ--
          VFPYNQ--
          VCPYNQ--
          -VPYNQA-
          -VPYNQT-
          VEPYNQ--
          -VPYNQQ-
          VAPYNQ--
          WRPYNQ--
          WLPYNQ--
          WTPYNQ--
          WQPYNQ--
          WFPYNQ--
          -WPYNQR-
          WGPYNQ--
          WNPYNQ--
          WYPYNQ--
          -WPYNQV-
          WHPYNQ--
          WVPYNQ--
          -WPYNQY-
          -WPYNQL-
          -WPYNQI-
          -WPYNQA-
          WCPYNQ--
          YFPYNQ--
          YSPYNQ--
          YRPYNQ--
          YWPYNQ--
          -YPYNQR-
          -YPYNQM-
          YGPYNQ--
          -YPYNQT-
          YLPYNQ--
          YYPYNQ--
          YAPYNQ--
          -YPYNQQ-
          YMPYNQ--
          YHPYNQ--
          YVPYNQ--
          -YPYNQY-
          -YPYNQV-
          -YPYNQA-
          YNPYNQ--
          YTPYNQ--
          -YPYNQS-
          -YPYNQL-
PFWQ      1436       411     40.36
          ANPFWQ--
          AQPFWQ--
          ATPFWQ--
          -APFWQR-
          -APFWQT-
          AFPFWQ--
          -APFWQL-
          ALPFWQ--
          ASPFWQ--
          -APFWQH-
          -APFWQA-
          ADPFWQ--
          -APFWQN-
          CTPFWQ--
          CAPFWQ--
          CRPFWQ--
          CQPFWQ--
          CNPFWQ--
          DFPFWQ--
          DRPFWQ--
          DWPFWQ--
          DSPFWQ--
          DKPFWQ--
          -DPFWQR-
          DLPFWQ--
          DAPFWQ--
          DYPFWQ--
          DNPFWQ--
          EYPFWQ--
          -EPFWQS-
          ERPFWQ--
          -EPFWQA-
          ENPFWQ--
          EMPFWQ--
          ETPFWQ--
          -EPFWQT-
          EEPFWQ--
          -EPFWQV-
          -EPFWQL-
          ELPFWQ--
          EIPFWQ--
          -EPFWQH-
          FKPFWQ--
          FMPFWQ--
          -FPFWQS-
          FLPFWQ--
          FWPFWQ--
          -FPFWQM-
          FRPFWQ--
          -FPFWQT-
          FYPFWQ--
          -FPFWQA-
          FNPFWQ--
          FVPFWQ--
          FSPFWQ--
          FPPFWQ--
          FHPFWQ--
          FDPFWQ--
          -GPFWQR-
          GQPFWQ--
          GTPFWQ--
          GMPFWQ--
          GGPFWQ--
          -GPFWQS-
          -GPFWQK-
          GHPFWQ--
          -GPFWQY-
          -GPFWQL-
          GLPFWQ--
          GAPFWQ--
          GVPFWQ--
          -GPFWQH-
          GSPFWQ--
          GRPFWQ--
          -GPFWQT-
          -GPFWQQ-
          -GPFWQI-
          HPPFWQ--
          HRPFWQ--
          HVPFWQ--
          -HPFWQK-
          HIPFWQ--
          HHPFWQ--
          HYPFWQ--
          HWPFWQ--
          -HPFWQS-
          HLPFWQ--
          HDPFWQ--
          HKPFWQ--
          IEPFWQ--
          IRPFWQ--
          IPPFWQ--
          -IPFWQM-
          IQPFWQ--
          -IPFWQT-
          IDPFWQ--
          -IPFWQA-
          ICPFWQ--
          IVPFWQ--
          ITPFWQ--
          -IPFWQK-
          -IPFWQI-
          ILPFWQ--
          IKPFWQ--
          IIPFWQ--
          KSPFWQ--
          KFPFWQ--
          -KPFWQQ-
          KVPFWQ--
          KMPFWQ--
          KTPFWQ--
          -KPFWQY-
          -KPFWQK-
          -KPFWQM-
          KKPFWQ--
          KGPFWQ--
          KYPFWQ--
          KRPFWQ--
          -KPFWQS-
          KNPFWQ--
          KIPFWQ--
          -KPFWQW-
          -KPFWQP-
          -KPFWQL-
          -KPFWQI-
          -KPFWQH-
          KEPFWQ--
          LQPFWQ--
          LKPFWQ--
          LPPFWQ--
          LMPFWQ--
          LVPFWQ--
          -LPFWQR-
          LGPFWQ--
          LTPFWQ--
          LAPFWQ--
          LYPFWQ--
          LLPFWQ--
          LIPFWQ--
          -LPFWQK-
          -LPFWQT-
          -LPFWQS-
          LCPFWQ--
          -LPFWQW-
          -LPFWQM-
          LHPFWQ--
          LEPFWQ--
          MTPFWQ--
          MRPFWQ--
          -MPFWQA-
          MSPFWQ--
          MNPFWQ--
          MVPFWQ--
          -MPFWQV-
          -MPFWQG-
          -MPFWQT-
          -MPFWQR-
          -MPFWQM-
          -MPFWQL-
          -MPFWQK-
          MCPFWQ--
          NRPFWQ--
          NGPFWQ--
          NEPFWQ--
          NQPFWQ--
          NAPFWQ--
          NDPFWQ--
          NWPFWQ--
          NSPFWQ--
          NPPFWQ--
          -NPFWQI-
          NHPFWQ--
          NYPFWQ--
          -NPFWQM-
          NIPFWQ--
          --PFWQLG
          --PFWQLS
          --PFWQWA
          --PFWQST
          --PFWQYG
          --PFWQSG
          --PFWQSA
          --PFWQVA
          --PFWQRY
          --PFWQKT
          --PFWQRG
          --PFWQKW
          --PFWQIN
          --PFWQGT
          --PFWQAV
          --PFWQAA
          --PFWQRV
          --PFWQRT
          --PFWQYT
          --PFWQTV
          --PFWQSS
          --PFWQRQ
          --PFWQKV
          --PFWQKA
          --PFWQAI
          --PFWQVY
          --PFWQSY
          --PFWQQA
          --PFWQLT
          --PFWQIS
          --PFWQHF
          PDPFWQ--
          --PFWQRI
          --PFWQMS
          --PFWQFV
          --PFWQAS
          --PFWQVS
          --PFWQSV
          --PFWQRS
          --PFWQRM
          --PFWQRH
          --PFWQQG
          --PFWQNA
          --PFWQLQ
          --PFWQKS
          --PFWQFH
          --PFWQYR
          --PFWQVT
          --PFWQVQ
          --PFWQTQ
          --PFWQTM
          --PFWQQY
          --PFWQNM
          --PFWQNG
          --PFWQMT
          --PFWQLW
          --PFWQKN
          --PFWQIR
          --PFWQHY
          --PFWQGM
          --PFWQGG
          --PFWQAQ
          --PFWQYI
          --PFWQWS
          --PFWQWG
          --PFWQTR
          --PFWQTI
          --PFWQSR
          --PFWQSQ
          --PFWQSM
          --PFWQSL
          --PFWQSH
          --PFWQRF
          --PFWQRD
          --PFWQRA
          --PFWQQT
          --PFWQMV
          --PFWQME
          --PFWQKG
          --PFWQKF
          --PFWQHW
          --PFWQEA
          PEPFWQ--
          --PFWQVE
          --PFWQVD
          --PFWQTS
          --PFWQSD
          --PFWQRW
          --PFWQRL
          --PFWQRE
          --PFWQQN
          --PFWQNV
          --PFWQNS
          --PFWQMK
          --PFWQLN
          --PFWQLA
          --PFWQIY
          --PFWQIV
          --PFWQIT
          --PFWQIQ
          --PFWQHV
          --PFWQGV
          --PFWQGS
          --PFWQGL
          --PFWQFQ
          --PFWQEV
          --PFWQET
          --PFWQAM
          --PFWQAG
          --PFWQAD
          -QPFWQY-
          QIPFWQ--
          -QPFWQT-
          QGPFWQ--
          QNPFWQ--
          QDPFWQ--
          QAPFWQ--
          -QPFWQF-
          QLPFWQ--
          QHPFWQ--
          QSPFWQ--
          -QPFWQW-
          -QPFWQM-
          -QPFWQG-
          RSPFWQ--
          RVPFWQ--
          -RPFWQR-
          REPFWQ--
          -RPFWQT-
          RYPFWQ--
          RRPFWQ--
          RPPFWQ--
          RKPFWQ--
          RGPFWQ--
          RQPFWQ--
          RNPFWQ--
          RAPFWQ--
          -RPFWQG-
          RLPFWQ--
          RDPFWQ--
          -RPFWQK-
          -RPFWQA-
          -RPFWQV-
          -RPFWQQ-
          -RPFWQY-
          -RPFWQI-
          RFPFWQ--
          RWPFWQ--
          RTPFWQ--
          -RPFWQW-
          -RPFWQH-
          RIPFWQ--
          SYPFWQ--
          SQPFWQ--
          STPFWQ--
          -SPFWQT-
          SRPFWQ--
          SAPFWQ--
          SSPFWQ--
          -SPFWQR-
          SWPFWQ--
          SVPFWQ--
          SIPFWQ--
          SFPFWQ--
          -SPFWQS-
          -SPFWQY-
          SKPFWQ--
          -SPFWQV-
          -SPFWQI-
          SHPFWQ--
          SDPFWQ--
          -SPFWQF-
          SNPFWQ--
          -SPFWQH-
          -SPFWQA-
          SEPFWQ--
          TRPFWQ--
          TSPFWQ--
          TGPFWQ--
          TIPFWQ--
          -TPFWQS-
          TVPFWQ--
          TTPFWQ--
          TLPFWQ--
          TAPFWQ--
          -TPFWQI-
          TYPFWQ--
          TWPFWQ--
          -TPFWQK-
          TMPFWQ--
          TKPFWQ--
          -TPFWQT-
          -TPFWQF-
          -TPFWQW-
          -TPFWQR-
          VRPFWQ--
          VTPFWQ--
          -VPFWQS-
          VSPFWQ--
          VKPFWQ--
          VAPFWQ--
          VVPFWQ--
          VPPFWQ--
          VEPFWQ--
          VHPFWQ--
          VYPFWQ--
          -VPFWQV-
          -VPFWQL-
          VMPFWQ--
          VLPFWQ--
          -VPFWQR-
          -VPFWQH-
          -VPFWQG-
          VCPFWQ--
          WSPFWQ--
          WAPFWQ--
          WHPFWQ--
          WQPFWQ--
          WVPFWQ--
          WDPFWQ--
          WRPFWQ--
          WEPFWQ--
          WPPFWQ--
          -WPFWQM-
          YKPFWQ--
          YSPFWQ--
          YIPFWQ--
          YGPFWQ--
          -YPFWQT-
          YYPFWQ--
          -YPFWQK-
          -YPFWQR-
          YMPFWQ--
          -YPFWQS-
          YDPFWQ--
          YAPFWQ--
PFQY      1194       459     39.93
          --PFQYSI
          -TPFQYA-
          -APFQYR-
          ARPFQY--
          -APFQYM-
          AKPFQY--
          AEPFQY--
          -APFQYV-
          AYPFQY--
          ASPFQY--
          ALPFQY--
          -APFQYS-
          AVPFQY--
          -APFQYK-
          ANPFQY--
          -APFQYF-
          -APFQYA-
          AGPFQY--
          AFPFQY--
          AAPFQY--
          CVPFQY--
          CAPFQY--
          CRPFQY--
          CIPFQY--
          DRPFQY--
          -DPFQYR-
          DTPFQY--
          -DPFQYK-
          DLPFQY--
          DFPFQY--
          DDPFQY--
          EGPFQY--
          -EPFQYV-
          -EPFQYI-
          EAPFQY--
          -EPFQYK-
          ELPFQY--
          -EPFQYN-
          ETPFQY--
          -EPFQYR-
          -EPFQYH-
          EMPFQY--
          FRPFQY--
          FSPFQY--
          FLPFQY--
          FVPFQY--
          FGPFQY--
          FAPFQY--
          -FPFQYV-
          FKPFQY--
          -FPFQYH-
          FYPFQY--
          FTPFQY--
          -FPFQYY-
          GRPFQY--
          GPPFQY--
          GWPFQY--
          -GPFQYI-
          GLPFQY--
          GVPFQY--
          -GPFQYW-
          -GPFQYT-
          -GPFQYR-
          -GPFQYK-
          GMPFQY--
          GIPFQY--
          GGPFQY--
          GSPFQY--
          -GPFQYM-
          -GPFQYY-
          GFPFQY--
          GAPFQY--
          -GPFQYQ-
          -GPFQYN-
          -GPFQYF-
          GNPFQY--
          GEPFQY--
          GQPFQY--
          GHPFQY--
          HEPFQY--
          HVPFQY--
          -HPFQYM-
          HIPFQY--
          HRPFQY--
          -HPFQYT-
          HPPFQY--
          HLPFQY--
          HKPFQY--
          HGPFQY--
          HWPFQY--
          -HPFQYN-
          -HPFQYY-
          -HPFQYV-
          -HPFQYH-
          HTPFQY--
          -HPFQYK-
          IAPFQY--
          IIPFQY--
          IRPFQY--
          -IPFQYR-
          IPPFQY--
          -IPFQYV-
          IYPFQY--
          IWPFQY--
          -IPFQYA-
          -IPFQYS-
          IMPFQY--
          IKPFQY--
          IFPFQY--
          IDPFQY--
          ISPFQY--
          -IPFQYI-
          ITPFQY--
          -IPFQYT-
          INPFQY--
          IEPFQY--
          KSPFQY--
          KAPFQY--
          KEPFQY--
          KGPFQY--
          -KPFQYR-
          -KPFQYW-
          KFPFQY--
          -KPFQYL-
          KIPFQY--
          KRPFQY--
          -KPFQYV-
          KVPFQY--
          KLPFQY--
          KWPFQY--
          KTPFQY--
          KDPFQY--
          -KPFQYN-
          -KPFQYK-
          -KPFQYI-
          KNPFQY--
          KMPFQY--
          -KPFQYY-
          -KPFQYQ-
          -KPFQYH-
          -KPFQYF-
          LSPFQY--
          LAPFQY--
          LTPFQY--
          LIPFQY--
          LKPFQY--
          LVPFQY--
          LLPFQY--
          LPPFQY--
          LMPFQY--
          LYPFQY--
          LGPFQY--
          LEPFQY--
          LDPFQY--
          LNPFQY--
          LFPFQY--
          LWPFQY--
          LRPFQY--
          -LPFQYV-
          -LPFQYM-
          LHPFQY--
          -LPFQYR-
          -LPFQYK-
          -LPFQYA-
          LCPFQY--
          MSPFQY--
          MGPFQY--
          -MPFQYR-
          MRPFQY--
          MAPFQY--
          MHPFQY--
          MYPFQY--
          MKPFQY--
          MMPFQY--
          MLPFQY--
          MTPFQY--
          MPPFQY--
          -MPFQYV-
          -MPFQYS-
          -MPFQYK-
          -MPFQYI-
          -NPFQYR-
          NIPFQY--
          NWPFQY--
          NVPFQY--
          NTPFQY--
          NLPFQY--
          NRPFQY--
          NKPFQY--
          NGPFQY--
          NPPFQY--
          -NPFQYM-
          --PFQYWK
          --PFQYRS
          --PFQYTS
          --PFQYQS
          --PFQYLG
          --PFQYSS
          --PFQYRF
          --PFQYMS
          --PFQYMA
          --PFQYRV
          --PFQYRN
          --PFQYRG
          --PFQYKT
          --PFQYIS
          --PFQYWS
          --PFQYVS
          --PFQYRQ
          --PFQYSN
          --PFQYFS
          PGPFQY--
          --PFQYRY
          --PFQYKS
          --PFQYKA
          --PFQYIQ
          --PFQYIG
          --PFQYVG
          --PFQYVF
          --PFQYKG
          --PFQYIA
          --PFQYAA
          --PFQYYG
          --PFQYWA
          --PFQYTT
          --PFQYRL
          --PFQYNW
          --PFQYNG
          --PFQYHS
          --PFQYFK
          --PFQYTG
          --PFQYTA
          --PFQYSY
          --PFQYSL
          --PFQYRM
          --PFQYQY
          --PFQYNY
          --PFQYNS
          --PFQYNM
          --PFQYMN
          --PFQYFH
          --PFQYES
          PEPFQY--
          --PFQYWY
          --PFQYVI
          --PFQYTQ
          --PFQYTI
          --PFQYRT
          --PFQYNA
          --PFQYMV
          --PFQYKN
          --PFQYFR
          --PFQYAS
          --PFQYYM
          --PFQYYL
          --PFQYVV
          --PFQYSV
          --PFQYSH
          --PFQYSG
          --PFQYRD
          --PFQYQI
          --PFQYMT
          --PFQYMK
          --PFQYLH
          --PFQYIV
          --PFQYFA
          -PPFQYM-
          --PFQYYS
          --PFQYWQ
          --PFQYWN
          --PFQYVT
          --PFQYVR
          --PFQYVM
          --PFQYVK
          --PFQYTR
          --PFQYSW
          --PFQYSM
          --PFQYRI
          --PFQYQN
          --PFQYPL
          --PFQYNQ
          --PFQYNH
          --PFQYMY
          --PFQYMG
          --PFQYLW
          --PFQYLQ
          --PFQYKE
          --PFQYHW
          --PFQYHG
          --PFQYGS
          --PFQYGA
          --PFQYFW
          --PFQYFT
          --PFQYEV
          --PFQYEK
          -QPFQYR-
          QMPFQY--
          QGPFQY--
          QRPFQY--
          QEPFQY--
          QSPFQY--
          -QPFQYI-
          QLPFQY--
          QPPFQY--
          -QPFQYL-
          QAPFQY--
          -QPFQYN-
          -QPFQYK-
          QNPFQY--
          QIPFQY--
          QTPFQY--
          -QPFQYV-
          -QPFQYS-
          RKPFQY--
          RPPFQY--
          -RPFQYL-
          RRPFQY--
          RVPFQY--
          RMPFQY--
          RDPFQY--
          -RPFQYQ-
          -RPFQYK-
          -RPFQYY-
          -RPFQYI-
          RGPFQY--
          -RPFQYV-
          -RPFQYR-
          -RPFQYF-
          RLPFQY--
          -RPFQYW-
          -RPFQYN-
          RIPFQY--
          RFPFQY--
          RHPFQY--
          RYPFQY--
          RTPFQY--
          -RPFQYH-
          RAPFQY--
          RQPFQY--
          -RPFQYT-
          -RPFQYM-
          -RPFQYS-
          REPFQY--
          -RPFQYA-
          RSPFQY--
          -RPFQYE-
          RCPFQY--
          -RPFQYC-
          RNPFQY--
          SVPFQY--
          SPPFQY--
          -SPFQYR-
          STPFQY--
          SMPFQY--
          SLPFQY--
          SGPFQY--
          SAPFQY--
          SFPFQY--
          SSPFQY--
          SNPFQY--
          SEPFQY--
          -SPFQYK-
          -SPFQYM-
          SIPFQY--
          SHPFQY--
          SYPFQY--
          SWPFQY--
          -SPFQYA-
          -SPFQYY-
          -SPFQYN-
          SKPFQY--
          TSPFQY--
          TGPFQY--
          -TPFQYR-
          TRPFQY--
          TYPFQY--
          TIPFQY--
          TVPFQY--
          TFPFQY--
          TTPFQY--
          TPPFQY--
          -TPFQYT-
          -TPFQYM-
          -TPFQYK-
          TLPFQY--
          TKPFQY--
          TDPFQY--
          -TPFQYV-
          -TPFQYS-
          -TPFQYQ-
          -TPFQYI-
          TNPFQY--
          TWPFQY--
          -TPFQYY-
          -TPFQYN-
          -TPFQYF-
          THPFQY--
          TEPFQY--
          VTPFQY--
          VSPFQY--
          VIPFQY--
          -VPFQYR-
          VRPFQY--
          VKPFQY--
          -VPFQYI-
          VFPFQY--
          VMPFQY--
          VAPFQY--
          VVPFQY--
          -VPFQYV-
          VNPFQY--
          VQPFQY--
          -VPFQYM-
          VHPFQY--
          VDPFQY--
          -VPFQYN-
          -VPFQYH-
          VYPFQY--
          -VPFQYS-
          -VPFQYK-
          VPPFQY--
          -VPFQYY-
          -VPFQYW-
          -VPFQYT-
          -VPFQYA-
          VEPFQY--
          WKPFQY--
          WSPFQY--
          WAPFQY--
          WTPFQY--
          WLPFQY--
          WQPFQY--
          WFPFQY--
          WVPFQY--
          WDPFQY--
          WWPFQY--
          -WPFQYR-
          WGPFQY--
          WYPFQY--
          WPPFQY--
          -WPFQYI-
          -WPFQYH-
          YSPFQY--
          YWPFQY--
          -YPFQYR-
          YVPFQY--
          YPPFQY--
          YRPFQY--
          YFPFQY--
          YAPFQY--
          -YPFQYQ-
          YLPFQY--
          -YPFQYV-
          -YPFQYT-
          YMPFQY--
          YEPFQY--
          YYPFQY--
          -YPFQYI-
          YKPFQY--
PYNW       932       504     39.82
          -APYNWL-
          -NPYNWL-
          -RPYNWD-
          AQPYNW--
          -APYNWV-
          -APYNWS-
          -APYNWR-
          AFPYNW--
          ATPYNW--
          -APYNWW-
          -APYNWI-
          APPYNW--
          -APYNWA-
          -APYNWE-
          -APYNWF-
          AKPYNW--
          ASPYNW--
          -APYNWT-
          AAPYNW--
          -APYNWQ-
          -APYNWM-
          ANPYNW--
          CQPYNW--
          CVPYNW--
          CPPYNW--
          DTPYNW--
          DIPYNW--
          DSPYNW--
          DVPYNW--
          DRPYNW--
          -DPYNWV-
          -DPYNWR-
          DMPYNW--
          DKPYNW--
          DGPYNW--
          ESPYNW--
          -EPYNWT-
          ERPYNW--
          -EPYNWR-
          -EPYNWL-
          EKPYNW--
          EVPYNW--
          -EPYNWY-
          -EPYNWM-
          -EPYNWH-
          -EPYNWA-
          EAPYNW--
          -EPYNWS-
          EMPYNW--
          FLPYNW--
          FGPYNW--
          -FPYNWI-
          FKPYNW--
          FTPYNW--
          FHPYNW--
          FYPYNW--
          FSPYNW--
          -FPYNWY-
          -FPYNWW-
          FRPYNW--
          -FPYNWV-
          -FPYNWS-
          -FPYNWK-
          -FPYNWH-
          FMPYNW--
          GVPYNW--
          -GPYNWR-
          -GPYNWL-
          GTPYNW--
          GSPYNW--
          -GPYNWK-
          GGPYNW--
          GAPYNW--
          -GPYNWS-
          -GPYNWV-
          GIPYNW--
          GMPYNW--
          -GPYNWY-
          -GPYNWQ-
          -GPYNWI-
          -GPYNWT-
          GLPYNW--
          GEPYNW--
          GYPYNW--
          -GPYNWW-
          -GPYNWN-
          -GPYNWF-
          -GPYNWC-
          GPPYNW--
          GKPYNW--
          GFPYNW--
          HGPYNW--
          HPPYNW--
          HIPYNW--
          HKPYNW--
          HVPYNW--
          -HPYNWQ-
          -HPYNWL-
          HFPYNW--
          -HPYNWM-
          HSPYNW--
          HMPYNW--
          -HPYNWI-
          HNPYNW--
          HTPYNW--
          HRPYNW--
          -HPYNWY-
          -HPYNWV-
          -IPYNWT-
          ISPYNW--
          -IPYNWL-
          -IPYNWV-
          -IPYNWM-
          -IPYNWK-
          IMPYNW--
          IQPYNW--
          -IPYNWY-
          -IPYNWF-
          IGPYNW--
          -IPYNWS-
          IIPYNW--
          IAPYNW--
          IVPYNW--
          -IPYNWQ-
          -IPYNWA-
          INPYNW--
          IFPYNW--
          KSPYNW--
          KGPYNW--
          -KPYNWS-
          -KPYNWI-
          -KPYNWL-
          -KPYNWR-
          -KPYNWK-
          KEPYNW--
          KAPYNW--
          -KPYNWT-
          KPPYNW--
          KLPYNW--
          KTPYNW--
          -KPYNWY-
          -KPYNWV-
          -KPYNWM-
          KVPYNW--
          -KPYNWE-
          -KPYNWA-
          KNPYNW--
          KIPYNW--
          LSPYNW--
          LRPYNW--
          LKPYNW--
          LTPYNW--
          LMPYNW--
          LHPYNW--
          LYPYNW--
          -LPYNWY-
          -LPYNWV-
          LFPYNW--
          LQPYNW--
          LLPYNW--
          -LPYNWM-
          -LPYNWL-
          LGPYNW--
          LVPYNW--
          -LPYNWW-
          LAPYNW--
          -LPYNWS-
          -LPYNWI-
          LDPYNW--
          -LPYNWT-
          -LPYNWR-
          LPPYNW--
          LNPYNW--
          LIPYNW--
          LEPYNW--
          MSPYNW--
          -MPYNWR-
          MHPYNW--
          MKPYNW--
          -MPYNWL-
          -MPYNWM-
          MIPYNW--
          MTPYNW--
          -MPYNWT-
          MGPYNW--
          MVPYNW--
          -MPYNWY-
          -MPYNWV-
          -MPYNWS-
          -MPYNWK-
          MLPYNW--
          MDPYNW--
          MQPYNW--
          -MPYNWH-
          -MPYNWF-
          -MPYNWI-
          MFPYNW--
          NTPYNW--
          NPPYNW--
          NRPYNW--
          NQPYNW--
          NVPYNW--
          NSPYNW--
          -NPYNWM-
          -NPYNWI-
          NMPYNW--
          NLPYNW--
          NHPYNW--
          NAPYNW--
          -NPYNWV-
          -NPYNWR-
          NNPYNW--
          NGPYNW--
          -NPYNWY-
          --PYNWRS
          --PYNWLG
          --PYNWRA
          --PYNWVG
          --PYNWMG
          --PYNWTT
          --PYNWIT
          --PYNWHA
          --PYNWYT
          --PYNWAS
          --PYNWFV
          --PYNWTG
          --PYNWYL
          --PYNWTW
          --PYNWST
          --PYNWSG
          --PYNWRN
          --PYNWLT
          --PYNWYN
          --PYNWRG
          --PYNWLS
          --PYNWWT
          --PYNWRM
          --PYNWQG
          --PYNWQA
          --PYNWYG
          --PYNWWS
          --PYNWVY
          --PYNWVR
          --PYNWSA
          --PYNWRD
          --PYNWQS
          --PYNWIR
          --PYNWFS
          --PYNWAT
          --PYNWYS
          --PYNWWH
          --PYNWVN
          --PYNWSS
          --PYNWIS
          --PYNWAV
          --PYNWVS
          --PYNWTR
          --PYNWTN
          --PYNWTF
          --PYNWQL
          --PYNWMR
          --PYNWIK
          --PYNWFQ
          --PYNWWA
          --PYNWRQ
          --PYNWRF
          --PYNWNS
          --PYNWMT
          --PYNWKY
          --PYNWKG
          --PYNWHV
          --PYNWFA
          --PYNWAG
          --PYNWWK
          --PYNWVT
          --PYNWTQ
          --PYNWSW
          --PYNWRV
          --PYNWRT
          --PYNWRI
          --PYNWML
          --PYNWKA
          --PYNWIV
          --PYNWIH
          --PYNWHN
          PGPYNW--
          --PYNWYQ
          --PYNWWV
          --PYNWWL
          --PYNWSM
          --PYNWSL
          --PYNWRL
          --PYNWQM
          --PYNWQI
          --PYNWMN
          --PYNWMK
          --PYNWLW
          --PYNWLK
          --PYNWKT
          --PYNWKS
          --PYNWIG
          --PYNWHG
          --PYNWES
          --PYNWAR
          --PYNWAN
          --PYNWAL
          --PYNWAA
          --PYNWYE
          --PYNWWQ
          --PYNWWG
          --PYNWVV
          --PYNWVF
          --PYNWTS
          --PYNWTL
          --PYNWSY
          --PYNWSV
          --PYNWSH
          --PYNWSF
          --PYNWRY
          --PYNWRE
          --PYNWNM
          --PYNWNA
          --PYNWMS
          --PYNWMM
          --PYNWLN
          --PYNWKD
          --PYNWID
          --PYNWHR
          --PYNWFG
          --PYNWEY
          --PYNWEN
          --PYNWWR
          --PYNWWI
          --PYNWVE
          --PYNWTM
          --PYNWTE
          --PYNWSD
          --PYNWQY
          --PYNWNG
          --PYNWLQ
          --PYNWLM
          --PYNWLH
          --PYNWLD
          --PYNWKN
          --PYNWHL
          --PYNWHI
          --PYNWHF
          --PYNWGA
          --PYNWFY
          --PYNWFT
          --PYNWFH
          --PYNWER
          --PYNWEG
          --PYNWCF
          QHPYNW--
          QSPYNW--
          -QPYNWV-
          -QPYNWI-
          QQPYNW--
          QRPYNW--
          -QPYNWK-
          -QPYNWY-
          QLPYNW--
          -QPYNWR-
          -QPYNWF-
          -QPYNWA-
          -QPYNWS-
          -QPYNWM-
          QMPYNW--
          QIPYNW--
          -QPYNWL-
          QPPYNW--
          QNPYNW--
          QGPYNW--
          -RPYNWT-
          RAPYNW--
          RSPYNW--
          -RPYNWL-
          -RPYNWV-
          -RPYNWR-
          -RPYNWM-
          RQPYNW--
          RLPYNW--
          RVPYNW--
          -RPYNWQ-
          RMPYNW--
          REPYNW--
          RYPYNW--
          -RPYNWA-
          RPPYNW--
          RIPYNW--
          RTPYNW--
          RRPYNW--
          -RPYNWK-
          RWPYNW--
          -RPYNWY-
          -RPYNWW-
          -RPYNWF-
          RGPYNW--
          -RPYNWI-
          RKPYNW--
          RFPYNW--
          RDPYNW--
          -RPYNWH-
          -RPYNWG-
          -RPYNWN-
          -RPYNWE-
          RHPYNW--
          STPYNW--
          SSPYNW--
          -SPYNWR-
          SRPYNW--
          -SPYNWM-
          -SPYNWT-
          SMPYNW--
          SKPYNW--
          -SPYNWV-
          -SPYNWK-
          SYPYNW--
          SVPYNW--
          -SPYNWI-
          SDPYNW--
          SPPYNW--
          SQPYNW--
          -SPYNWS-
          SNPYNW--
          SFPYNW--
          SAPYNW--
          SWPYNW--
          SHPYNW--
          -SPYNWQ-
          SIPYNW--
          -SPYNWH-
          -SPYNWA-
          SEPYNW--
          TAPYNW--
          TVPYNW--
          -TPYNWR-
          TRPYNW--
          TKPYNW--
          -TPYNWV-
          THPYNW--
          TPPYNW--
          TLPYNW--
          TYPYNW--
          -TPYNWI-
          -TPYNWS-
          -TPYNWM-
          TFPYNW--
          -TPYNWT-
          TGPYNW--
          TEPYNW--
          TSPYNW--
          TQPYNW--
          -TPYNWH-
          TIPYNW--
          VTPYNW--
          VHPYNW--
          VPPYNW--
          VYPYNW--
          VSPYNW--
          -VPYNWL-
          -VPYNWI-
          VAPYNW--
          -VPYNWM-
          -VPYNWR-
          -VPYNWQ-
          VLPYNW--
          -VPYNWT-
          -VPYNWS-
          VQPYNW--
          VVPYNW--
          -VPYNWV-
          -VPYNWE-
          VIPYNW--
          -VPYNWK-
          VKPYNW--
          VEPYNW--
          VFPYNW--
          WKPYNW--
          WGPYNW--
          WRPYNW--
          WNPYNW--
          WSPYNW--
          -WPYNWI-
          -WPYNWT-
          WQPYNW--
          WLPYNW--
          WEPYNW--
          YLPYNW--
          YWPYNW--
          YYPYNW--
          YRPYNW--
          -YPYNWV-
          YQPYNW--
          YKPYNW--
          YEPYNW--
          YVPYNW--
          YTPYNW--
          YNPYNW--
          -YPYNWR-
          -YPYNWK-
          YHPYNW--
          YGPYNW--
PYNV       452       637     39.64
          -LPYNVA-
          --PYNVSI
          AKPYNV--
          -APYNVY-
          ASPYNV--
          AYPYNV--
          -APYNVI-
          ALPYNV--
          AEPYNV--
          AQPYNV--
          -APYNVV-
          -APYNVT-
          -APYNVS-
          AVPYNV--
          -APYNVM-
          -APYNVK-
          AHPYNV--
          AFPYNV--
          AGPYNV--
          AAPYNV--
          -APYNVA-
          APPYNV--
          AIPYNV--
          ATPYNV--
          -APYNVW-
          -APYNVH-
          AWPYNV--
          -APYNVQ-
          -APYNVE-
          ANPYNV--
          ADPYNV--
          AMPYNV--
          CRPYNV--
          CAPYNV--
          CNPYNV--
          CVPYNV--
          CTPYNV--
          -CPYNVI-
          CCPYNV--
          DVPYNV--
          DHPYNV--
          DSPYNV--
          DGPYNV--
          DWPYNV--
          DIPYNV--
          DAPYNV--
          DTPYNV--
          -DPYNVY-
          -DPYNVR-
          DYPYNV--
          -DPYNVV-
          DMPYNV--
          DFPYNV--
          -EPYNVR-
          -EPYNVL-
          ESPYNV--
          EVPYNV--
          ERPYNV--
          EAPYNV--
          EWPYNV--
          -EPYNVY-
          -EPYNVT-
          EKPYNV--
          -EPYNVV-
          -EPYNVS-
          -EPYNVA-
          EGPYNV--
          EFPYNV--
          ETPYNV--
          EQPYNV--
          -EPYNVK-
          -EPYNVH-
          -EPYNVF-
          ELPYNV--
          EIPYNV--
          -FPYNVR-
          FNPYNV--
          FMPYNV--
          FLPYNV--
          FTPYNV--
          -FPYNVT-
          FGPYNV--
          -FPYNVI-
          FHPYNV--
          FVPYNV--
          -FPYNVF-
          FPPYNV--
          -FPYNVS-
          FIPYNV--
          -FPYNVY-
          FYPYNV--
          FWPYNV--
          FSPYNV--
          -FPYNVL-
          -FPYNVV-
          -FPYNVQ-
          -FPYNVH-
          -FPYNVE-
          -FPYNVA-
          FEPYNV--
          GSPYNV--
          GKPYNV--
          GAPYNV--
          GVPYNV--
          GGPYNV--
          -GPYNVR-
          GIPYNV--
          GWPYNV--
          -GPYNVY-
          -GPYNVS-
          -GPYNVV-
          GMPYNV--
          GTPYNV--
          GQPYNV--
          -GPYNVT-
          -GPYNVL-
          GLPYNV--
          GYPYNV--
          -GPYNVI-
          -GPYNVA-
          GHPYNV--
          -GPYNVM-
          GRPYNV--
          -GPYNVE-
          GNPYNV--
          GFPYNV--
          -GPYNVW-
          -GPYNVK-
          -GPYNVH-
          GPPYNV--
          HRPYNV--
          HAPYNV--
          HHPYNV--
          HSPYNV--
          -HPYNVR-
          HFPYNV--
          HVPYNV--
          -HPYNVV-
          HGPYNV--
          HWPYNV--
          -HPYNVY-
          -HPYNVS-
          -HPYNVL-
          -HPYNVH-
          -HPYNVF-
          HEPYNV--
          HDPYNV--
          HYPYNV--
          -HPYNVE-
          HNPYNV--
          HKPYNV--
          -IPYNVL-
          -IPYNVM-
          IQPYNV--
          -IPYNVK-
          IMPYNV--
          ISPYNV--
          IRPYNV--
          -IPYNVA-
          IKPYNV--
          -IPYNVY-
          -IPYNVV-
          -IPYNVT-
          IGPYNV--
          ILPYNV--
          IEPYNV--
          IAPYNV--
          INPYNV--
          IYPYNV--
          -IPYNVQ-
          -IPYNVH-
          IHPYNV--
          -IPYNVR-
          IWPYNV--
          ITPYNV--
          IPPYNV--
          -IPYNVS-
          -IPYNVI-
          -IPYNVN-
          IVPYNV--
          IIPYNV--
          IDPYNV--
          KSPYNV--
          KRPYNV--
          -KPYNVL-
          KLPYNV--
          KFPYNV--
          -KPYNVV-
          -KPYNVR-
          KVPYNV--
          KTPYNV--
          -KPYNVI-
          KAPYNV--
          KWPYNV--
          KKPYNV--
          KGPYNV--
          -KPYNVK-
          -KPYNVE-
          KYPYNV--
          -KPYNVY-
          -KPYNVM-
          -KPYNVH-
          KQPYNV--
          -KPYNVT-
          -KPYNVQ-
          KMPYNV--
          KIPYNV--
          KPPYNV--
          KNPYNV--
          KHPYNV--
          -KPYNVW-
          KCPYNV--
          LRPYNV--
          LMPYNV--
          LVPYNV--
          LSPYNV--
          -LPYNVV-
          LPPYNV--
          LGPYNV--
          -LPYNVY-
          -LPYNVI-
          LNPYNV--
          LYPYNV--
          LWPYNV--
          LQPYNV--
          -LPYNVR-
          -LPYNVK-
          LLPYNV--
          -LPYNVT-
          -LPYNVS-
          -LPYNVQ-
          -LPYNVH-
          LEPYNV--
          LIPYNV--
          -LPYNVW-
          -LPYNVE-
          LKPYNV--
          LHPYNV--
          LAPYNV--
          -MPYNVI-
          -MPYNVM-
          MGPYNV--
          MHPYNV--
          -MPYNVS-
          -MPYNVR-
          -MPYNVW-
          MMPYNV--
          MKPYNV--
          MTPYNV--
          MVPYNV--
          -MPYNVA-
          MYPYNV--
          -MPYNVL-
          MLPYNV--
          -MPYNVH-
          MQPYNV--
          -MPYNVY-
          -MPYNVV-
          MIPYNV--
          -MPYNVK-
          MPPYNV--
          MEPYNV--
          MSPYNV--
          MAPYNV--
          MRPYNV--
          MNPYNV--
          NHPYNV--
          NRPYNV--
          NSPYNV--
          NLPYNV--
          -NPYNVM-
          NAPYNV--
          NVPYNV--
          -NPYNVR-
          NMPYNV--
          NGPYNV--
          -NPYNVW-
          -NPYNVI-
          NKPYNV--
          -NPYNVV-
          -NPYNVL-
          -NPYNVK-
          NFPYNV--
          --PYNVVS
          --PYNVLG
          --PYNVRH
          --PYNVTS
          --PYNVRV
          --PYNVFN
          --PYNVVY
          --PYNVHS
          --PYNVWS
          --PYNVFG
          --PYNVSG
          --PYNVRS
          --PYNVQG
          --PYNVSW
          --PYNVYY
          --PYNVLT
          --PYNVRM
          --PYNVMS
          --PYNVIN
          --PYNVIH
          --PYNVAS
          --PYNVYK
          --PYNVWR
          --PYNVMK
          --PYNVKG
          --PYNVKA
          --PYNVVG
          --PYNVRT
          --PYNVRA
          --PYNVTA
          --PYNVLS
          --PYNVLH
          --PYNVIT
          --PYNVRQ
          --PYNVNA
          --PYNVLN
          --PYNVAT
          --PYNVVQ
          --PYNVTT
          --PYNVTN
          --PYNVTG
          --PYNVSN
          --PYNVQN
          --PYNVMA
          --PYNVKR
          --PYNVFK
          --PYNVEG
          --PYNVYS
          --PYNVTR
          --PYNVSH
          --PYNVRY
          --PYNVQW
          --PYNVYV
          --PYNVYR
          --PYNVWG
          --PYNVVV
          --PYNVRN
          --PYNVKS
          --PYNVIS
          --PYNVIM
          --PYNVAW
          --PYNVWN
          --PYNVVW
          --PYNVVT
          --PYNVTH
          --PYNVSS
          --PYNVSA
          --PYNVRF
          --PYNVQS
          --PYNVML
          --PYNVIY
          --PYNVFR
          --PYNVAV
          --PYNVWT
          --PYNVRI
          --PYNVQA
          --PYNVVR
          --PYNVRW
          --PYNVNG
          --PYNVMR
          --PYNVKT
          --PYNVIR
          --PYNVIG
          --PYNVHV
          PHPYNV--
          --PYNVYW
          --PYNVVM
          --PYNVSV
          --PYNVSK
          --PYNVRG
          --PYNVRD
          --PYNVQT
          --PYNVNS
          --PYNVKQ
          --PYNVKN
          --PYNVKI
          --PYNVHH
          --PYNVGS
          --PYNVEV
          --PYNVWW
          --PYNVWV
          --PYNVWA
          --PYNVVE
          --PYNVVD
          --PYNVVA
          --PYNVTQ
          --PYNVST
          --PYNVMQ
          --PYNVMN
          --PYNVHT
          --PYNVFD
          --PYNVES
          --PYNVAF
          --PYNVWY
          --PYNVWQ
          --PYNVVN
          --PYNVVF
          --PYNVTY
          --PYNVTW
          --PYNVTV
          --PYNVSY
          --PYNVRE
          --PYNVQR
          --PYNVQI
          --PYNVLQ
          --PYNVLK
          --PYNVLE
          --PYNVKV
          --PYNVKM
          --PYNVKF
          --PYNVIK
          --PYNVIA
          --PYNVHY
          --PYNVER
          --PYNVAA
          PNPYNV--
          PGPYNV--
          --PYNVYD
          --PYNVTK
          --PYNVSR
          --PYNVSM
          --PYNVSD
          --PYNVQV
          --PYNVQQ
          --PYNVMY
          --PYNVMD
          --PYNVKH
          --PYNVIW
          --PYNVIQ
          --PYNVHN
          --PYNVHM
          --PYNVHI
          --PYNVHG
          --PYNVGG
          --PYNVEM
          --PYNVAK
          PTPYNV--
          PEPYNV--
          --PYNVYT
          --PYNVYM
          --PYNVYH
          --PYNVVK
          --PYNVTM
          --PYNVSQ
          --PYNVPA
          --PYNVNV
          --PYNVMV
          --PYNVMT
          --PYNVMM
          --PYNVME
          --PYNVKE
          --PYNVIF
          --PYNVHW
          --PYNVEW
          --PYNVET
          --PYNVEH
          --PYNVAY
          --PYNVAI
          --PYNVAH
          -PPYNVL-
          QMPYNV--
          QRPYNV--
          -QPYNVY-
          QTPYNV--
          -QPYNVR-
          QVPYNV--
          -QPYNVM-
          -QPYNVW-
          -QPYNVV-
          QGPYNV--
          QEPYNV--
          QSPYNV--
          -QPYNVL-
          -QPYNVS-
          -QPYNVQ-
          QWPYNV--
          -QPYNVT-
          -QPYNVI-
          -QPYNVH-
          -QPYNVF-
          QLPYNV--
          QDPYNV--
          -RPYNVV-
          RGPYNV--
          RPPYNV--
          RTPYNV--
          -RPYNVL-
          RSPYNV--
          -RPYNVK-
          RAPYNV--
          RRPYNV--
          -RPYNVS-
          -RPYNVA-
          RQPYNV--
          REPYNV--
          RLPYNV--
          -RPYNVH-
          RFPYNV--
          RDPYNV--
          -RPYNVE-
          RVPYNV--
          RKPYNV--
          -RPYNVW-
          -RPYNVQ-
          RWPYNV--
          RNPYNV--
          RIPYNV--
          RYPYNV--
          -RPYNVY-
          -RPYNVN-
          RCPYNV--
          -RPYNVG-
          SRPYNV--
          -SPYNVR-
          SLPYNV--
          SVPYNV--
          SGPYNV--
          -SPYNVQ-
          SAPYNV--
          -SPYNVT-
          SKPYNV--
          SSPYNV--
          SWPYNV--
          -SPYNVY-
          -SPYNVL-
          -SPYNVK-
          SMPYNV--
          -SPYNVV-
          SHPYNV--
          -SPYNVS-
          SYPYNV--
          STPYNV--
          -SPYNVI-
          -SPYNVM-
          SPPYNV--
          SIPYNV--
          SQPYNV--
          -SPYNVA-
          SEPYNV--
          SNPYNV--
          -SPYNVW-
          TAPYNV--
          -TPYNVR-
          TEPYNV--
          TSPYNV--
          -TPYNVK-
          TPPYNV--
          TRPYNV--
          -TPYNVY-
          TNPYNV--
          TFPYNV--
          -TPYNVS-
          TWPYNV--
          TVPYNV--
          TLPYNV--
          -TPYNVT-
          TGPYNV--
          -TPYNVQ-
          TTPYNV--
          -TPYNVV-
          TMPYNV--
          TKPYNV--
          -TPYNVM-
          -TPYNVI-
          -TPYNVA-
          THPYNV--
          VRPYNV--
          VSPYNV--
          VQPYNV--
          -VPYNVR-
          VAPYNV--
          -VPYNVL-
          -VPYNVI-
          -VPYNVV-
          -VPYNVS-
          VGPYNV--
          -VPYNVY-
          -VPYNVW-
          VVPYNV--
          VKPYNV--
          VFPYNV--
          -VPYNVF-
          VLPYNV--
          -VPYNVK-
          VTPYNV--
          -VPYNVA-
          VHPYNV--
          VWPYNV--
          -VPYNVT-
          VIPYNV--
          VEPYNV--
          VDPYNV--
          VYPYNV--
          -VPYNVN-
          -VPYNVM-
          -VPYNVE-
          -VPYNVD-
          VNPYNV--
          -WPYNVR-
          WVPYNV--
          WIPYNV--
          WPPYNV--
          WRPYNV--
          -WPYNVI-
          WKPYNV--
          WEPYNV--
          WYPYNV--
          WSPYNV--
          WHPYNV--
          WNPYNV--
          -WPYNVV-
          -WPYNVT-
          -WPYNVS-
          -WPYNVK-
          YSPYNV--
          YRPYNV--
          -YPYNVR-
          -YPYNVI-
          YVPYNV--
          YLPYNV--
          YQPYNV--
          -YPYNVV-
          -YPYNVM-
          YIPYNV--
          YGPYNV--
          -YPYNVS-
          YEPYNV--
          YAPYNV--
          -YPYNVT-
          YNPYNV--
          YHPYNV--
          -YPYNVY-
          YTPYNV--
          -YPYNVW-
PWNV       518       613     39.15
          -LPWNVI-
          --PWNVHK
          --PWNVGL
          -TPWNVA-
          ARPWNV--
          AMPWNV--
          -APWNVR-
          ALPWNV--
          AKPWNV--
          ASPWNV--
          -APWNVV-
          AGPWNV--
          -APWNVQ-
          -APWNVW-
          AVPWNV--
          -APWNVS-
          AIPWNV--
          ANPWNV--
          AHPWNV--
          -APWNVH-
          AEPWNV--
          -APWNVY-
          -APWNVM-
          APPWNV--
          -APWNVK-
          AQPWNV--
          ADPWNV--
          AWPWNV--
          -APWNVT-
          -APWNVI-
          CCPWNV--
          CGPWNV--
          CVPWNV--
          CRPWNV--
          -CPWNVM-
          CAPWNV--
          CLPWNV--
          CFPWNV--
          DVPWNV--
          DQPWNV--
          DRPWNV--
          -DPWNVR-
          DTPWNV--
          -DPWNVV-
          -DPWNVI-
          DAPWNV--
          -DPWNVL-
          DKPWNV--
          DEPWNV--
          -EPWNVV-
          -EPWNVY-
          EGPWNV--
          -EPWNVT-
          -EPWNVL-
          ERPWNV--
          EMPWNV--
          -EPWNVS-
          ELPWNV--
          EKPWNV--
          ESPWNV--
          -EPWNVH-
          EFPWNV--
          EEPWNV--
          EYPWNV--
          -EPWNVR-
          -EPWNVM-
          -EPWNVK-
          -EPWNVI-
          -EPWNVF-
          EPPWNV--
          EIPWNV--
          EAPWNV--
          -FPWNVR-
          FRPWNV--
          FFPWNV--
          -FPWNVV-
          -FPWNVL-
          FNPWNV--
          FMPWNV--
          FSPWNV--
          FAPWNV--
          -FPWNVT-
          -FPWNVI-
          FTPWNV--
          FQPWNV--
          -FPWNVK-
          FHPWNV--
          FEPWNV--
          FKPWNV--
          FVPWNV--
          -FPWNVY-
          -FPWNVM-
          -FPWNVF-
          FDPWNV--
          FCPWNV--
          GTPWNV--
          GPPWNV--
          GRPWNV--
          -GPWNVY-
          GNPWNV--
          GLPWNV--
          GWPWNV--
          -GPWNVT-
          GSPWNV--
          -GPWNVR-
          -GPWNVH-
          -GPWNVA-
          GAPWNV--
          -GPWNVS-
          -GPWNVK-
          GIPWNV--
          -GPWNVW-
          -GPWNVQ-
          -GPWNVV-
          GHPWNV--
          GEPWNV--
          GQPWNV--
          -GPWNVE-
          GDPWNV--
          GYPWNV--
          -GPWNVM-
          GKPWNV--
          GGPWNV--
          -HPWNVL-
          HKPWNV--
          HRPWNV--
          -HPWNVR-
          HSPWNV--
          HYPWNV--
          -HPWNVY-
          HPPWNV--
          HHPWNV--
          HIPWNV--
          HVPWNV--
          -HPWNVT-
          HAPWNV--
          -HPWNVK-
          HMPWNV--
          HEPWNV--
          HTPWNV--
          -HPWNVM-
          HNPWNV--
          HGPWNV--
          -HPWNVH-
          -IPWNVR-
          IPPWNV--
          IWPWNV--
          IGPWNV--
          ISPWNV--
          IAPWNV--
          -IPWNVQ-
          IKPWNV--
          INPWNV--
          IIPWNV--
          IYPWNV--
          -IPWNVV-
          -IPWNVS-
          -IPWNVA-
          -IPWNVT-
          IMPWNV--
          IHPWNV--
          IFPWNV--
          IDPWNV--
          -IPWNVW-
          IVPWNV--
          -IPWNVH-
          ITPWNV--
          -IPWNVK-
          -IPWNVI-
          -IPWNVE-
          IEPWNV--
          KSPWNV--
          -KPWNVR-
          KRPWNV--
          -KPWNVY-
          -KPWNVL-
          KYPWNV--
          KVPWNV--
          -KPWNVI-
          -KPWNVS-
          KGPWNV--
          KNPWNV--
          KTPWNV--
          KKPWNV--
          -KPWNVV-
          KMPWNV--
          -KPWNVK-
          KLPWNV--
          KFPWNV--
          -KPWNVA-
          -KPWNVM-
          -KPWNVF-
          KQPWNV--
          -KPWNVN-
          KEPWNV--
          KWPWNV--
          -KPWNVH-
          KPPWNV--
          LRPWNV--
          LMPWNV--
          LSPWNV--
          LVPWNV--
          LPPWNV--
          LQPWNV--
          LYPWNV--
          LGPWNV--
          LHPWNV--
          LTPWNV--
          -LPWNVR-
          LLPWNV--
          LIPWNV--
          -LPWNVV-
          -LPWNVF-
          LNPWNV--
          LWPWNV--
          -LPWNVM-
          LKPWNV--
          LFPWNV--
          LDPWNV--
          -LPWNVK-
          -LPWNVT-
          -LPWNVA-
          -MPWNVR-
          MRPWNV--
          MTPWNV--
          MMPWNV--
          -MPWNVI-
          MKPWNV--
          MWPWNV--
          MHPWNV--
          MSPWNV--
          MDPWNV--
          MYPWNV--
          -MPWNVT-
          MLPWNV--
          -MPWNVL-
          MPPWNV--
          -MPWNVS-
          MEPWNV--
          -MPWNVQ-
          -MPWNVK-
          MGPWNV--
          MFPWNV--
          NMPWNV--
          NRPWNV--
          -NPWNVV-
          NTPWNV--
          NLPWNV--
          NQPWNV--
          -NPWNVR-
          -NPWNVK-
          NYPWNV--
          -NPWNVY-
          NFPWNV--
          NAPWNV--
          NSPWNV--
          NKPWNV--
          NEPWNV--
          NNPWNV--
          --PWNVRK
          --PWNVRS
          --PWNVWS
          --PWNVRG
          --PWNVLG
          --PWNVSA
          --PWNVTG
          --PWNVKA
          --PWNVAG
          --PWNVSG
          --PWNVRN
          --PWNVSS
          --PWNVVH
          --PWNVYT
          --PWNVLS
          --PWNVYG
          --PWNVMS
          --PWNVRH
          --PWNVRY
          --PWNVVT
          --PWNVTA
          --PWNVRF
          --PWNVLH
          --PWNVWN
          --PWNVST
          --PWNVMG
          --PWNVKS
          --PWNVIQ
          PHPWNV--
          --PWNVYK
          --PWNVVR
          --PWNVQS
          --PWNVMT
          --PWNVFY
          --PWNVVS
          --PWNVNS
          --PWNVKV
          --PWNVFG
          --PWNVWG
          --PWNVVY
          --PWNVVV
          --PWNVVN
          --PWNVQT
          --PWNVKT
          --PWNVIG
          --PWNVHW
          --PWNVHV
          PKPWNV--
          --PWNVSW
          --PWNVSV
          --PWNVRM
          --PWNVIR
          PQPWNV--
          PGPWNV--
          --PWNVVM
          --PWNVMR
          --PWNVLQ
          --PWNVYR
          --PWNVWR
          --PWNVTS
          --PWNVSM
          --PWNVNG
          --PWNVLR
          --PWNVIH
          --PWNVIA
          --PWNVHF
          --PWNVGS
          --PWNVEV
          --PWNVAS
          PIPWNV--
          --PWNVVA
          --PWNVQH
          --PWNVQA
          --PWNVFR
          --PWNVFH
          --PWNVES
          PVPWNV--
          PTPWNV--
          --PWNVYV
          --PWNVYN
          --PWNVYH
          --PWNVTT
          --PWNVRL
          --PWNVRI
          --PWNVQF
          --PWNVMQ
          --PWNVKG
          --PWNVHG
          --PWNVAW
          PYPWNV--
          --PWNVYW
          --PWNVWT
          --PWNVVW
          --PWNVTW
          --PWNVTR
          --PWNVSN
          --PWNVSF
          --PWNVRQ
          --PWNVQG
          --PWNVMH
          --PWNVIV
          --PWNVIN
          --PWNVFF
          PSPWNV--
          --PWNVYE
          --PWNVWD
          --PWNVVG
          --PWNVTM
          --PWNVRE
          --PWNVLN
          --PWNVLK
          --PWNVIY
          --PWNVIW
          --PWNVIK
          --PWNVHT
          --PWNVFE
          --PWNVEG
          --PWNVEA
          PEPWNV--
          --PWNVWQ
          --PWNVWA
          --PWNVVK
          --PWNVTQ
          --PWNVTD
          --PWNVSY
          --PWNVSQ
          --PWNVSK
          --PWNVSI
          --PWNVMD
          --PWNVMA
          --PWNVKQ
          --PWNVKL
          --PWNVKH
          --PWNVIF
          --PWNVHH
          --PWNVHA
          --PWNVGA
          --PWNVET
          --PWNVAH
          PMPWNV--
          PDPWNV--
          --PWNVYM
          --PWNVYD
          --PWNVWI
          --PWNVVE
          --PWNVTV
          --PWNVTN
          --PWNVTH
          --PWNVSH
          --PWNVRD
          --PWNVQY
          --PWNVQW
          --PWNVQV
          --PWNVNW
          --PWNVNV
          --PWNVNI
          --PWNVMK
          --PWNVLE
          --PWNVKW
          --PWNVKI
          --PWNVII
          --PWNVHR
          --PWNVGK
          --PWNVFQ
          --PWNVFD
          --PWNVEH
          --PWNVAR
          --PWNVAQ
          PFPWNV--
          -QPWNVY-
          -QPWNVM-
          QFPWNV--
          QEPWNV--
          QRPWNV--
          QGPWNV--
          QSPWNV--
          -QPWNVS-
          QPPWNV--
          QKPWNV--
          QAPWNV--
          QVPWNV--
          QTPWNV--
          -QPWNVI-
          QNPWNV--
          QQPWNV--
          -QPWNVV-
          -QPWNVK-
          QMPWNV--
          QHPWNV--
          QYPWNV--
          QWPWNV--
          -QPWNVH-
          -QPWNVF-
          QLPWNV--
          QIPWNV--
          QDPWNV--
          RPPWNV--
          -RPWNVI-
          RRPWNV--
          -RPWNVR-
          RVPWNV--
          RSPWNV--
          RTPWNV--
          -RPWNVT-
          -RPWNVV-
          -RPWNVY-
          -RPWNVH-
          RNPWNV--
          RFPWNV--
          -RPWNVM-
          RLPWNV--
          -RPWNVL-
          RAPWNV--
          RWPWNV--
          -RPWNVW-
          RIPWNV--
          -RPWNVQ-
          REPWNV--
          RMPWNV--
          RDPWNV--
          RYPWNV--
          -RPWNVS-
          RKPWNV--
          RCPWNV--
          -RPWNVE-
          RHPWNV--
          -RPWNVK-
          SAPWNV--
          SKPWNV--
          STPWNV--
          -SPWNVR-
          SLPWNV--
          SQPWNV--
          SSPWNV--
          SWPWNV--
          SVPWNV--
          SMPWNV--
          SHPWNV--
          SGPWNV--
          SRPWNV--
          -SPWNVK-
          -SPWNVV-
          -SPWNVQ-
          -SPWNVL-
          SIPWNV--
          -SPWNVY-
          SFPWNV--
          -SPWNVT-
          -SPWNVM-
          -SPWNVA-
          -SPWNVE-
          SNPWNV--
          SEPWNV--
          -SPWNVH-
          SPPWNV--
          SCPWNV--
          TGPWNV--
          TRPWNV--
          -TPWNVR-
          TTPWNV--
          TSPWNV--
          TLPWNV--
          TNPWNV--
          TWPWNV--
          -TPWNVM-
          TAPWNV--
          TPPWNV--
          TVPWNV--
          TMPWNV--
          -TPWNVI-
          TFPWNV--
          TDPWNV--
          TYPWNV--
          -TPWNVW-
          -TPWNVT-
          -TPWNVQ-
          -TPWNVK-
          TIPWNV--
          TCPWNV--
          TQPWNV--
          -TPWNVV-
          TKPWNV--
          VRPWNV--
          -VPWNVR-
          VSPWNV--
          -VPWNVI-
          -VPWNVM-
          -VPWNVT-
          VHPWNV--
          -VPWNVY-
          VMPWNV--
          VVPWNV--
          VPPWNV--
          VQPWNV--
          -VPWNVS-
          -VPWNVK-
          VGPWNV--
          VIPWNV--
          VFPWNV--
          VKPWNV--
          VYPWNV--
          VNPWNV--
          VLPWNV--
          VDPWNV--
          VWPWNV--
          -VPWNVH-
          -VPWNVF-
          VCPWNV--
          VAPWNV--
          -VPWNVV-
          -VPWNVG-
          -VPWNVE-
          VEPWNV--
          WRPWNV--
          WVPWNV--
          WMPWNV--
          WFPWNV--
          WKPWNV--
          WNPWNV--
          -WPWNVM-
          WEPWNV--
          WAPWNV--
          WQPWNV--
          -WPWNVR-
          WLPWNV--
          WSPWNV--
          -WPWNVV-
          -WPWNVG-
          -WPWNVA-
          WGPWNV--
          WCPWNV--
          -YPWNVR-
          YGPWNV--
          YMPWNV--
          YEPWNV--
          YSPWNV--
          YKPWNV--
          YRPWNV--
          YHPWNV--
          YTPWNV--
          -YPWNVM-
          YIPWNV--
          -YPWNVY-
          -YPWNVI-
          YVPWNV--
          -YPWNVV-
          -YPWNVT-
          -YPWNVQ-
          YFPWNV--
          YWPWNV--
          -YPWNVS-
          -YPWNVK-
          -YPWNVH-
          YLPWNV--
PWQY      1187       460     39.00
          AEPWQY--
          ASPWQY--
          -APWQYF-
          ALPWQY--
          -APWQYT-
          -APWQYR-
          AIPWQY--
          ATPWQY--
          AAPWQY--
          AYPWQY--
          -APWQYY-
          ARPWQY--
          AQPWQY--
          -APWQYK-
          -APWQYH-
          -APWQYW-
          -APWQYN-
          -APWQYM-
          -APWQYA-
          ADPWQY--
          CVPWQY--
          CSPWQY--
          DKPWQY--
          DRPWQY--
          -DPWQYR-
          -DPWQYI-
          DGPWQY--
          DSPWQY--
          -DPWQYL-
          -DPWQYK-
          DLPWQY--
          DFPWQY--
          DWPWQY--
          DQPWQY--
          -DPWQYN-
          EMPWQY--
          EQPWQY--
          -EPWQYS-
          -EPWQYT-
          -EPWQYA-
          EHPWQY--
          -EPWQYH-
          -EPWQYK-
          -EPWQYI-
          ENPWQY--
          EKPWQY--
          EIPWQY--
          EWPWQY--
          ESPWQY--
          -EPWQYR-
          EAPWQY--
          FTPWQY--
          FAPWQY--
          -FPWQYR-
          FHPWQY--
          FMPWQY--
          -FPWQYN-
          FSPWQY--
          FGPWQY--
          FEPWQY--
          FIPWQY--
          FYPWQY--
          -FPWQYT-
          FDPWQY--
          -FPWQYI-
          FKPWQY--
          GKPWQY--
          GSPWQY--
          GQPWQY--
          GRPWQY--
          GMPWQY--
          -GPWQYR-
          GTPWQY--
          -GPWQYY-
          -GPWQYW-
          -GPWQYS-
          -GPWQYF-
          GFPWQY--
          GEPWQY--
          GAPWQY--
          GYPWQY--
          -GPWQYT-
          -GPWQYI-
          -GPWQYH-
          -GPWQYA-
          GNPWQY--
          GLPWQY--
          GIPWQY--
          HGPWQY--
          -HPWQYR-
          HTPWQY--
          -HPWQYF-
          HAPWQY--
          HWPWQY--
          -HPWQYS-
          -HPWQYM-
          HRPWQY--
          -HPWQYA-
          HHPWQY--
          -HPWQYY-
          -HPWQYW-
          HYPWQY--
          HVPWQY--
          -HPWQYH-
          HLPWQY--
          IEPWQY--
          IGPWQY--
          -IPWQYR-
          ITPWQY--
          IQPWQY--
          IVPWQY--
          ISPWQY--
          IRPWQY--
          IIPWQY--
          -IPWQYM-
          -IPWQYV-
          -IPWQYA-
          ILPWQY--
          IYPWQY--
          -IPWQYT-
          -IPWQYQ-
          -IPWQYN-
          -IPWQYG-
          IKPWQY--
          IFPWQY--
          IDPWQY--
          KSPWQY--
          -KPWQYV-
          KGPWQY--
          KDPWQY--
          -KPWQYW-
          -KPWQYI-
          KAPWQY--
          KVPWQY--
          KRPWQY--
          -KPWQYR-
          KLPWQY--
          KKPWQY--
          KEPWQY--
          KTPWQY--
          KYPWQY--
          KFPWQY--
          -KPWQYT-
          -KPWQYN-
          -KPWQYM-
          KPPWQY--
          -KPWQYQ-
          -KPWQYH-
          KNPWQY--
          KMPWQY--
          KCPWQY--
          LRPWQY--
          LIPWQY--
          LHPWQY--
          LVPWQY--
          LQPWQY--
          LSPWQY--
          LGPWQY--
          LMPWQY--
          LLPWQY--
          LTPWQY--
          LPPWQY--
          LAPWQY--
          LNPWQY--
          -LPWQYM-
          -LPWQYK-
          LKPWQY--
          LWPWQY--
          -LPWQYT-
          -LPWQYI-
          LEPWQY--
          MTPWQY--
          MSPWQY--
          MGPWQY--
          -MPWQYR-
          MIPWQY--
          -MPWQYN-
          MLPWQY--
          -MPWQYW-
          -MPWQYS-
          -MPWQYI-
          -MPWQYA-
          MNPWQY--
          MRPWQY--
          -MPWQYK-
          MKPWQY--
          MFPWQY--
          NRPWQY--
          NKPWQY--
          NEPWQY--
          NTPWQY--
          NIPWQY--
          NSPWQY--
          -NPWQYM-
          NFPWQY--
          NVPWQY--
          -NPWQYQ-
          -NPWQYK-
          -NPWQYI-
          NAPWQY--
          -NPWQYT-
          NDPWQY--
          --PWQYTS
          --PWQYRM
          --PWQYTV
          --PWQYTA
          --PWQYLG
          --PWQYRT
          --PWQYSG
          --PWQYRW
          --PWQYRG
          --PWQYSS
          --PWQYKG
          --PWQYVG
          --PWQYTG
          --PWQYYS
          --PWQYKS
          --PWQYRV
          --PWQYMG
          --PWQYVV
          --PWQYTM
          --PWQYNG
          --PWQYMQ
          --PWQYRS
          --PWQYRR
          --PWQYHS
          --PWQYYN
          --PWQYVW
          --PWQYSQ
          --PWQYIH
          --PWQYIG
          --PWQYHV
          PTPWQY--
          --PWQYYM
          --PWQYSM
          --PWQYHW
          --PWQYWG
          --PWQYVS
          --PWQYQG
          --PWQYFH
          PDPWQY--
          --PWQYYV
          --PWQYYH
          --PWQYVA
          --PWQYSV
          --PWQYRN
          --PWQYQS
          --PWQYMN
          --PWQYKV
          --PWQYKM
          --PWQYVY
          --PWQYTT
          --PWQYSA
          --PWQYRQ
          --PWQYRI
          --PWQYMH
          --PWQYKT
          --PWQYKK
          --PWQYHA
          --PWQYGS
          --PWQYFS
          --PWQYFA
          PNPWQY--
          PHPWQY--
          PAPWQY--
          --PWQYTN
          --PWQYST
          --PWQYSN
          --PWQYRY
          --PWQYRL
          --PWQYRE
          --PWQYQV
          --PWQYQN
          --PWQYNN
          --PWQYNI
          --PWQYLW
          --PWQYLQ
          --PWQYKI
          --PWQYKH
          --PWQYIY
          --PWQYIK
          PWPWQY--
          --PWQYYR
          --PWQYVR
          --PWQYVN
          --PWQYVD
          --PWQYTW
          --PWQYTL
          --PWQYSY
          --PWQYRD
          --PWQYRA
          --PWQYQR
          --PWQYQM
          --PWQYNS
          --PWQYMV
          --PWQYMR
          --PWQYML
          --PWQYLH
          --PWQYKR
          --PWQYKN
          --PWQYIQ
          --PWQYIN
          --PWQYHQ
          --PWQYHN
          --PWQYHG
          --PWQYCS
          --PWQYAL
          PEPWQY--
          -QPWQYN-
          -QPWQYI-
          QKPWQY--
          -QPWQYR-
          -QPWQYV-
          -QPWQYK-
          -QPWQYW-
          QEPWQY--
          -QPWQYS-
          -QPWQYM-
          -QPWQYF-
          QNPWQY--
          QLPWQY--
          QCPWQY--
          RQPWQY--
          RTPWQY--
          RMPWQY--
          RNPWQY--
          RWPWQY--
          RKPWQY--
          -RPWQYR-
          RVPWQY--
          RIPWQY--
          RAPWQY--
          -RPWQYM-
          -RPWQYK-
          RSPWQY--
          -RPWQYY-
          -RPWQYV-
          RLPWQY--
          RFPWQY--
          -RPWQYT-
          RGPWQY--
          RPPWQY--
          -RPWQYS-
          -RPWQYA-
          RYPWQY--
          -RPWQYI-
          RDPWQY--
          -RPWQYQ-
          -RPWQYN-
          REPWQY--
          -RPWQYW-
          -RPWQYH-
          -RPWQYF-
          RHPWQY--
          SGPWQY--
          STPWQY--
          SAPWQY--
          SNPWQY--
          SSPWQY--
          -SPWQYR-
          SLPWQY--
          SRPWQY--
          SWPWQY--
          SVPWQY--
          SKPWQY--
          -SPWQYK-
          SFPWQY--
          -SPWQYM-
          SMPWQY--
          -SPWQYW-
          -SPWQYV-
          -SPWQYS-
          -SPWQYI-
          SHPWQY--
          SQPWQY--
          -SPWQYY-
          -SPWQYQ-
          -SPWQYN-
          SYPWQY--
          -SPWQYF-
          TNPWQY--
          TKPWQY--
          TLPWQY--
          TTPWQY--
          TGPWQY--
          THPWQY--
          -TPWQYN-
          TDPWQY--
          TSPWQY--
          TRPWQY--
          TAPWQY--
          -TPWQYM-
          -TPWQYK-
          -TPWQYF-
          TMPWQY--
          TIPWQY--
          TVPWQY--
          -TPWQYV-
          -TPWQYR-
          -TPWQYQ-
          -TPWQYA-
          -VPWQYR-
          VPPWQY--
          VRPWQY--
          VKPWQY--
          -VPWQYT-
          VVPWQY--
          -VPWQYM-
          -VPWQYK-
          -VPWQYI-
          VFPWQY--
          VYPWQY--
          VQPWQY--
          -VPWQYQ-
          -VPWQYS-
          VGPWQY--
          VSPWQY--
          -VPWQYV-
          -VPWQYH-
          -VPWQYF-
          -VPWQYA-
          VDPWQY--
          VTPWQY--
          -VPWQYN-
          VNPWQY--
          VLPWQY--
          VIPWQY--
          VEPWQY--
          WAPWQY--
          WVPWQY--
          WYPWQY--
          WKPWQY--
          WQPWQY--
          WRPWQY--
          WEPWQY--
          WLPWQY--
          -YPWQYR-
          YRPWQY--
          YTPWQY--
          YHPWQY--
          YKPWQY--
          -YPWQYV-
          YSPWQY--
          YGPWQY--
          -YPWQYI-
          YLPWQY--
          YIPWQY--
          YFPWQY--
          -YPWQYK-
          YAPWQY--
          -YPWQYH-
          YPPWQY--
          YWPWQY--
          YVPWQY--
          YQPWQY--
          -YPWQYT-
          -YPWQYS-
          -YPWQYN-
          YNPWQY--
          YDPWQY--
PFKM       896       513     38.91
          --PFKMYE
          --PFKMSD
          --PFKMRL
          -APFKML-
          AFPFKM--
          AVPFKM--
          -APFKMR-
          -APFKMT-
          ATPFKM--
          AAPFKM--
          AMPFKM--
          ASPFKM--
          -APFKMQ-
          -APFKMF-
          ANPFKM--
          APPFKM--
          -APFKMY-
          AGPFKM--
          AIPFKM--
          ADPFKM--
          AYPFKM--
          AQPFKM--
          -APFKMM-
          -APFKMK-
          -APFKME-
          ALPFKM--
          CAPFKM--
          CYPFKM--
          CWPFKM--
          -DPFKMI-
          DSPFKM--
          DRPFKM--
          -DPFKMV-
          DAPFKM--
          -DPFKMM-
          DVPFKM--
          DTPFKM--
          -DPFKML-
          -DPFKMS-
          -DPFKMR-
          DLPFKM--
          DGPFKM--
          DFPFKM--
          -EPFKMI-
          EKPFKM--
          ESPFKM--
          -EPFKMT-
          -EPFKMR-
          -EPFKML-
          -EPFKMF-
          -EPFKMW-
          ELPFKM--
          ETPFKM--
          -EPFKMY-
          -EPFKMV-
          -EPFKMS-
          -EPFKMH-
          EVPFKM--
          -EPFKMQ-
          -EPFKMK-
          FAPFKM--
          FSPFKM--
          FYPFKM--
          -FPFKML-
          FTPFKM--
          FGPFKM--
          FLPFKM--
          -FPFKMK-
          -FPFKMY-
          FNPFKM--
          -FPFKMI-
          FHPFKM--
          GTPFKM--
          GMPFKM--
          GRPFKM--
          -GPFKML-
          -GPFKMS-
          GKPFKM--
          GQPFKM--
          -GPFKMV-
          GGPFKM--
          GYPFKM--
          GNPFKM--
          -GPFKMT-
          GEPFKM--
          GVPFKM--
          GSPFKM--
          -GPFKMY-
          -GPFKME-
          GHPFKM--
          GAPFKM--
          GWPFKM--
          -GPFKMR-
          GLPFKM--
          GPPFKM--
          -GPFKMQ-
          GCPFKM--
          -GPFKMN-
          HGPFKM--
          HIPFKM--
          HTPFKM--
          HRPFKM--
          -HPFKMM-
          HHPFKM--
          HQPFKM--
          -HPFKMV-
          HLPFKM--
          HVPFKM--
          HDPFKM--
          -HPFKMI-
          -HPFKMS-
          HYPFKM--
          -HPFKMK-
          HWPFKM--
          HSPFKM--
          -HPFKMW-
          -IPFKMI-
          ISPFKM--
          -IPFKML-
          -IPFKMQ-
          -IPFKMM-
          -IPFKMV-
          ILPFKM--
          ITPFKM--
          -IPFKMK-
          IEPFKM--
          IVPFKM--
          IHPFKM--
          IQPFKM--
          -IPFKMN-
          -IPFKMH-
          -IPFKMF-
          IIPFKM--
          IDPFKM--
          KSPFKM--
          KTPFKM--
          -KPFKMQ-
          KMPFKM--
          KHPFKM--
          KGPFKM--
          -KPFKML-
          KVPFKM--
          KKPFKM--
          KDPFKM--
          -KPFKMR-
          KAPFKM--
          -KPFKMY-
          KLPFKM--
          KWPFKM--
          KRPFKM--
          -KPFKMI-
          KYPFKM--
          KQPFKM--
          -KPFKMW-
          -KPFKMS-
          -KPFKMH-
          KNPFKM--
          KFPFKM--
          LVPFKM--
          LPPFKM--
          LRPFKM--
          LSPFKM--
          LGPFKM--
          LNPFKM--
          LMPFKM--
          -LPFKMM-
          -LPFKMV-
          LLPFKM--
          LEPFKM--
          LAPFKM--
          LQPFKM--
          -LPFKMT-
          -LPFKMK-
          LWPFKM--
          -LPFKMY-
          -LPFKMI-
          LIPFKM--
          MSPFKM--
          MYPFKM--
          -MPFKML-
          -MPFKMY-
          -MPFKMR-
          MIPFKM--
          MEPFKM--
          MVPFKM--
          -MPFKMQ-
          -MPFKMI-
          MRPFKM--
          -MPFKME-
          -MPFKMH-
          MNPFKM--
          MFPFKM--
          -MPFKMT-
          -MPFKMS-
          -MPFKMM-
          MHPFKM--
          MGPFKM--
          MDPFKM--
          MAPFKM--
          NLPFKM--
          NRPFKM--
          NVPFKM--
          NIPFKM--
          NYPFKM--
          -NPFKMV-
          -NPFKMR-
          NWPFKM--
          NKPFKM--
          NGPFKM--
          NAPFKM--
          NSPFKM--
          -NPFKMM-
          --PFKMSS
          --PFKMWG
          --PFKMVN
          --PFKMVA
          --PFKMRA
          --PFKMRT
          --PFKMYS
          --PFKMSG
          --PFKMWS
          --PFKMVY
          --PFKMIF
          --PFKMRS
          --PFKMST
          --PFKMMR
          --PFKMNA
          --PFKMMS
          --PFKMMN
          --PFKMLH
          --PFKMKS
          --PFKMMT
          --PFKMIR
          --PFKMVV
          --PFKMTH
          --PFKMFS
          --PFKMAS
          --PFKMVS
          --PFKMVL
          --PFKMQT
          --PFKMFG
          --PFKMES
          PTPFKM--
          PGPFKM--
          --PFKMQS
          --PFKMAA
          --PFKMYG
          --PFKMVF
          --PFKMSV
          --PFKMMG
          --PFKMIN
          --PFKMIM
          --PFKMTA
          --PFKMSF
          --PFKMSA
          --PFKMRI
          --PFKMRG
          --PFKMNS
          --PFKMMY
          --PFKMMQ
          --PFKMLN
          --PFKMKT
          --PFKMIS
          --PFKMHS
          --PFKMHG
          --PFKMVW
          --PFKMQN
          --PFKMLE
          --PFKMFA
          --PFKMAG
          --PFKMYT
          --PFKMYN
          --PFKMWH
          --PFKMWA
          --PFKMTN
          --PFKMTK
          --PFKMQW
          --PFKMQK
          --PFKMNT
          --PFKMLG
          --PFKMEM
          PHPFKM--
          --PFKMYR
          --PFKMVK
          --PFKMVI
          --PFKMTQ
          --PFKMTG
          --PFKMRY
          --PFKMRM
          --PFKMRK
          --PFKMML
          --PFKMLV
          --PFKMKA
          --PFKMII
          --PFKMIE
          --PFKMHM
          --PFKMGS
          --PFKMFM
          --PFKMET
          --PFKMYW
          --PFKMYV
          --PFKMWY
          --PFKMVQ
          --PFKMTW
          --PFKMTV
          --PFKMQQ
          --PFKMNV
          --PFKMMV
          --PFKMLR
          --PFKMLD
          --PFKMKV
          --PFKMIT
          --PFKMIK
          --PFKMID
          --PFKMFQ
          --PFKMCS
          --PFKMAV
          PEPFKM--
          PQPFKM--
          PPPFKM--
          --PFKMYI
          --PFKMYA
          --PFKMWT
          --PFKMTT
          --PFKMTM
          --PFKMTL
          --PFKMTF
          --PFKMSW
          --PFKMSN
          --PFKMSM
          --PFKMRW
          --PFKMRQ
          --PFKMRD
          --PFKMQI
          --PFKMPA
          --PFKMNY
          --PFKMNM
          --PFKMNL
          --PFKMMH
          --PFKMMA
          --PFKMKY
          --PFKMKH
          --PFKMKF
          --PFKMIA
          --PFKMHW
          --PFKMHV
          --PFKMHN
          --PFKMGV
          --PFKMFR
          --PFKMFN
          --PFKMEI
          --PFKMEG
          --PFKMCF
          PCPFKM--
          QRPFKM--
          QVPFKM--
          -QPFKMV-
          -QPFKMR-
          QMPFKM--
          QPPFKM--
          QEPFKM--
          QGPFKM--
          QAPFKM--
          -QPFKML-
          -QPFKMQ-
          QYPFKM--
          QSPFKM--
          -QPFKMT-
          -QPFKMK-
          QLPFKM--
          QIPFKM--
          -QPFKMS-
          -QPFKMF-
          -QPFKME-
          QKPFKM--
          RLPFKM--
          RIPFKM--
          RAPFKM--
          RFPFKM--
          RKPFKM--
          RQPFKM--
          -RPFKMM-
          RVPFKM--
          -RPFKML-
          RSPFKM--
          RPPFKM--
          RDPFKM--
          RYPFKM--
          RTPFKM--
          -RPFKMS-
          -RPFKMR-
          -RPFKMQ-
          -RPFKMK-
          RWPFKM--
          RGPFKM--
          REPFKM--
          -RPFKMY-
          RHPFKM--
          STPFKM--
          SEPFKM--
          -SPFKMT-
          SKPFKM--
          -SPFKMR-
          -SPFKMI-
          -SPFKML-
          SMPFKM--
          SVPFKM--
          SSPFKM--
          SLPFKM--
          -SPFKMS-
          SHPFKM--
          SFPFKM--
          SDPFKM--
          SIPFKM--
          SAPFKM--
          SYPFKM--
          SNPFKM--
          SWPFKM--
          SPPFKM--
          -SPFKMY-
          -SPFKMH-
          -SPFKMQ-
          -SPFKMN-
          -SPFKME-
          -SPFKMA-
          -TPFKMV-
          TSPFKM--
          TPPFKM--
          -TPFKML-
          -TPFKMR-
          -TPFKMY-
          -TPFKMM-
          TGPFKM--
          TVPFKM--
          TMPFKM--
          TLPFKM--
          -TPFKMQ-
          TYPFKM--
          TRPFKM--
          TNPFKM--
          TFPFKM--
          TTPFKM--
          -TPFKMS-
          TKPFKM--
          TIPFKM--
          -TPFKMI-
          -TPFKMD-
          TDPFKM--
          VGPFKM--
          -VPFKMS-
          VKPFKM--
          -VPFKML-
          VLPFKM--
          VYPFKM--
          VNPFKM--
          VIPFKM--
          VDPFKM--
          -VPFKMQ-
          -VPFKMI-
          -VPFKMF-
          VTPFKM--
          VQPFKM--
          VHPFKM--
          VRPFKM--
          VVPFKM--
          VSPFKM--
          -VPFKMT-
          -VPFKMK-
          VPPFKM--
          -VPFKMV-
          -VPFKMA-
          -VPFKME-
          -VPFKMG-
          VFPFKM--
          VEPFKM--
          WRPFKM--
          WTPFKM--
          WAPFKM--
          WYPFKM--
          WVPFKM--
          WGPFKM--
          -WPFKMI-
          WLPFKM--
          WIPFKM--
          WDPFKM--
          -WPFKMW-
          -WPFKMM-
          -WPFKML-
          WMPFKM--
          WKPFKM--
          YTPFKM--
          YIPFKM--
          YAPFKM--
          YKPFKM--
          -YPFKMR-
          YRPFKM--
          -YPFKMT-
          -YPFKMM-
          -YPFKMF-
          -YPFKMY-
          -YPFKMV-
          -YPFKML-
          YGPFKM--
          YFPFKM--
          YYPFKM--
          YSPFKM--
          YQPFKM--
          YNPFKM--
          YEPFKM--
          YWPFKM--
          YVPFKM--
          -YPFKMS-
          -YPFKME-
PWKI       989       493     38.72
          --PWKIRK
          --PWKIRI
          -VPWKIS-
          -APWKIK-
          -APWKII-
          -APWKIV-
          -APWKIS-
          ASPWKI--
          AAPWKI--
          AKPWKI--
          AGPWKI--
          -APWKIR-
          AWPWKI--
          AQPWKI--
          ARPWKI--
          -APWKIH-
          APPWKI--
          ALPWKI--
          AYPWKI--
          -APWKIY-
          ATPWKI--
          -APWKIE-
          -APWKIA-
          -APWKIW-
          AMPWKI--
          AIPWKI--
          AHPWKI--
          -APWKIM-
          -APWKIG-
          AEPWKI--
          CFPWKI--
          CYPWKI--
          CVPWKI--
          CQPWKI--
          CCPWKI--
          CHPWKI--
          CAPWKI--
          -DPWKIT-
          DGPWKI--
          DRPWKI--
          DQPWKI--
          -DPWKIS-
          DMPWKI--
          DIPWKI--
          DEPWKI--
          -DPWKIY-
          DFPWKI--
          DVPWKI--
          -EPWKIV-
          -EPWKIR-
          EMPWKI--
          EEPWKI--
          -EPWKIQ-
          -EPWKIY-
          -EPWKIW-
          EGPWKI--
          -EPWKIS-
          ELPWKI--
          EFPWKI--
          EVPWKI--
          ESPWKI--
          EHPWKI--
          FRPWKI--
          FLPWKI--
          FPPWKI--
          FVPWKI--
          FSPWKI--
          FFPWKI--
          FHPWKI--
          -FPWKIV-
          FGPWKI--
          -FPWKIT-
          FNPWKI--
          FTPWKI--
          -FPWKIS-
          -FPWKIQ-
          -FPWKIL-
          -GPWKIL-
          GAPWKI--
          GRPWKI--
          GSPWKI--
          GTPWKI--
          -GPWKIM-
          GQPWKI--
          -GPWKIV-
          GKPWKI--
          GVPWKI--
          -GPWKIE-
          GNPWKI--
          GIPWKI--
          -GPWKIY-
          GYPWKI--
          -GPWKIK-
          -GPWKIF-
          GGPWKI--
          GEPWKI--
          -GPWKIT-
          -GPWKIQ-
          GHPWKI--
          GFPWKI--
          GWPWKI--
          -GPWKIW-
          -GPWKII-
          HLPWKI--
          HRPWKI--
          HSPWKI--
          -HPWKII-
          HKPWKI--
          -HPWKIY-
          HIPWKI--
          HHPWKI--
          -HPWKIQ-
          HAPWKI--
          -HPWKIS-
          HMPWKI--
          HDPWKI--
          HWPWKI--
          HVPWKI--
          -HPWKIT-
          -HPWKIR-
          -HPWKIH-
          HNPWKI--
          HEPWKI--
          IIPWKI--
          IMPWKI--
          -IPWKIR-
          IQPWKI--
          -IPWKIL-
          ITPWKI--
          ISPWKI--
          IPPWKI--
          ILPWKI--
          IEPWKI--
          -IPWKIY-
          INPWKI--
          IGPWKI--
          -IPWKIS-
          IWPWKI--
          -IPWKIF-
          IRPWKI--
          -IPWKIT-
          -IPWKIQ-
          -IPWKIM-
          IAPWKI--
          KSPWKI--
          -KPWKIL-
          KAPWKI--
          KEPWKI--
          -KPWKII-
          KLPWKI--
          KTPWKI--
          KIPWKI--
          KRPWKI--
          KGPWKI--
          KWPWKI--
          -KPWKIV-
          -KPWKIR-
          -KPWKIQ-
          -KPWKIM-
          KHPWKI--
          -KPWKIT-
          -KPWKIS-
          KVPWKI--
          KPPWKI--
          KKPWKI--
          KFPWKI--
          LSPWKI--
          LGPWKI--
          LRPWKI--
          LYPWKI--
          LLPWKI--
          LKPWKI--
          LQPWKI--
          LNPWKI--
          LTPWKI--
          LIPWKI--
          -LPWKIV-
          LDPWKI--
          -LPWKIR-
          -LPWKII-
          LPPWKI--
          LHPWKI--
          LAPWKI--
          LWPWKI--
          -LPWKIY-
          -LPWKIH-
          LFPWKI--
          LCPWKI--
          -LPWKIM-
          MRPWKI--
          MSPWKI--
          MNPWKI--
          -MPWKIR-
          -MPWKII-
          MGPWKI--
          MCPWKI--
          MTPWKI--
          MPPWKI--
          MIPWKI--
          MAPWKI--
          MFPWKI--
          MQPWKI--
          -MPWKIV-
          -MPWKIT-
          -MPWKIQ-
          MLPWKI--
          MEPWKI--
          NRPWKI--
          NTPWKI--
          NLPWKI--
          -NPWKIV-
          -NPWKIM-
          NPPWKI--
          NIPWKI--
          NYPWKI--
          NHPWKI--
          NAPWKI--
          -NPWKIR-
          NMPWKI--
          NFPWKI--
          -NPWKIT-
          -NPWKIQ-
          -NPWKII-
          --PWKIMA
          --PWKITG
          --PWKIRS
          --PWKITH
          --PWKIAS
          --PWKIYS
          --PWKIVS
          --PWKIRG
          --PWKIMS
          --PWKIWS
          --PWKIVH
          --PWKIRA
          --PWKIVL
          --PWKISG
          --PWKILN
          --PWKIST
          --PWKIKG
          --PWKIIY
          --PWKIMG
          --PWKIIA
          --PWKIES
          PTPWKI--
          --PWKIWG
          --PWKITS
          --PWKISV
          --PWKIVN
          --PWKIVM
          --PWKITR
          --PWKIIN
          --PWKIET
          --PWKIEA
          PNPWKI--
          --PWKIYH
          --PWKIWA
          --PWKIVQ
          --PWKITT
          --PWKISA
          --PWKIRV
          --PWKIQV
          --PWKIMN
          --PWKIHS
          --PWKIFY
          --PWKIYQ
          --PWKIRH
          --PWKIQM
          --PWKINA
          --PWKILH
          --PWKILG
          --PWKIFK
          --PWKIFG
          PGPWKI--
          --PWKIYT
          --PWKIVI
          --PWKITN
          --PWKIRN
          --PWKIQE
          --PWKIKS
          --PWKIIQ
          --PWKIIH
          --PWKIHG
          --PWKIEW
          --PWKIAG
          PFPWKI--
          --PWKIYN
          --PWKIYG
          --PWKIYA
          --PWKITQ
          --PWKISN
          --PWKIRF
          --PWKIQT
          --PWKIQH
          --PWKIMW
          --PWKIKV
          --PWKIIE
          --PWKIGA
          --PWKIFH
          --PWKIAW
          PEPWKI--
          --PWKIYM
          --PWKIVY
          --PWKIVT
          --PWKITK
          --PWKISH
          --PWKIRD
          --PWKIQS
          --PWKIQI
          --PWKIMI
          --PWKIME
          --PWKILT
          --PWKIIL
          --PWKIIK
          --PWKIIF
          --PWKIGS
          PAPWKI--
          PWPWKI--
          --PWKIYI
          --PWKIWQ
          --PWKIWN
          --PWKIWI
          --PWKIVK
          --PWKITV
          --PWKITA
          --PWKISY
          --PWKISL
          --PWKISI
          --PWKISF
          --PWKIRQ
          --PWKIRM
          --PWKIRE
          --PWKIMY
          --PWKIMM
          --PWKIMF
          --PWKIKW
          --PWKIKT
          --PWKIKN
          --PWKIKA
          --PWKIHM
          --PWKIHA
          --PWKIEY
          --PWKIEH
          --PWKIEG
          PQPWKI--
          PMPWKI--
          PDPWKI--
          -QPWKIV-
          QAPWKI--
          QTPWKI--
          QSPWKI--
          QQPWKI--
          QVPWKI--
          QLPWKI--
          QRPWKI--
          QGPWKI--
          -QPWKIY-
          -QPWKIR-
          QHPWKI--
          -QPWKIW-
          -QPWKIQ-
          -QPWKIF-
          QIPWKI--
          QPPWKI--
          -QPWKIE-
          QDPWKI--
          RGPWKI--
          -RPWKIL-
          RIPWKI--
          RTPWKI--
          RRPWKI--
          -RPWKIT-
          RAPWKI--
          RVPWKI--
          RSPWKI--
          RKPWKI--
          REPWKI--
          RDPWKI--
          -RPWKIR-
          RHPWKI--
          RFPWKI--
          RQPWKI--
          -RPWKIY-
          -RPWKIQ-
          RNPWKI--
          RWPWKI--
          -RPWKIM-
          -RPWKIE-
          SVPWKI--
          -SPWKII-
          SSPWKI--
          SHPWKI--
          SGPWKI--
          -SPWKIM-
          -SPWKIR-
          STPWKI--
          SAPWKI--
          SPPWKI--
          -SPWKIT-
          SLPWKI--
          SKPWKI--
          SRPWKI--
          SQPWKI--
          SMPWKI--
          SIPWKI--
          SWPWKI--
          -SPWKIV-
          -SPWKIQ-
          SNPWKI--
          SFPWKI--
          SYPWKI--
          -SPWKIS-
          SEPWKI--
          -SPWKIY-
          TIPWKI--
          TTPWKI--
          TLPWKI--
          TMPWKI--
          TGPWKI--
          TVPWKI--
          TQPWKI--
          TKPWKI--
          TRPWKI--
          -TPWKIV-
          TPPWKI--
          TEPWKI--
          -TPWKIT-
          -TPWKIS-
          -TPWKIR-
          -TPWKII-
          -TPWKIM-
          THPWKI--
          TDPWKI--
          -TPWKIL-
          TFPWKI--
          -TPWKIK-
          -TPWKIA-
          TNPWKI--
          VMPWKI--
          VQPWKI--
          VRPWKI--
          VEPWKI--
          -VPWKIV-
          VSPWKI--
          -VPWKII-
          -VPWKIY-
          VGPWKI--
          VAPWKI--
          VTPWKI--
          VPPWKI--
          VIPWKI--
          VFPWKI--
          VVPWKI--
          -VPWKIM-
          -VPWKIH-
          -VPWKIR-
          -VPWKIW-
          -VPWKIK-
          VLPWKI--
          VDPWKI--
          VYPWKI--
          -VPWKIT-
          -VPWKIN-
          VKPWKI--
          -WPWKIV-
          WKPWKI--
          WSPWKI--
          WQPWKI--
          WEPWKI--
          WGPWKI--
          WDPWKI--
          -WPWKIQ-
          WFPWKI--
          YRPWKI--
          YNPWKI--
          YLPWKI--
          YMPWKI--
          YSPWKI--
          -YPWKIM-
          YGPWKI--
          YTPWKI--
          YAPWKI--
          YVPWKI--
          YQPWKI--
          YKPWKI--
          -YPWKIQ-
          YEPWKI--
          YYPWKI--
          -YPWKIY-
          -YPWKIT-
          YPPWKI--
          YFPWKI--
          YCPWKI--
PWTM       905       512     38.40
          --PWTMLR
          --PWTMGS
          -APWTMM-
          -APWTMR-
          ARPWTM--
          ALPWTM--
          AHPWTM--
          -APWTMT-
          AYPWTM--
          AGPWTM--
          ATPWTM--
          -APWTMY-
          -APWTMK-
          AWPWTM--
          ASPWTM--
          AQPWTM--
          -APWTMI-
          AVPWTM--
          AFPWTM--
          AAPWTM--
          -APWTMS-
          APPWTM--
          -APWTMA-
          -APWTMW-
          CKPWTM--
          CVPWTM--
          CLPWTM--
          CAPWTM--
          -DPWTMT-
          -DPWTMR-
          DIPWTM--
          DTPWTM--
          -DPWTMY-
          DWPWTM--
          DSPWTM--
          DMPWTM--
          DLPWTM--
          DKPWTM--
          -EPWTMW-
          EGPWTM--
          -EPWTMY-
          ERPWTM--
          -EPWTMR-
          EVPWTM--
          -EPWTMT-
          -EPWTMM-
          EMPWTM--
          -EPWTMS-
          ESPWTM--
          -EPWTMV-
          -EPWTMQ-
          -EPWTMH-
          -EPWTMA-
          ENPWTM--
          EHPWTM--
          -FPWTMR-
          FKPWTM--
          FQPWTM--
          FYPWTM--
          -FPWTMH-
          FSPWTM--
          FMPWTM--
          FGPWTM--
          FAPWTM--
          FWPWTM--
          FVPWTM--
          FRPWTM--
          -FPWTMV-
          FEPWTM--
          -FPWTMS-
          FFPWTM--
          GKPWTM--
          -GPWTMI-
          GGPWTM--
          GRPWTM--
          -GPWTMS-
          -GPWTMV-
          -GPWTMK-
          -GPWTMY-
          GQPWTM--
          GIPWTM--
          GAPWTM--
          -GPWTMM-
          GNPWTM--
          GFPWTM--
          GTPWTM--
          -GPWTMR-
          GDPWTM--
          GVPWTM--
          -GPWTMT-
          -GPWTMQ-
          -GPWTMA-
          GYPWTM--
          GSPWTM--
          -GPWTMH-
          GPPWTM--
          HRPWTM--
          HTPWTM--
          HAPWTM--
          HKPWTM--
          HVPWTM--
          HHPWTM--
          -HPWTML-
          -HPWTMI-
          HLPWTM--
          HIPWTM--
          HGPWTM--
          HSPWTM--
          -HPWTMR-
          -HPWTMK-
          -HPWTMM-
          HMPWTM--
          -HPWTMV-
          -HPWTMT-
          -HPWTMS-
          -HPWTMQ-
          HEPWTM--
          HDPWTM--
          HYPWTM--
          -IPWTMR-
          ILPWTM--
          ITPWTM--
          IIPWTM--
          ISPWTM--
          -IPWTMT-
          -IPWTMM-
          IAPWTM--
          -IPWTMS-
          IKPWTM--
          IYPWTM--
          IWPWTM--
          IHPWTM--
          -IPWTMY-
          IMPWTM--
          IEPWTM--
          IRPWTM--
          IPPWTM--
          IFPWTM--
          IVPWTM--
          -IPWTMI-
          -IPWTMH-
          IGPWTM--
          -IPWTMQ-
          -IPWTMN-
          -IPWTMK-
          -IPWTME-
          KSPWTM--
          KGPWTM--
          KRPWTM--
          KLPWTM--
          -KPWTMQ-
          KMPWTM--
          -KPWTMT-
          -KPWTMK-
          KNPWTM--
          KYPWTM--
          KVPWTM--
          -KPWTMS-
          -KPWTMM-
          KHPWTM--
          -KPWTMW-
          KIPWTM--
          KQPWTM--
          KTPWTM--
          -KPWTMY-
          KWPWTM--
          -KPWTMV-
          -KPWTMN-
          -KPWTMI-
          KFPWTM--
          KEPWTM--
          KDPWTM--
          LSPWTM--
          LRPWTM--
          LGPWTM--
          LAPWTM--
          LTPWTM--
          LQPWTM--
          -LPWTMH-
          LPPWTM--
          LVPWTM--
          LMPWTM--
          LIPWTM--
          -LPWTMI-
          LLPWTM--
          LYPWTM--
          LEPWTM--
          -LPWTMW-
          -LPWTMV-
          -LPWTMS-
          -LPWTMK-
          LFPWTM--
          -LPWTMG-
          MSPWTM--
          MHPWTM--
          MVPWTM--
          -MPWTMY-
          -MPWTMK-
          -MPWTMR-
          MIPWTM--
          MTPWTM--
          MWPWTM--
          MRPWTM--
          -MPWTMT-
          -MPWTMH-
          MFPWTM--
          MQPWTM--
          MMPWTM--
          MKPWTM--
          MGPWTM--
          -MPWTMV-
          -MPWTMS-
          MEPWTM--
          MAPWTM--
          MDPWTM--
          NRPWTM--
          NVPWTM--
          -NPWTMR-
          NGPWTM--
          -NPWTMI-
          NLPWTM--
          NHPWTM--
          NTPWTM--
          -NPWTMW-
          -NPWTMT-
          NNPWTM--
          NKPWTM--
          NSPWTM--
          -NPWTMH-
          NFPWTM--
          -NPWTMQ-
          NPPWTM--
          NMPWTM--
          NAPWTM--
          --PWTMYS
          --PWTMVT
          --PWTMYG
          --PWTMMG
          --PWTMVS
          --PWTMSG
          --PWTMHS
          --PWTMRA
          --PWTMFT
          --PWTMTG
          --PWTMRH
          --PWTMLG
          --PWTMTT
          --PWTMSM
          --PWTMMT
          --PWTMIT
          --PWTMTA
          --PWTMRN
          --PWTMNS
          --PWTMKG
          --PWTMIG
          --PWTMYV
          --PWTMSS
          --PWTMTS
          --PWTMST
          PAPWTM--
          --PWTMRS
          --PWTMRR
          --PWTMIH
          PGPWTM--
          --PWTMSV
          --PWTMKS
          --PWTMIA
          --PWTMFY
          --PWTMEG
          --PWTMYT
          --PWTMTN
          --PWTMMN
          --PWTMIV
          --PWTMIK
          --PWTMHG
          PKPWTM--
          PYPWTM--
          --PWTMWS
          --PWTMRQ
          --PWTMMS
          --PWTMLV
          --PWTMWV
          --PWTMWG
          --PWTMWA
          --PWTMRL
          --PWTMLH
          --PWTMKT
          --PWTMHI
          --PWTMSA
          --PWTMRY
          --PWTMRF
          --PWTMNT
          --PWTMNL
          --PWTMAA
          PTPWTM--
          --PWTMYK
          --PWTMWK
          --PWTMWI
          --PWTMVH
          --PWTMRT
          --PWTMQV
          --PWTMMK
          --PWTMIW
          --PWTMHT
          --PWTMGA
          PQPWTM--
          --PWTMWT
          --PWTMVK
          --PWTMVG
          --PWTMVF
          --PWTMTD
          --PWTMQS
          --PWTMQG
          --PWTMMD
          --PWTMKM
          --PWTMIM
          --PWTMHN
          --PWTMYQ
          --PWTMYH
          --PWTMYD
          --PWTMWE
          --PWTMWD
          --PWTMVQ
          --PWTMVI
          --PWTMVD
          --PWTMTV
          --PWTMTH
          --PWTMSI
          --PWTMSH
          --PWTMRK
          --PWTMRE
          --PWTMNA
          --PWTMMY
          --PWTMLQ
          --PWTMKI
          --PWTMIS
          --PWTMIN
          --PWTMII
          --PWTMHR
          --PWTMFG
          --PWTMAS
          --PWTMAG
          PWPWTM--
          PFPWTM--
          --PWTMYR
          --PWTMYC
          --PWTMYA
          --PWTMWR
          --PWTMVC
          --PWTMTR
          --PWTMTI
          --PWTMQT
          --PWTMQQ
          --PWTMQM
          --PWTMNN
          --PWTMMR
          --PWTMLC
          --PWTMKN
          --PWTMKL
          --PWTMKA
          --PWTMIR
          --PWTMHL
          --PWTMGV
          --PWTMGG
          --PWTMFH
          --PWTMFE
          --PWTMES
          --PWTMCS
          --PWTMAT
          -PPWTMA-
          PHPWTM--
          PDPWTM--
          QAPWTM--
          QSPWTM--
          QRPWTM--
          -QPWTMR-
          QLPWTM--
          QGPWTM--
          QIPWTM--
          -QPWTMY-
          QTPWTM--
          -QPWTMT-
          QMPWTM--
          -QPWTMS-
          -QPWTMA-
          -QPWTMM-
          -QPWTMG-
          -RPWTMS-
          RRPWTM--
          RIPWTM--
          RGPWTM--
          RVPWTM--
          -RPWTMR-
          RTPWTM--
          RSPWTM--
          RDPWTM--
          RAPWTM--
          RQPWTM--
          RMPWTM--
          RKPWTM--
          -RPWTMT-
          -RPWTMQ-
          RLPWTM--
          REPWTM--
          -RPWTMK-
          RWPWTM--
          RYPWTM--
          RNPWTM--
          RCPWTM--
          -RPWTMN-
          RFPWTM--
          -SPWTMR-
          SRPWTM--
          SKPWTM--
          SSPWTM--
          SAPWTM--
          -SPWTMK-
          -SPWTMS-
          -SPWTMI-
          -SPWTMF-
          SEPWTM--
          SVPWTM--
          -SPWTMT-
          SMPWTM--
          SIPWTM--
          SHPWTM--
          STPWTM--
          SWPWTM--
          SFPWTM--
          -SPWTMQ-
          -SPWTMV-
          SPPWTM--
          -SPWTMW-
          SNPWTM--
          SLPWTM--
          -SPWTMM-
          SCPWTM--
          -SPWTMN-
          -SPWTMH-
          -SPWTME-
          TRPWTM--
          TAPWTM--
          TSPWTM--
          -TPWTMT-
          TQPWTM--
          -TPWTMR-
          TLPWTM--
          -TPWTMV-
          TMPWTM--
          TEPWTM--
          -TPWTMW-
          TPPWTM--
          TGPWTM--
          TIPWTM--
          -TPWTMS-
          -TPWTMQ-
          -TPWTMN-
          TKPWTM--
          TVPWTM--
          -TPWTMH-
          THPWTM--
          TFPWTM--
          -VPWTMY-
          VSPWTM--
          VGPWTM--
          VRPWTM--
          VPPWTM--
          VKPWTM--
          -VPWTMT-
          VVPWTM--
          -VPWTMV-
          VIPWTM--
          VYPWTM--
          -VPWTMR-
          -VPWTMK-
          VLPWTM--
          -VPWTMW-
          -VPWTMQ-
          VTPWTM--
          -VPWTMS-
          -VPWTMI-
          VNPWTM--
          VWPWTM--
          VEPWTM--
          VDPWTM--
          WEPWTM--
          WWPWTM--
          WRPWTM--
          -WPWTMM-
          WKPWTM--
          -WPWTMV-
          -WPWTMA-
          WNPWTM--
          WLPWTM--
          WGPWTM--
          YSPWTM--
          YVPWTM--
          YHPWTM--
          -YPWTMW-
          YGPWTM--
          YQPWTM--
          YTPWTM--
          -YPWTMR-
          -YPWTMK-
          -YPWTMI-
          YAPWTM--
          -YPWTMT-
          YNPWTM--
          YLPWTM--
          -YPWTMH-
          YFPWTM--
          YEPWTM--
PWYM      1217       455     38.21
          --PWYMSQ
          --PWYMSK
          AKPWYM--
          ANPWYM--
          ATPWYM--
          -APWYMR-
          -APWYMI-
          ALPWYM--
          ARPWYM--
          -APWYMS-
          AMPWYM--
          AGPWYM--
          AYPWYM--
          -APWYMM-
          ASPWYM--
          -APWYMQ-
          -APWYMA-
          AWPWYM--
          AQPWYM--
          -APWYMV-
          -APWYMT-
          AAPWYM--
          -APWYMK-
          APPWYM--
          AIPWYM--
          CLPWYM--
          CRPWYM--
          CAPWYM--
          DSPWYM--
          DIPWYM--
          DVPWYM--
          DRPWYM--
          DKPWYM--
          -DPWYMV-
          -DPWYMT-
          DFPWYM--
          DTPWYM--
          DQPWYM--
          -DPWYMY-
          DMPWYM--
          DLPWYM--
          DGPWYM--
          -EPWYMR-
          ETPWYM--
          -EPWYMI-
          EKPWYM--
          EWPWYM--
          EVPWYM--
          ERPWYM--
          EQPWYM--
          EGPWYM--
          EYPWYM--
          EHPWYM--
          -EPWYMT-
          -EPWYMS-
          ENPWYM--
          -FPWYMK-
          -FPWYMR-
          FRPWYM--
          FSPWYM--
          FPPWYM--
          FTPWYM--
          FVPWYM--
          -FPWYMA-
          FIPWYM--
          FAPWYM--
          FYPWYM--
          -FPWYMY-
          FFPWYM--
          GRPWYM--
          GSPWYM--
          GHPWYM--
          GGPWYM--
          -GPWYMY-
          -GPWYMH-
          GKPWYM--
          -GPWYMV-
          GVPWYM--
          -GPWYMR-
          GAPWYM--
          -GPWYMS-
          GQPWYM--
          -GPWYMT-
          -GPWYMK-
          GMPWYM--
          -GPWYMA-
          GYPWYM--
          GPPWYM--
          GEPWYM--
          -GPWYMW-
          GLPWYM--
          GWPWYM--
          -GPWYML-
          GNPWYM--
          GDPWYM--
          HHPWYM--
          HGPWYM--
          HSPWYM--
          HKPWYM--
          HFPWYM--
          HTPWYM--
          HQPWYM--
          -HPWYMR-
          HYPWYM--
          -HPWYMY-
          -HPWYMS-
          HRPWYM--
          HMPWYM--
          HWPWYM--
          HVPWYM--
          -HPWYMM-
          -HPWYML-
          -HPWYMA-
          HPPWYM--
          IAPWYM--
          IRPWYM--
          -IPWYMR-
          IGPWYM--
          IKPWYM--
          ILPWYM--
          INPWYM--
          ITPWYM--
          IHPWYM--
          IDPWYM--
          IVPWYM--
          -IPWYMA-
          IIPWYM--
          -IPWYMT-
          -IPWYMS-
          ISPWYM--
          -IPWYMI-
          IPPWYM--
          IEPWYM--
          KSPWYM--
          KLPWYM--
          KHPWYM--
          KWPWYM--
          -KPWYMK-
          -KPWYMS-
          KIPWYM--
          -KPWYMT-
          -KPWYMF-
          KRPWYM--
          -KPWYMY-
          KKPWYM--
          -KPWYMM-
          -KPWYML-
          KNPWYM--
          KAPWYM--
          KVPWYM--
          -KPWYMV-
          -KPWYMR-
          -KPWYMA-
          KFPWYM--
          -KPWYMI-
          -KPWYMH-
          KGPWYM--
          LKPWYM--
          LRPWYM--
          LSPWYM--
          LAPWYM--
          LLPWYM--
          LVPWYM--
          LGPWYM--
          -LPWYMV-
          LTPWYM--
          LMPWYM--
          LYPWYM--
          -LPWYMR-
          -LPWYMM-
          LNPWYM--
          -LPWYMY-
          -LPWYMT-
          -LPWYMS-
          -LPWYMI-
          LIPWYM--
          LHPWYM--
          LFPWYM--
          MSPWYM--
          MRPWYM--
          MVPWYM--
          MQPWYM--
          MTPWYM--
          MYPWYM--
          MNPWYM--
          MAPWYM--
          -MPWYMY-
          -MPWYMH-
          MFPWYM--
          -MPWYMR-
          MPPWYM--
          MWPWYM--
          -MPWYMN-
          -MPWYMK-
          MIPWYM--
          MHPWYM--
          NSPWYM--
          NLPWYM--
          NIPWYM--
          NPPWYM--
          NQPWYM--
          -NPWYMM-
          NGPWYM--
          NFPWYM--
          NAPWYM--
          NYPWYM--
          NKPWYM--
          -NPWYMT-
          NCPWYM--
          --PWYMKS
          --PWYMRG
          PTPWYM--
          --PWYMVT
          --PWYMSA
          --PWYMRH
          --PWYMKA
          --PWYMMS
          --PWYMQT
          --PWYMVA
          --PWYMLG
          --PWYMKG
          --PWYMRS
          --PWYMKT
          --PWYMWT
          --PWYMVG
          --PWYMTA
          --PWYMSM
          --PWYMHA
          --PWYMYG
          --PWYMSS
          --PWYMAS
          --PWYMVH
          --PWYMTY
          --PWYMRD
          --PWYMWN
          --PWYMVS
          --PWYMSV
          --PWYMST
          --PWYMSG
          --PWYMRN
          --PWYMKY
          --PWYMIS
          --PWYMIR
          --PWYMHT
          --PWYMGS
          --PWYMWS
          --PWYMSY
          --PWYMRE
          --PWYMLR
          --PWYMYS
          --PWYMSN
          --PWYMQW
          --PWYMLQ
          --PWYMIN
          --PWYMHG
          PHPWYM--
          --PWYMYW
          --PWYMYR
          --PWYMVN
          --PWYMTS
          --PWYMTN
          --PWYMSW
          --PWYMRT
          --PWYMQM
          --PWYMMN
          --PWYMIT
          --PWYMIQ
          --PWYMIK
          --PWYMGA
          PWPWYM--
          PFPWYM--
          --PWYMVD
          --PWYMTV
          --PWYMTR
          --PWYMSH
          --PWYMRY
          --PWYMQR
          --PWYMNL
          --PWYMMT
          --PWYMLH
          --PWYMKD
          --PWYMHN
          --PWYMAN
          --PWYMAM
          PGPWYM--
          PEPWYM--
          --PWYMYT
          --PWYMYE
          --PWYMWH
          --PWYMVY
          --PWYMVV
          --PWYMVQ
          --PWYMVF
          --PWYMTT
          --PWYMTI
          --PWYMSR
          --PWYMSI
          --PWYMSE
          --PWYMRQ
          --PWYMQS
          --PWYMQA
          --PWYMNT
          --PWYMMY
          --PWYMMQ
          --PWYMMI
          --PWYMMG
          --PWYMKH
          --PWYMHV
          --PWYMHL
          --PWYMGT
          --PWYMFI
          --PWYMFA
          --PWYMET
          --PWYMAW
          PNPWYM--
          QRPWYM--
          QGPWYM--
          QEPWYM--
          QVPWYM--
          QLPWYM--
          QSPWYM--
          -QPWYMH-
          QKPWYM--
          QTPWYM--
          -QPWYMS-
          -QPWYMI-
          QNPWYM--
          QIPWYM--
          -QPWYMQ-
          -QPWYMA-
          QWPWYM--
          -QPWYMN-
          QPPWYM--
          QMPWYM--
          QAPWYM--
          RLPWYM--
          -RPWYMS-
          RSPWYM--
          -RPWYMY-
          -RPWYMI-
          RPPWYM--
          -RPWYMV-
          -RPWYMT-
          RTPWYM--
          RFPWYM--
          -RPWYMM-
          RGPWYM--
          RHPWYM--
          RWPWYM--
          -RPWYMH-
          -RPWYMA-
          RIPWYM--
          REPWYM--
          RQPWYM--
          -RPWYMQ-
          RNPWYM--
          -RPWYMF-
          -RPWYMD-
          -RPWYMC-
          SSPWYM--
          SVPWYM--
          STPWYM--
          SPPWYM--
          -SPWYMT-
          SEPWYM--
          SNPWYM--
          SLPWYM--
          SIPWYM--
          SQPWYM--
          -SPWYMV-
          SMPWYM--
          SGPWYM--
          -SPWYMK-
          -SPWYMI-
          SYPWYM--
          -SPWYMA-
          SFPWYM--
          -SPWYMS-
          -SPWYMR-
          -SPWYMH-
          -SPWYMF-
          SKPWYM--
          SWPWYM--
          SRPWYM--
          -SPWYMY-
          -SPWYMW-
          TGPWYM--
          -TPWYMR-
          TTPWYM--
          TAPWYM--
          TSPWYM--
          -TPWYMT-
          -TPWYMM-
          -TPWYMK-
          -TPWYMV-
          TLPWYM--
          TRPWYM--
          TPPWYM--
          THPWYM--
          TMPWYM--
          TVPWYM--
          -TPWYMW-
          -TPWYMQ-
          TKPWYM--
          TIPWYM--
          TFPWYM--
          -TPWYMA-
          VRPWYM--
          VGPWYM--
          VVPWYM--
          VKPWYM--
          -VPWYMM-
          VSPWYM--
          -VPWYMR-
          VEPWYM--
          VQPWYM--
          -VPWYMT-
          VAPWYM--
          VWPWYM--
          -VPWYMV-
          -VPWYMY-
          -VPWYMS-
          -VPWYMI-
          -VPWYMF-
          VMPWYM--
          -VPWYMK-
          VNPWYM--
          VIPWYM--
          VFPWYM--
          WEPWYM--
          WKPWYM--
          WSPWYM--
          WGPWYM--
          WYPWYM--
          WRPWYM--
          WQPWYM--
          -WPWYMR-
          WNPWYM--
          YRPWYM--
          YKPWYM--
          -YPWYMI-
          YTPWYM--
          YWPWYM--
          YQPWYM--
          -YPWYMM-
          -YPWYMR-
          YNPWYM--
          YAPWYM--
          -YPWYMA-
          YPPWYM--
          YDPWYM--
          -YPWYMT-
          -YPWYMK-
          YFPWYM--
          YEPWYM--
PWEY      1237       450     38.15
          ARPWEY--
          ASPWEY--
          AVPWEY--
          -APWEYR-
          -APWEYM-
          AAPWEY--
          -APWEYV-
          ALPWEY--
          AGPWEY--
          -APWEYQ-
          -APWEYN-
          AKPWEY--
          -APWEYS-
          -APWEYA-
          ANPWEY--
          AFPWEY--
          ATPWEY--
          -APWEYT-
          AHPWEY--
          -CPWEYK-
          CKPWEY--
          DHPWEY--
          DYPWEY--
          -DPWEYR-
          DWPWEY--
          -DPWEYK-
          DQPWEY--
          -DPWEYN-
          DLPWEY--
          DKPWEY--
          DAPWEY--
          DSPWEY--
          -DPWEYY-
          -DPWEYM-
          DIPWEY--
          DFPWEY--
          EWPWEY--
          EQPWEY--
          -EPWEYI-
          EVPWEY--
          EIPWEY--
          -EPWEYR-
          -EPWEYQ-
          EKPWEY--
          EFPWEY--
          ETPWEY--
          -EPWEYW-
          -EPWEYH-
          FVPWEY--
          FGPWEY--
          FTPWEY--
          FSPWEY--
          FRPWEY--
          -FPWEYK-
          FNPWEY--
          FPPWEY--
          FKPWEY--
          FIPWEY--
          -FPWEYN-
          -FPWEYF-
          FFPWEY--
          FDPWEY--
          GRPWEY--
          GAPWEY--
          GQPWEY--
          GTPWEY--
          -GPWEYY-
          -GPWEYR-
          GGPWEY--
          -GPWEYV-
          -GPWEYW-
          GEPWEY--
          GYPWEY--
          -GPWEYT-
          -GPWEYK-
          -GPWEYA-
          GSPWEY--
          GMPWEY--
          GVPWEY--
          GNPWEY--
          GKPWEY--
          GIPWEY--
          -GPWEYS-
          -GPWEYH-
          GLPWEY--
          HNPWEY--
          HMPWEY--
          HGPWEY--
          -HPWEYS-
          HVPWEY--
          HAPWEY--
          -HPWEYR-
          -HPWEYI-
          HKPWEY--
          HIPWEY--
          -HPWEYT-
          -HPWEYN-
          HWPWEY--
          HSPWEY--
          -HPWEYY-
          -HPWEYW-
          -HPWEYH-
          HDPWEY--
          IRPWEY--
          -IPWEYK-
          -IPWEYR-
          ILPWEY--
          IFPWEY--
          -IPWEYI-
          IAPWEY--
          ISPWEY--
          IGPWEY--
          IWPWEY--
          ITPWEY--
          IKPWEY--
          IMPWEY--
          IEPWEY--
          IVPWEY--
          IDPWEY--
          -IPWEYQ-
          -IPWEYW-
          -IPWEYV-
          -IPWEYA-
          INPWEY--
          IIPWEY--
          KSPWEY--
          KRPWEY--
          -KPWEYR-
          KIPWEY--
          KAPWEY--
          KGPWEY--
          -KPWEYS-
          KHPWEY--
          KVPWEY--
          -KPWEYT-
          -KPWEYV-
          KTPWEY--
          KLPWEY--
          -KPWEYM-
          KKPWEY--
          KYPWEY--
          -KPWEYI-
          KMPWEY--
          KFPWEY--
          KDPWEY--
          LRPWEY--
          LSPWEY--
          -LPWEYK-
          LMPWEY--
          -LPWEYR-
          LIPWEY--
          LPPWEY--
          LVPWEY--
          LKPWEY--
          LYPWEY--
          LQPWEY--
          -LPWEYN-
          LAPWEY--
          -LPWEYS-
          -LPWEYF-
          LTPWEY--
          -LPWEYW-
          LNPWEY--
          LGPWEY--
          -LPWEYI-
          LLPWEY--
          LFPWEY--
          LDPWEY--
          MPPWEY--
          MSPWEY--
          MHPWEY--
          MNPWEY--
          MIPWEY--
          MVPWEY--
          -MPWEYS-
          MMPWEY--
          MWPWEY--
          MRPWEY--
          -MPWEYR-
          MEPWEY--
          MAPWEY--
          NRPWEY--
          NSPWEY--
          -NPWEYR-
          NIPWEY--
          NTPWEY--
          NLPWEY--
          NQPWEY--
          NMPWEY--
          NGPWEY--
          NYPWEY--
          -NPWEYY-
          -NPWEYW-
          -NPWEYT-
          -NPWEYA-
          NPPWEY--
          NFPWEY--
          --PWEYRS
          --PWEYKA
          --PWEYQS
          --PWEYRE
          --PWEYVS
          --PWEYRM
          --PWEYSS
          --PWEYKG
          --PWEYYG
          --PWEYND
          --PWEYAS
          --PWEYVT
          --PWEYTS
          --PWEYRH
          PTPWEY--
          --PWEYRR
          --PWEYNW
          --PWEYMA
          --PWEYHG
          --PWEYRW
          --PWEYRT
          --PWEYRD
          --PWEYAT
          PGPWEY--
          --PWEYRL
          --PWEYKV
          --PWEYTG
          --PWEYKM
          --PWEYVQ
          --PWEYTR
          --PWEYSY
          --PWEYNY
          --PWEYIS
          --PWEYVA
          --PWEYST
          --PWEYSN
          --PWEYNS
          --PWEYLF
          --PWEYIT
          --PWEYYT
          --PWEYYA
          --PWEYVG
          --PWEYSR
          --PWEYSG
          --PWEYRA
          --PWEYKK
          --PWEYYR
          --PWEYYH
          --PWEYVY
          --PWEYTN
          --PWEYSV
          --PWEYRQ
          --PWEYRI
          --PWEYMS
          --PWEYFG
          --PWEYVV
          --PWEYVR
          --PWEYTK
          --PWEYTI
          --PWEYRF
          --PWEYQN
          --PWEYQA
          --PWEYMT
          --PWEYMN
          --PWEYKN
          --PWEYIR
          --PWEYIH
          --PWEYIG
          --PWEYHW
          --PWEYGS
          --PWEYAV
          --PWEYAH
          PEPWEY--
          PWPWEY--
          --PWEYYS
          --PWEYWV
          --PWEYVW
          --PWEYTL
          --PWEYTH
          --PWEYSW
          --PWEYSM
          --PWEYSI
          --PWEYSH
          --PWEYSF
          --PWEYRN
          --PWEYQV
          --PWEYNK
          --PWEYNF
          --PWEYNE
          --PWEYMQ
          --PWEYKS
          --PWEYKQ
          --PWEYIQ
          --PWEYIM
          --PWEYII
          --PWEYHH
          --PWEYHF
          --PWEYFR
          --PWEYFA
          --PWEYEA
          --PWEYDW
          --PWEYAN
          --PWEYAA
          PHPWEY--
          -QPWEYI-
          QAPWEY--
          QMPWEY--
          -QPWEYN-
          -QPWEYM-
          QHPWEY--
          QSPWEY--
          -QPWEYT-
          QKPWEY--
          -QPWEYA-
          -QPWEYW-
          -QPWEYR-
          QPPWEY--
          QGPWEY--
          QWPWEY--
          QCPWEY--
          -RPWEYR-
          RSPWEY--
          RIPWEY--
          -RPWEYK-
          RRPWEY--
          -RPWEYT-
          RKPWEY--
          -RPWEYH-
          -RPWEYI-
          RAPWEY--
          RNPWEY--
          RVPWEY--
          -RPWEYV-
          RMPWEY--
          -RPWEYM-
          RGPWEY--
          RFPWEY--
          RWPWEY--
          -RPWEYQ-
          RLPWEY--
          RYPWEY--
          RTPWEY--
          -RPWEYN-
          RPPWEY--
          RQPWEY--
          -RPWEYW-
          -RPWEYS-
          -RPWEYF-
          RDPWEY--
          RCPWEY--
          SLPWEY--
          SGPWEY--
          SFPWEY--
          SSPWEY--
          SMPWEY--
          SVPWEY--
          STPWEY--
          -SPWEYR-
          -SPWEYN-
          SRPWEY--
          SAPWEY--
          -SPWEYT-
          -SPWEYI-
          SPPWEY--
          SKPWEY--
          -SPWEYY-
          -SPWEYK-
          SEPWEY--
          -SPWEYV-
          -SPWEYS-
          SHPWEY--
          SYPWEY--
          SQPWEY--
          -SPWEYW-
          SIPWEY--
          -SPWEYQ-
          -SPWEYM-
          -SPWEYA-
          TLPWEY--
          TYPWEY--
          TPPWEY--
          TRPWEY--
          THPWEY--
          -TPWEYN-
          -TPWEYR-
          TNPWEY--
          TAPWEY--
          TSPWEY--
          -TPWEYY-
          TKPWEY--
          TGPWEY--
          TVPWEY--
          -TPWEYI-
          TEPWEY--
          TTPWEY--
          -TPWEYK-
          TQPWEY--
          -TPWEYW-
          TIPWEY--
          -TPWEYV-
          -TPWEYQ-
          -TPWEYH-
          VLPWEY--
          -VPWEYR-
          VVPWEY--
          VDPWEY--
          VHPWEY--
          -VPWEYS-
          VIPWEY--
          -VPWEYT-
          VNPWEY--
          VWPWEY--
          -VPWEYI-
          -VPWEYH-
          VKPWEY--
          VRPWEY--
          VQPWEY--
          -VPWEYQ-
          VPPWEY--
          -VPWEYY-
          -VPWEYW-
          -VPWEYA-
          VGPWEY--
          WHPWEY--
          WGPWEY--
          WTPWEY--
          -WPWEYW-
          -WPWEYN-
          WRPWEY--
          -WPWEYY-
          -WPWEYQ-
          WLPWEY--
          -WPWEYT-
          -WPWEYM-
          WDPWEY--
          WAPWEY--
          YSPWEY--
          YMPWEY--
          YQPWEY--
          YRPWEY--
          -YPWEYR-
          YHPWEY--
          YDPWEY--
          -YPWEYS-
          YPPWEY--
          YKPWEY--
          YGPWEY--
          YAPWEY--
          -YPWEYV-
          YLPWEY--
          YVPWEY--
          YTPWEY--
          -YPWEYI-
PWDM      1219       455     37.73
          -APWDMR-
          -APWDMV-
          ASPWDM--
          AVPWDM--
          -APWDMI-
          -APWDMY-
          -APWDMM-
          ALPWDM--
          ATPWDM--
          -APWDMQ-
          ARPWDM--
          AYPWDM--
          -APWDMW-
          -APWDMS-
          AMPWDM--
          CKPWDM--
          -CPWDMH-
          CMPWDM--
          CHPWDM--
          DRPWDM--
          DKPWDM--
          DWPWDM--
          DHPWDM--
          DTPWDM--
          DQPWDM--
          DMPWDM--
          DFPWDM--
          -DPWDMW-
          -DPWDMR-
          -DPWDMK-
          -EPWDMK-
          EKPWDM--
          EIPWDM--
          EYPWDM--
          -EPWDMW-
          -EPWDML-
          EHPWDM--
          ERPWDM--
          EPPWDM--
          -EPWDMV-
          -EPWDMQ-
          -EPWDMI-
          -EPWDME-
          EMPWDM--
          FRPWDM--
          FQPWDM--
          FHPWDM--
          -FPWDMW-
          FYPWDM--
          FTPWDM--
          FVPWDM--
          FLPWDM--
          FGPWDM--
          -FPWDMK-
          FAPWDM--
          -FPWDMY-
          FSPWDM--
          -FPWDMR-
          -FPWDMA-
          FDPWDM--
          GLPWDM--
          GSPWDM--
          GRPWDM--
          -GPWDMV-
          -GPWDMF-
          GWPWDM--
          GVPWDM--
          -GPWDMR-
          -GPWDMY-
          -GPWDMN-
          -GPWDMT-
          -GPWDMH-
          GEPWDM--
          -GPWDMS-
          -GPWDML-
          -GPWDMI-
          GGPWDM--
          GIPWDM--
          GDPWDM--
          -GPWDMA-
          GPPWDM--
          GKPWDM--
          -GPWDMQ-
          HRPWDM--
          -HPWDMW-
          -HPWDMR-
          HFPWDM--
          HAPWDM--
          HYPWDM--
          HVPWDM--
          -HPWDMS-
          -HPWDMH-
          HSPWDM--
          HQPWDM--
          -HPWDMM-
          -HPWDMK-
          HWPWDM--
          HGPWDM--
          IGPWDM--
          IRPWDM--
          ISPWDM--
          -IPWDMR-
          -IPWDMH-
          IDPWDM--
          IYPWDM--
          -IPWDMT-
          -IPWDMK-
          IHPWDM--
          -IPWDMV-
          -IPWDMI-
          -IPWDMA-
          IMPWDM--
          ILPWDM--
          -IPWDMY-
          IKPWDM--
          KSPWDM--
          -KPWDML-
          -KPWDMV-
          -KPWDMY-
          -KPWDMI-
          -KPWDMH-
          -KPWDMK-
          KIPWDM--
          KMPWDM--
          KAPWDM--
          KVPWDM--
          KRPWDM--
          KWPWDM--
          -KPWDMR-
          -KPWDMM-
          -KPWDME-
          KYPWDM--
          -KPWDMW-
          -KPWDMS-
          KGPWDM--
          -LPWDMR-
          LWPWDM--
          LGPWDM--
          LLPWDM--
          LSPWDM--
          LKPWDM--
          LVPWDM--
          -LPWDMH-
          LEPWDM--
          -LPWDMI-
          LDPWDM--
          LTPWDM--
          -LPWDMY-
          -LPWDMV-
          -LPWDMM-
          -LPWDMK-
          LCPWDM--
          LAPWDM--
          LYPWDM--
          LQPWDM--
          -LPWDMS-
          -LPWDML-
          -LPWDMG-
          LPPWDM--
          LFPWDM--
          MIPWDM--
          MEPWDM--
          -MPWDMR-
          MVPWDM--
          -MPWDMY-
          -MPWDMT-
          MYPWDM--
          MTPWDM--
          MRPWDM--
          -MPWDMW-
          -MPWDML-
          MSPWDM--
          -MPWDMH-
          MAPWDM--
          MQPWDM--
          -MPWDMI-
          MNPWDM--
          MKPWDM--
          NGPWDM--
          -NPWDMR-
          NRPWDM--
          NLPWDM--
          NFPWDM--
          NSPWDM--
          NKPWDM--
          NYPWDM--
          NWPWDM--
          NVPWDM--
          -NPWDMY-
          -NPWDMV-
          -NPWDMQ-
          -NPWDMM-
          NMPWDM--
          NIPWDM--
          NAPWDM--
          --PWDMRA
          --PWDMLS
          --PWDMRS
          --PWDMNS
          --PWDMRK
          --PWDMFS
          --PWDMRT
          --PWDMYT
          --PWDMSS
          --PWDMYG
          --PWDMMV
          --PWDMVW
          --PWDMSA
          --PWDMRI
          --PWDMIT
          --PWDMHT
          --PWDMYA
          --PWDMWQ
          --PWDMHH
          --PWDMFK
          --PWDMFI
          --PWDMVN
          --PWDMVG
          --PWDMRY
          --PWDMRE
          --PWDMTS
          --PWDMSG
          --PWDMMR
          --PWDMKT
          --PWDMHS
          --PWDMHG
          --PWDMFV
          PFPWDM--
          PWPWDM--
          --PWDMYE
          --PWDMWG
          --PWDMVQ
          --PWDMTN
          --PWDMLN
          --PWDMKV
          --PWDMKF
          --PWDMHV
          PNPWDM--
          --PWDMYR
          --PWDMYQ
          --PWDMYF
          --PWDMWN
          --PWDMVY
          --PWDMVR
          --PWDMTM
          --PWDMTI
          --PWDMST
          --PWDMRQ
          --PWDMQG
          --PWDMNA
          --PWDMMW
          --PWDMMS
          --PWDMHA
          --PWDMFT
          --PWDMEA
          --PWDMYN
          --PWDMVS
          --PWDMVM
          --PWDMTV
          --PWDMTG
          --PWDMRN
          --PWDMRM
          --PWDMQV
          --PWDMQQ
          --PWDMQM
          --PWDMNT
          --PWDMLG
          --PWDMIV
          --PWDMII
          --PWDMIA
          --PWDMHM
          --PWDMGT
          --PWDMVH
          --PWDMTY
          --PWDMSW
          --PWDMRR
          --PWDMKR
          --PWDMKQ
          --PWDMHN
          --PWDMHF
          --PWDMGA
          --PWDMFA
          --PWDMEG
          PAPWDM--
          --PWDMYS
          --PWDMVT
          --PWDMVK
          --PWDMTW
          --PWDMTT
          --PWDMTH
          --PWDMSY
          --PWDMSQ
          --PWDMSK
          --PWDMSH
          --PWDMSE
          --PWDMRV
          --PWDMRH
          --PWDMRG
          --PWDMRD
          --PWDMNR
          --PWDMNI
          --PWDMMK
          --PWDMLH
          --PWDMKL
          --PWDMKG
          --PWDMKE
          --PWDMKD
          --PWDMIN
          --PWDMHL
          --PWDMGS
          --PWDMGG
          --PWDMEV
          --PWDMCS
          --PWDMCG
          --PWDMAV
          --PWDMAS
          -QPWDMH-
          -QPWDMW-
          -QPWDMV-
          -QPWDMR-
          QFPWDM--
          -QPWDML-
          QRPWDM--
          -QPWDMS-
          QLPWDM--
          -QPWDMY-
          -QPWDMI-
          QPPWDM--
          QAPWDM--
          QQPWDM--
          -QPWDMN-
          QGPWDM--
          -RPWDMR-
          RAPWDM--
          -RPWDMV-
          -RPWDMI-
          -RPWDMT-
          -RPWDMA-
          -RPWDMS-
          RRPWDM--
          RTPWDM--
          RQPWDM--
          -RPWDMW-
          RYPWDM--
          RSPWDM--
          RNPWDM--
          RGPWDM--
          REPWDM--
          RVPWDM--
          RMPWDM--
          RLPWDM--
          -RPWDMF-
          RPPWDM--
          RDPWDM--
          -RPWDMY-
          -RPWDMK-
          -RPWDMM-
          -RPWDMH-
          -RPWDMP-
          -RPWDMG-
          RIPWDM--
          SRPWDM--
          SSPWDM--
          -SPWDMR-
          -SPWDMI-
          SAPWDM--
          STPWDM--
          -SPWDMY-
          -SPWDMV-
          -SPWDMH-
          SWPWDM--
          -SPWDML-
          SIPWDM--
          SGPWDM--
          SNPWDM--
          SKPWDM--
          SHPWDM--
          SLPWDM--
          -SPWDMT-
          SVPWDM--
          -SPWDMN-
          SFPWDM--
          SQPWDM--
          -SPWDMW-
          -SPWDMS-
          SMPWDM--
          TGPWDM--
          TRPWDM--
          TKPWDM--
          TSPWDM--
          TDPWDM--
          TLPWDM--
          TVPWDM--
          TTPWDM--
          -TPWDMH-
          -TPWDMT-
          -TPWDMR-
          -TPWDMM-
          TNPWDM--
          -TPWDML-
          TMPWDM--
          -TPWDMV-
          -TPWDMN-
          TIPWDM--
          VLPWDM--
          VYPWDM--
          VTPWDM--
          -VPWDMF-
          VMPWDM--
          VSPWDM--
          -VPWDMY-
          VVPWDM--
          VRPWDM--
          -VPWDMH-
          VNPWDM--
          VAPWDM--
          -VPWDMI-
          -VPWDMT-
          -VPWDMM-
          -VPWDMK-
          VIPWDM--
          VDPWDM--
          -VPWDMV-
          -VPWDMS-
          VPPWDM--
          VWPWDM--
          VQPWDM--
          VEPWDM--
          WRPWDM--
          WMPWDM--
          WLPWDM--
          WQPWDM--
          WAPWDM--
          WHPWDM--
          WEPWDM--
          WWPWDM--
          -WPWDMR-
          WNPWDM--
          WKPWDM--
          YKPWDM--
          YGPWDM--
          YTPWDM--
          YLPWDM--
          YSPWDM--
          -YPWDMV-
          -YPWDMM-
          YAPWDM--
          YYPWDM--
          -YPWDMY-
          YMPWDM--
          -YPWDMR-
          YWPWDM--
          YRPWDM--
          YPPWDM--
          YIPWDM--
PFNV       588       590     37.72
          DSPFNV--
          -LPFNVS-
          --PFNVSL
          --PFNVNT
          --PFNVHL
          --PFNVAY
          -TPFNVH-
          WNPFNV--
          AAPFNV--
          -APFNVK-
          -APFNVM-
          ASPFNV--
          -APFNVS-
          AHPFNV--
          -APFNVT-
          AVPFNV--
          ARPFNV--
          -APFNVY-
          AWPFNV--
          ATPFNV--
          -APFNVI-
          -APFNVA-
          AYPFNV--
          ALPFNV--
          -APFNVH-
          AQPFNV--
          APPFNV--
          -APFNVV-
          -APFNVW-
          -APFNVF-
          -APFNVE-
          -APFNVC-
          AKPFNV--
          AIPFNV--
          AFPFNV--
          ADPFNV--
          CVPFNV--
          CQPFNV--
          CYPFNV--
          CIPFNV--
          CTPFNV--
          CSPFNV--
          CRPFNV--
          -CPFNVY-
          CLPFNV--
          CKPFNV--
          CCPFNV--
          -DPFNVR-
          DKPFNV--
          DTPFNV--
          DYPFNV--
          DQPFNV--
          DNPFNV--
          DAPFNV--
          -EPFNVR-
          ERPFNV--
          -EPFNVL-
          -EPFNVK-
          EVPFNV--
          -EPFNVM-
          ESPFNV--
          EQPFNV--
          FRPFNV--
          FTPFNV--
          FSPFNV--
          -FPFNVR-
          FKPFNV--
          FGPFNV--
          FHPFNV--
          FVPFNV--
          FYPFNV--
          FIPFNV--
          FQPFNV--
          -FPFNVM-
          FNPFNV--
          FLPFNV--
          FDPFNV--
          -FPFNVY-
          -FPFNVK-
          -FPFNVI-
          FMPFNV--
          FEPFNV--
          FCPFNV--
          FPPFNV--
          FFPFNV--
          -GPFNVY-
          GRPFNV--
          GFPFNV--
          -GPFNVR-
          GKPFNV--
          GVPFNV--
          -GPFNVL-
          -GPFNVK-
          GGPFNV--
          -GPFNVI-
          GTPFNV--
          GSPFNV--
          -GPFNVS-
          GNPFNV--
          GMPFNV--
          GHPFNV--
          GPPFNV--
          -GPFNVW-
          -GPFNVT-
          -GPFNVH-
          GIPFNV--
          GYPFNV--
          -GPFNVQ-
          -GPFNVM-
          -GPFNVA-
          GLPFNV--
          GAPFNV--
          -HPFNVR-
          HRPFNV--
          HLPFNV--
          HVPFNV--
          HHPFNV--
          HSPFNV--
          HWPFNV--
          -HPFNVV-
          -HPFNVM-
          -HPFNVK-
          HIPFNV--
          -HPFNVQ-
          -HPFNVH-
          -HPFNVF-
          HMPFNV--
          HGPFNV--
          HYPFNV--
          -HPFNVY-
          -HPFNVS-
          -HPFNVL-
          -HPFNVI-
          HDPFNV--
          IRPFNV--
          -IPFNVR-
          IGPFNV--
          ISPFNV--
          IPPFNV--
          -IPFNVK-
          IKPFNV--
          ILPFNV--
          -IPFNVT-
          -IPFNVI-
          -IPFNVY-
          -IPFNVM-
          IVPFNV--
          IFPFNV--
          IWPFNV--
          -IPFNVA-
          IMPFNV--
          IDPFNV--
          IAPFNV--
          KSPFNV--
          -KPFNVR-
          -KPFNVL-
          KGPFNV--
          KRPFNV--
          KHPFNV--
          -KPFNVQ-
          KYPFNV--
          KQPFNV--
          -KPFNVY-
          -KPFNVV-
          -KPFNVT-
          KMPFNV--
          -KPFNVF-
          KLPFNV--
          KFPFNV--
          -KPFNVH-
          KKPFNV--
          KEPFNV--
          KAPFNV--
          KTPFNV--
          -KPFNVE-
          KVPFNV--
          -KPFNVK-
          KDPFNV--
          KNPFNV--
          LGPFNV--
          LRPFNV--
          LMPFNV--
          LKPFNV--
          LHPFNV--
          LTPFNV--
          LIPFNV--
          LSPFNV--
          -LPFNVM-
          LLPFNV--
          LVPFNV--
          LQPFNV--
          LNPFNV--
          -LPFNVK-
          LAPFNV--
          -LPFNVR-
          -LPFNVF-
          -LPFNVI-
          LFPFNV--
          LYPFNV--
          LEPFNV--
          -LPFNVT-
          -LPFNVY-
          -LPFNVQ-
          LCPFNV--
          MSPFNV--
          MLPFNV--
          MMPFNV--
          MNPFNV--
          MKPFNV--
          MVPFNV--
          -MPFNVI-
          MFPFNV--
          -MPFNVV-
          MGPFNV--
          -MPFNVT-
          MWPFNV--
          MQPFNV--
          -MPFNVY-
          -MPFNVS-
          -MPFNVR-
          MEPFNV--
          MTPFNV--
          MPPFNV--
          -MPFNVQ-
          -MPFNVH-
          -MPFNVF-
          NPPFNV--
          NAPFNV--
          -NPFNVY-
          -NPFNVR-
          NVPFNV--
          NMPFNV--
          NKPFNV--
          NGPFNV--
          NIPFNV--
          NFPFNV--
          NTPFNV--
          -NPFNVT-
          NYPFNV--
          -NPFNVV-
          -NPFNVH-
          NLPFNV--
          NHPFNV--
          --PFNVRY
          --PFNVRG
          --PFNVVA
          --PFNVTG
          --PFNVRS
          --PFNVSS
          --PFNVLS
          --PFNVRT
          --PFNVWG
          --PFNVRN
          --PFNVSG
          --PFNVRA
          --PFNVMF
          --PFNVLT
          --PFNVFN
          --PFNVST
          --PFNVKT
          --PFNVTA
          --PFNVLQ
          --PFNVRD
          --PFNVQV
          --PFNVRM
          --PFNVQS
          --PFNVSF
          --PFNVMY
          --PFNVMS
          --PFNVVR
          --PFNVRI
          --PFNVYK
          --PFNVTM
          --PFNVRR
          --PFNVRK
          --PFNVQA
          --PFNVTS
          --PFNVRL
          --PFNVRH
          --PFNVIG
          --PFNVYN
          --PFNVVN
          --PFNVTN
          --PFNVRV
          --PFNVMV
          --PFNVKG
          --PFNVIT
          PGPFNV--
          --PFNVWF
          --PFNVSW
          --PFNVMQ
          --PFNVKW
          --PFNVFG
          --PFNVES
          --PFNVYG
          --PFNVVT
          --PFNVVG
          --PFNVTK
          --PFNVQT
          --PFNVQH
          --PFNVMT
          --PFNVKS
          --PFNVVS
          --PFNVVM
          --PFNVLH
          --PFNVLG
          --PFNVKD
          --PFNVIS
          --PFNVIR
          --PFNVIQ
          --PFNVHF
          --PFNVGG
          --PFNVWR
          --PFNVVY
          --PFNVVK
          --PFNVTT
          --PFNVKN
          --PFNVHT
          --PFNVSY
          --PFNVSN
          --PFNVMH
          --PFNVHG
          --PFNVFK
          --PFNVEA
          PWPFNV--
          --PFNVYY
          --PFNVYW
          --PFNVYS
          --PFNVYH
          --PFNVVI
          --PFNVTY
          --PFNVMN
          --PFNVMG
          --PFNVKV
          --PFNVHA
          --PFNVEG
          --PFNVWW
          --PFNVVL
          --PFNVSQ
          --PFNVMR
          --PFNVMD
          --PFNVLR
          --PFNVKR
          --PFNVIA
          --PFNVAW
          --PFNVAV
          --PFNVYT
          --PFNVYA
          --PFNVQY
          --PFNVIM
          --PFNVIK
          --PFNVIH
          --PFNVID
          --PFNVHY
          --PFNVHV
          --PFNVHS
          --PFNVAS
          --PFNVAG
          --PFNVAA
          PNPFNV--
          PHPFNV--
          --PFNVYE
          --PFNVWK
          --PFNVVE
          --PFNVTW
          --PFNVTR
          --PFNVTI
          --PFNVSM
          --PFNVSH
          --PFNVRW
          --PFNVQQ
          --PFNVQI
          --PFNVNS
          --PFNVNN
          --PFNVNG
          --PFNVMA
          --PFNVLK
          --PFNVLD
          --PFNVKY
          --PFNVHH
          --PFNVFE
          --PFNVEV
          --PFNVEK
          --PFNVAR
          --PFNVAM
          --PFNVAH
          -PPFNVQ-
          --PFNVWE
          --PFNVWD
          --PFNVVW
          --PFNVVD
          --PFNVSK
          --PFNVRF
          --PFNVQN
          --PFNVQF
          --PFNVPY
          --PFNVPT
          --PFNVNW
          --PFNVMM
          --PFNVMK
          --PFNVLF
          --PFNVKQ
          --PFNVKK
          --PFNVIW
          --PFNVIP
          --PFNVHI
          --PFNVGS
          --PFNVGF
          --PFNVFR
          --PFNVFH
          --PFNVFD
          --PFNVET
          --PFNVAT
          -QPFNVR-
          QPPFNV--
          -QPFNVV-
          QVPFNV--
          QRPFNV--
          -QPFNVY-
          -QPFNVW-
          QTPFNV--
          -QPFNVI-
          QEPFNV--
          QWPFNV--
          -QPFNVK-
          -QPFNVF-
          QMPFNV--
          QFPFNV--
          QSPFNV--
          QLPFNV--
          QIPFNV--
          QGPFNV--
          QQPFNV--
          QNPFNV--
          -QPFNVT-
          -QPFNVS-
          -QPFNVM-
          -RPFNVR-
          RGPFNV--
          -RPFNVV-
          RRPFNV--
          RVPFNV--
          RLPFNV--
          -RPFNVM-
          RMPFNV--
          RTPFNV--
          RSPFNV--
          -RPFNVL-
          -RPFNVS-
          RIPFNV--
          -RPFNVI-
          RAPFNV--
          -RPFNVT-
          RYPFNV--
          -RPFNVA-
          REPFNV--
          -RPFNVK-
          RQPFNV--
          -RPFNVH-
          RWPFNV--
          -RPFNVY-
          RPPFNV--
          -RPFNVQ-
          RNPFNV--
          RFPFNV--
          -RPFNVE-
          RHPFNV--
          SMPFNV--
          SRPFNV--
          -SPFNVR-
          SSPFNV--
          SGPFNV--
          -SPFNVY-
          -SPFNVK-
          SAPFNV--
          SQPFNV--
          SFPFNV--
          SPPFNV--
          SLPFNV--
          -SPFNVM-
          -SPFNVI-
          SEPFNV--
          SWPFNV--
          -SPFNVT-
          -SPFNVS-
          SKPFNV--
          SHPFNV--
          -SPFNVV-
          SYPFNV--
          SVPFNV--
          -SPFNVQ-
          SIPFNV--
          -SPFNVA-
          SDPFNV--
          -SPFNVP-
          -TPFNVV-
          -TPFNVI-
          TKPFNV--
          -TPFNVS-
          -TPFNVR-
          TRPFNV--
          TVPFNV--
          -TPFNVT-
          TIPFNV--
          TEPFNV--
          -TPFNVY-
          TLPFNV--
          TPPFNV--
          -TPFNVM-
          TNPFNV--
          TTPFNV--
          -TPFNVK-
          TGPFNV--
          TQPFNV--
          TYPFNV--
          TMPFNV--
          TFPFNV--
          TAPFNV--
          -VPFNVS-
          VGPFNV--
          -VPFNVT-
          VRPFNV--
          VPPFNV--
          -VPFNVM-
          VKPFNV--
          -VPFNVV-
          VMPFNV--
          VSPFNV--
          -VPFNVY-
          VWPFNV--
          VVPFNV--
          -VPFNVA-
          -VPFNVK-
          VLPFNV--
          VFPFNV--
          VYPFNV--
          -VPFNVH-
          -VPFNVE-
          VHPFNV--
          -VPFNVR-
          VEPFNV--
          VAPFNV--
          VQPFNV--
          -VPFNVW-
          VDPFNV--
          -VPFNVI-
          -VPFNVF-
          VNPFNV--
          VCPFNV--
          WHPFNV--
          WMPFNV--
          WKPFNV--
          WFPFNV--
          -WPFNVR-
          WSPFNV--
          -WPFNVY-
          WRPFNV--
          WPPFNV--
          WDPFNV--
          WLPFNV--
          WYPFNV--
          WWPFNV--
          WTPFNV--
          -WPFNVW-
          -WPFNVK-
          -WPFNVI-
          -WPFNVA-
          WIPFNV--
          WEPFNV--
          WAPFNV--
          -YPFNVR-
          YKPFNV--
          YSPFNV--
          YRPFNV--
          YPPFNV--
          YMPFNV--
          YYPFNV--
          -YPFNVM-
          YEPFNV--
          -YPFNVV-
          -YPFNVT-
          YVPFNV--
          -YPFNVW-
          YNPFNV--
          YGPFNV--
          YQPFNV--
          -YPFNVS-
          YLPFNV--
          YIPFNV--
          YHPFNV--
PYWV       812       532     37.48
          --PYWVTR
          --PYWVNN
          --PYWVLH
          RHPYWV--
          -APYWVR-
          ATPYWV--
          AGPYWV--
          -APYWVQ-
          -APYWVF-
          APPYWV--
          ASPYWV--
          -APYWVA-
          AFPYWV--
          AWPYWV--
          AAPYWV--
          AQPYWV--
          ANPYWV--
          -APYWVS-
          -APYWVM-
          AVPYWV--
          AMPYWV--
          AKPYWV--
          -APYWVW-
          -APYWVV-
          -APYWVK-
          -APYWVI-
          AHPYWV--
          CRPYWV--
          CQPYWV--
          -CPYWVK-
          CVPYWV--
          CTPYWV--
          CLPYWV--
          CCPYWV--
          DRPYWV--
          DQPYWV--
          DLPYWV--
          DKPYWV--
          DVPYWV--
          DEPYWV--
          -DPYWVR-
          -DPYWVM-
          DGPYWV--
          DFPYWV--
          DTPYWV--
          DMPYWV--
          DIPYWV--
          -EPYWVR-
          EMPYWV--
          EGPYWV--
          -EPYWVM-
          -EPYWVV-
          -EPYWVT-
          EKPYWV--
          EWPYWV--
          ETPYWV--
          EQPYWV--
          EVPYWV--
          ESPYWV--
          -EPYWVK-
          -EPYWVH-
          -EPYWVA-
          ELPYWV--
          EFPYWV--
          FSPYWV--
          FRPYWV--
          FQPYWV--
          FLPYWV--
          FVPYWV--
          FKPYWV--
          FGPYWV--
          FDPYWV--
          -FPYWVT-
          -FPYWVS-
          -FPYWVK-
          -FPYWVI-
          -FPYWVA-
          FAPYWV--
          FYPYWV--
          -FPYWVN-
          -FPYWVF-
          FNPYWV--
          FEPYWV--
          -GPYWVR-
          -GPYWVQ-
          -GPYWVS-
          GVPYWV--
          GKPYWV--
          GTPYWV--
          GRPYWV--
          GAPYWV--
          GFPYWV--
          GGPYWV--
          GSPYWV--
          GQPYWV--
          -GPYWVM-
          -GPYWVI-
          -GPYWVV-
          -GPYWVL-
          GLPYWV--
          -GPYWVT-
          GPPYWV--
          GYPYWV--
          GWPYWV--
          GEPYWV--
          -GPYWVW-
          -GPYWVF-
          -GPYWVE-
          GNPYWV--
          HSPYWV--
          HQPYWV--
          HVPYWV--
          -HPYWVM-
          HGPYWV--
          HYPYWV--
          HNPYWV--
          HRPYWV--
          -HPYWVF-
          HPPYWV--
          HAPYWV--
          -HPYWVK-
          HWPYWV--
          HLPYWV--
          -HPYWVH-
          HFPYWV--
          HTPYWV--
          -HPYWVY-
          -HPYWVS-
          HKPYWV--
          HHPYWV--
          IRPYWV--
          IYPYWV--
          IHPYWV--
          ISPYWV--
          -IPYWVR-
          -IPYWVS-
          INPYWV--
          ILPYWV--
          ITPYWV--
          -IPYWVY-
          -IPYWVN-
          -IPYWVG-
          -IPYWVA-
          IKPYWV--
          IQPYWV--
          -IPYWVW-
          IIPYWV--
          IDPYWV--
          KSPYWV--
          KRPYWV--
          -KPYWVA-
          -KPYWVY-
          KPPYWV--
          KEPYWV--
          KGPYWV--
          -KPYWVR-
          KVPYWV--
          -KPYWVK-
          KTPYWV--
          KMPYWV--
          KNPYWV--
          KIPYWV--
          KAPYWV--
          -KPYWVV-
          KLPYWV--
          -KPYWVM-
          -KPYWVI-
          KKPYWV--
          KHPYWV--
          KDPYWV--
          KQPYWV--
          -KPYWVQ-
          KFPYWV--
          KCPYWV--
          LSPYWV--
          LRPYWV--
          LGPYWV--
          LHPYWV--
          LAPYWV--
          -LPYWVR-
          LNPYWV--
          LLPYWV--
          LEPYWV--
          LPPYWV--
          LTPYWV--
          -LPYWVY-
          LFPYWV--
          LDPYWV--
          LVPYWV--
          -LPYWVM-
          LMPYWV--
          LYPYWV--
          LWPYWV--
          -LPYWVT-
          LQPYWV--
          MPPYWV--
          MEPYWV--
          MKPYWV--
          MTPYWV--
          -MPYWVR-
          -MPYWVM-
          MMPYWV--
          MHPYWV--
          -MPYWVK-
          -MPYWVI-
          -MPYWVG-
          MFPYWV--
          MLPYWV--
          MAPYWV--
          MYPYWV--
          MQPYWV--
          -MPYWVA-
          MNPYWV--
          MGPYWV--
          MDPYWV--
          NIPYWV--
          NAPYWV--
          NSPYWV--
          NGPYWV--
          -NPYWVY-
          NVPYWV--
          NTPYWV--
          NEPYWV--
          NYPYWV--
          NQPYWV--
          NDPYWV--
          NRPYWV--
          -NPYWVQ-
          -NPYWVA-
          NNPYWV--
          NMPYWV--
          NKPYWV--
          NHPYWV--
          --PYWVRS
          --PYWVLG
          --PYWVSG
          --PYWVRT
          --PYWVTS
          --PYWVAA
          --PYWVTG
          --PYWVIS
          --PYWVKT
          --PYWVSS
          --PYWVIG
          --PYWVAG
          PGPYWV--
          --PYWVRG
          --PYWVYT
          --PYWVMT
          --PYWVVG
          --PYWVIT
          --PYWVHS
          --PYWVAS
          --PYWVTT
          --PYWVRN
          --PYWVRE
          --PYWVNS
          --PYWVYH
          --PYWVQV
          --PYWVKA
          --PYWVQT
          --PYWVQG
          --PYWVYS
          --PYWVMG
          --PYWVRW
          --PYWVST
          --PYWVVS
          --PYWVRY
          --PYWVQS
          --PYWVMN
          --PYWVKN
          --PYWVIN
          --PYWVGT
          PDPYWV--
          --PYWVYK
          --PYWVVN
          --PYWVVM
          --PYWVRV
          --PYWVMR
          --PYWVMK
          --PYWVFK
          --PYWVVT
          --PYWVSA
          --PYWVRQ
          --PYWVHA
          PNPYWV--
          --PYWVVD
          --PYWVTN
          --PYWVQY
          --PYWVQW
          --PYWVKG
          --PYWVIH
          --PYWVGA
          --PYWVYN
          --PYWVVV
          --PYWVSN
          --PYWVSF
          --PYWVQR
          --PYWVQK
          --PYWVNA
          --PYWVMW
          --PYWVLN
          --PYWVKE
          --PYWVGV
          --PYWVFY
          --PYWVFG
          --PYWVAV
          --PYWVYW
          --PYWVWW
          --PYWVTY
          --PYWVTE
          --PYWVSW
          --PYWVSV
          --PYWVSD
          --PYWVRH
          --PYWVQA
          --PYWVNT
          --PYWVMM
          --PYWVLV
          --PYWVKY
          --PYWVKH
          --PYWVHT
          --PYWVHN
          --PYWVHG
          --PYWVGS
          --PYWVAT
          --PYWVAH
          --PYWVYV
          --PYWVYQ
          --PYWVWN
          --PYWVWF
          --PYWVVW
          --PYWVVH
          --PYWVTK
          --PYWVTA
          --PYWVRD
          --PYWVME
          --PYWVMA
          --PYWVKD
          --PYWVHV
          --PYWVGL
          --PYWVET
          --PYWVAY
          --PYWVAK
          -PPYWVR-
          PCPYWV--
          --PYWVYR
          --PYWVYG
          --PYWVYD
          --PYWVYA
          --PYWVWQ
          --PYWVTW
          --PYWVTQ
          --PYWVTM
          --PYWVSK
          --PYWVSH
          --PYWVNG
          --PYWVMD
          --PYWVKW
          --PYWVKM
          --PYWVIY
          --PYWVIV
          --PYWVIK
          --PYWVHW
          --PYWVHI
          --PYWVGY
          --PYWVGI
          --PYWVGD
          --PYWVFT
          --PYWVFS
          --PYWVFN
          --PYWVFH
          --PYWVEG
          --PYWVAQ
          --PYWVAN
          QLPYWV--
          QRPYWV--
          QSPYWV--
          QPPYWV--
          QAPYWV--
          QYPYWV--
          QVPYWV--
          -QPYWVK-
          QTPYWV--
          QGPYWV--
          -QPYWVV-
          -QPYWVT-
          -QPYWVS-
          -QPYWVA-
          QMPYWV--
          QIPYWV--
          -QPYWVQ-
          QFPYWV--
          RTPYWV--
          RRPYWV--
          RSPYWV--
          RNPYWV--
          RWPYWV--
          -RPYWVT-
          RGPYWV--
          RLPYWV--
          RVPYWV--
          RQPYWV--
          -RPYWVV-
          -RPYWVF-
          RMPYWV--
          RKPYWV--
          -RPYWVQ-
          RPPYWV--
          -RPYWVK-
          -RPYWVG-
          RAPYWV--
          -RPYWVY-
          RIPYWV--
          RYPYWV--
          -RPYWVI-
          -RPYWVH-
          RFPYWV--
          REPYWV--
          -RPYWVW-
          SGPYWV--
          STPYWV--
          SHPYWV--
          -SPYWVR-
          SMPYWV--
          -SPYWVM-
          SFPYWV--
          SAPYWV--
          SVPYWV--
          -SPYWVS-
          -SPYWVQ-
          SLPYWV--
          -SPYWVT-
          -SPYWVF-
          SDPYWV--
          -SPYWVA-
          -SPYWVK-
          SNPYWV--
          SYPYWV--
          SQPYWV--
          SKPYWV--
          SIPYWV--
          -SPYWVW-
          -SPYWVV-
          -SPYWVI-
          TSPYWV--
          TRPYWV--
          TPPYWV--
          TVPYWV--
          TAPYWV--
          -TPYWVR-
          -TPYWVV-
          -TPYWVQ-
          TLPYWV--
          TGPYWV--
          TQPYWV--
          -TPYWVK-
          TFPYWV--
          TYPYWV--
          TTPYWV--
          -TPYWVY-
          -TPYWVT-
          -TPYWVS-
          TKPYWV--
          TDPYWV--
          -TPYWVG-
          TMPYWV--
          -TPYWVW-
          -TPYWVH-
          -TPYWVA-
          TNPYWV--
          TIPYWV--
          -VPYWVR-
          VLPYWV--
          -VPYWVK-
          VYPYWV--
          VVPYWV--
          -VPYWVY-
          VDPYWV--
          VKPYWV--
          VFPYWV--
          VWPYWV--
          -VPYWVT-
          VEPYWV--
          VAPYWV--
          -VPYWVS-
          -VPYWVG-
          VQPYWV--
          -VPYWVI-
          VPPYWV--
          VMPYWV--
          VIPYWV--
          -VPYWVW-
          -VPYWVN-
          -VPYWVA-
          VTPYWV--
          -VPYWVV-
          VHPYWV--
          WSPYWV--
          WRPYWV--
          WKPYWV--
          WEPYWV--
          -WPYWVK-
          WYPYWV--
          WTPYWV--
          WDPYWV--
          WGPYWV--
          WWPYWV--
          WVPYWV--
          -WPYWVR-
          WPPYWV--
          -WPYWVS-
          -WPYWVQ-
          WNPYWV--
          WMPYWV--
          WIPYWV--
          WHPYWV--
          YHPYWV--
          YAPYWV--
          YVPYWV--
          YNPYWV--
          YRPYWV--
          YPPYWV--
          YGPYWV--
          YKPYWV--
          YYPYWV--
          YQPYWV--
          -YPYWVQ-
          YTPYWV--
          -YPYWVS-
          YLPYWV--
          YIPYWV--
PWRI       696       560     37.33
          -APWRIN-
          -APWRIG-
          -LPWRIS-
          -NPWRIV-
          --PWRIYG
          --PWRISQ
          --PWRISD
          --PWRIRL
          --PWRIQL
          --PWRILD
          -RPWRIK-
          -RPWRIH-
          -VPWRIG-
          AGPWRI--
          ALPWRI--
          -APWRIV-
          ASPWRI--
          -APWRIS-
          -APWRIT-
          ARPWRI--
          AQPWRI--
          ATPWRI--
          AMPWRI--
          AKPWRI--
          AFPWRI--
          -APWRII-
          ADPWRI--
          AWPWRI--
          AYPWRI--
          ANPWRI--
          -APWRIQ-
          -APWRIR-
          -APWRIA-
          AHPWRI--
          AAPWRI--
          APPWRI--
          -APWRIY-
          -APWRIM-
          -APWRIK-
          CPPWRI--
          CCPWRI--
          CAPWRI--
          CSPWRI--
          -CPWRIV-
          CYPWRI--
          CWPWRI--
          CLPWRI--
          CGPWRI--
          DAPWRI--
          DGPWRI--
          DQPWRI--
          DTPWRI--
          DHPWRI--
          -DPWRII-
          DLPWRI--
          DSPWRI--
          DWPWRI--
          DVPWRI--
          DFPWRI--
          DYPWRI--
          -DPWRIQ-
          DNPWRI--
          DKPWRI--
          -DPWRIL-
          DMPWRI--
          DIPWRI--
          DDPWRI--
          -EPWRIM-
          EGPWRI--
          EVPWRI--
          EMPWRI--
          ERPWRI--
          EKPWRI--
          EFPWRI--
          -EPWRIS-
          EEPWRI--
          -EPWRIW-
          -EPWRIT-
          EYPWRI--
          ELPWRI--
          ETPWRI--
          EQPWRI--
          -EPWRII-
          -EPWRIH-
          ENPWRI--
          EAPWRI--
          EWPWRI--
          -EPWRIA-
          EPPWRI--
          EDPWRI--
          FSPWRI--
          FVPWRI--
          FGPWRI--
          FLPWRI--
          FYPWRI--
          FWPWRI--
          FTPWRI--
          FEPWRI--
          FAPWRI--
          FMPWRI--
          FFPWRI--
          FHPWRI--
          -FPWRIT-
          FQPWRI--
          -FPWRIV-
          -FPWRIM-
          -FPWRIL-
          FDPWRI--
          FPPWRI--
          -FPWRIQ-
          GRPWRI--
          GSPWRI--
          GAPWRI--
          -GPWRIL-
          GMPWRI--
          GQPWRI--
          GIPWRI--
          GGPWRI--
          GDPWRI--
          GYPWRI--
          GPPWRI--
          GVPWRI--
          GLPWRI--
          GNPWRI--
          GTPWRI--
          -GPWRIR-
          -GPWRIQ-
          GHPWRI--
          GEPWRI--
          -GPWRII-
          -GPWRIE-
          GWPWRI--
          -GPWRIW-
          HLPWRI--
          HVPWRI--
          -HPWRIM-
          HGPWRI--
          HWPWRI--
          HAPWRI--
          HMPWRI--
          HTPWRI--
          HSPWRI--
          HHPWRI--
          -HPWRIV-
          -HPWRII-
          HFPWRI--
          HYPWRI--
          -HPWRIS-
          HIPWRI--
          -HPWRIR-
          HEPWRI--
          HQPWRI--
          -HPWRIQ-
          HDPWRI--
          -HPWRIY-
          -HPWRIA-
          ITPWRI--
          IRPWRI--
          -IPWRIQ-
          -IPWRIV-
          -IPWRIM-
          IPPWRI--
          IVPWRI--
          IFPWRI--
          IWPWRI--
          -IPWRIA-
          IAPWRI--
          -IPWRIR-
          IGPWRI--
          -IPWRIS-
          IHPWRI--
          IQPWRI--
          INPWRI--
          IEPWRI--
          IKPWRI--
          IDPWRI--
          -IPWRIT-
          -IPWRII-
          -IPWRIK-
          -IPWRIG-
          -IPWRIE-
          IMPWRI--
          KTPWRI--
          KYPWRI--
          KQPWRI--
          KMPWRI--
          KIPWRI--
          KDPWRI--
          KAPWRI--
          -KPWRIL-
          -KPWRIM-
          -KPWRIQ-
          -KPWRIR-
          KGPWRI--
          KNPWRI--
          KEPWRI--
          KHPWRI--
          -KPWRIY-
          -KPWRIE-
          KFPWRI--
          LVPWRI--
          LNPWRI--
          LGPWRI--
          LAPWRI--
          LKPWRI--
          LHPWRI--
          LSPWRI--
          LTPWRI--
          LYPWRI--
          LPPWRI--
          LQPWRI--
          LMPWRI--
          LDPWRI--
          -LPWRIT-
          -LPWRIM-
          -LPWRIQ-
          -LPWRIV-
          MRPWRI--
          MSPWRI--
          MMPWRI--
          MQPWRI--
          MFPWRI--
          MLPWRI--
          MGPWRI--
          MVPWRI--
          MTPWRI--
          -MPWRIV-
          MDPWRI--
          MKPWRI--
          MWPWRI--
          -MPWRIR-
          -MPWRIM-
          -MPWRII-
          MAPWRI--
          MYPWRI--
          -MPWRIT-
          -MPWRIS-
          MHPWRI--
          -MPWRIK-
          MEPWRI--
          -MPWRIE-
          MIPWRI--
          NAPWRI--
          NIPWRI--
          NTPWRI--
          NLPWRI--
          NYPWRI--
          NRPWRI--
          -NPWRIM-
          NMPWRI--
          NGPWRI--
          NDPWRI--
          -NPWRII-
          NHPWRI--
          NNPWRI--
          NEPWRI--
          -NPWRIS-
          NPPWRI--
          NKPWRI--
          NQPWRI--
          -NPWRIY-
          -NPWRIQ-
          --PWRIMS
          --PWRISS
          --PWRITT
          --PWRILS
          PVPWRI--
          --PWRIRA
          --PWRIRS
          PGPWRI--
          --PWRIRG
          --PWRIYS
          --PWRIVS
          PSPWRI--
          --PWRIKS
          --PWRISV
          --PWRIVH
          --PWRISA
          --PWRITS
          --PWRIQG
          --PWRIMT
          PMPWRI--
          --PWRITA
          --PWRIHS
          --PWRIRN
          --PWRIHT
          --PWRIEG
          PHPWRI--
          --PWRIQT
          --PWRIII
          --PWRIVN
          --PWRITV
          --PWRIEA
          --PWRIAA
          PNPWRI--
          PQPWRI--
          --PWRIWA
          --PWRIES
          PKPWRI--
          --PWRIYQ
          --PWRITN
          --PWRITK
          --PWRIHG
          --PWRIEV
          --PWRIVE
          --PWRIIQ
          PEPWRI--
          --PWRIVV
          --PWRISW
          --PWRIRV
          --PWRIRT
          --PWRIMG
          --PWRIKA
          --PWRIIN
          --PWRIHQ
          PTPWRI--
          --PWRIWG
          --PWRIMQ
          --PWRIMK
          --PWRIIW
          --PWRIWY
          --PWRIWQ
          --PWRIVG
          --PWRIRQ
          --PWRILN
          --PWRIHM
          --PWRIFQ
          --PWRITG
          --PWRISN
          --PWRIQS
          --PWRIIH
          --PWRIGS
          --PWRIYN
          --PWRIYK
          --PWRIYH
          --PWRIVK
          --PWRIVD
          --PWRISK
          --PWRINA
          --PWRIMH
          --PWRIME
          --PWRILE
          --PWRIKM
          --PWRIHN
          --PWRIEN
          --PWRIYW
          --PWRITD
          --PWRISF
          --PWRIRE
          --PWRINS
          --PWRIMY
          --PWRIMM
          --PWRIKV
          --PWRIHW
          --PWRIHH
          --PWRIGG
          --PWRIFN
          --PWRIFF
          --PWRIEY
          --PWRIET
          --PWRIDA
          --PWRIAH
          PDPWRI--
          --PWRIWT
          --PWRIWM
          --PWRIWH
          --PWRITW
          --PWRITI
          --PWRISY
          --PWRIQR
          --PWRIQH
          --PWRING
          --PWRIMD
          --PWRILH
          --PWRIHY
          --PWRIHV
          --PWRIGT
          --PWRIGA
          --PWRIEQ
          --PWRIDS
          --PWRIAT
          PWPWRI--
          --PWRIWN
          --PWRITY
          --PWRITQ
          --PWRISH
          --PWRISE
          --PWRIRW
          --PWRIRH
          --PWRIRC
          --PWRIQV
          --PWRIQD
          --PWRIPS
          --PWRINM
          --PWRIKT
          --PWRIKQ
          --PWRIKN
          --PWRIID
          --PWRIHK
          --PWRIFW
          --PWRIEH
          --PWRIDG
          --PWRICS
          --PWRIAG
          PIPWRI--
          PFPWRI--
          QVPWRI--
          QKPWRI--
          QIPWRI--
          QGPWRI--
          QSPWRI--
          -QPWRIL-
          -QPWRIS-
          QRPWRI--
          -QPWRIY-
          QWPWRI--
          QTPWRI--
          -QPWRII-
          QHPWRI--
          -QPWRIK-
          QFPWRI--
          -QPWRIM-
          -QPWRIH-
          -QPWRIE-
          QMPWRI--
          QLPWRI--
          -QPWRIW-
          -QPWRIQ-
          QDPWRI--
          -QPWRIT-
          RLPWRI--
          RHPWRI--
          -RPWRIT-
          RMPWRI--
          -RPWRIV-
          RFPWRI--
          RYPWRI--
          RDPWRI--
          RPPWRI--
          RQPWRI--
          -RPWRIR-
          RIPWRI--
          -RPWRIY-
          -RPWRIS-
          RRPWRI--
          -RPWRIQ-
          REPWRI--
          RNPWRI--
          -RPWRIW-
          -RPWRIE-
          SVPWRI--
          SSPWRI--
          SAPWRI--
          -SPWRII-
          SRPWRI--
          SMPWRI--
          SHPWRI--
          SYPWRI--
          STPWRI--
          SLPWRI--
          -SPWRIR-
          SIPWRI--
          -SPWRIT-
          SWPWRI--
          -SPWRIY-
          -SPWRIV-
          SNPWRI--
          -SPWRIH-
          SFPWRI--
          SEPWRI--
          SDPWRI--
          SPPWRI--
          SQPWRI--
          -SPWRIE-
          -SPWRIN-
          TSPWRI--
          TPPWRI--
          TRPWRI--
          TKPWRI--
          TAPWRI--
          TVPWRI--
          TMPWRI--
          TNPWRI--
          TIPWRI--
          TTPWRI--
          TYPWRI--
          -TPWRIS-
          TQPWRI--
          -TPWRII-
          TDPWRI--
          TWPWRI--
          -TPWRIQ-
          -TPWRIT-
          -TPWRIR-
          -TPWRIH-
          -TPWRIV-
          -TPWRIK-
          TFPWRI--
          -TPWRIM-
          -TPWRIE-
          TGPWRI--
          VTPWRI--
          VLPWRI--
          VKPWRI--
          VSPWRI--
          VYPWRI--
          VEPWRI--
          VNPWRI--
          VPPWRI--
          VAPWRI--
          VMPWRI--
          -VPWRIT-
          -VPWRIM-
          -VPWRII-
          -VPWRIS-
          -VPWRIH-
          VIPWRI--
          VGPWRI--
          VFPWRI--
          VDPWRI--
          VWPWRI--
          -VPWRIE-
          -VPWRIW-
          -VPWRIQ-
          VHPWRI--
          VCPWRI--
          WVPWRI--
          WKPWRI--
          WDPWRI--
          WTPWRI--
          WAPWRI--
          -WPWRII-
          WGPWRI--
          WMPWRI--
          WEPWRI--
          -WPWRIT-
          -WPWRIV-
          -WPWRIR-
          -WPWRIM-
          WRPWRI--
          WIPWRI--
          WHPWRI--
          YAPWRI--
          YGPWRI--
          YKPWRI--
          YVPWRI--
          -YPWRII-
          YEPWRI--
          YQPWRI--
          YIPWRI--
          -YPWRIR-
          YMPWRI--
          -YPWRIV-
          YHPWRI--
          YDPWRI--
          YTPWRI--
          -YPWRIS-
          -YPWRIQ-
          YNPWRI--
          YCPWRI--
PYDI      1141       467     37.11
          LQPYDI--
          --PYDITL
          -SPYDIQ-
          VEPYDI--
          AAPYDI--
          -APYDIR-
          -APYDIK-
          ASPYDI--
          -APYDIV-
          -APYDIH-
          -APYDIL-
          ATPYDI--
          AQPYDI--
          -APYDIN-
          ANPYDI--
          AFPYDI--
          -APYDIW-
          -APYDIS-
          -APYDIQ-
          -APYDIM-
          AGPYDI--
          CFPYDI--
          CAPYDI--
          CTPYDI--
          -CPYDIK-
          CGPYDI--
          DRPYDI--
          -DPYDIR-
          DKPYDI--
          DSPYDI--
          -DPYDIV-
          -DPYDIH-
          DMPYDI--
          DDPYDI--
          DAPYDI--
          -EPYDIT-
          ERPYDI--
          -EPYDIR-
          ESPYDI--
          -EPYDIY-
          EIPYDI--
          EAPYDI--
          -EPYDIV-
          -EPYDIM-
          EHPYDI--
          FRPYDI--
          -FPYDIH-
          FVPYDI--
          FTPYDI--
          FSPYDI--
          FGPYDI--
          -FPYDIR-
          FYPYDI--
          -FPYDIM-
          FQPYDI--
          -FPYDIV-
          -FPYDIT-
          FFPYDI--
          FWPYDI--
          FNPYDI--
          FLPYDI--
          FHPYDI--
          GWPYDI--
          GSPYDI--
          -GPYDIR-
          GVPYDI--
          GRPYDI--
          GTPYDI--
          -GPYDIS-
          -GPYDII-
          GMPYDI--
          -GPYDIQ-
          GPPYDI--
          GHPYDI--
          GGPYDI--
          GEPYDI--
          GYPYDI--
          -GPYDIW-
          -GPYDIN-
          -GPYDIL-
          GQPYDI--
          -GPYDIT-
          -GPYDIK-
          GLPYDI--
          GFPYDI--
          GCPYDI--
          HRPYDI--
          -HPYDIY-
          -HPYDIR-
          -HPYDIW-
          HSPYDI--
          HLPYDI--
          HKPYDI--
          -HPYDIK-
          HAPYDI--
          HYPYDI--
          HWPYDI--
          -HPYDIV-
          HEPYDI--
          -HPYDIT-
          -HPYDIL-
          HNPYDI--
          HMPYDI--
          HHPYDI--
          HDPYDI--
          ITPYDI--
          -IPYDIM-
          IHPYDI--
          IKPYDI--
          -IPYDIS-
          IYPYDI--
          IVPYDI--
          ISPYDI--
          -IPYDIY-
          -IPYDIT-
          -IPYDIR-
          INPYDI--
          ILPYDI--
          IFPYDI--
          IAPYDI--
          -IPYDIN-
          -IPYDIL-
          KSPYDI--
          KGPYDI--
          -KPYDIR-
          -KPYDIK-
          -KPYDIT-
          KTPYDI--
          -KPYDIV-
          -KPYDIM-
          -KPYDIL-
          -KPYDIA-
          KVPYDI--
          -KPYDIY-
          -KPYDIQ-
          KYPYDI--
          -KPYDIS-
          -KPYDII-
          KLPYDI--
          KIPYDI--
          LRPYDI--
          LTPYDI--
          LPPYDI--
          LFPYDI--
          -LPYDIY-
          LMPYDI--
          LYPYDI--
          -LPYDIR-
          LGPYDI--
          LSPYDI--
          -LPYDIH-
          LIPYDI--
          -LPYDII-
          LVPYDI--
          LLPYDI--
          -LPYDIM-
          LAPYDI--
          -LPYDIW-
          -LPYDIS-
          LNPYDI--
          LEPYDI--
          MKPYDI--
          MGPYDI--
          MIPYDI--
          -MPYDIY-
          -MPYDII-
          MWPYDI--
          MVPYDI--
          MPPYDI--
          MSPYDI--
          MMPYDI--
          -MPYDIS-
          -MPYDIM-
          -MPYDIH-
          MHPYDI--
          NAPYDI--
          NGPYDI--
          NFPYDI--
          NPPYDI--
          -NPYDIK-
          NRPYDI--
          NKPYDI--
          -NPYDIR-
          NLPYDI--
          NWPYDI--
          NVPYDI--
          NQPYDI--
          NYPYDI--
          NSPYDI--
          -NPYDIV-
          NIPYDI--
          NTPYDI--
          -NPYDII-
          -NPYDIH-
          NMPYDI--
          NEPYDI--
          --PYDIRF
          --PYDIRL
          --PYDIFG
          --PYDIRS
          --PYDIQA
          --PYDIFS
          --PYDITA
          --PYDIRA
          --PYDIKY
          --PYDITS
          --PYDIYF
          --PYDIVF
          --PYDIRE
          --PYDIQW
          --PYDIIG
          --PYDIWR
          --PYDITW
          --PYDIIT
          --PYDIIR
          --PYDIVG
          --PYDIVA
          --PYDIRV
          --PYDINS
          --PYDIIS
          --PYDIIH
          --PYDIYS
          --PYDILG
          --PYDIIV
          --PYDIRR
          --PYDIRH
          --PYDIQG
          --PYDILT
          --PYDIAS
          --PYDIWA
          --PYDITT
          --PYDITG
          --PYDIRT
          --PYDIRG
          --PYDIYW
          --PYDITV
          --PYDIRW
          --PYDILS
          --PYDIKS
          --PYDIYY
          --PYDIYN
          --PYDIVQ
          --PYDITQ
          --PYDISV
          --PYDIST
          --PYDIHS
          --PYDIFQ
          --PYDIYR
          --PYDIWK
          --PYDIWG
          --PYDIVT
          --PYDITN
          --PYDIRI
          --PYDINA
          --PYDIMY
          --PYDIMK
          --PYDILW
          PGPYDI--
          PDPYDI--
          --PYDIVH
          --PYDISA
          --PYDIRY
          --PYDIRN
          --PYDIQM
          --PYDING
          --PYDIMS
          --PYDILN
          --PYDIKL
          --PYDIKF
          --PYDIIQ
          --PYDIII
          --PYDIHI
          --PYDIFR
          --PYDIEG
          --PYDIYM
          --PYDIVS
          --PYDIVK
          --PYDIVD
          --PYDITR
          --PYDISI
          --PYDIRQ
          --PYDIQS
          --PYDIQR
          --PYDIQK
          --PYDIMT
          --PYDIMR
          --PYDIKR
          --PYDIIK
          --PYDIHV
          --PYDIFF
          --PYDIEV
          --PYDIAY
          --PYDIYV
          --PYDIYE
          --PYDIWL
          --PYDIVN
          --PYDIVM
          --PYDITY
          --PYDITD
          --PYDISN
          --PYDISH
          --PYDISG
          --PYDIRP
          --PYDIQE
          --PYDINY
          --PYDINT
          --PYDINI
          --PYDILH
          --PYDIKK
          --PYDIHQ
          --PYDIHN
          --PYDIHM
          --PYDIHG
          --PYDIHF
          --PYDIGN
          --PYDIGA
          --PYDIFN
          --PYDIAH
          QGPYDI--
          -QPYDIR-
          QAPYDI--
          QTPYDI--
          QSPYDI--
          -QPYDIY-
          -QPYDIS-
          QIPYDI--
          -QPYDIT-
          -QPYDIN-
          QRPYDI--
          QQPYDI--
          -QPYDIQ-
          -QPYDIK-
          QPPYDI--
          QNPYDI--
          QMPYDI--
          -RPYDIH-
          RRPYDI--
          -RPYDIR-
          -RPYDIM-
          -RPYDIY-
          -RPYDIL-
          -RPYDIF-
          RVPYDI--
          RMPYDI--
          RSPYDI--
          RKPYDI--
          RAPYDI--
          -RPYDIW-
          -RPYDIT-
          RIPYDI--
          -RPYDII-
          -RPYDIA-
          RGPYDI--
          RQPYDI--
          -RPYDIS-
          -RPYDIN-
          RWPYDI--
          -RPYDIV-
          -RPYDIQ-
          -RPYDIK-
          -RPYDIG-
          RLPYDI--
          RYPYDI--
          -RPYDIE-
          RPPYDI--
          RFPYDI--
          SRPYDI--
          SGPYDI--
          SAPYDI--
          STPYDI--
          SSPYDI--
          -SPYDIR-
          SYPYDI--
          SMPYDI--
          SVPYDI--
          SKPYDI--
          -SPYDIY-
          -SPYDIT-
          SIPYDI--
          SEPYDI--
          SQPYDI--
          -SPYDIV-
          -SPYDIM-
          -SPYDIH-
          SLPYDI--
          SFPYDI--
          SWPYDI--
          -SPYDIS-
          -SPYDIF-
          SNPYDI--
          SCPYDI--
          TIPYDI--
          TRPYDI--
          -TPYDIR-
          TPPYDI--
          -TPYDIS-
          -TPYDIK-
          TEPYDI--
          TSPYDI--
          -TPYDIV-
          TMPYDI--
          TKPYDI--
          TWPYDI--
          -TPYDIQ-
          -TPYDIM-
          -TPYDII-
          -TPYDIH-
          TVPYDI--
          TAPYDI--
          -TPYDIT-
          -TPYDIN-
          -TPYDIF-
          TNPYDI--
          THPYDI--
          TFPYDI--
          TDPYDI--
          VFPYDI--
          -VPYDIR-
          -VPYDIH-
          VIPYDI--
          VSPYDI--
          VPPYDI--
          VGPYDI--
          VNPYDI--
          VLPYDI--
          VAPYDI--
          -VPYDIY-
          -VPYDIK-
          -VPYDIM-
          VKPYDI--
          VVPYDI--
          VMPYDI--
          VHPYDI--
          -VPYDIL-
          WAPYDI--
          WQPYDI--
          -WPYDIK-
          WWPYDI--
          WVPYDI--
          WSPYDI--
          WPPYDI--
          WMPYDI--
          WGPYDI--
          -WPYDIY-
          -WPYDIL-
          -WPYDIH-
          WLPYDI--
          WKPYDI--
          WFPYDI--
          WDPYDI--
          YKPYDI--
          YQPYDI--
          YRPYDI--
          YSPYDI--
          YMPYDI--
          YTPYDI--
          -YPYDIY-
          -YPYDIM-
          -YPYDIK-
          YNPYDI--
          YFPYDI--
          YAPYDI--
          -YPYDIL-
          YPPYDI--
          YHPYDI--
          YVPYDI--
          -YPYDIR-
PFFM      1440       411     37.08
          -SPFFMT-
          -WPFFMT-
          APPFFM--
          ASPFFM--
          -APFFMV-
          -APFFMR-
          ALPFFM--
          -APFFMI-
          AGPFFM--
          ANPFFM--
          AVPFFM--
          -APFFMK-
          AHPFFM--
          AYPFFM--
          AWPFFM--
          AKPFFM--
          AQPFFM--
          -APFFMQ-
          AFPFFM--
          CSPFFM--
          CIPFFM--
          CVPFFM--
          CNPFFM--
          DRPFFM--
          DFPFFM--
          DSPFFM--
          DTPFFM--
          DAPFFM--
          -DPFFMY-
          DWPFFM--
          DLPFFM--
          DIPFFM--
          DGPFFM--
          ETPFFM--
          EGPFFM--
          ELPFFM--
          EIPFFM--
          EFPFFM--
          EAPFFM--
          EWPFFM--
          EQPFFM--
          -EPFFMI-
          EHPFFM--
          ESPFFM--
          -EPFFMV-
          -EPFFMR-
          FGPFFM--
          FRPFFM--
          -FPFFMT-
          FYPFFM--
          FNPFFM--
          FVPFFM--
          FKPFFM--
          FDPFFM--
          -FPFFMA-
          FEPFFM--
          FAPFFM--
          GSPFFM--
          GKPFFM--
          GQPFFM--
          GIPFFM--
          GHPFFM--
          -GPFFMR-
          GVPFFM--
          GTPFFM--
          GWPFFM--
          GRPFFM--
          -GPFFMQ-
          -GPFFMY-
          -GPFFMV-
          -GPFFMS-
          -GPFFMT-
          -GPFFMK-
          -GPFFMH-
          -GPFFMA-
          GLPFFM--
          -GPFFMI-
          -GPFFMG-
          GFPFFM--
          GEPFFM--
          GDPFFM--
          HRPFFM--
          HIPFFM--
          -HPFFMR-
          HSPFFM--
          HYPFFM--
          HKPFFM--
          HAPFFM--
          -HPFFMK-
          -HPFFMT-
          -HPFFML-
          HNPFFM--
          HWPFFM--
          -HPFFMS-
          HPPFFM--
          -HPFFMV-
          -HPFFMI-
          HLPFFM--
          HDPFFM--
          HCPFFM--
          IRPFFM--
          ILPFFM--
          ISPFFM--
          IKPFFM--
          -IPFFMT-
          IQPFFM--
          IIPFFM--
          -IPFFMS-
          -IPFFMF-
          IGPFFM--
          -IPFFMQ-
          IEPFFM--
          KSPFFM--
          -KPFFMR-
          KAPFFM--
          KGPFFM--
          KYPFFM--
          -KPFFMT-
          -KPFFMY-
          -KPFFMS-
          KLPFFM--
          KTPFFM--
          -KPFFMV-
          -KPFFMQ-
          KIPFFM--
          -KPFFMW-
          KKPFFM--
          KFPFFM--
          KVPFFM--
          KEPFFM--
          LSPFFM--
          LRPFFM--
          LHPFFM--
          LNPFFM--
          LAPFFM--
          LQPFFM--
          -LPFFMQ-
          LGPFFM--
          -LPFFMT-
          -LPFFMR-
          -LPFFMM-
          -LPFFMK-
          LLPFFM--
          LVPFFM--
          LIPFFM--
          LFPFFM--
          LYPFFM--
          LWPFFM--
          -LPFFMY-
          MKPFFM--
          MRPFFM--
          -MPFFMR-
          MPPFFM--
          MWPFFM--
          MVPFFM--
          MSPFFM--
          MQPFFM--
          -MPFFMY-
          MHPFFM--
          MEPFFM--
          NRPFFM--
          NWPFFM--
          -NPFFMR-
          NVPFFM--
          NTPFFM--
          NGPFFM--
          NSPFFM--
          NNPFFM--
          NFPFFM--
          NQPFFM--
          NEPFFM--
          NLPFFM--
          -NPFFMI-
          NKPFFM--
          NHPFFM--
          NAPFFM--
          --PFFMTS
          --PFFMSG
          --PFFMRG
          --PFFMLT
          --PFFMVS
          --PFFMSA
          --PFFMEG
          --PFFMVR
          --PFFMIH
          --PFFMHG
          --PFFMAA
          --PFFMHS
          --PFFMRW
          --PFFMNS
          --PFFMMV
          --PFFMKS
          --PFFMWA
          --PFFMYG
          --PFFMWS
          --PFFMVN
          --PFFMRM
          --PFFMQS
          --PFFMFA
          --PFFMAM
          --PFFMYW
          --PFFMVA
          --PFFMTM
          --PFFMRV
          --PFFMES
          --PFFMAT
          --PFFMWQ
          --PFFMVG
          --PFFMTY
          --PFFMQV
          --PFFMNG
          --PFFMHA
          PDPFFM--
          --PFFMWG
          --PFFMVQ
          --PFFMVK
          --PFFMTG
          --PFFMTA
          --PFFMSY
          --PFFMRQ
          --PFFMRF
          --PFFMRA
          --PFFMQG
          --PFFMMG
          --PFFMMD
          --PFFMKG
          --PFFMID
          --PFFMIA
          --PFFMHT
          --PFFMVI
          --PFFMVH
          --PFFMTQ
          --PFFMST
          --PFFMSN
          --PFFMSE
          --PFFMRY
          --PFFMRN
          --PFFMRH
          --PFFMNA
          --PFFMMS
          --PFFMMQ
          --PFFMLW
          --PFFMLI
          --PFFMIT
          --PFFMHM
          --PFFMGV
          --PFFMFI
          --PFFMAR
          PGPFFM--
          --PFFMYR
          --PFFMYQ
          --PFFMYE
          --PFFMWR
          --PFFMWM
          --PFFMVY
          --PFFMTR
          --PFFMSM
          --PFFMSH
          --PFFMQN
          --PFFMQK
          --PFFMQI
          --PFFMQH
          --PFFMLE
          --PFFMLD
          --PFFMKF
          --PFFMIS
          --PFFMHL
          --PFFMGS
          --PFFMFY
          --PFFMFG
          --PFFMEN
          --PFFMAS
          --PFFMAG
          QQPFFM--
          QPPFFM--
          -QPFFMR-
          QYPFFM--
          QTPFFM--
          QRPFFM--
          -QPFFMT-
          QKPFFM--
          QSPFFM--
          QVPFFM--
          -QPFFMH-
          -QPFFMA-
          QMPFFM--
          RQPFFM--
          RGPFFM--
          RPPFFM--
          -RPFFMR-
          -RPFFMT-
          RTPFFM--
          RSPFFM--
          RVPFFM--
          RHPFFM--
          -RPFFMM-
          -RPFFMS-
          -RPFFMI-
          -RPFFMV-
          RNPFFM--
          RIPFFM--
          -RPFFMK-
          -RPFFMW-
          RAPFFM--
          RWPFFM--
          RLPFFM--
          RFPFFM--
          -RPFFMA-
          RYPFFM--
          -RPFFMN-
          REPFFM--
          -RPFFMQ-
          -RPFFMF-
          RDPFFM--
          SKPFFM--
          SMPFFM--
          STPFFM--
          SSPFFM--
          SIPFFM--
          SGPFFM--
          -SPFFMR-
          -SPFFMI-
          -SPFFMV-
          SEPFFM--
          SAPFFM--
          SVPFFM--
          SRPFFM--
          SLPFFM--
          SYPFFM--
          -SPFFMK-
          SFPFFM--
          -SPFFMQ-
          -SPFFMF-
          SNPFFM--
          SCPFFM--
          -SPFFMM-
          -SPFFMH-
          SQPFFM--
          -SPFFMS-
          SHPFFM--
          TRPFFM--
          TLPFFM--
          TSPFFM--
          TEPFFM--
          TKPFFM--
          -TPFFMT-
          TDPFFM--
          TGPFFM--
          TYPFFM--
          TTPFFM--
          TWPFFM--
          TVPFFM--
          -TPFFMR-
          TNPFFM--
          -TPFFMI-
          TIPFFM--
          -TPFFMS-
          -TPFFMQ-
          VRPFFM--
          -VPFFMT-
          VKPFFM--
          VHPFFM--
          VVPFFM--
          VSPFFM--
          VYPFFM--
          VQPFFM--
          VTPFFM--
          -VPFFMS-
          -VPFFMV-
          -VPFFMM-
          VLPFFM--
          VWPFFM--
          -VPFFMR-
          -VPFFMI-
          -VPFFMW-
          -VPFFMQ-
          -VPFFML-
          -VPFFMK-
          -VPFFMA-
          VNPFFM--
          VMPFFM--
          VAPFFM--
          WSPFFM--
          WGPFFM--
          WNPFFM--
          -WPFFMK-
          WRPFFM--
          WQPFFM--
          WVPFFM--
          WLPFFM--
          -WPFFMY-
          -WPFFMI-
          WDPFFM--
          YRPFFM--
          YGPFFM--
          YEPFFM--
          YSPFFM--
          YNPFFM--
          YVPFFM--
          -YPFFMY-
          -YPFFMS-
          YMPFFM--
          YLPFFM--
          YIPFFM--
          YFPFFM--
          YYPFFM--
          YTPFFM--
          -YPFFMV-
          -YPFFMR-
          -YPFFMH-
          YHPFFM--
PWWQ      1803       347     37.08
          --PWWQHV
          AVPWWQ--
          AIPWWQ--
          ASPWWQ--
          AKPWWQ--
          ARPWWQ--
          -APWWQA-
          AEPWWQ--
          -APWWQS-
          ALPWWQ--
          AGPWWQ--
          ATPWWQ--
          -APWWQV-
          -APWWQY-
          -APWWQW-
          -APWWQT-
          -APWWQM-
          ACPWWQ--
          CMPWWQ--
          CGPWWQ--
          DRPWWQ--
          -DPWWQY-
          DDPWWQ--
          -DPWWQS-
          -DPWWQG-
          EPPWWQ--
          EAPWWQ--
          -EPWWQY-
          -EPWWQM-
          -EPWWQK-
          -EPWWQR-
          -EPWWQL-
          FDPWWQ--
          FGPWWQ--
          -FPWWQR-
          FLPWWQ--
          FKPWWQ--
          -FPWWQT-
          FNPWWQ--
          FAPWWQ--
          GTPWWQ--
          -GPWWQR-
          GRPWWQ--
          GVPWWQ--
          -GPWWQS-
          -GPWWQM-
          GNPWWQ--
          GYPWWQ--
          -GPWWQI-
          GKPWWQ--
          -GPWWQK-
          -GPWWQF-
          -GPWWQA-
          GIPWWQ--
          GFPWWQ--
          GAPWWQ--
          GWPWWQ--
          GSPWWQ--
          GPPWWQ--
          GMPWWQ--
          GEPWWQ--
          GDPWWQ--
          HGPWWQ--
          HAPWWQ--
          HHPWWQ--
          HEPWWQ--
          HRPWWQ--
          HNPWWQ--
          HIPWWQ--
          -HPWWQV-
          -HPWWQI-
          HSPWWQ--
          -HPWWQT-
          -HPWWQA-
          HTPWWQ--
          -IPWWQS-
          IEPWWQ--
          IQPWWQ--
          -IPWWQA-
          IKPWWQ--
          -IPWWQK-
          IAPWWQ--
          IVPWWQ--
          ISPWWQ--
          IRPWWQ--
          IMPWWQ--
          IGPWWQ--
          IWPWWQ--
          ITPWWQ--
          -IPWWQV-
          -IPWWQT-
          -IPWWQR-
          KSPWWQ--
          KVPWWQ--
          -KPWWQR-
          KWPWWQ--
          KLPWWQ--
          KRPWWQ--
          KFPWWQ--
          KNPWWQ--
          KYPWWQ--
          -KPWWQY-
          -KPWWQF-
          -KPWWQA-
          LSPWWQ--
          LKPWWQ--
          LHPWWQ--
          LGPWWQ--
          LEPWWQ--
          LLPWWQ--
          LIPWWQ--
          LAPWWQ--
          -LPWWQM-
          LTPWWQ--
          LRPWWQ--
          -LPWWQR-
          LYPWWQ--
          -LPWWQT-
          LMPWWQ--
          -LPWWQY-
          -LPWWQS-
          -LPWWQI-
          MEPWWQ--
          MAPWWQ--
          MSPWWQ--
          MDPWWQ--
          MKPWWQ--
          -MPWWQV-
          -MPWWQT-
          MPPWWQ--
          MLPWWQ--
          MIPWWQ--
          -MPWWQW-
          NQPWWQ--
          NPPWWQ--
          NNPWWQ--
          NSPWWQ--
          NRPWWQ--
          NVPWWQ--
          -NPWWQA-
          NLPWWQ--
          NDPWWQ--
          --PWWQTS
          --PWWQLS
          PQPWWQ--
          --PWWQSS
          --PWWQYG
          --PWWQTW
          --PWWQRN
          --PWWQVW
          --PWWQHS
          --PWWQGS
          --PWWQFA
          PGPWWQ--
          --PWWQRY
          --PWWQLA
          --PWWQTN
          --PWWQMQ
          --PWWQAA
          --PWWQSN
          --PWWQRG
          --PWWQIS
          --PWWQGV
          --PWWQFH
          --PWWQES
          --PWWQVA
          --PWWQSW
          --PWWQRQ
          --PWWQRD
          --PWWQAG
          --PWWQWY
          --PWWQVY
          --PWWQSH
          --PWWQRM
          --PWWQRF
          --PWWQRA
          --PWWQQT
          --PWWQQH
          --PWWQNS
          --PWWQNA
          --PWWQIT
          --PWWQHG
          PNPWWQ--
          --PWWQYI
          --PWWQWS
          --PWWQTV
          --PWWQTT
          --PWWQSY
          --PWWQSF
          --PWWQRS
          --PWWQQW
          --PWWQMV
          --PWWQLH
          --PWWQKH
          --PWWQIQ
          --PWWQGM
          --PWWQGA
          --PWWQEG
          --PWWQVQ
          --PWWQVI
          --PWWQTA
          --PWWQSK
          --PWWQSI
          --PWWQSG
          --PWWQRV
          --PWWQRH
          --PWWQIN
          --PWWQFS
          --PWWQAV
          --PWWQYT
          --PWWQVT
          --PWWQVS
          --PWWQVR
          --PWWQVN
          --PWWQTY
          --PWWQTL
          --PWWQTI
          --PWWQTF
          --PWWQSR
          --PWWQQN
          --PWWQQM
          --PWWQQI
          --PWWQQA
          --PWWQMN
          --PWWQMM
          --PWWQMG
          --PWWQME
          --PWWQKT
          --PWWQKS
          --PWWQIM
          --PWWQIE
          --PWWQHF
          --PWWQGG
          --PWWQEY
          --PWWQDS
          --PWWQDL
          --PWWQAN
          --PWWQAL
          --PWWQAD
          QRPWWQ--
          QGPWWQ--
          -QPWWQK-
          QMPWWQ--
          QVPWWQ--
          QTPWWQ--
          QIPWWQ--
          QNPWWQ--
          QSPWWQ--
          -QPWWQT-
          -QPWWQV-
          -QPWWQF-
          QAPWWQ--
          -RPWWQR-
          RRPWWQ--
          RAPWWQ--
          RSPWWQ--
          RLPWWQ--
          REPWWQ--
          RQPWWQ--
          RNPWWQ--
          RFPWWQ--
          RTPWWQ--
          RHPWWQ--
          RPPWWQ--
          RGPWWQ--
          RVPWWQ--
          -RPWWQI-
          -RPWWQQ-
          -RPWWQM-
          -RPWWQW-
          -RPWWQT-
          -RPWWQL-
          -RPWWQG-
          -RPWWQA-
          SRPWWQ--
          SVPWWQ--
          SSPWWQ--
          SAPWWQ--
          SKPWWQ--
          SHPWWQ--
          SPPWWQ--
          STPWWQ--
          -SPWWQR-
          SNPWWQ--
          SYPWWQ--
          SQPWWQ--
          -SPWWQV-
          -SPWWQQ-
          -SPWWQA-
          SLPWWQ--
          SGPWWQ--
          SEPWWQ--
          SWPWWQ--
          -SPWWQY-
          -SPWWQS-
          SMPWWQ--
          SDPWWQ--
          TNPWWQ--
          -TPWWQK-
          TMPWWQ--
          TKPWWQ--
          -TPWWQS-
          TRPWWQ--
          -TPWWQT-
          TVPWWQ--
          TIPWWQ--
          TGPWWQ--
          -TPWWQV-
          -TPWWQR-
          THPWWQ--
          TFPWWQ--
          TYPWWQ--
          TTPWWQ--
          -TPWWQY-
          TDPWWQ--
          VSPWWQ--
          -VPWWQS-
          VVPWWQ--
          VGPWWQ--
          VDPWWQ--
          -VPWWQK-
          VTPWWQ--
          VIPWWQ--
          VRPWWQ--
          -VPWWQI-
          VNPWWQ--
          -VPWWQR-
          -VPWWQA-
          VEPWWQ--
          VPPWWQ--
          VLPWWQ--
          VAPWWQ--
          WSPWWQ--
          -WPWWQR-
          -WPWWQM-
          WVPWWQ--
          WRPWWQ--
          WNPWWQ--
          WAPWWQ--
          YSPWWQ--
          YEPWWQ--
          YRPWWQ--
          YKPWWQ--
          YDPWWQ--
          YNPWWQ--
          YGPWWQ--
          YVPWWQ--
PYKI       922       506     36.91
          -LPYKIR-
          --PYKIRN
          --PYKIQH
          -RPYKIN-
          AIPYKI--
          -APYKIL-
          AWPYKI--
          -APYKIY-
          -APYKII-
          ASPYKI--
          AMPYKI--
          ATPYKI--
          -APYKIV-
          AGPYKI--
          APPYKI--
          AHPYKI--
          AFPYKI--
          AQPYKI--
          -APYKIQ-
          AYPYKI--
          -APYKIW-
          -APYKIS-
          -APYKIF-
          -APYKIH-
          ANPYKI--
          AEPYKI--
          CSPYKI--
          CGPYKI--
          CWPYKI--
          CRPYKI--
          CQPYKI--
          DMPYKI--
          DGPYKI--
          DAPYKI--
          DWPYKI--
          -DPYKII-
          DTPYKI--
          -DPYKIY-
          -DPYKIT-
          DEPYKI--
          DRPYKI--
          DPPYKI--
          DIPYKI--
          DHPYKI--
          -EPYKIR-
          -EPYKII-
          -EPYKIQ-
          -EPYKIY-
          -EPYKIL-
          EEPYKI--
          -EPYKIT-
          -EPYKIH-
          EKPYKI--
          EWPYKI--
          ESPYKI--
          -EPYKIM-
          -EPYKIE-
          -EPYKIA-
          EAPYKI--
          FKPYKI--
          FPPYKI--
          FLPYKI--
          FGPYKI--
          FQPYKI--
          FVPYKI--
          FSPYKI--
          FIPYKI--
          FDPYKI--
          FAPYKI--
          FTPYKI--
          FEPYKI--
          -FPYKIV-
          -FPYKIQ-
          FRPYKI--
          -FPYKIR-
          -FPYKIL-
          -FPYKIF-
          FNPYKI--
          FMPYKI--
          FHPYKI--
          GAPYKI--
          GVPYKI--
          GSPYKI--
          GTPYKI--
          -GPYKIY-
          GIPYKI--
          GKPYKI--
          -GPYKIT-
          -GPYKIL-
          GMPYKI--
          GRPYKI--
          -GPYKIM-
          -GPYKIR-
          GGPYKI--
          GYPYKI--
          GQPYKI--
          -GPYKIW-
          -GPYKIQ-
          -GPYKIF-
          GLPYKI--
          GWPYKI--
          -GPYKIE-
          GNPYKI--
          GFPYKI--
          HTPYKI--
          HRPYKI--
          HYPYKI--
          HSPYKI--
          -HPYKIM-
          HPPYKI--
          HFPYKI--
          HAPYKI--
          HIPYKI--
          HDPYKI--
          HVPYKI--
          HNPYKI--
          HGPYKI--
          HEPYKI--
          HWPYKI--
          -HPYKIR-
          -HPYKIQ-
          HQPYKI--
          -HPYKIS-
          -HPYKIK-
          -HPYKIF-
          HHPYKI--
          IRPYKI--
          -IPYKIR-
          -IPYKIL-
          IVPYKI--
          ISPYKI--
          IYPYKI--
          IAPYKI--
          ITPYKI--
          -IPYKIV-
          -IPYKIM-
          IIPYKI--
          IHPYKI--
          IWPYKI--
          INPYKI--
          IEPYKI--
          IPPYKI--
          IMPYKI--
          ILPYKI--
          -IPYKIK-
          -IPYKII-
          IKPYKI--
          KSPYKI--
          KRPYKI--
          KTPYKI--
          KPPYKI--
          KGPYKI--
          KQPYKI--
          -KPYKIR-
          KVPYKI--
          KAPYKI--
          -KPYKIV-
          -KPYKIS-
          -KPYKIF-
          KDPYKI--
          -KPYKIE-
          KHPYKI--
          KFPYKI--
          -KPYKIT-
          -KPYKIQ-
          -KPYKIK-
          -KPYKIH-
          KNPYKI--
          KLPYKI--
          LRPYKI--
          LKPYKI--
          LSPYKI--
          LAPYKI--
          LQPYKI--
          LTPYKI--
          LHPYKI--
          LYPYKI--
          LPPYKI--
          LEPYKI--
          LVPYKI--
          LLPYKI--
          LNPYKI--
          LGPYKI--
          -LPYKII-
          LIPYKI--
          -LPYKIV-
          LDPYKI--
          -LPYKIY-
          LMPYKI--
          LFPYKI--
          MMPYKI--
          MEPYKI--
          MSPYKI--
          -MPYKIR-
          MYPYKI--
          MVPYKI--
          -MPYKII-
          MLPYKI--
          -MPYKIT-
          MTPYKI--
          MKPYKI--
          MFPYKI--
          -MPYKIF-
          -MPYKIY-
          MWPYKI--
          -MPYKIQ-
          MIPYKI--
          MGPYKI--
          -MPYKIS-
          MPPYKI--
          MNPYKI--
          NQPYKI--
          NSPYKI--
          NMPYKI--
          NLPYKI--
          NRPYKI--
          -NPYKIV-
          NGPYKI--
          NTPYKI--
          NKPYKI--
          NVPYKI--
          NYPYKI--
          -NPYKII-
          -NPYKIR-
          NAPYKI--
          -NPYKIT-
          --PYKILS
          --PYKIRS
          --PYKIKS
          --PYKITS
          --PYKIMS
          --PYKIKA
          --PYKIVG
          --PYKIMV
          --PYKIMG
          --PYKIWS
          --PYKILH
          --PYKIVS
          --PYKIYS
          --PYKIRG
          --PYKIIG
          --PYKIRA
          --PYKIQS
          --PYKINS
          --PYKIAS
          PGPYKI--
          --PYKISA
          --PYKIQG
          --PYKIMY
          --PYKIWH
          --PYKITR
          --PYKISS
          --PYKIRT
          --PYKILN
          --PYKITW
          --PYKIRM
          --PYKIIV
          --PYKIEG
          --PYKIWG
          --PYKIVY
          --PYKITN
          --PYKIMN
          --PYKIHS
          --PYKIWA
          --PYKIVH
          --PYKIKT
          --PYKIAT
          --PYKIVT
          --PYKIST
          --PYKIQK
          --PYKIIN
          --PYKIEV
          --PYKITG
          --PYKISW
          --PYKISV
          --PYKINW
          --PYKIKG
          --PYKIIS
          --PYKIFT
          --PYKIYV
          --PYKIYH
          --PYKIYG
          --PYKIVW
          --PYKIVF
          --PYKITV
          --PYKITD
          --PYKIRW
          --PYKIRV
          --PYKILW
          --PYKIHG
          --PYKIHA
          --PYKIFV
          --PYKIFK
          --PYKIYT
          --PYKIVN
          --PYKITA
          --PYKISH
          --PYKIRH
          --PYKIQN
          --PYKIMT
          --PYKIML
          --PYKIIF
          --PYKIGG
          --PYKIYN
          --PYKIYA
          --PYKIWY
          --PYKIVL
          --PYKITQ
          --PYKITK
          --PYKITI
          --PYKISI
          --PYKIRR
          --PYKIRF
          --PYKIQY
          --PYKIQT
          --PYKIQA
          --PYKIMH
          --PYKIII
          --PYKIFY
          --PYKIES
          --PYKIAG
          --PYKIYQ
          --PYKIYM
          --PYKIYK
          --PYKIWF
          --PYKIVV
          --PYKIVE
          --PYKITT
          --PYKITH
          --PYKISY
          --PYKISN
          --PYKISM
          --PYKISF
          --PYKIQM
          --PYKINT
          --PYKING
          --PYKIME
          --PYKIMD
          --PYKILT
          --PYKIKW
          --PYKIKH
          --PYKIKC
          --PYKIIA
          --PYKIHT
          --PYKIFG
          --PYKIFF
          --PYKIEW
          --PYKIEN
          --PYKIAY
          --PYKIAV
          -PPYKII-
          PCPYKI--
          QGPYKI--
          QMPYKI--
          QSPYKI--
          QPPYKI--
          -QPYKIV-
          QRPYKI--
          QAPYKI--
          -QPYKIT-
          QLPYKI--
          QKPYKI--
          QIPYKI--
          QYPYKI--
          -QPYKIR-
          -QPYKIH-
          QFPYKI--
          QWPYKI--
          -QPYKIY-
          -QPYKIS-
          -QPYKIE-
          QNPYKI--
          QDPYKI--
          RSPYKI--
          RVPYKI--
          RPPYKI--
          REPYKI--
          RTPYKI--
          RRPYKI--
          RMPYKI--
          -RPYKIQ-
          RIPYKI--
          RYPYKI--
          RLPYKI--
          RHPYKI--
          RWPYKI--
          -RPYKIT-
          -RPYKIR-
          -RPYKIS-
          RNPYKI--
          -RPYKIV-
          -RPYKIY-
          -RPYKIH-
          RDPYKI--
          SRPYKI--
          SVPYKI--
          -SPYKIR-
          SLPYKI--
          SIPYKI--
          STPYKI--
          -SPYKIV-
          SGPYKI--
          SSPYKI--
          SHPYKI--
          -SPYKIQ-
          SMPYKI--
          -SPYKIY-
          SKPYKI--
          SAPYKI--
          SQPYKI--
          -SPYKII-
          SPPYKI--
          SEPYKI--
          SNPYKI--
          -SPYKIK-
          SDPYKI--
          SWPYKI--
          -SPYKIT-
          -SPYKIS-
          -SPYKIA-
          -TPYKII-
          TQPYKI--
          TTPYKI--
          TAPYKI--
          TPPYKI--
          TRPYKI--
          THPYKI--
          TNPYKI--
          TMPYKI--
          TSPYKI--
          -TPYKIM-
          TVPYKI--
          -TPYKIR-
          -TPYKIY-
          TLPYKI--
          TKPYKI--
          TDPYKI--
          TYPYKI--
          TWPYKI--
          -TPYKIT-
          TGPYKI--
          -TPYKIV-
          -TPYKIQ-
          -TPYKIP-
          -TPYKIF-
          TIPYKI--
          TEPYKI--
          VSPYKI--
          VNPYKI--
          VVPYKI--
          VIPYKI--
          -VPYKIR-
          -VPYKII-
          -VPYKIV-
          VTPYKI--
          -VPYKIK-
          -VPYKIL-
          VGPYKI--
          VKPYKI--
          VPPYKI--
          VQPYKI--
          -VPYKIS-
          -VPYKIM-
          -VPYKIQ-
          VMPYKI--
          VYPYKI--
          VDPYKI--
          -VPYKIY-
          -VPYKIT-
          VFPYKI--
          VLPYKI--
          VAPYKI--
          WSPYKI--
          WLPYKI--
          WMPYKI--
          WQPYKI--
          -WPYKIV-
          WEPYKI--
          WGPYKI--
          WFPYKI--
          -WPYKIY-
          -WPYKIL-
          WYPYKI--
          -WPYKIR-
          -WPYKIM-
          WNPYKI--
          WIPYKI--
          WDPYKI--
          WAPYKI--
          YMPYKI--
          YWPYKI--
          YVPYKI--
          YGPYKI--
          YLPYKI--
          YSPYKI--
          -YPYKIL-
          YEPYKI--
          YPPYKI--
          YYPYKI--
          YTPYKI--
          YRPYKI--
          YDPYKI--
          -YPYKIY-
          -YPYKIM-
          -YPYKIT-
          -YPYKIK-
PFEY      1262       445     36.90
          --PFEYGL
          AMPFEY--
          ASPFEY--
          AIPFEY--
          -APFEYN-
          -APFEYR-
          ATPFEY--
          -APFEYT-
          -APFEYK-
          AAPFEY--
          -APFEYL-
          AHPFEY--
          AQPFEY--
          -APFEYM-
          AGPFEY--
          APPFEY--
          -APFEYY-
          -APFEYV-
          -APFEYS-
          -APFEYA-
          ACPFEY--
          AVPFEY--
          -APFEYQ-
          -APFEYI-
          -APFEYF-
          ANPFEY--
          CKPFEY--
          CTPFEY--
          CRPFEY--
          CMPFEY--
          CYPFEY--
          CEPFEY--
          CIPFEY--
          CCPFEY--
          DRPFEY--
          -DPFEYR-
          DTPFEY--
          DQPFEY--
          DFPFEY--
          DYPFEY--
          DVPFEY--
          DSPFEY--
          -DPFEYK-
          DLPFEY--
          DAPFEY--
          ESPFEY--
          ERPFEY--
          EQPFEY--
          EFPFEY--
          EAPFEY--
          ETPFEY--
          ELPFEY--
          -EPFEYM-
          -EPFEYG-
          FRPFEY--
          FFPFEY--
          FLPFEY--
          FIPFEY--
          FSPFEY--
          FMPFEY--
          FYPFEY--
          -FPFEYT-
          -FPFEYR-
          FVPFEY--
          FPPFEY--
          -FPFEYN-
          FKPFEY--
          FGPFEY--
          GVPFEY--
          GRPFEY--
          -GPFEYN-
          -GPFEYR-
          GKPFEY--
          GIPFEY--
          GGPFEY--
          GSPFEY--
          GMPFEY--
          -GPFEYK-
          GTPFEY--
          GYPFEY--
          GPPFEY--
          -GPFEYV-
          GFPFEY--
          -GPFEYY-
          -GPFEYT-
          -GPFEYI-
          GLPFEY--
          GHPFEY--
          GEPFEY--
          GAPFEY--
          HPPFEY--
          HHPFEY--
          HVPFEY--
          HRPFEY--
          -HPFEYN-
          -HPFEYK-
          -HPFEYH-
          HMPFEY--
          HDPFEY--
          HTPFEY--
          HQPFEY--
          -HPFEYR-
          HGPFEY--
          -HPFEYF-
          -HPFEYA-
          HNPFEY--
          -IPFEYR-
          IGPFEY--
          IYPFEY--
          IEPFEY--
          ITPFEY--
          -IPFEYI-
          ISPFEY--
          IRPFEY--
          -IPFEYS-
          -IPFEYN-
          IAPFEY--
          IWPFEY--
          IPPFEY--
          -IPFEYV-
          -IPFEYQ-
          -IPFEYF-
          KSPFEY--
          KGPFEY--
          KPPFEY--
          KAPFEY--
          -KPFEYR-
          KVPFEY--
          -KPFEYH-
          KTPFEY--
          KYPFEY--
          KWPFEY--
          KKPFEY--
          KRPFEY--
          -KPFEYF-
          KLPFEY--
          -KPFEYV-
          -KPFEYS-
          -KPFEYT-
          -KPFEYQ-
          -KPFEYM-
          -KPFEYL-
          KMPFEY--
          LRPFEY--
          LAPFEY--
          LGPFEY--
          -LPFEYK-
          LTPFEY--
          LSPFEY--
          LHPFEY--
          LEPFEY--
          LLPFEY--
          LKPFEY--
          LFPFEY--
          LWPFEY--
          -LPFEYR-
          -LPFEYN-
          LNPFEY--
          LIPFEY--
          MMPFEY--
          MNPFEY--
          MEPFEY--
          MIPFEY--
          MKPFEY--
          MVPFEY--
          MSPFEY--
          MYPFEY--
          -MPFEYY-
          -MPFEYS-
          -MPFEYR-
          -MPFEYH-
          MTPFEY--
          MLPFEY--
          MHPFEY--
          MDPFEY--
          NRPFEY--
          NMPFEY--
          NGPFEY--
          NYPFEY--
          -NPFEYR-
          NSPFEY--
          NKPFEY--
          NIPFEY--
          NLPFEY--
          NVPFEY--
          NQPFEY--
          NPPFEY--
          NAPFEY--
          NTPFEY--
          -NPFEYT-
          -NPFEYN-
          -NPFEYK-
          NNPFEY--
          --PFEYRS
          --PFEYRI
          --PFEYKS
          --PFEYRL
          --PFEYRF
          --PFEYIT
          --PFEYVS
          --PFEYVA
          --PFEYSG
          --PFEYRT
          --PFEYRQ
          --PFEYSS
          --PFEYRA
          --PFEYMS
          --PFEYRM
          --PFEYHG
          --PFEYYS
          PGPFEY--
          --PFEYVN
          --PFEYRG
          --PFEYLG
          --PFEYNY
          --PFEYWS
          --PFEYTG
          --PFEYTA
          --PFEYKG
          --PFEYFY
          --PFEYSY
          --PFEYRW
          --PFEYRD
          --PFEYNM
          --PFEYHA
          PTPFEY--
          --PFEYTW
          --PFEYNS
          --PFEYNN
          --PFEYIW
          --PFEYFG
          --PFEYYQ
          --PFEYST
          --PFEYSA
          --PFEYRN
          --PFEYRK
          --PFEYQQ
          --PFEYQA
          --PFEYNV
          --PFEYMV
          --PFEYKR
          --PFEYHY
          --PFEYGA
          --PFEYFM
          --PFEYFH
          --PFEYAS
          --PFEYAN
          --PFEYYY
          --PFEYVH
          --PFEYTV
          --PFEYSV
          --PFEYSM
          --PFEYRY
          --PFEYQT
          --PFEYQS
          --PFEYNR
          --PFEYMM
          --PFEYKI
          PNPFEY--
          --PFEYWT
          --PFEYVV
          --PFEYVF
          --PFEYTN
          --PFEYTM
          --PFEYTF
          --PFEYNT
          --PFEYMT
          --PFEYMN
          --PFEYMG
          --PFEYMA
          --PFEYKQ
          --PFEYKL
          --PFEYHS
          --PFEYHN
          --PFEYHM
          --PFEYHH
          --PFEYGS
          --PFEYGM
          --PFEYAM
          --PFEYYT
          --PFEYWY
          --PFEYVM
          --PFEYTS
          --PFEYTQ
          --PFEYTH
          --PFEYSQ
          --PFEYNE
          --PFEYNA
          --PFEYMH
          --PFEYKW
          --PFEYKV
          --PFEYIF
          --PFEYHR
          --PFEYHQ
          --PFEYGI
          --PFEYFF
          --PFEYAY
          QVPFEY--
          -QPFEYK-
          QGPFEY--
          -QPFEYN-
          -QPFEYR-
          -QPFEYH-
          QAPFEY--
          QTPFEY--
          QSPFEY--
          QQPFEY--
          -QPFEYS-
          -QPFEYI-
          QPPFEY--
          -QPFEYF-
          QNPFEY--
          RGPFEY--
          -RPFEYK-
          -RPFEYM-
          RRPFEY--
          RVPFEY--
          -RPFEYS-
          -RPFEYH-
          RLPFEY--
          RKPFEY--
          RSPFEY--
          RPPFEY--
          -RPFEYN-
          RFPFEY--
          -RPFEYR-
          RHPFEY--
          -RPFEYV-
          RQPFEY--
          -RPFEYI-
          -RPFEYY-
          -RPFEYT-
          -RPFEYQ-
          RWPFEY--
          RNPFEY--
          REPFEY--
          RYPFEY--
          -RPFEYF-
          RDPFEY--
          RTPFEY--
          -RPFEYL-
          -RPFEYA-
          RAPFEY--
          SRPFEY--
          SGPFEY--
          -SPFEYR-
          SIPFEY--
          -SPFEYN-
          STPFEY--
          SHPFEY--
          SVPFEY--
          -SPFEYK-
          SWPFEY--
          -SPFEYT-
          SMPFEY--
          SKPFEY--
          SAPFEY--
          SNPFEY--
          SSPFEY--
          SLPFEY--
          SFPFEY--
          -SPFEYV-
          -SPFEYS-
          -SPFEYH-
          SYPFEY--
          SQPFEY--
          SPPFEY--
          -SPFEYQ-
          -SPFEYW-
          -TPFEYS-
          TMPFEY--
          THPFEY--
          TAPFEY--
          TSPFEY--
          -TPFEYK-
          TVPFEY--
          -TPFEYR-
          TGPFEY--
          TWPFEY--
          TQPFEY--
          -TPFEYN-
          TIPFEY--
          TRPFEY--
          TKPFEY--
          -TPFEYI-
          TYPFEY--
          TTPFEY--
          -TPFEYT-
          TLPFEY--
          VRPFEY--
          VTPFEY--
          -VPFEYR-
          VHPFEY--
          VEPFEY--
          VDPFEY--
          VWPFEY--
          -VPFEYK-
          VYPFEY--
          -VPFEYN-
          VLPFEY--
          VFPFEY--
          VKPFEY--
          VIPFEY--
          VAPFEY--
          VVPFEY--
          -VPFEYV-
          -VPFEYS-
          -VPFEYA-
          VSPFEY--
          VPPFEY--
          -VPFEYM-
          VGPFEY--
          WIPFEY--
          WKPFEY--
          WMPFEY--
          -WPFEYR-
          WRPFEY--
          -WPFEYN-
          -WPFEYV-
          WAPFEY--
          WVPFEY--
          WSPFEY--
          WNPFEY--
          WGPFEY--
          WTPFEY--
          WQPFEY--
          -WPFEYT-
          YRPFEY--
          -YPFEYR-
          YPPFEY--
          YKPFEY--
          -YPFEYK-
          -YPFEYN-
          YSPFEY--
          YLPFEY--
          YWPFEY--
          YVPFEY--
          YGPFEY--
          YFPFEY--
          YDPFEY--
          YNPFEY--
          YIPFEY--
          YTPFEY--
          -YPFEYV-
          YAPFEY--
PYWQ      1337       431     36.89
          --PYWQNR
          -APYWQR-
          ATPYWQ--
          AEPYWQ--
          -APYWQT-
          -APYWQK-
          -APYWQM-
          -APYWQQ-
          -APYWQL-
          -APYWQN-
          CVPYWQ--
          CPPYWQ--
          DMPYWQ--
          -DPYWQS-
          DNPYWQ--
          DGPYWQ--
          DFPYWQ--
          DAPYWQ--
          -EPYWQR-
          EFPYWQ--
          EMPYWQ--
          ESPYWQ--
          -EPYWQV-
          ELPYWQ--
          -EPYWQT-
          -EPYWQL-
          -EPYWQI-
          -EPYWQA-
          EKPYWQ--
          EHPYWQ--
          EVPYWQ--
          ETPYWQ--
          -EPYWQY-
          -EPYWQS-
          -EPYWQH-
          -EPYWQF-
          EGPYWQ--
          FTPYWQ--
          FIPYWQ--
          FQPYWQ--
          FGPYWQ--
          -FPYWQK-
          FFPYWQ--
          -FPYWQI-
          FVPYWQ--
          -FPYWQT-
          -FPYWQM-
          -FPYWQR-
          -FPYWQN-
          -FPYWQL-
          FKPYWQ--
          GQPYWQ--
          GSPYWQ--
          -GPYWQS-
          GVPYWQ--
          -GPYWQY-
          GIPYWQ--
          -GPYWQI-
          -GPYWQT-
          GNPYWQ--
          GLPYWQ--
          GKPYWQ--
          -GPYWQR-
          -GPYWQQ-
          -GPYWQK-
          -GPYWQG-
          -GPYWQA-
          GFPYWQ--
          GPPYWQ--
          GMPYWQ--
          GEPYWQ--
          -HPYWQA-
          -HPYWQS-
          HMPYWQ--
          HLPYWQ--
          HAPYWQ--
          HEPYWQ--
          HTPYWQ--
          HGPYWQ--
          -HPYWQV-
          -HPYWQR-
          HQPYWQ--
          -HPYWQK-
          HFPYWQ--
          -HPYWQT-
          -HPYWQL-
          HNPYWQ--
          IDPYWQ--
          IAPYWQ--
          IVPYWQ--
          IGPYWQ--
          IFPYWQ--
          -IPYWQV-
          -IPYWQI-
          -IPYWQE-
          -IPYWQA-
          IHPYWQ--
          ITPYWQ--
          INPYWQ--
          IYPYWQ--
          ISPYWQ--
          -IPYWQK-
          -IPYWQF-
          IIPYWQ--
          -IPYWQN-
          -IPYWQG-
          IMPYWQ--
          KPPYWQ--
          -KPYWQR-
          KGPYWQ--
          KLPYWQ--
          KIPYWQ--
          -KPYWQL-
          KYPYWQ--
          -KPYWQI-
          -KPYWQF-
          KEPYWQ--
          -KPYWQV-
          KMPYWQ--
          -KPYWQT-
          KNPYWQ--
          KKPYWQ--
          KAPYWQ--
          -KPYWQQ-
          -KPYWQM-
          -KPYWQK-
          KWPYWQ--
          KVPYWQ--
          -KPYWQY-
          -KPYWQW-
          -KPYWQG-
          KFPYWQ--
          LAPYWQ--
          LVPYWQ--
          LTPYWQ--
          LKPYWQ--
          LLPYWQ--
          LGPYWQ--
          LPPYWQ--
          LEPYWQ--
          LQPYWQ--
          LMPYWQ--
          LSPYWQ--
          -LPYWQS-
          -LPYWQQ-
          -LPYWQY-
          -LPYWQI-
          LIPYWQ--
          LYPYWQ--
          -LPYWQM-
          MAPYWQ--
          MTPYWQ--
          -MPYWQT-
          MLPYWQ--
          MKPYWQ--
          MSPYWQ--
          MVPYWQ--
          -MPYWQR-
          -MPYWQK-
          -MPYWQQ-
          MYPYWQ--
          MWPYWQ--
          -MPYWQY-
          -MPYWQI-
          -MPYWQE-
          MHPYWQ--
          NAPYWQ--
          NIPYWQ--
          NTPYWQ--
          NYPYWQ--
          -NPYWQR-
          NQPYWQ--
          NNPYWQ--
          NFPYWQ--
          NEPYWQ--
          NWPYWQ--
          NSPYWQ--
          NKPYWQ--
          NVPYWQ--
          -NPYWQY-
          NHPYWQ--
          -NPYWQT-
          -NPYWQM-
          NMPYWQ--
          -NPYWQL-
          -NPYWQH-
          NPPYWQ--
          --PYWQRS
          --PYWQTS
          --PYWQSG
          --PYWQSS
          --PYWQRG
          --PYWQMS
          --PYWQIS
          --PYWQRN
          --PYWQLS
          PEPYWQ--
          --PYWQWS
          PDPYWQ--
          --PYWQLA
          --PYWQYH
          --PYWQVA
          --PYWQSH
          --PYWQIT
          --PYWQGS
          --PYWQAH
          --PYWQSY
          --PYWQST
          --PYWQYW
          --PYWQTA
          --PYWQVT
          --PYWQRT
          --PYWQRF
          --PYWQQS
          --PYWQNS
          --PYWQMG
          --PYWQFH
          --PYWQAG
          --PYWQYS
          --PYWQYM
          --PYWQYG
          --PYWQTV
          --PYWQRV
          --PYWQRH
          --PYWQQT
          --PYWQMH
          --PYWQFS
          PGPYWQ--
          --PYWQYA
          --PYWQVY
          --PYWQTQ
          --PYWQSF
          --PYWQRM
          --PYWQKW
          --PYWQKV
          --PYWQFA
          --PYWQAA
          --PYWQTT
          --PYWQTH
          --PYWQQA
          --PYWQMW
          --PYWQMM
          --PYWQLG
          --PYWQKY
          --PYWQKH
          --PYWQKG
          --PYWQGG
          --PYWQYT
          --PYWQYR
          --PYWQVM
          --PYWQVK
          --PYWQVH
          --PYWQVG
          --PYWQTI
          --PYWQSQ
          --PYWQRI
          --PYWQRA
          --PYWQNA
          --PYWQLQ
          --PYWQKQ
          --PYWQKI
          --PYWQIY
          --PYWQIN
          --PYWQIG
          --PYWQHN
          PNPYWQ--
          --PYWQYK
          --PYWQRY
          --PYWQRL
          --PYWQQW
          --PYWQQV
          --PYWQQE
          --PYWQMT
          --PYWQLT
          --PYWQLD
          --PYWQFD
          --PYWQEG
          --PYWQAS
          --PYWQAN
          --PYWQAF
          --PYWQWT
          --PYWQVR
          --PYWQVE
          --PYWQVD
          --PYWQTR
          --PYWQTN
          --PYWQTG
          --PYWQTD
          --PYWQSV
          --PYWQSK
          --PYWQSD
          --PYWQNY
          --PYWQNW
          --PYWQNT
          --PYWQMY
          --PYWQMN
          --PYWQMK
          --PYWQMI
          --PYWQME
          --PYWQMA
          --PYWQLH
          --PYWQKT
          --PYWQKM
          --PYWQKE
          --PYWQHV
          --PYWQHS
          --PYWQGL
          --PYWQGA
          --PYWQFW
          --PYWQFQ
          --PYWQET
          --PYWQCT
          --PYWQAT
          --PYWQAQ
          --PYWQAL
          -QPYWQY-
          -QPYWQQ-
          QLPYWQ--
          QQPYWQ--
          -QPYWQG-
          -QPYWQA-
          QAPYWQ--
          QTPYWQ--
          QSPYWQ--
          -QPYWQK-
          QIPYWQ--
          RSPYWQ--
          RVPYWQ--
          RIPYWQ--
          RAPYWQ--
          RLPYWQ--
          RHPYWQ--
          RTPYWQ--
          RQPYWQ--
          RFPYWQ--
          RMPYWQ--
          RKPYWQ--
          REPYWQ--
          RWPYWQ--
          RNPYWQ--
          RDPYWQ--
          SNPYWQ--
          SSPYWQ--
          SYPYWQ--
          STPYWQ--
          -SPYWQY-
          -SPYWQR-
          SWPYWQ--
          -SPYWQK-
          SLPYWQ--
          SGPYWQ--
          SEPYWQ--
          SVPYWQ--
          -SPYWQI-
          -SPYWQA-
          SIPYWQ--
          SDPYWQ--
          -SPYWQW-
          SAPYWQ--
          TLPYWQ--
          -TPYWQR-
          TSPYWQ--
          TGPYWQ--
          TDPYWQ--
          -TPYWQS-
          TNPYWQ--
          TVPYWQ--
          -TPYWQV-
          -TPYWQT-
          -TPYWQH-
          TEPYWQ--
          -TPYWQA-
          THPYWQ--
          TFPYWQ--
          TPPYWQ--
          TKPYWQ--
          TYPYWQ--
          -TPYWQN-
          -TPYWQM-
          TCPYWQ--
          VGPYWQ--
          VVPYWQ--
          VMPYWQ--
          VSPYWQ--
          VTPYWQ--
          -VPYWQI-
          -VPYWQQ-
          -VPYWQG-
          -VPYWQR-
          VEPYWQ--
          VDPYWQ--
          VAPYWQ--
          -VPYWQS-
          VHPYWQ--
          -VPYWQT-
          VLPYWQ--
          -VPYWQK-
          VFPYWQ--
          -VPYWQM-
          WTPYWQ--
          WVPYWQ--
          WIPYWQ--
          WHPYWQ--
          WDPYWQ--
          -WPYWQS-
          WGPYWQ--
          -WPYWQI-
          WLPYWQ--
          -WPYWQT-
          -WPYWQR-
          -WPYWQK-
          -WPYWQA-
          WAPYWQ--
          YVPYWQ--
          -YPYWQR-
          YHPYWQ--
          -YPYWQS-
          YPPYWQ--
          YYPYWQ--
          -YPYWQN-
          YGPYWQ--
          YWPYWQ--
          YSPYWQ--
          YIPYWQ--
          YEPYWQ--
          YTPYWQ--
          -YPYWQT-
          -YPYWQQ-
          -YPYWQM-
          -YPYWQA-
          YFPYWQ--
PWGQ       708       558     36.87
          GEPWGQ--
          --PWGQSR
          --PWGQLA
          --PWGQAF
          AYPWGQ--
          -APWGQR-
          AKPWGQ--
          ASPWGQ--
          AIPWGQ--
          AFPWGQ--
          AGPWGQ--
          -APWGQH-
          -APWGQS-
          -APWGQQ-
          ATPWGQ--
          AEPWGQ--
          AVPWGQ--
          ARPWGQ--
          -APWGQT-
          -APWGQF-
          AHPWGQ--
          ACPWGQ--
          AWPWGQ--
          -APWGQW-
          -APWGQM-
          ANPWGQ--
          -APWGQV-
          -APWGQN-
          -APWGQK-
          APPWGQ--
          CIPWGQ--
          CLPWGQ--
          DAPWGQ--
          DTPWGQ--
          -DPWGQR-
          DFPWGQ--
          DKPWGQ--
          -DPWGQH-
          DIPWGQ--
          DVPWGQ--
          DPPWGQ--
          DGPWGQ--
          EIPWGQ--
          -EPWGQS-
          EQPWGQ--
          -EPWGQF-
          ETPWGQ--
          ESPWGQ--
          ERPWGQ--
          -EPWGQH-
          EFPWGQ--
          EYPWGQ--
          EVPWGQ--
          -EPWGQY-
          -EPWGQR-
          EMPWGQ--
          EHPWGQ--
          EAPWGQ--
          -EPWGQK-
          ELPWGQ--
          EGPWGQ--
          FRPWGQ--
          FAPWGQ--
          FSPWGQ--
          FIPWGQ--
          FVPWGQ--
          -FPWGQR-
          FGPWGQ--
          FEPWGQ--
          FPPWGQ--
          FLPWGQ--
          -FPWGQY-
          -FPWGQT-
          -FPWGQQ-
          -FPWGQH-
          GAPWGQ--
          GTPWGQ--
          GVPWGQ--
          GKPWGQ--
          -GPWGQM-
          -GPWGQH-
          GLPWGQ--
          GFPWGQ--
          GSPWGQ--
          GRPWGQ--
          GGPWGQ--
          GHPWGQ--
          -GPWGQS-
          -GPWGQI-
          -GPWGQT-
          -GPWGQR-
          GNPWGQ--
          GYPWGQ--
          GWPWGQ--
          -GPWGQV-
          GPPWGQ--
          -GPWGQY-
          -GPWGQQ-
          -GPWGQL-
          HKPWGQ--
          HIPWGQ--
          HGPWGQ--
          HTPWGQ--
          HVPWGQ--
          HQPWGQ--
          -HPWGQR-
          HMPWGQ--
          HSPWGQ--
          HWPWGQ--
          -HPWGQV-
          -HPWGQT-
          -HPWGQH-
          HHPWGQ--
          -HPWGQW-
          -HPWGQL-
          HCPWGQ--
          IHPWGQ--
          IAPWGQ--
          IVPWGQ--
          ILPWGQ--
          IQPWGQ--
          IEPWGQ--
          ISPWGQ--
          -IPWGQY-
          -IPWGQW-
          -IPWGQR-
          IYPWGQ--
          -IPWGQK-
          -IPWGQI-
          -IPWGQL-
          INPWGQ--
          IRPWGQ--
          IGPWGQ--
          -IPWGQT-
          -IPWGQF-
          -IPWGQM-
          -IPWGQH-
          -IPWGQA-
          IMPWGQ--
          IIPWGQ--
          KSPWGQ--
          KTPWGQ--
          -KPWGQY-
          KAPWGQ--
          KIPWGQ--
          -KPWGQR-
          KHPWGQ--
          -KPWGQW-
          KRPWGQ--
          KKPWGQ--
          KGPWGQ--
          KEPWGQ--
          -KPWGQS-
          -KPWGQK-
          -KPWGQN-
          -KPWGQH-
          KYPWGQ--
          KVPWGQ--
          -KPWGQV-
          -KPWGQT-
          -KPWGQQ-
          -KPWGQM-
          -KPWGQL-
          KDPWGQ--
          LRPWGQ--
          LKPWGQ--
          LYPWGQ--
          LAPWGQ--
          LSPWGQ--
          LNPWGQ--
          LGPWGQ--
          LDPWGQ--
          LEPWGQ--
          LVPWGQ--
          LMPWGQ--
          LLPWGQ--
          LQPWGQ--
          -LPWGQY-
          -LPWGQI-
          -LPWGQH-
          LPPWGQ--
          LHPWGQ--
          LFPWGQ--
          LCPWGQ--
          MPPWGQ--
          MRPWGQ--
          MSPWGQ--
          MLPWGQ--
          -MPWGQR-
          -MPWGQI-
          MMPWGQ--
          MFPWGQ--
          -MPWGQF-
          MVPWGQ--
          -MPWGQL-
          MAPWGQ--
          MYPWGQ--
          MIPWGQ--
          MTPWGQ--
          -MPWGQM-
          MNPWGQ--
          MGPWGQ--
          -MPWGQY-
          MWPWGQ--
          -MPWGQH-
          MDPWGQ--
          -MPWGQS-
          MHPWGQ--
          NIPWGQ--
          NVPWGQ--
          NGPWGQ--
          NTPWGQ--
          NRPWGQ--
          -NPWGQR-
          NYPWGQ--
          NLPWGQ--
          NQPWGQ--
          NEPWGQ--
          NWPWGQ--
          NSPWGQ--
          -NPWGQY-
          -NPWGQW-
          -NPWGQS-
          -NPWGQL-
          NPPWGQ--
          NFPWGQ--
          NKPWGQ--
          -NPWGQV-
          NHPWGQ--
          NAPWGQ--
          --PWGQRS
          --PWGQLS
          PTPWGQ--
          --PWGQRH
          --PWGQKG
          --PWGQHF
          --PWGQRY
          --PWGQIS
          PVPWGQ--
          --PWGQVG
          --PWGQSG
          --PWGQRG
          --PWGQWG
          --PWGQWA
          --PWGQFV
          PWPWGQ--
          --PWGQRA
          --PWGQHH
          --PWGQVV
          --PWGQSA
          --PWGQRR
          --PWGQVA
          --PWGQSS
          --PWGQMS
          --PWGQIF
          --PWGQTY
          --PWGQSY
          --PWGQRK
          --PWGQQS
          --PWGQMV
          --PWGQHG
          PAPWGQ--
          --PWGQVS
          --PWGQQW
          --PWGQLG
          PMPWGQ--
          --PWGQYQ
          --PWGQWN
          --PWGQSF
          --PWGQRM
          --PWGQRV
          --PWGQRN
          --PWGQKV
          --PWGQKS
          --PWGQIW
          --PWGQHT
          --PWGQGS
          --PWGQYK
          --PWGQTS
          --PWGQSW
          --PWGQHS
          --PWGQAA
          PSPWGQ--
          PKPWGQ--
          --PWGQVN
          --PWGQTM
          --PWGQMW
          --PWGQMT
          --PWGQYT
          --PWGQTN
          --PWGQKA
          --PWGQIG
          --PWGQHM
          --PWGQFT
          --PWGQFF
          --PWGQYG
          --PWGQWH
          --PWGQTH
          --PWGQST
          --PWGQSM
          --PWGQRT
          --PWGQRL
          --PWGQQG
          --PWGQQA
          --PWGQNS
          --PWGQLN
          --PWGQHY
          --PWGQFS
          --PWGQFM
          --PWGQEG
          PEPWGQ--
          --PWGQVW
          --PWGQTT
          --PWGQTA
          --PWGQSV
          --PWGQMR
          --PWGQMG
          --PWGQLV
          --PWGQIH
          --PWGQYS
          --PWGQYH
          --PWGQYD
          --PWGQWR
          --PWGQWQ
          --PWGQWD
          --PWGQSI
          --PWGQRW
          --PWGQKN
          --PWGQGG
          --PWGQEA
          PHPWGQ--
          --PWGQYV
          --PWGQYN
          --PWGQWY
          --PWGQWT
          --PWGQVM
          --PWGQTK
          --PWGQTG
          --PWGQSQ
          --PWGQSH
          --PWGQRQ
          --PWGQRF
          --PWGQRD
          --PWGQQH
          --PWGQNV
          --PWGQMK
          --PWGQMD
          --PWGQLM
          --PWGQKM
          --PWGQIY
          --PWGQHK
          --PWGQHA
          --PWGQGA
          --PWGQFD
          --PWGQAT
          --PWGQAG
          PCPWGQ--
          --PWGQYR
          --PWGQWK
          --PWGQVR
          --PWGQVH
          --PWGQTR
          --PWGQSP
          --PWGQSK
          --PWGQSD
          --PWGQRE
          --PWGQQV
          --PWGQQN
          --PWGQQM
          --PWGQPG
          --PWGQNH
          --PWGQNA
          --PWGQLT
          --PWGQKI
          --PWGQKH
          --PWGQIV
          --PWGQIT
          --PWGQIL
          --PWGQIA
          --PWGQHR
          --PWGQFA
          --PWGQEW
          --PWGQEV
          --PWGQAV
          PIPWGQ--
          PDPWGQ--
          QGPWGQ--
          QFPWGQ--
          QPPWGQ--
          QAPWGQ--
          QSPWGQ--
          QHPWGQ--
          -QPWGQL-
          QLPWGQ--
          QVPWGQ--
          -QPWGQS-
          -QPWGQR-
          -QPWGQY-
          QMPWGQ--
          -QPWGQT-
          QRPWGQ--
          -QPWGQH-
          -QPWGQF-
          -QPWGQK-
          QKPWGQ--
          RSPWGQ--
          RVPWGQ--
          RGPWGQ--
          RMPWGQ--
          -RPWGQY-
          RQPWGQ--
          RAPWGQ--
          RPPWGQ--
          RTPWGQ--
          RRPWGQ--
          -RPWGQV-
          RIPWGQ--
          -RPWGQR-
          -RPWGQH-
          -RPWGQK-
          RLPWGQ--
          RYPWGQ--
          -RPWGQS-
          RHPWGQ--
          -RPWGQW-
          -RPWGQT-
          -RPWGQA-
          -RPWGQN-
          -RPWGQF-
          RFPWGQ--
          RNPWGQ--
          RWPWGQ--
          RKPWGQ--
          REPWGQ--
          -RPWGQG-
          SRPWGQ--
          SKPWGQ--
          SHPWGQ--
          SFPWGQ--
          SAPWGQ--
          SLPWGQ--
          SSPWGQ--
          -SPWGQF-
          SQPWGQ--
          SVPWGQ--
          STPWGQ--
          -SPWGQW-
          SYPWGQ--
          -SPWGQV-
          -SPWGQY-
          -SPWGQH-
          -SPWGQS-
          SPPWGQ--
          -SPWGQT-
          SNPWGQ--
          SWPWGQ--
          -SPWGQM-
          -SPWGQK-
          SIPWGQ--
          SCPWGQ--
          SMPWGQ--
          -SPWGQQ-
          -SPWGQL-
          SEPWGQ--
          THPWGQ--
          -TPWGQM-
          TVPWGQ--
          TRPWGQ--
          -TPWGQR-
          TYPWGQ--
          -TPWGQY-
          TNPWGQ--
          TIPWGQ--
          TAPWGQ--
          TWPWGQ--
          TLPWGQ--
          -TPWGQV-
          TTPWGQ--
          TQPWGQ--
          -TPWGQW-
          TGPWGQ--
          TSPWGQ--
          -TPWGQK-
          -TPWGQI-
          -TPWGQF-
          TMPWGQ--
          TDPWGQ--
          VSPWGQ--
          VLPWGQ--
          VVPWGQ--
          VYPWGQ--
          VQPWGQ--
          VTPWGQ--
          VHPWGQ--
          VEPWGQ--
          VAPWGQ--
          VRPWGQ--
          -VPWGQR-
          -VPWGQT-
          VNPWGQ--
          VMPWGQ--
          VWPWGQ--
          -VPWGQH-
          VFPWGQ--
          -VPWGQS-
          VIPWGQ--
          -VPWGQV-
          -VPWGQL-
          -VPWGQN-
          -VPWGQM-
          VGPWGQ--
          -VPWGQK-
          -VPWGQA-
          VKPWGQ--
          -VPWGQQ-
          VDPWGQ--
          WVPWGQ--
          WYPWGQ--
          WLPWGQ--
          WAPWGQ--
          WDPWGQ--
          WMPWGQ--
          WIPWGQ--
          WSPWGQ--
          WKPWGQ--
          WQPWGQ--
          -WPWGQM-
          WFPWGQ--
          WWPWGQ--
          -WPWGQV-
          -WPWGQT-
          -WPWGQR-
          -WPWGQF-
          WNPWGQ--
          YSPWGQ--
          YIPWGQ--
          YVPWGQ--
          YKPWGQ--
          YTPWGQ--
          YGPWGQ--
          YRPWGQ--
          -YPWGQM-
          -YPWGQF-
          YPPWGQ--
          YMPWGQ--
          YHPWGQ--
          -YPWGQV-
          -YPWGQR-
          YEPWGQ--
          YYPWGQ--
          -YPWGQY-
          -YPWGQW-
          -YPWGQS-
          -YPWGQQ-
          -YPWGQP-
          -YPWGQH-
          YFPWGQ--
          YDPWGQ--
PWYI      1192       459     36.86
          -SPWYIS-
          ARPWYI--
          ASPWYI--
          AVPWYI--
          -APWYIT-
          ANPWYI--
          ATPWYI--
          AKPWYI--
          -APWYIR-
          AIPWYI--
          AYPWYI--
          -APWYIA-
          AWPWYI--
          AGPWYI--
          AMPWYI--
          ALPWYI--
          AEPWYI--
          -APWYIW-
          -APWYIV-
          -APWYIS-
          AAPWYI--
          AQPWYI--
          -APWYIF-
          ADPWYI--
          CGPWYI--
          CKPWYI--
          DVPWYI--
          DKPWYI--
          DRPWYI--
          DAPWYI--
          DYPWYI--
          -DPWYIR-
          DMPWYI--
          DLPWYI--
          EKPWYI--
          ESPWYI--
          ETPWYI--
          ERPWYI--
          -EPWYIR-
          EHPWYI--
          EGPWYI--
          EVPWYI--
          EQPWYI--
          ELPWYI--
          EIPWYI--
          -EPWYIV-
          -EPWYIS-
          ENPWYI--
          EEPWYI--
          EDPWYI--
          FSPWYI--
          FEPWYI--
          FHPWYI--
          FVPWYI--
          FKPWYI--
          FRPWYI--
          FNPWYI--
          FPPWYI--
          FIPWYI--
          FMPWYI--
          FTPWYI--
          -FPWYIQ-
          FLPWYI--
          FFPWYI--
          -GPWYIR-
          GTPWYI--
          -GPWYIT-
          GVPWYI--
          -GPWYIK-
          GEPWYI--
          GGPWYI--
          GRPWYI--
          GWPWYI--
          -GPWYIS-
          GFPWYI--
          GSPWYI--
          -GPWYIQ-
          GLPWYI--
          -GPWYIV-
          GYPWYI--
          -GPWYIH-
          -GPWYII-
          -GPWYIF-
          -GPWYIA-
          GDPWYI--
          HTPWYI--
          HAPWYI--
          HRPWYI--
          HSPWYI--
          HMPWYI--
          HGPWYI--
          HVPWYI--
          -HPWYIQ-
          -HPWYIR-
          HQPWYI--
          HDPWYI--
          HPPWYI--
          -HPWYIY-
          HKPWYI--
          -HPWYIM-
          -HPWYIA-
          HLPWYI--
          HEPWYI--
          -HPWYIK-
          -HPWYII-
          HNPWYI--
          IRPWYI--
          -IPWYII-
          IGPWYI--
          IPPWYI--
          INPWYI--
          IEPWYI--
          IQPWYI--
          -IPWYIK-
          IYPWYI--
          ILPWYI--
          IAPWYI--
          -IPWYIS-
          -IPWYIM-
          IVPWYI--
          -IPWYIR-
          -IPWYIQ-
          -IPWYIA-
          IHPWYI--
          KSPWYI--
          KEPWYI--
          KYPWYI--
          KDPWYI--
          KWPWYI--
          KNPWYI--
          KAPWYI--
          -KPWYIM-
          KLPWYI--
          KGPWYI--
          KVPWYI--
          KRPWYI--
          KMPWYI--
          KTPWYI--
          -KPWYIV-
          -KPWYIF-
          KIPWYI--
          -KPWYIW-
          -KPWYIT-
          -KPWYIS-
          LRPWYI--
          LKPWYI--
          LSPWYI--
          LLPWYI--
          LAPWYI--
          LPPWYI--
          LWPWYI--
          LTPWYI--
          LMPWYI--
          LQPWYI--
          LNPWYI--
          LVPWYI--
          -LPWYIR-
          LHPWYI--
          LDPWYI--
          LEPWYI--
          -LPWYIL-
          -LPWYIY-
          -LPWYIF-
          LFPWYI--
          MRPWYI--
          MVPWYI--
          MIPWYI--
          MSPWYI--
          -MPWYIS-
          MKPWYI--
          MAPWYI--
          MQPWYI--
          -MPWYIK-
          MNPWYI--
          -MPWYIA-
          MYPWYI--
          MLPWYI--
          MWPWYI--
          -MPWYIY-
          -MPWYIH-
          MGPWYI--
          MEPWYI--
          NRPWYI--
          NAPWYI--
          NLPWYI--
          NPPWYI--
          NNPWYI--
          NWPWYI--
          NVPWYI--
          NKPWYI--
          NGPWYI--
          NEPWYI--
          NTPWYI--
          -NPWYIY-
          -NPWYIQ-
          NYPWYI--
          -NPWYIS-
          -NPWYIA-
          NMPWYI--
          NHPWYI--
          NQPWYI--
          -NPWYIR-
          NFPWYI--
          --PWYIRN
          --PWYIRS
          --PWYIRV
          --PWYIRG
          PGPWYI--
          PFPWYI--
          --PWYIMN
          --PWYIQS
          --PWYISG
          --PWYIRQ
          --PWYIWG
          --PWYISV
          --PWYIVG
          --PWYIRT
          --PWYIKV
          --PWYITS
          --PWYIRM
          --PWYISA
          --PWYIAS
          --PWYIVR
          --PWYIRD
          --PWYIHS
          --PWYIYT
          --PWYIYA
          --PWYIVK
          --PWYIVA
          --PWYITV
          --PWYITG
          --PWYIRA
          --PWYIKN
          --PWYIKA
          --PWYIIN
          --PWYIFK
          PHPWYI--
          --PWYIYN
          --PWYISS
          --PWYIRR
          --PWYIMQ
          --PWYIFN
          --PWYIAG
          --PWYIVQ
          --PWYIVM
          --PWYITK
          --PWYISW
          --PWYIRK
          --PWYIQA
          --PWYIIH
          --PWYIIG
          --PWYIHQ
          --PWYIYD
          --PWYITQ
          --PWYIQG
          --PWYING
          --PWYILT
          --PWYIKM
          --PWYIEG
          --PWYIAV
          --PWYIAA
          PNPWYI--
          PAPWYI--
          --PWYIYQ
          --PWYIYL
          --PWYIWA
          --PWYIVW
          --PWYIVI
          --PWYITT
          --PWYITN
          --PWYITI
          --PWYISN
          --PWYISF
          --PWYISD
          --PWYIRY
          --PWYIQT
          --PWYIQN
          --PWYIMR
          --PWYIMD
          --PWYILY
          --PWYILV
          --PWYIID
          --PWYIGT
          --PWYIFH
          --PWYIFE
          --PWYIEN
          --PWYIDA
          PTPWYI--
          --PWYIYS
          --PWYIYI
          --PWYIYH
          --PWYIYG
          --PWYIWK
          --PWYIWF
          --PWYITY
          --PWYISQ
          --PWYISE
          --PWYIRI
          --PWYIRH
          --PWYIQE
          --PWYIMY
          --PWYIMA
          --PWYILR
          --PWYIKW
          --PWYIKS
          --PWYIKK
          --PWYIKD
          --PWYIIS
          --PWYIIR
          --PWYIIK
          --PWYIHY
          --PWYIHG
          --PWYIFR
          --PWYIAY
          --PWYIAW
          PMPWYI--
          QHPWYI--
          QSPWYI--
          QWPWYI--
          QLPWYI--
          QVPWYI--
          QKPWYI--
          QDPWYI--
          QFPWYI--
          QAPWYI--
          QRPWYI--
          -QPWYIA-
          QYPWYI--
          QTPWYI--
          QQPWYI--
          -QPWYIR-
          -QPWYIK-
          QNPWYI--
          QIPWYI--
          RSPWYI--
          RGPWYI--
          RLPWYI--
          -RPWYIK-
          RTPWYI--
          RNPWYI--
          RRPWYI--
          REPWYI--
          RVPWYI--
          -RPWYIV-
          RQPWYI--
          -RPWYIQ-
          -RPWYIY-
          -RPWYIA-
          RPPWYI--
          RDPWYI--
          -RPWYIS-
          RHPWYI--
          RYPWYI--
          -RPWYIW-
          -RPWYIT-
          -RPWYII-
          -RPWYIH-
          RIPWYI--
          RFPWYI--
          RAPWYI--
          RWPWYI--
          STPWYI--
          SKPWYI--
          -SPWYIR-
          SSPWYI--
          SWPWYI--
          SRPWYI--
          SEPWYI--
          SAPWYI--
          SQPWYI--
          SIPWYI--
          SYPWYI--
          SHPWYI--
          SNPWYI--
          SVPWYI--
          -SPWYIM-
          SMPWYI--
          SGPWYI--
          -SPWYIY-
          SPPWYI--
          -SPWYIK-
          -SPWYIV-
          -SPWYIQ-
          -SPWYIN-
          -SPWYIH-
          -SPWYIA-
          TGPWYI--
          TTPWYI--
          TVPWYI--
          TSPWYI--
          TNPWYI--
          TRPWYI--
          TLPWYI--
          -TPWYIK-
          TKPWYI--
          TWPWYI--
          -TPWYIR-
          -TPWYIS-
          TPPWYI--
          TAPWYI--
          -TPWYIY-
          -TPWYIQ-
          TFPWYI--
          -TPWYIW-
          TMPWYI--
          TEPWYI--
          TDPWYI--
          VQPWYI--
          VTPWYI--
          VKPWYI--
          VGPWYI--
          VSPWYI--
          VLPWYI--
          VMPWYI--
          -VPWYIK-
          -VPWYIR-
          VHPWYI--
          VFPWYI--
          -VPWYIT-
          VEPWYI--
          VWPWYI--
          VRPWYI--
          VPPWYI--
          -VPWYIY-
          -VPWYIS-
          VNPWYI--
          VAPWYI--
          VVPWYI--
          -VPWYIQ-
          WVPWYI--
          WEPWYI--
          -WPWYIL-
          -WPWYIK-
          WKPWYI--
          WTPWYI--
          WIPWYI--
          WDPWYI--
          WRPWYI--
          -WPWYIM-
          -WPWYII-
          WLPWYI--
          WSPWYI--
          -WPWYIV-
          -WPWYIR-
          WMPWYI--
          YKPWYI--
          YGPWYI--
          YTPWYI--
          YSPWYI--
          YLPWYI--
          YNPWYI--
          -YPWYIT-
          -YPWYIR-
          YWPWYI--
          YQPWYI--
          -YPWYIS-
          -YPWYIQ-
          -YPWYIF-
          -YPWYIA-
PFMY      1352       428     36.75
          -NPFMYS-
          --PFMYSR
          -RPFMYN-
          AGPFMY--
          ASPFMY--
          AVPFMY--
          ATPFMY--
          -APFMYK-
          -APFMYQ-
          AIPFMY--
          AEPFMY--
          AYPFMY--
          -APFMYI-
          -APFMYH-
          APPFMY--
          -APFMYV-
          ANPFMY--
          AFPFMY--
          AAPFMY--
          -APFMYT-
          AMPFMY--
          AKPFMY--
          ACPFMY--
          AQPFMY--
          -APFMYN-
          ALPFMY--
          AHPFMY--
          CRPFMY--
          CAPFMY--
          CSPFMY--
          CYPFMY--
          CNPFMY--
          CEPFMY--
          DVPFMY--
          DYPFMY--
          DRPFMY--
          DTPFMY--
          DQPFMY--
          -DPFMYR-
          DGPFMY--
          DSPFMY--
          DAPFMY--
          DWPFMY--
          ERPFMY--
          EGPFMY--
          -EPFMYR-
          -EPFMYL-
          EKPFMY--
          EAPFMY--
          ESPFMY--
          -EPFMYT-
          EWPFMY--
          EMPFMY--
          EIPFMY--
          FRPFMY--
          FGPFMY--
          FNPFMY--
          -FPFMYT-
          FSPFMY--
          FQPFMY--
          -FPFMYR-
          FMPFMY--
          FDPFMY--
          -FPFMYS-
          FYPFMY--
          FIPFMY--
          GSPFMY--
          GRPFMY--
          GIPFMY--
          GNPFMY--
          -GPFMYT-
          GWPFMY--
          -GPFMYS-
          GKPFMY--
          GHPFMY--
          GGPFMY--
          GAPFMY--
          -GPFMYQ-
          -GPFMYI-
          GFPFMY--
          GEPFMY--
          GYPFMY--
          -GPFMYK-
          GQPFMY--
          GPPFMY--
          GMPFMY--
          GVPFMY--
          -GPFMYM-
          GCPFMY--
          HYPFMY--
          HRPFMY--
          HAPFMY--
          HGPFMY--
          -HPFMYR-
          -HPFMYY-
          HSPFMY--
          -HPFMYK-
          HEPFMY--
          HVPFMY--
          HDPFMY--
          -HPFMYW-
          -HPFMYI-
          HMPFMY--
          HKPFMY--
          HIPFMY--
          HWPFMY--
          HQPFMY--
          -HPFMYS-
          HNPFMY--
          ISPFMY--
          IGPFMY--
          ITPFMY--
          IHPFMY--
          -IPFMYT-
          INPFMY--
          -IPFMYR-
          IWPFMY--
          IQPFMY--
          IPPFMY--
          -IPFMYK-
          -IPFMYM-
          -IPFMYI-
          -IPFMYH-
          IIPFMY--
          IDPFMY--
          KSPFMY--
          KIPFMY--
          KGPFMY--
          -KPFMYR-
          -KPFMYT-
          KYPFMY--
          KTPFMY--
          KEPFMY--
          KAPFMY--
          KHPFMY--
          KPPFMY--
          KRPFMY--
          -KPFMYF-
          KLPFMY--
          KWPFMY--
          KNPFMY--
          KMPFMY--
          KKPFMY--
          -KPFMYS-
          KVPFMY--
          -KPFMYH-
          LGPFMY--
          LKPFMY--
          LVPFMY--
          LQPFMY--
          LPPFMY--
          LAPFMY--
          -LPFMYR-
          -LPFMYT-
          LNPFMY--
          LMPFMY--
          -LPFMYQ-
          LTPFMY--
          LCPFMY--
          MAPFMY--
          MRPFMY--
          MQPFMY--
          MMPFMY--
          MGPFMY--
          -MPFMYR-
          -MPFMYI-
          MTPFMY--
          -MPFMYV-
          -MPFMYK-
          MVPFMY--
          -MPFMYS-
          MEPFMY--
          MYPFMY--
          MNPFMY--
          MKPFMY--
          NSPFMY--
          NRPFMY--
          NLPFMY--
          NGPFMY--
          NFPFMY--
          NWPFMY--
          NVPFMY--
          NKPFMY--
          NNPFMY--
          NIPFMY--
          NAPFMY--
          NTPFMY--
          NMPFMY--
          NEPFMY--
          --PFMYVS
          --PFMYRG
          --PFMYSG
          --PFMYVA
          --PFMYRS
          --PFMYRQ
          --PFMYLG
          --PFMYVG
          --PFMYRT
          --PFMYRA
          --PFMYIG
          --PFMYRF
          --PFMYNA
          --PFMYAS
          --PFMYYT
          --PFMYSA
          --PFMYKA
          --PFMYVT
          --PFMYTT
          --PFMYRI
          --PFMYQS
          --PFMYIK
          --PFMYYW
          --PFMYWT
          --PFMYTM
          --PFMYSL
          --PFMYIS
          --PFMYHA
          PGPFMY--
          --PFMYYA
          --PFMYVR
          --PFMYTV
          --PFMYKG
          --PFMYHG
          PTPFMY--
          --PFMYWM
          --PFMYSV
          --PFMYSS
          --PFMYRE
          --PFMYNS
          --PFMYMS
          PEPFMY--
          --PFMYWK
          --PFMYTS
          --PFMYRN
          --PFMYRL
          --PFMYMQ
          --PFMYLV
          --PFMYKM
          --PFMYTN
          --PFMYSF
          --PFMYQV
          --PFMYQG
          --PFMYNW
          --PFMYIY
          --PFMYHF
          --PFMYFW
          --PFMYEA
          --PFMYAM
          --PFMYAG
          --PFMYAA
          --PFMYYR
          --PFMYWW
          --PFMYWR
          --PFMYWA
          --PFMYVD
          --PFMYTW
          --PFMYTQ
          --PFMYTH
          --PFMYTA
          --PFMYSN
          --PFMYSM
          --PFMYQA
          --PFMYNV
          --PFMYMM
          --PFMYME
          --PFMYKV
          --PFMYKS
          --PFMYIT
          --PFMYIR
          --PFMYFM
          --PFMYAT
          PCPFMY--
          -PPFMYS-
          --PFMYYD
          --PFMYWS
          --PFMYVN
          --PFMYVK
          --PFMYVH
          --PFMYTF
          --PFMYTE
          --PFMYRV
          --PFMYRK
          --PFMYPA
          --PFMYNT
          --PFMYNI
          --PFMYND
          --PFMYMR
          --PFMYMK
          --PFMYKI
          --PFMYIN
          --PFMYIH
          --PFMYFV
          --PFMYEV
          --PFMYCY
          --PFMYCI
          --PFMYAI
          -QPFMYR-
          QIPFMY--
          QGPFMY--
          QVPFMY--
          -QPFMYS-
          QQPFMY--
          QAPFMY--
          QPPFMY--
          QLPFMY--
          -QPFMYT-
          QYPFMY--
          -QPFMYM-
          -QPFMYL-
          -QPFMYK-
          -QPFMYI-
          QHPFMY--
          QSPFMY--
          RAPFMY--
          RSPFMY--
          RGPFMY--
          RRPFMY--
          RIPFMY--
          RLPFMY--
          RTPFMY--
          -RPFMYS-
          RKPFMY--
          REPFMY--
          -RPFMYR-
          RPPFMY--
          RQPFMY--
          -RPFMYQ-
          -RPFMYT-
          RMPFMY--
          RYPFMY--
          -RPFMYK-
          -RPFMYY-
          -RPFMYW-
          -RPFMYV-
          RDPFMY--
          RNPFMY--
          RCPFMY--
          RWPFMY--
          -SPFMYR-
          STPFMY--
          SSPFMY--
          SGPFMY--
          -SPFMYI-
          SLPFMY--
          SRPFMY--
          SKPFMY--
          SAPFMY--
          SPPFMY--
          -SPFMYS-
          SVPFMY--
          SQPFMY--
          -SPFMYT-
          -SPFMYY-
          SFPFMY--
          -SPFMYQ-
          -SPFMYK-
          SNPFMY--
          SEPFMY--
          SDPFMY--
          -SPFMYW-
          -SPFMYM-
          TTPFMY--
          TKPFMY--
          TSPFMY--
          TEPFMY--
          -TPFMYR-
          -TPFMYI-
          TNPFMY--
          TVPFMY--
          -TPFMYT-
          THPFMY--
          TMPFMY--
          TGPFMY--
          TAPFMY--
          TQPFMY--
          -TPFMYQ-
          -TPFMYK-
          TIPFMY--
          TLPFMY--
          VTPFMY--
          VFPFMY--
          VLPFMY--
          VVPFMY--
          VHPFMY--
          VQPFMY--
          -VPFMYI-
          -VPFMYH-
          VMPFMY--
          -VPFMYT-
          VNPFMY--
          VKPFMY--
          -VPFMYR-
          -VPFMYY-
          -VPFMYV-
          VEPFMY--
          VDPFMY--
          -VPFMYN-
          VAPFMY--
          WGPFMY--
          WSPFMY--
          WTPFMY--
          WIPFMY--
          WAPFMY--
          -WPFMYR-
          WNPFMY--
          WLPFMY--
          WRPFMY--
          WQPFMY--
          -WPFMYT-
          WDPFMY--
          YRPFMY--
          YMPFMY--
          YAPFMY--
          YVPFMY--
          YPPFMY--
          -YPFMYS-
          -YPFMYI-
          YSPFMY--
          -YPFMYR-
          YKPFMY--
          YGPFMY--
          YTPFMY--
          -YPFMYQ-
          YIPFMY--
          -YPFMYW-
          -YPFMYK-
          YHPFMY--
          YDPFMY--
PWNW      1322       434     36.73
          -APWNWR-
          AVPWNW--
          ALPWNW--
          -APWNWF-
          AYPWNW--
          -APWNWV-
          AGPWNW--
          -APWNWS-
          -APWNWY-
          -APWNWI-
          ANPWNW--
          ARPWNW--
          -APWNWA-
          APPWNW--
          AHPWNW--
          AFPWNW--
          -APWNWM-
          AEPWNW--
          CTPWNW--
          DVPWNW--
          DRPWNW--
          DQPWNW--
          DSPWNW--
          -DPWNWY-
          -DPWNWM-
          -DPWNWF-
          DKPWNW--
          -EPWNWR-
          ERPWNW--
          -EPWNWI-
          -EPWNWF-
          -EPWNWK-
          EKPWNW--
          EGPWNW--
          -EPWNWT-
          EWPWNW--
          ETPWNW--
          ESPWNW--
          EEPWNW--
          FAPWNW--
          FRPWNW--
          FKPWNW--
          FEPWNW--
          FTPWNW--
          FPPWNW--
          FNPWNW--
          FQPWNW--
          -FPWNWK-
          FHPWNW--
          -FPWNWR-
          -FPWNWM-
          FDPWNW--
          -GPWNWI-
          -GPWNWT-
          GKPWNW--
          GAPWNW--
          GVPWNW--
          GTPWNW--
          GLPWNW--
          GYPWNW--
          GRPWNW--
          GQPWNW--
          -GPWNWR-
          -GPWNWL-
          GFPWNW--
          GEPWNW--
          -GPWNWV-
          -GPWNWS-
          -GPWNWQ-
          GGPWNW--
          -GPWNWW-
          -GPWNWF-
          -GPWNWE-
          GNPWNW--
          GIPWNW--
          GHPWNW--
          HRPWNW--
          HKPWNW--
          HLPWNW--
          HIPWNW--
          HVPWNW--
          HTPWNW--
          -HPWNWQ-
          HSPWNW--
          -HPWNWW-
          HHPWNW--
          HWPWNW--
          -HPWNWK-
          HGPWNW--
          HEPWNW--
          HDPWNW--
          ITPWNW--
          IKPWNW--
          -IPWNWQ-
          IDPWNW--
          IVPWNW--
          ISPWNW--
          ILPWNW--
          INPWNW--
          IYPWNW--
          IQPWNW--
          -IPWNWY-
          -IPWNWT-
          -IPWNWS-
          -IPWNWV-
          -IPWNWI-
          -IPWNWH-
          IEPWNW--
          IRPWNW--
          -IPWNWW-
          -IPWNWR-
          -IPWNWL-
          IMPWNW--
          KLPWNW--
          -KPWNWL-
          -KPWNWV-
          -KPWNWM-
          -KPWNWY-
          KHPWNW--
          KDPWNW--
          KAPWNW--
          -KPWNWS-
          -KPWNWK-
          -KPWNWA-
          KTPWNW--
          -KPWNWT-
          KNPWNW--
          KIPWNW--
          KGPWNW--
          KEPWNW--
          LAPWNW--
          LTPWNW--
          LRPWNW--
          LHPWNW--
          LYPWNW--
          -LPWNWR-
          LGPWNW--
          -LPWNWK-
          -LPWNWI-
          LNPWNW--
          LKPWNW--
          LEPWNW--
          LVPWNW--
          LSPWNW--
          -LPWNWM-
          LWPWNW--
          -LPWNWD-
          LLPWNW--
          MGPWNW--
          -MPWNWT-
          MSPWNW--
          MNPWNW--
          -MPWNWR-
          MRPWNW--
          MVPWNW--
          -MPWNWS-
          MKPWNW--
          MEPWNW--
          -MPWNWW-
          -MPWNWM-
          -MPWNWH-
          MLPWNW--
          NRPWNW--
          -NPWNWR-
          NHPWNW--
          NGPWNW--
          NLPWNW--
          NIPWNW--
          -NPWNWI-
          -NPWNWF-
          NMPWNW--
          NDPWNW--
          NYPWNW--
          -NPWNWT-
          NKPWNW--
          NEPWNW--
          --PWNWTG
          --PWNWSA
          --PWNWRA
          --PWNWRT
          --PWNWKA
          --PWNWRS
          --PWNWRV
          --PWNWMV
          --PWNWIT
          --PWNWHG
          --PWNWTH
          --PWNWMN
          --PWNWVV
          --PWNWVS
          --PWNWLG
          --PWNWIV
          --PWNWVQ
          --PWNWHY
          --PWNWSY
          --PWNWRF
          --PWNWLT
          --PWNWIS
          --PWNWFS
          --PWNWSS
          --PWNWQS
          --PWNWNS
          --PWNWIN
          --PWNWAH
          PNPWNW--
          --PWNWWR
          --PWNWTS
          --PWNWSN
          --PWNWRW
          --PWNWMQ
          --PWNWKW
          --PWNWKS
          --PWNWIW
          --PWNWIK
          --PWNWHV
          --PWNWFN
          --PWNWFG
          --PWNWAS
          PTPWNW--
          --PWNWYT
          --PWNWYS
          --PWNWYG
          --PWNWVY
          --PWNWVF
          --PWNWVA
          --PWNWTN
          --PWNWTA
          --PWNWSV
          --PWNWSQ
          --PWNWRR
          --PWNWRL
          --PWNWNM
          --PWNWLQ
          --PWNWKH
          --PWNWIG
          --PWNWHT
          --PWNWAV
          PEPWNW--
          PDPWNW--
          --PWNWYM
          --PWNWYK
          --PWNWVW
          --PWNWVK
          --PWNWVH
          --PWNWVG
          --PWNWVD
          --PWNWTL
          --PWNWST
          --PWNWMF
          --PWNWLY
          --PWNWKY
          --PWNWKQ
          --PWNWHW
          --PWNWHH
          --PWNWES
          --PWNWAT
          --PWNWAI
          --PWNWAG
          PHPWNW--
          --PWNWYD
          --PWNWWY
          --PWNWWH
          --PWNWVE
          --PWNWTV
          --PWNWTT
          --PWNWTR
          --PWNWSG
          --PWNWRI
          --PWNWRH
          --PWNWRG
          --PWNWRD
          --PWNWQV
          --PWNWQT
          --PWNWQL
          --PWNWQI
          --PWNWNY
          --PWNWNN
          --PWNWMT
          --PWNWMS
          --PWNWMR
          --PWNWMM
          --PWNWMK
          --PWNWME
          --PWNWMD
          --PWNWLW
          --PWNWLF
          --PWNWKT
          --PWNWKG
          --PWNWFR
          --PWNWEY
          --PWNWEA
          --PWNWDA
          --PWNWAK
          QQPWNW--
          -QPWNWK-
          QGPWNW--
          QIPWNW--
          QHPWNW--
          QAPWNW--
          -QPWNWV-
          -QPWNWS-
          QTPWNW--
          -QPWNWM-
          -QPWNWI-
          QYPWNW--
          QNPWNW--
          -QPWNWQ-
          -QPWNWW-
          QFPWNW--
          RSPWNW--
          -RPWNWY-
          RGPWNW--
          RVPWNW--
          -RPWNWL-
          RAPWNW--
          -RPWNWK-
          -RPWNWV-
          RYPWNW--
          -RPWNWR-
          -RPWNWS-
          RTPWNW--
          RQPWNW--
          RNPWNW--
          RIPWNW--
          -RPWNWM-
          -RPWNWH-
          RFPWNW--
          -RPWNWT-
          RMPWNW--
          RDPWNW--
          RRPWNW--
          -RPWNWW-
          -RPWNWI-
          -RPWNWF-
          RLPWNW--
          RWPWNW--
          -RPWNWQ-
          -RPWNWE-
          SRPWNW--
          SGPWNW--
          SHPWNW--
          SVPWNW--
          STPWNW--
          SAPWNW--
          SYPWNW--
          SIPWNW--
          -SPWNWY-
          SMPWNW--
          -SPWNWR-
          -SPWNWH-
          -SPWNWS-
          -SPWNWM-
          -SPWNWT-
          -SPWNWA-
          SNPWNW--
          SEPWNW--
          SSPWNW--
          SDPWNW--
          SQPWNW--
          SFPWNW--
          -SPWNWW-
          -SPWNWF-
          -SPWNWE-
          SPPWNW--
          SLPWNW--
          SKPWNW--
          -TPWNWI-
          TRPWNW--
          TAPWNW--
          -TPWNWR-
          TIPWNW--
          TYPWNW--
          -TPWNWK-
          -TPWNWH-
          TSPWNW--
          TQPWNW--
          -TPWNWV-
          -TPWNWT-
          -TPWNWQ-
          TKPWNW--
          -TPWNWS-
          -TPWNWA-
          TPPWNW--
          THPWNW--
          TGPWNW--
          TWPWNW--
          -TPWNWM-
          VPPWNW--
          -VPWNWS-
          -VPWNWI-
          VKPWNW--
          VRPWNW--
          VYPWNW--
          VHPWNW--
          -VPWNWT-
          VLPWNW--
          VFPWNW--
          VDPWNW--
          -VPWNWY-
          -VPWNWR-
          VTPWNW--
          VSPWNW--
          VMPWNW--
          VGPWNW--
          VEPWNW--
          -VPWNWW-
          -VPWNWV-
          -VPWNWF-
          -VPWNWE-
          VNPWNW--
          -VPWNWK-
          WGPWNW--
          WRPWNW--
          -WPWNWS-
          WKPWNW--
          WNPWNW--
          WEPWNW--
          WLPWNW--
          WVPWNW--
          -WPWNWV-
          -WPWNWR-
          YRPWNW--
          YSPWNW--
          YAPWNW--
          -YPWNWM-
          YVPWNW--
          -YPWNWR-
          -YPWNWF-
          YNPWNW--
          YDPWNW--
          YTPWNW--
          YIPWNW--
          YHPWNW--
          YLPWNW--
PFYY      1276       442     36.66
          --PFYYGT
          ATPFYY--
          AQPFYY--
          AYPFYY--
          AVPFYY--
          -APFYYT-
          AAPFYY--
          -APFYYK-
          -APFYYA-
          AHPFYY--
          -APFYYR-
          ANPFYY--
          -APFYYV-
          AKPFYY--
          ASPFYY--
          APPFYY--
          -APFYYM-
          AIPFYY--
          AEPFYY--
          -APFYYI-
          AMPFYY--
          -APFYYG-
          AFPFYY--
          CKPFYY--
          CGPFYY--
          CTPFYY--
          CRPFYY--
          CQPFYY--
          DGPFYY--
          DSPFYY--
          DWPFYY--
          DVPFYY--
          DTPFYY--
          DKPFYY--
          DEPFYY--
          DHPFYY--
          -DPFYYR-
          DMPFYY--
          DYPFYY--
          -DPFYYS-
          -DPFYYQ-
          -DPFYYM-
          DLPFYY--
          DIPFYY--
          -EPFYYR-
          ESPFYY--
          EAPFYY--
          ERPFYY--
          ENPFYY--
          ELPFYY--
          EFPFYY--
          EYPFYY--
          EPPFYY--
          EQPFYY--
          -EPFYYV-
          -EPFYYK-
          EVPFYY--
          -EPFYYQ-
          -EPFYYM-
          EIPFYY--
          ETPFYY--
          EMPFYY--
          FLPFYY--
          FSPFYY--
          FGPFYY--
          FRPFYY--
          -FPFYYT-
          FAPFYY--
          FVPFYY--
          FNPFYY--
          FDPFYY--
          FQPFYY--
          FEPFYY--
          -FPFYYS-
          -FPFYYK-
          FHPFYY--
          GHPFYY--
          GSPFYY--
          GAPFYY--
          -GPFYYM-
          GLPFYY--
          -GPFYYK-
          -GPFYYS-
          -GPFYYQ-
          GKPFYY--
          -GPFYYV-
          -GPFYYT-
          GRPFYY--
          GQPFYY--
          GIPFYY--
          GVPFYY--
          GTPFYY--
          -GPFYYY-
          -GPFYYR-
          -GPFYYA-
          GMPFYY--
          HMPFYY--
          HRPFYY--
          HLPFYY--
          HYPFYY--
          HGPFYY--
          -HPFYYV-
          HFPFYY--
          HAPFYY--
          -HPFYYM-
          -HPFYYI-
          -HPFYYQ-
          HHPFYY--
          ISPFYY--
          IGPFYY--
          IAPFYY--
          ITPFYY--
          IHPFYY--
          -IPFYYM-
          -IPFYYT-
          -IPFYYR-
          INPFYY--
          IRPFYY--
          IWPFYY--
          IKPFYY--
          IIPFYY--
          IQPFYY--
          -IPFYYK-
          IYPFYY--
          -IPFYYQ-
          IFPFYY--
          KSPFYY--
          -KPFYYM-
          -KPFYYV-
          -KPFYYR-
          KRPFYY--
          KPPFYY--
          KMPFYY--
          KNPFYY--
          KLPFYY--
          -KPFYYW-
          -KPFYYT-
          KKPFYY--
          KYPFYY--
          -KPFYYQ-
          KWPFYY--
          KTPFYY--
          KQPFYY--
          -KPFYYI-
          KGPFYY--
          LRPFYY--
          LKPFYY--
          LVPFYY--
          LAPFYY--
          LEPFYY--
          LHPFYY--
          LWPFYY--
          LSPFYY--
          LQPFYY--
          -LPFYYT-
          -LPFYYK-
          LNPFYY--
          LDPFYY--
          LPPFYY--
          -LPFYYI-
          MIPFYY--
          MSPFYY--
          MAPFYY--
          MKPFYY--
          -MPFYYK-
          -MPFYYR-
          MRPFYY--
          -MPFYYT-
          -MPFYYS-
          MPPFYY--
          -MPFYYL-
          MGPFYY--
          NRPFYY--
          NNPFYY--
          NTPFYY--
          -NPFYYR-
          NYPFYY--
          NIPFYY--
          NGPFYY--
          NEPFYY--
          NAPFYY--
          -NPFYYV-
          NSPFYY--
          -NPFYYI-
          NKPFYY--
          NVPFYY--
          NQPFYY--
          NHPFYY--
          NDPFYY--
          --PFYYRT
          --PFYYRG
          --PFYYRQ
          --PFYYTS
          --PFYYST
          --PFYYHS
          --PFYYSV
          PGPFYY--
          --PFYYWN
          --PFYYTK
          --PFYYRM
          --PFYYSS
          --PFYYSA
          --PFYYRF
          --PFYYMM
          --PFYYMK
          --PFYYMT
          --PFYYMR
          --PFYYLG
          --PFYYAV
          --PFYYWH
          --PFYYVT
          --PFYYQS
          --PFYYMS
          --PFYYFS
          --PFYYFG
          --PFYYFA
          PTPFYY--
          --PFYYVH
          --PFYYTG
          --PFYYRS
          --PFYYRI
          --PFYYMN
          --PFYYKV
          --PFYYYN
          --PFYYVG
          --PFYYTM
          --PFYYMD
          --PFYYHT
          PEPFYY--
          --PFYYWS
          --PFYYVK
          --PFYYTR
          --PFYYTQ
          --PFYYTH
          --PFYYTE
          --PFYYTA
          --PFYYSQ
          --PFYYSN
          --PFYYSM
          --PFYYLK
          --PFYYKQ
          --PFYYKG
          --PFYYEA
          --PFYYAA
          --PFYYYG
          --PFYYRL
          --PFYYQV
          --PFYYMQ
          --PFYYKK
          --PFYYIW
          --PFYYIH
          --PFYYHV
          --PFYYAL
          --PFYYYF
          --PFYYVI
          --PFYYTY
          --PFYYTT
          --PFYYSD
          --PFYYRN
          --PFYYMG
          --PFYYLR
          --PFYYKY
          --PFYYKR
          --PFYYIY
          --PFYYHG
          --PFYYHA
          --PFYYGM
          --PFYYFR
          --PFYYAS
          --PFYYAM
          --PFYYAI
          --PFYYAF
          PNPFYY--
          --PFYYYT
          --PFYYYS
          --PFYYWV
          --PFYYVW
          --PFYYVN
          --PFYYVA
          --PFYYTN
          --PFYYTI
          --PFYYSK
          --PFYYSH
          --PFYYSF
          --PFYYRP
          --PFYYRE
          --PFYYQY
          --PFYYQT
          --PFYYQI
          --PFYYQH
          --PFYYQG
          --PFYYQD
          --PFYYNV
          --PFYYNS
          --PFYYLW
          --PFYYKL
          --PFYYKH
          --PFYYKE
          --PFYYHF
          --PFYYGV
          --PFYYGS
          --PFYYEV
          --PFYYEG
          --PFYYDS
          --PFYYAY
          QSPFYY--
          QRPFYY--
          QQPFYY--
          QLPFYY--
          QKPFYY--
          QEPFYY--
          QAPFYY--
          -QPFYYR-
          QIPFYY--
          QHPFYY--
          QMPFYY--
          -QPFYYV-
          -QPFYYT-
          -QPFYYS-
          -QPFYYK-
          -QPFYYI-
          -QPFYYA-
          QFPFYY--
          QCPFYY--
          RAPFYY--
          RTPFYY--
          RHPFYY--
          RKPFYY--
          RLPFYY--
          RGPFYY--
          RVPFYY--
          RIPFYY--
          RPPFYY--
          -RPFYYT-
          -RPFYYK-
          RQPFYY--
          -RPFYYM-
          -RPFYYI-
          RDPFYY--
          RWPFYY--
          -RPFYYV-
          RNPFYY--
          REPFYY--
          RRPFYY--
          RCPFYY--
          -RPFYYF-
          RMPFYY--
          SRPFYY--
          -SPFYYR-
          SAPFYY--
          SVPFYY--
          SQPFYY--
          STPFYY--
          SEPFYY--
          SSPFYY--
          SMPFYY--
          SLPFYY--
          SHPFYY--
          -SPFYYV-
          SGPFYY--
          SYPFYY--
          -SPFYYT-
          SNPFYY--
          -SPFYYS-
          SKPFYY--
          SWPFYY--
          SPPFYY--
          -SPFYYM-
          SIPFYY--
          SCPFYY--
          -SPFYYQ-
          -SPFYYK-
          -SPFYYY-
          -SPFYYC-
          -SPFYYA-
          TRPFYY--
          TPPFYY--
          TGPFYY--
          TYPFYY--
          -TPFYYT-
          THPFYY--
          TFPFYY--
          TVPFYY--
          -TPFYYR-
          TTPFYY--
          TSPFYY--
          TMPFYY--
          TLPFYY--
          -TPFYYK-
          TNPFYY--
          TKPFYY--
          TEPFYY--
          TDPFYY--
          -TPFYYV-
          -TPFYYS-
          -TPFYYQ-
          -TPFYYM-
          -TPFYYI-
          -TPFYYA-
          TIPFYY--
          VRPFYY--
          VKPFYY--
          VNPFYY--
          VVPFYY--
          -VPFYYR-
          VQPFYY--
          VYPFYY--
          VPPFYY--
          VMPFYY--
          VAPFYY--
          VSPFYY--
          -VPFYYM-
          -VPFYYI-
          VFPFYY--
          -VPFYYK-
          -VPFYYA-
          VIPFYY--
          VEPFYY--
          VTPFYY--
          -VPFYYT-
          -VPFYYY-
          WMPFYY--
          WKPFYY--
          WRPFYY--
          -WPFYYR-
          WDPFYY--
          WLPFYY--
          WQPFYY--
          YRPFYY--
          YHPFYY--
          YTPFYY--
          YKPFYY--
          -YPFYYK-
          YMPFYY--
          YSPFYY--
          YQPFYY--
          -YPFYYS-
          -YPFYYM-
          -YPFYYR-
          YVPFYY--
          -YPFYYI-
          YIPFYY--
PWSQ       548       602     36.65
          -LPWSQI-
          --PWSQVR
          --PWSQTR
          --PWSQLR
          -SPWSQL-
          -TPWSQQ-
          -YPWSQS-
          -APWSQR-
          AGPWSQ--
          AAPWSQ--
          AKPWSQ--
          -APWSQI-
          AYPWSQ--
          ARPWSQ--
          -APWSQL-
          AIPWSQ--
          AVPWSQ--
          -APWSQT-
          ALPWSQ--
          AWPWSQ--
          -APWSQH-
          ATPWSQ--
          -APWSQQ-
          -APWSQV-
          -APWSQN-
          AMPWSQ--
          ASPWSQ--
          -APWSQY-
          -APWSQF-
          AHPWSQ--
          AQPWSQ--
          -APWSQS-
          ADPWSQ--
          ACPWSQ--
          CVPWSQ--
          CRPWSQ--
          CMPWSQ--
          CFPWSQ--
          CTPWSQ--
          CLPWSQ--
          CKPWSQ--
          CHPWSQ--
          CEPWSQ--
          DAPWSQ--
          DVPWSQ--
          DRPWSQ--
          DGPWSQ--
          DTPWSQ--
          DSPWSQ--
          DYPWSQ--
          -DPWSQV-
          -DPWSQR-
          DLPWSQ--
          EAPWSQ--
          -EPWSQR-
          -EPWSQF-
          EYPWSQ--
          ETPWSQ--
          ESPWSQ--
          EQPWSQ--
          -EPWSQS-
          ELPWSQ--
          -EPWSQL-
          -EPWSQK-
          EKPWSQ--
          EHPWSQ--
          EGPWSQ--
          FAPWSQ--
          FQPWSQ--
          FRPWSQ--
          FKPWSQ--
          FGPWSQ--
          -FPWSQY-
          -FPWSQT-
          FSPWSQ--
          FLPWSQ--
          -FPWSQR-
          FNPWSQ--
          FHPWSQ--
          FWPWSQ--
          FFPWSQ--
          FPPWSQ--
          FIPWSQ--
          FEPWSQ--
          FTPWSQ--
          -FPWSQW-
          -FPWSQM-
          FYPWSQ--
          -FPWSQS-
          FDPWSQ--
          GGPWSQ--
          GTPWSQ--
          GRPWSQ--
          -GPWSQY-
          -GPWSQM-
          GMPWSQ--
          GEPWSQ--
          -GPWSQK-
          GWPWSQ--
          GSPWSQ--
          -GPWSQV-
          GLPWSQ--
          GAPWSQ--
          -GPWSQR-
          GKPWSQ--
          -GPWSQT-
          -GPWSQI-
          -GPWSQH-
          -GPWSQF-
          GIPWSQ--
          -GPWSQL-
          GPPWSQ--
          GDPWSQ--
          GQPWSQ--
          -GPWSQW-
          -GPWSQQ-
          -GPWSQA-
          -GPWSQP-
          GFPWSQ--
          HSPWSQ--
          HAPWSQ--
          HRPWSQ--
          HEPWSQ--
          HYPWSQ--
          -HPWSQW-
          HQPWSQ--
          HFPWSQ--
          HHPWSQ--
          -HPWSQY-
          -HPWSQV-
          HVPWSQ--
          HTPWSQ--
          -HPWSQT-
          -HPWSQK-
          -HPWSQH-
          -HPWSQI-
          HPPWSQ--
          -HPWSQR-
          HNPWSQ--
          HKPWSQ--
          -HPWSQN-
          HDPWSQ--
          IRPWSQ--
          -IPWSQR-
          IHPWSQ--
          ISPWSQ--
          IKPWSQ--
          IPPWSQ--
          -IPWSQH-
          -IPWSQT-
          ILPWSQ--
          ITPWSQ--
          IGPWSQ--
          -IPWSQY-
          -IPWSQS-
          IFPWSQ--
          IEPWSQ--
          IQPWSQ--
          -IPWSQK-
          -IPWSQI-
          IWPWSQ--
          -IPWSQM-
          -IPWSQL-
          -IPWSQD-
          INPWSQ--
          KSPWSQ--
          KGPWSQ--
          -KPWSQR-
          -KPWSQY-
          KTPWSQ--
          KRPWSQ--
          KAPWSQ--
          -KPWSQV-
          -KPWSQK-
          -KPWSQH-
          KYPWSQ--
          -KPWSQT-
          -KPWSQL-
          KLPWSQ--
          KQPWSQ--
          -KPWSQS-
          -KPWSQI-
          KIPWSQ--
          LRPWSQ--
          LSPWSQ--
          LFPWSQ--
          LVPWSQ--
          LNPWSQ--
          LYPWSQ--
          LEPWSQ--
          -LPWSQR-
          LLPWSQ--
          LHPWSQ--
          -LPWSQT-
          -LPWSQY-
          LGPWSQ--
          -LPWSQS-
          -LPWSQM-
          LIPWSQ--
          LWPWSQ--
          LMPWSQ--
          LQPWSQ--
          -LPWSQK-
          -LPWSQH-
          LDPWSQ--
          MFPWSQ--
          MGPWSQ--
          MKPWSQ--
          MTPWSQ--
          MAPWSQ--
          MLPWSQ--
          MRPWSQ--
          MPPWSQ--
          MVPWSQ--
          MSPWSQ--
          MWPWSQ--
          -MPWSQR-
          MIPWSQ--
          MNPWSQ--
          MHPWSQ--
          -MPWSQH-
          -MPWSQW-
          -MPWSQV-
          MMPWSQ--
          -MPWSQT-
          -MPWSQK-
          -MPWSQQ-
          -MPWSQM-
          MEPWSQ--
          MDPWSQ--
          NGPWSQ--
          NQPWSQ--
          NRPWSQ--
          NKPWSQ--
          NAPWSQ--
          NSPWSQ--
          NVPWSQ--
          NTPWSQ--
          NEPWSQ--
          NLPWSQ--
          -NPWSQR-
          -NPWSQK-
          NNPWSQ--
          NMPWSQ--
          -NPWSQH-
          NHPWSQ--
          --PWSQKG
          --PWSQLG
          --PWSQVG
          --PWSQRS
          --PWSQLS
          --PWSQVA
          --PWSQFG
          --PWSQHG
          --PWSQIS
          --PWSQYS
          --PWSQHS
          --PWSQYG
          --PWSQSS
          --PWSQWS
          --PWSQTS
          --PWSQTG
          --PWSQMS
          --PWSQYT
          PAPWSQ--
          PTPWSQ--
          --PWSQRQ
          PKPWSQ--
          --PWSQTF
          --PWSQLA
          --PWSQFS
          PQPWSQ--
          --PWSQWA
          --PWSQTY
          --PWSQRF
          --PWSQQG
          --PWSQMV
          --PWSQFN
          --PWSQVV
          --PWSQTA
          --PWSQQY
          --PWSQIG
          --PWSQAS
          PWPWSQ--
          PNPWSQ--
          --PWSQYV
          --PWSQST
          --PWSQNA
          --PWSQIN
          PSPWSQ--
          --PWSQYY
          --PWSQYA
          --PWSQSG
          --PWSQRR
          --PWSQRN
          --PWSQMN
          --PWSQKV
          --PWSQWV
          --PWSQWT
          --PWSQSA
          --PWSQRY
          --PWSQMH
          --PWSQLH
          --PWSQFA
          --PWSQAG
          --PWSQYI
          --PWSQWN
          --PWSQWG
          --PWSQVS
          --PWSQVH
          --PWSQRG
          --PWSQRA
          --PWSQNF
          --PWSQKT
          --PWSQKS
          --PWSQFT
          --PWSQYH
          --PWSQTV
          --PWSQTT
          --PWSQTN
          --PWSQSV
          --PWSQSR
          --PWSQSF
          --PWSQRT
          --PWSQRE
          --PWSQQS
          --PWSQMT
          --PWSQMF
          --PWSQIW
          --PWSQHT
          --PWSQHQ
          --PWSQHA
          --PWSQFV
          --PWSQFI
          PVPWSQ--
          --PWSQWR
          --PWSQWH
          --PWSQVQ
          --PWSQVN
          --PWSQSY
          --PWSQQT
          --PWSQMG
          --PWSQMA
          --PWSQKI
          --PWSQKA
          --PWSQIR
          --PWSQHK
          --PWSQFD
          PEPWSQ--
          --PWSQYN
          --PWSQWM
          --PWSQVY
          --PWSQTQ
          --PWSQTM
          --PWSQSW
          --PWSQSQ
          --PWSQSN
          --PWSQSI
          --PWSQRM
          --PWSQNW
          --PWSQNV
          --PWSQNS
          --PWSQMR
          --PWSQMM
          --PWSQML
          --PWSQMI
          --PWSQKF
          --PWSQIY
          --PWSQHY
          --PWSQAY
          --PWSQAV
          PIPWSQ--
          PFPWSQ--
          PCPWSQ--
          --PWSQYQ
          --PWSQYL
          --PWSQYK
          --PWSQWQ
          --PWSQWC
          --PWSQVW
          --PWSQVT
          --PWSQVI
          --PWSQVE
          --PWSQTL
          --PWSQTE
          --PWSQSP
          --PWSQSM
          --PWSQRD
          --PWSQQW
          --PWSQQV
          --PWSQQN
          --PWSQQF
          --PWSQQA
          --PWSQNY
          --PWSQNG
          --PWSQMD
          --PWSQLW
          --PWSQLQ
          --PWSQLN
          --PWSQLM
          --PWSQKY
          --PWSQKR
          --PWSQKK
          --PWSQIV
          --PWSQIQ
          --PWSQHV
          --PWSQHI
          --PWSQHH
          --PWSQGW
          --PWSQGS
          --PWSQFK
          --PWSQFH
          --PWSQES
          --PWSQEA
          PPPWSQ--
          PMPWSQ--
          PHPWSQ--
          PGPWSQ--
          PDPWSQ--
          QRPWSQ--
          -QPWSQW-
          QMPWSQ--
          QFPWSQ--
          QSPWSQ--
          -QPWSQV-
          -QPWSQK-
          -QPWSQT-
          -QPWSQL-
          -QPWSQI-
          -QPWSQF-
          QTPWSQ--
          QLPWSQ--
          -QPWSQY-
          QWPWSQ--
          QGPWSQ--
          -QPWSQM-
          QPPWSQ--
          QHPWSQ--
          QAPWSQ--
          QQPWSQ--
          -QPWSQR-
          -QPWSQH-
          QNPWSQ--
          QEPWSQ--
          RSPWSQ--
          RMPWSQ--
          -RPWSQR-
          RYPWSQ--
          -RPWSQM-
          RAPWSQ--
          RHPWSQ--
          RGPWSQ--
          RFPWSQ--
          -RPWSQV-
          RTPWSQ--
          RNPWSQ--
          RKPWSQ--
          RVPWSQ--
          RPPWSQ--
          REPWSQ--
          RWPWSQ--
          -RPWSQQ-
          RIPWSQ--
          RQPWSQ--
          -RPWSQS-
          -RPWSQK-
          -RPWSQW-
          -RPWSQT-
          -RPWSQI-
          RLPWSQ--
          -RPWSQH-
          -RPWSQF-
          -RPWSQA-
          RDPWSQ--
          -RPWSQE-
          SRPWSQ--
          SGPWSQ--
          -SPWSQR-
          SLPWSQ--
          SFPWSQ--
          SVPWSQ--
          SSPWSQ--
          SHPWSQ--
          -SPWSQS-
          -SPWSQY-
          SKPWSQ--
          SYPWSQ--
          STPWSQ--
          -SPWSQV-
          SNPWSQ--
          SWPWSQ--
          SPPWSQ--
          SQPWSQ--
          -SPWSQI-
          -SPWSQM-
          -SPWSQK-
          SMPWSQ--
          -SPWSQT-
          -SPWSQQ-
          -SPWSQN-
          -SPWSQH-
          -SPWSQG-
          -SPWSQF-
          -SPWSQE-
          SIPWSQ--
          -TPWSQR-
          TRPWSQ--
          TLPWSQ--
          TKPWSQ--
          TGPWSQ--
          TPPWSQ--
          -TPWSQV-
          TMPWSQ--
          TAPWSQ--
          TYPWSQ--
          TQPWSQ--
          TNPWSQ--
          TSPWSQ--
          TWPWSQ--
          TVPWSQ--
          TTPWSQ--
          -TPWSQW-
          -TPWSQT-
          -TPWSQS-
          -TPWSQK-
          TFPWSQ--
          -TPWSQM-
          -TPWSQH-
          TDPWSQ--
          VRPWSQ--
          VKPWSQ--
          VSPWSQ--
          VLPWSQ--
          VYPWSQ--
          VTPWSQ--
          VGPWSQ--
          VHPWSQ--
          -VPWSQR-
          -VPWSQT-
          VIPWSQ--
          VFPWSQ--
          VAPWSQ--
          VVPWSQ--
          VMPWSQ--
          -VPWSQV-
          VNPWSQ--
          VEPWSQ--
          VDPWSQ--
          -VPWSQY-
          -VPWSQM-
          -VPWSQH-
          -VPWSQS-
          -VPWSQF-
          -VPWSQI-
          VWPWSQ--
          VQPWSQ--
          -VPWSQW-
          VCPWSQ--
          WTPWSQ--
          WGPWSQ--
          WVPWSQ--
          WQPWSQ--
          WRPWSQ--
          WLPWSQ--
          WMPWSQ--
          WFPWSQ--
          WYPWSQ--
          WNPWSQ--
          WIPWSQ--
          WKPWSQ--
          WHPWSQ--
          -WPWSQM-
          -WPWSQK-
          WAPWSQ--
          WWPWSQ--
          -WPWSQY-
          -WPWSQV-
          -WPWSQI-
          WEPWSQ--
          WDPWSQ--
          YGPWSQ--
          YLPWSQ--
          YKPWSQ--
          -YPWSQR-
          YRPWSQ--
          YQPWSQ--
          -YPWSQY-
          YIPWSQ--
          YSPWSQ--
          YVPWSQ--
          YMPWSQ--
          -YPWSQH-
          YTPWSQ--
          YWPWSQ--
          -YPWSQK-
          YNPWSQ--
          YDPWSQ--
          -YPWSQV-
          YFPWSQ--
          YAPWSQ--
          -YPWSQW-
          -YPWSQM-
PWDI      1254       447     36.06
          AKPWDI--
          ARPWDI--
          -APWDIQ-
          AAPWDI--
          ALPWDI--
          ATPWDI--
          -APWDIY-
          -APWDIT-
          -APWDIR-
          -APWDIH-
          AVPWDI--
          -APWDIN-
          -APWDII-
          AGPWDI--
          AEPWDI--
          ADPWDI--
          CRPWDI--
          CEPWDI--
          CPPWDI--
          CLPWDI--
          DRPWDI--
          DVPWDI--
          DSPWDI--
          DHPWDI--
          -DPWDIR-
          DLPWDI--
          DKPWDI--
          DGPWDI--
          DAPWDI--
          ERPWDI--
          EQPWDI--
          -EPWDIS-
          -EPWDIR-
          -EPWDIK-
          EWPWDI--
          ESPWDI--
          -EPWDIW-
          -EPWDIM-
          EVPWDI--
          ETPWDI--
          -EPWDIH-
          FKPWDI--
          FPPWDI--
          FQPWDI--
          -FPWDIR-
          FLPWDI--
          FVPWDI--
          FTPWDI--
          FNPWDI--
          FEPWDI--
          FRPWDI--
          FSPWDI--
          -FPWDIK-
          FWPWDI--
          -FPWDII-
          -FPWDIF-
          -GPWDIW-
          GIPWDI--
          GRPWDI--
          GKPWDI--
          -GPWDIR-
          GSPWDI--
          -GPWDIN-
          -GPWDII-
          -GPWDIH-
          GPPWDI--
          GHPWDI--
          GYPWDI--
          -GPWDIY-
          -GPWDIM-
          -GPWDIK-
          GGPWDI--
          GAPWDI--
          GFPWDI--
          GWPWDI--
          GVPWDI--
          -GPWDIS-
          GMPWDI--
          GLPWDI--
          HRPWDI--
          HEPWDI--
          HMPWDI--
          -HPWDIR-
          HVPWDI--
          HLPWDI--
          HKPWDI--
          HGPWDI--
          -HPWDIH-
          HSPWDI--
          HIPWDI--
          HFPWDI--
          HAPWDI--
          HTPWDI--
          HQPWDI--
          -HPWDIW-
          -HPWDIV-
          -HPWDIS-
          HNPWDI--
          IRPWDI--
          ITPWDI--
          IGPWDI--
          -IPWDIR-
          IVPWDI--
          -IPWDII-
          IFPWDI--
          INPWDI--
          ILPWDI--
          IEPWDI--
          ISPWDI--
          IPPWDI--
          IKPWDI--
          IYPWDI--
          IAPWDI--
          IQPWDI--
          ICPWDI--
          -IPWDIT-
          -IPWDIN-
          KSPWDI--
          -KPWDIR-
          KKPWDI--
          KRPWDI--
          -KPWDIH-
          -KPWDII-
          -KPWDIK-
          -KPWDIN-
          -KPWDIM-
          -KPWDIL-
          KLPWDI--
          KGPWDI--
          KEPWDI--
          KYPWDI--
          KTPWDI--
          -KPWDIA-
          KAPWDI--
          -KPWDIY-
          -KPWDIW-
          KHPWDI--
          KWPWDI--
          -KPWDIS-
          KNPWDI--
          KMPWDI--
          -LPWDIR-
          LGPWDI--
          LRPWDI--
          LTPWDI--
          LIPWDI--
          -LPWDIW-
          LKPWDI--
          LFPWDI--
          LPPWDI--
          LQPWDI--
          LHPWDI--
          LYPWDI--
          LWPWDI--
          LAPWDI--
          -LPWDII-
          -LPWDIH-
          LSPWDI--
          -LPWDIK-
          LDPWDI--
          LNPWDI--
          LLPWDI--
          LEPWDI--
          -LPWDIY-
          -LPWDIV-
          LMPWDI--
          LCPWDI--
          MGPWDI--
          MRPWDI--
          MQPWDI--
          -MPWDIY-
          -MPWDIV-
          -MPWDIR-
          -MPWDIQ-
          MPPWDI--
          MVPWDI--
          MSPWDI--
          MFPWDI--
          -MPWDIW-
          -MPWDII-
          -MPWDIH-
          MLPWDI--
          NKPWDI--
          NSPWDI--
          NIPWDI--
          NRPWDI--
          NVPWDI--
          -NPWDIR-
          -NPWDIK-
          NYPWDI--
          -NPWDIM-
          -NPWDIF-
          NHPWDI--
          --PWDIWR
          --PWDIRN
          --PWDIVS
          --PWDILS
          --PWDILG
          --PWDILA
          --PWDIVA
          --PWDISS
          --PWDIRG
          --PWDIRR
          --PWDIRH
          --PWDIKW
          --PWDIWN
          --PWDIRM
          PGPWDI--
          --PWDITG
          --PWDIRK
          --PWDIHA
          --PWDIRT
          --PWDIHG
          --PWDIEA
          --PWDITS
          --PWDIYT
          --PWDIVV
          --PWDIRS
          --PWDIHH
          --PWDIAG
          --PWDIVR
          --PWDITT
          --PWDISW
          --PWDIIN
          --PWDIHD
          --PWDIYS
          --PWDIVT
          --PWDIKK
          --PWDIKH
          --PWDIKG
          --PWDIKF
          --PWDIIT
          PHPWDI--
          --PWDIWG
          --PWDIWA
          --PWDIVN
          --PWDITF
          --PWDIRW
          --PWDIRL
          --PWDIMV
          --PWDIMG
          --PWDIKN
          --PWDIFI
          --PWDIAV
          --PWDIWS
          --PWDISY
          --PWDIRQ
          --PWDING
          --PWDIMS
          --PWDIKS
          --PWDIIV
          --PWDIIM
          --PWDIIA
          --PWDIHV
          --PWDIHQ
          --PWDIHK
          --PWDIFS
          PTPWDI--
          PDPWDI--
          --PWDIYN
          --PWDIWK
          --PWDISM
          --PWDISH
          --PWDISF
          --PWDIRV
          --PWDIQS
          --PWDIQM
          --PWDIQG
          --PWDIQA
          --PWDINI
          --PWDIMM
          --PWDILH
          --PWDIKV
          --PWDIIH
          --PWDIHM
          PWPWDI--
          --PWDIYY
          --PWDIYK
          --PWDIYG
          --PWDIYA
          --PWDIWI
          --PWDIVY
          --PWDIVH
          --PWDITV
          --PWDITQ
          --PWDITM
          --PWDITA
          --PWDIST
          --PWDISN
          --PWDIRY
          --PWDIRC
          --PWDIRA
          --PWDIMR
          --PWDIMQ
          --PWDILT
          --PWDILQ
          --PWDIKT
          --PWDIKR
          --PWDIKL
          --PWDIIY
          --PWDIIK
          --PWDIHN
          --PWDIHI
          --PWDIFW
          --PWDIFG
          --PWDIEV
          --PWDIAF
          PNPWDI--
          PFPWDI--
          QRPWDI--
          QAPWDI--
          QVPWDI--
          QLPWDI--
          -QPWDII-
          QIPWDI--
          QFPWDI--
          QMPWDI--
          QKPWDI--
          QYPWDI--
          -QPWDIH-
          QHPWDI--
          QQPWDI--
          -QPWDIM-
          RKPWDI--
          RVPWDI--
          -RPWDIR-
          -RPWDIK-
          RAPWDI--
          RQPWDI--
          -RPWDIH-
          -RPWDIL-
          RGPWDI--
          RTPWDI--
          RSPWDI--
          RRPWDI--
          -RPWDIT-
          -RPWDIS-
          RMPWDI--
          -RPWDIV-
          RLPWDI--
          RPPWDI--
          RYPWDI--
          -RPWDIN-
          RFPWDI--
          -RPWDIQ-
          RIPWDI--
          REPWDI--
          RWPWDI--
          -RPWDIM-
          -RPWDII-
          -RPWDIE-
          -RPWDIA-
          RNPWDI--
          -RPWDIF-
          RDPWDI--
          SRPWDI--
          SGPWDI--
          SHPWDI--
          SVPWDI--
          SSPWDI--
          SQPWDI--
          -SPWDIY-
          SPPWDI--
          STPWDI--
          -SPWDIV-
          -SPWDIT-
          SIPWDI--
          SWPWDI--
          -SPWDIW-
          -SPWDIF-
          SAPWDI--
          -SPWDIR-
          -SPWDIK-
          -SPWDII-
          SEPWDI--
          -SPWDIM-
          SMPWDI--
          -TPWDIR-
          TRPWDI--
          -TPWDIH-
          TTPWDI--
          TQPWDI--
          -TPWDIT-
          -TPWDIK-
          TKPWDI--
          TLPWDI--
          -TPWDIQ-
          TSPWDI--
          TMPWDI--
          TEPWDI--
          -TPWDIV-
          -TPWDII-
          TIPWDI--
          THPWDI--
          TAPWDI--
          TYPWDI--
          TWPWDI--
          -TPWDIS-
          -TPWDIN-
          TDPWDI--
          VRPWDI--
          VTPWDI--
          VKPWDI--
          -VPWDIR-
          VYPWDI--
          VGPWDI--
          VSPWDI--
          VMPWDI--
          -VPWDIK-
          -VPWDII-
          VFPWDI--
          VHPWDI--
          VEPWDI--
          VNPWDI--
          VLPWDI--
          VAPWDI--
          -VPWDIT-
          VWPWDI--
          VVPWDI--
          -VPWDIY-
          -VPWDIV-
          WKPWDI--
          -WPWDIR-
          -WPWDIK-
          WNPWDI--
          WAPWDI--
          WSPWDI--
          -WPWDII-
          WMPWDI--
          WGPWDI--
          WFPWDI--
          YTPWDI--
          YVPWDI--
          YSPWDI--
          -YPWDIW-
          YDPWDI--
          -YPWDIQ-
          YMPWDI--
          YQPWDI--
          -YPWDIT-
          YPPWDI--
          YNPWDI--
          YRPWDI--
          -YPWDIV-
          -YPWDIK-
          -YPWDII-
          YEPWDI--
PYSV       370       670     36.02
          -DPYSVK-
          -FPYSVT-
          -HPYSVA-
          -LPYSVI-
          -MPYSVL-
          --PYSVLR
          --PYSVLK
          --PYSVTM
          --PYSVSR
          --PYSVSK
          --PYSVQR
          --PYSVQK
          --PYSVNT
          --PYSVGT
          --PYSVGL
          --PYSVGF
          --PYSVAN
          PDPYSV--
          RDPYSV--
          -SPYSVS-
          -SPYSVQ-
          VDPYSV--
          -WPYSVV-
          -WPYSVH-
          ALPYSV--
          AGPYSV--
          -APYSVR-
          -APYSVV-
          -APYSVM-
          -APYSVI-
          AKPYSV--
          -APYSVY-
          -APYSVW-
          -APYSVK-
          -APYSVL-
          AIPYSV--
          AYPYSV--
          AAPYSV--
          ASPYSV--
          AQPYSV--
          AMPYSV--
          -APYSVT-
          -APYSVH-
          ANPYSV--
          ATPYSV--
          -APYSVN-
          AFPYSV--
          AHPYSV--
          AWPYSV--
          -APYSVC-
          -APYSVA-
          APPYSV--
          AEPYSV--
          CQPYSV--
          CSPYSV--
          CCPYSV--
          -CPYSVR-
          CVPYSV--
          CIPYSV--
          CRPYSV--
          -CPYSVF-
          CLPYSV--
          CEPYSV--
          CAPYSV--
          DRPYSV--
          DWPYSV--
          DQPYSV--
          DGPYSV--
          DVPYSV--
          DHPYSV--
          DSPYSV--
          -DPYSVV-
          DIPYSV--
          ERPYSV--
          -EPYSVR-
          EGPYSV--
          -EPYSVV-
          -EPYSVM-
          -EPYSVK-
          EMPYSV--
          -EPYSVL-
          -EPYSVF-
          EIPYSV--
          EWPYSV--
          EVPYSV--
          ETPYSV--
          EQPYSV--
          -EPYSVY-
          -EPYSVH-
          ELPYSV--
          EAPYSV--
          -FPYSVR-
          FRPYSV--
          FAPYSV--
          FMPYSV--
          FSPYSV--
          FGPYSV--
          FYPYSV--
          -FPYSVV-
          FVPYSV--
          FPPYSV--
          FLPYSV--
          FHPYSV--
          -FPYSVM-
          -FPYSVL-
          FFPYSV--
          FWPYSV--
          FTPYSV--
          -FPYSVK-
          FKPYSV--
          FNPYSV--
          -FPYSVS-
          -FPYSVH-
          FEPYSV--
          FQPYSV--
          -FPYSVY-
          -FPYSVQ-
          -GPYSVR-
          GRPYSV--
          GFPYSV--
          GVPYSV--
          -GPYSVM-
          -GPYSVV-
          GQPYSV--
          -GPYSVH-
          GGPYSV--
          GKPYSV--
          GAPYSV--
          GTPYSV--
          GWPYSV--
          GMPYSV--
          -GPYSVL-
          GSPYSV--
          -GPYSVY-
          GLPYSV--
          GYPYSV--
          GNPYSV--
          -GPYSVT-
          -GPYSVW-
          -GPYSVK-
          GPPYSV--
          GEPYSV--
          -GPYSVI-
          -GPYSVG-
          -GPYSVC-
          HAPYSV--
          HGPYSV--
          HTPYSV--
          -HPYSVV-
          HRPYSV--
          -HPYSVR-
          HPPYSV--
          -HPYSVK-
          -HPYSVI-
          HHPYSV--
          HLPYSV--
          -HPYSVH-
          -HPYSVY-
          HQPYSV--
          -HPYSVL-
          HSPYSV--
          -HPYSVM-
          HMPYSV--
          HFPYSV--
          -HPYSVT-
          HIPYSV--
          HEPYSV--
          HWPYSV--
          HVPYSV--
          HKPYSV--
          -HPYSVQ-
          -IPYSVM-
          -IPYSVR-
          IGPYSV--
          IFPYSV--
          IYPYSV--
          -IPYSVI-
          IIPYSV--
          IAPYSV--
          ITPYSV--
          -IPYSVT-
          IPPYSV--
          -IPYSVS-
          -IPYSVQ-
          ILPYSV--
          IKPYSV--
          IQPYSV--
          IHPYSV--
          IWPYSV--
          ISPYSV--
          -IPYSVV-
          INPYSV--
          -IPYSVH-
          -IPYSVY-
          -IPYSVW-
          IMPYSV--
          IVPYSV--
          -IPYSVK-
          IEPYSV--
          ICPYSV--
          KSPYSV--
          KGPYSV--
          -KPYSVV-
          -KPYSVL-
          -KPYSVY-
          -KPYSVR-
          KKPYSV--
          KIPYSV--
          KTPYSV--
          KYPYSV--
          KVPYSV--
          -KPYSVI-
          -KPYSVH-
          KEPYSV--
          -KPYSVF-
          KPPYSV--
          KHPYSV--
          -KPYSVQ-
          -KPYSVK-
          KFPYSV--
          KLPYSV--
          KWPYSV--
          KNPYSV--
          KAPYSV--
          KMPYSV--
          KDPYSV--
          -KPYSVG-
          -KPYSVA-
          LAPYSV--
          LGPYSV--
          LKPYSV--
          LHPYSV--
          LLPYSV--
          LSPYSV--
          LPPYSV--
          LEPYSV--
          -LPYSVR-
          LNPYSV--
          LTPYSV--
          LQPYSV--
          -LPYSVM-
          LMPYSV--
          LIPYSV--
          LFPYSV--
          LYPYSV--
          LVPYSV--
          -LPYSVK-
          -LPYSVF-
          -LPYSVT-
          -LPYSVH-
          MGPYSV--
          MTPYSV--
          MRPYSV--
          MSPYSV--
          -MPYSVR-
          -MPYSVM-
          MIPYSV--
          MAPYSV--
          MYPYSV--
          MLPYSV--
          MMPYSV--
          MVPYSV--
          -MPYSVQ-
          -MPYSVF-
          MWPYSV--
          -MPYSVY-
          -MPYSVV-
          -MPYSVI-
          MHPYSV--
          -MPYSVT-
          -MPYSVS-
          MNPYSV--
          MKPYSV--
          MQPYSV--
          -MPYSVK-
          -MPYSVH-
          -MPYSVA-
          MFPYSV--
          MDPYSV--
          MCPYSV--
          NRPYSV--
          NVPYSV--
          NSPYSV--
          NKPYSV--
          NYPYSV--
          NAPYSV--
          NTPYSV--
          NIPYSV--
          NPPYSV--
          -NPYSVR-
          NQPYSV--
          NMPYSV--
          -NPYSVI-
          NFPYSV--
          -NPYSVY-
          NLPYSV--
          NGPYSV--
          -NPYSVV-
          -NPYSVF-
          NNPYSV--
          --PYSVVS
          --PYSVFS
          --PYSVRS
          --PYSVRA
          --PYSVLS
          --PYSVSS
          --PYSVRT
          --PYSVRN
          --PYSVSG
          --PYSVTA
          --PYSVKV
          --PYSVWS
          --PYSVVV
          --PYSVMQ
          --PYSVSA
          --PYSVMS
          --PYSVTG
          --PYSVMG
          --PYSVMV
          --PYSVLA
          --PYSVIA
          --PYSVKG
          --PYSVHS
          --PYSVFG
          --PYSVVA
          --PYSVRG
          --PYSVIG
          --PYSVRM
          --PYSVRF
          --PYSVKS
          --PYSVVG
          --PYSVRW
          --PYSVMH
          --PYSVFH
          --PYSVYM
          --PYSVVT
          --PYSVRQ
          --PYSVLT
          --PYSVTV
          --PYSVRI
          --PYSVKA
          PGPYSV--
          --PYSVWM
          --PYSVYT
          --PYSVVH
          --PYSVSF
          --PYSVMR
          --PYSVFR
          --PYSVAS
          --PYSVYG
          --PYSVWA
          --PYSVQG
          --PYSVLW
          --PYSVLH
          --PYSVIR
          --PYSVHV
          --PYSVYQ
          --PYSVNS
          --PYSVMK
          --PYSVHG
          --PYSVAG
          --PYSVYN
          --PYSVFT
          --PYSVYF
          --PYSVSW
          --PYSVIN
          --PYSVHT
          --PYSVFN
          PFPYSV--
          --PYSVYW
          --PYSVKN
          --PYSVHN
          PMPYSV--
          --PYSVYR
          --PYSVYK
          --PYSVVN
          --PYSVTT
          --PYSVST
          --PYSVRL
          --PYSVNA
          --PYSVMW
          --PYSVKY
          --PYSVIY
          --PYSVIT
          --PYSVHY
          --PYSVAA
          PTPYSV--
          --PYSVRH
          --PYSVRE
          --PYSVMA
          --PYSVKT
          --PYSVIV
          --PYSVIS
          --PYSVIM
          --PYSVFY
          PNPYSV--
          --PYSVTW
          --PYSVTH
          --PYSVTF
          --PYSVLQ
          --PYSVEG
          PHPYSV--
          --PYSVWY
          --PYSVWH
          --PYSVWG
          --PYSVTN
          --PYSVMT
          --PYSVMN
          --PYSVIH
          --PYSVFW
          --PYSVYH
          --PYSVWQ
          --PYSVWN
          --PYSVVQ
          --PYSVTR
          --PYSVKW
          --PYSVHA
          --PYSVEA
          PQPYSV--
          --PYSVTK
          --PYSVSY
          --PYSVQN
          --PYSVQF
          --PYSVQA
          --PYSVMY
          --PYSVLM
          --PYSVKF
          --PYSVIW
          --PYSVHR
          --PYSVFK
          PEPYSV--
          --PYSVWW
          --PYSVWT
          --PYSVVW
          --PYSVVM
          --PYSVTY
          --PYSVQV
          --PYSVMD
          --PYSVKK
          --PYSVGS
          --PYSVYY
          --PYSVWR
          --PYSVVK
          --PYSVVI
          --PYSVTI
          --PYSVSM
          --PYSVRD
          --PYSVQY
          --PYSVQM
          --PYSVQI
          --PYSVNW
          --PYSVNV
          --PYSVNG
          --PYSVMM
          --PYSVMF
          --PYSVME
          --PYSVKI
          --PYSVIQ
          --PYSVHM
          --PYSVFQ
          --PYSVFE
          --PYSVFD
          --PYSVEY
          --PYSVES
          --PYSVAF
          PWPYSV--
          PIPYSV--
          --PYSVYE
          --PYSVYC
          --PYSVWE
          --PYSVWD
          --PYSVVD
          --PYSVTD
          --PYSVNY
          --PYSVNI
          --PYSVKQ
          --PYSVKP
          --PYSVKM
          --PYSVII
          --PYSVIF
          --PYSVID
          --PYSVHW
          --PYSVHK
          --PYSVHI
          --PYSVCS
          --PYSVAY
          --PYSVAV
          -PPYSVI-
          QRPYSV--
          -QPYSVR-
          QKPYSV--
          QIPYSV--
          QQPYSV--
          QAPYSV--
          -QPYSVI-
          -QPYSVL-
          -QPYSVW-
          QGPYSV--
          -QPYSVY-
          -QPYSVV-
          -QPYSVM-
          QPPYSV--
          QWPYSV--
          -QPYSVS-
          -QPYSVK-
          QLPYSV--
          QHPYSV--
          QTPYSV--
          -QPYSVH-
          QYPYSV--
          QSPYSV--
          QMPYSV--
          -QPYSVQ-
          -QPYSVF-
          QDPYSV--
          QCPYSV--
          RRPYSV--
          -RPYSVR-
          -RPYSVM-
          -RPYSVT-
          RKPYSV--
          -RPYSVL-
          RAPYSV--
          RIPYSV--
          -RPYSVI-
          -RPYSVW-
          -RPYSVF-
          RVPYSV--
          REPYSV--
          RQPYSV--
          -RPYSVS-
          -RPYSVV-
          -RPYSVQ-
          -RPYSVK-
          -RPYSVH-
          RPPYSV--
          RMPYSV--
          RTPYSV--
          RFPYSV--
          RYPYSV--
          RWPYSV--
          RNPYSV--
          RLPYSV--
          -RPYSVA-
          RHPYSV--
          -SPYSVR-
          STPYSV--
          SVPYSV--
          SIPYSV--
          SMPYSV--
          SAPYSV--
          SSPYSV--
          -SPYSVM-
          SQPYSV--
          -SPYSVY-
          SWPYSV--
          SKPYSV--
          SYPYSV--
          SHPYSV--
          SFPYSV--
          SPPYSV--
          SLPYSV--
          -SPYSVK-
          SEPYSV--
          -SPYSVV-
          -SPYSVL-
          -SPYSVH-
          SCPYSV--
          TGPYSV--
          -TPYSVR-
          TKPYSV--
          -TPYSVY-
          TAPYSV--
          TTPYSV--
          -TPYSVV-
          TPPYSV--
          -TPYSVI-
          TLPYSV--
          TFPYSV--
          -TPYSVF-
          -TPYSVK-
          TYPYSV--
          -TPYSVM-
          THPYSV--
          -TPYSVL-
          -TPYSVH-
          TQPYSV--
          TNPYSV--
          TIPYSV--
          TWPYSV--
          -TPYSVW-
          -TPYSVQ-
          VRPYSV--
          VKPYSV--
          VGPYSV--
          VSPYSV--
          VAPYSV--
          -VPYSVR-
          VMPYSV--
          -VPYSVL-
          VIPYSV--
          -VPYSVH-
          -VPYSVS-
          -VPYSVM-
          VFPYSV--
          VWPYSV--
          VLPYSV--
          VTPYSV--
          -VPYSVF-
          VNPYSV--
          VVPYSV--
          -VPYSVT-
          VPPYSV--
          VYPYSV--
          -VPYSVK-
          -VPYSVY-
          VEPYSV--
          VQPYSV--
          -VPYSVW-
          -VPYSVQ-
          -VPYSVN-
          VCPYSV--
          VHPYSV--
          WKPYSV--
          WVPYSV--
          WSPYSV--
          WAPYSV--
          WMPYSV--
          WIPYSV--
          WPPYSV--
          -WPYSVY-
          WFPYSV--
          WYPYSV--
          WWPYSV--
          WRPYSV--
          WHPYSV--
          -WPYSVT-
          -WPYSVM-
          WGPYSV--
          WTPYSV--
          -WPYSVK-
          -WPYSVI-
          WEPYSV--
          WDPYSV--
          YKPYSV--
          YVPYSV--
          YLPYSV--
          YIPYSV--
          YTPYSV--
          YRPYSV--
          YYPYSV--
          -YPYSVR-
          YAPYSV--
          YQPYSV--
          YMPYSV--
          YEPYSV--
          -YPYSVK-
          YHPYSV--
          YGPYSV--
          -YPYSVY-
          YWPYSV--
          -YPYSVT-
          -YPYSVI-
          -YPYSVF-
          YNPYSV--
          -YPYSVS-
          -YPYSVM-
          -YPYSVQ-
          -YPYSVN-
          YDPYSV--
PWYY      1374       424     35.89
          --PWYYRL
          ATPWYY--
          AGPWYY--
          AAPWYY--
          -APWYYR-
          -APWYYT-
          ANPWYY--
          AKPWYY--
          -APWYYS-
          ARPWYY--
          AEPWYY--
          ALPWYY--
          AIPWYY--
          AFPWYY--
          AYPWYY--
          -APWYYQ-
          -APWYYK-
          -APWYYA-
          -APWYYM-
          APPWYY--
          AMPWYY--
          AVPWYY--
          -APWYYW-
          -APWYYN-
          -APWYYI-
          DRPWYY--
          DVPWYY--
          DKPWYY--
          DSPWYY--
          -DPWYYT-
          -DPWYYS-
          -DPWYYA-
          DHPWYY--
          DFPWYY--
          EGPWYY--
          ERPWYY--
          ESPWYY--
          -EPWYYM-
          -EPWYYW-
          EYPWYY--
          -EPWYYS-
          EKPWYY--
          EWPWYY--
          EAPWYY--
          FNPWYY--
          FTPWYY--
          FLPWYY--
          FEPWYY--
          FKPWYY--
          -FPWYYM-
          -FPWYYT-
          -FPWYYI-
          GRPWYY--
          GVPWYY--
          GLPWYY--
          -GPWYYA-
          GGPWYY--
          GTPWYY--
          GAPWYY--
          GYPWYY--
          GSPWYY--
          GQPWYY--
          GMPWYY--
          -GPWYYR-
          GEPWYY--
          GDPWYY--
          -GPWYYK-
          GKPWYY--
          -GPWYYY-
          -GPWYYV-
          -GPWYYS-
          -GPWYYQ-
          -GPWYYM-
          GCPWYY--
          HRPWYY--
          HGPWYY--
          HIPWYY--
          -HPWYYV-
          HKPWYY--
          HHPWYY--
          HFPWYY--
          -HPWYYI-
          HNPWYY--
          HQPWYY--
          -HPWYYT-
          -HPWYYQ-
          HLPWYY--
          -HPWYYS-
          -HPWYYR-
          HPPWYY--
          HMPWYY--
          HEPWYY--
          IRPWYY--
          IKPWYY--
          IVPWYY--
          -IPWYYQ-
          ITPWYY--
          ISPWYY--
          IHPWYY--
          -IPWYYS-
          IMPWYY--
          -IPWYYM-
          IPPWYY--
          IFPWYY--
          IWPWYY--
          IGPWYY--
          IEPWYY--
          KSPWYY--
          KLPWYY--
          KAPWYY--
          -KPWYYS-
          KNPWYY--
          KVPWYY--
          -KPWYYM-
          KWPWYY--
          KQPWYY--
          -KPWYYA-
          -KPWYYT-
          -KPWYYI-
          KIPWYY--
          KKPWYY--
          KYPWYY--
          KRPWYY--
          -KPWYYW-
          -KPWYYV-
          -KPWYYK-
          -KPWYYF-
          KPPWYY--
          KHPWYY--
          LRPWYY--
          LSPWYY--
          LHPWYY--
          LPPWYY--
          LMPWYY--
          LQPWYY--
          LNPWYY--
          LKPWYY--
          LGPWYY--
          LYPWYY--
          LVPWYY--
          -LPWYYT-
          LLPWYY--
          LIPWYY--
          LWPWYY--
          LDPWYY--
          MGPWYY--
          MTPWYY--
          MRPWYY--
          -MPWYYR-
          MNPWYY--
          MAPWYY--
          MPPWYY--
          MQPWYY--
          MVPWYY--
          -MPWYYS-
          -MPWYYK-
          MLPWYY--
          MIPWYY--
          MFPWYY--
          MEPWYY--
          -MPWYYV-
          MMPWYY--
          MHPWYY--
          MSPWYY--
          -MPWYYQ-
          NAPWYY--
          NTPWYY--
          NMPWYY--
          NRPWYY--
          NSPWYY--
          -NPWYYR-
          NNPWYY--
          NLPWYY--
          NQPWYY--
          NPPWYY--
          NYPWYY--
          -NPWYYY-
          NWPWYY--
          -NPWYYK-
          NFPWYY--
          NEPWYY--
          --PWYYRS
          --PWYYRG
          --PWYYSS
          PEPWYY--
          --PWYYNS
          --PWYYSG
          --PWYYVA
          --PWYYRD
          PQPWYY--
          --PWYYTS
          --PWYYTA
          --PWYYST
          PNPWYY--
          --PWYYMA
          PFPWYY--
          --PWYYYR
          --PWYYYA
          --PWYYVG
          --PWYYSL
          --PWYYRH
          --PWYYRA
          --PWYYKV
          --PWYYIG
          --PWYYHG
          --PWYYTQ
          --PWYYTM
          --PWYYTG
          --PWYYLH
          --PWYYIQ
          --PWYYWA
          --PWYYVN
          --PWYYVK
          --PWYYTF
          --PWYYSN
          --PWYYRM
          --PWYYQS
          --PWYYQG
          --PWYYIT
          --PWYYIK
          --PWYYFH
          PTPWYY--
          --PWYYYG
          --PWYYWS
          --PWYYVV
          --PWYYVT
          --PWYYSV
          --PWYYRV
          --PWYYMR
          --PWYYFR
          --PWYYVS
          --PWYYTT
          --PWYYRQ
          --PWYYRF
          --PWYYQY
          --PWYYQV
          --PWYYQT
          --PWYYQK
          --PWYYNL
          --PWYYMS
          --PWYYMG
          --PWYYKQ
          --PWYYKN
          --PWYYKA
          --PWYYIN
          --PWYYEG
          --PWYYAQ
          --PWYYYQ
          --PWYYYN
          --PWYYVR
          --PWYYVH
          --PWYYVD
          --PWYYTR
          --PWYYSI
          --PWYYSA
          --PWYYQW
          --PWYYQN
          --PWYYKL
          --PWYYIY
          --PWYYID
          --PWYYHS
          --PWYYGT
          --PWYYEA
          --PWYYAY
          --PWYYAT
          --PWYYAG
          PDPWYY--
          --PWYYYV
          --PWYYWK
          --PWYYTD
          --PWYYSY
          --PWYYSW
          --PWYYSD
          --PWYYRY
          --PWYYRT
          --PWYYPA
          --PWYYNM
          --PWYYMT
          --PWYYMH
          --PWYYMD
          --PWYYLG
          --PWYYIV
          --PWYYHR
          --PWYYGA
          --PWYYFV
          --PWYYFK
          --PWYYAA
          QVPWYY--
          QGPWYY--
          -QPWYYT-
          QAPWYY--
          QWPWYY--
          QTPWYY--
          -QPWYYQ-
          QQPWYY--
          -QPWYYR-
          QNPWYY--
          QHPWYY--
          QLPWYY--
          QRPWYY--
          -QPWYYK-
          QSPWYY--
          -QPWYYW-
          -QPWYYV-
          -QPWYYS-
          -QPWYYF-
          QFPWYY--
          RTPWYY--
          RSPWYY--
          RVPWYY--
          RNPWYY--
          RGPWYY--
          RQPWYY--
          REPWYY--
          -RPWYYV-
          RLPWYY--
          -RPWYYT-
          RRPWYY--
          -RPWYYW-
          RPPWYY--
          RAPWYY--
          -RPWYYQ-
          -RPWYYS-
          -RPWYYA-
          RYPWYY--
          -RPWYYI-
          -RPWYYF-
          RWPWYY--
          RIPWYY--
          RHPWYY--
          RMPWYY--
          -RPWYYM-
          SVPWYY--
          SRPWYY--
          SSPWYY--
          SGPWYY--
          SQPWYY--
          SWPWYY--
          SPPWYY--
          SKPWYY--
          SEPWYY--
          -SPWYYT-
          -SPWYYM-
          SLPWYY--
          STPWYY--
          -SPWYYS-
          -SPWYYR-
          SAPWYY--
          -SPWYYW-
          -SPWYYI-
          SHPWYY--
          SNPWYY--
          SYPWYY--
          -SPWYYA-
          TVPWYY--
          TNPWYY--
          TTPWYY--
          TPPWYY--
          TRPWYY--
          TMPWYY--
          TLPWYY--
          TEPWYY--
          -TPWYYM-
          TGPWYY--
          THPWYY--
          TSPWYY--
          -TPWYYI-
          TWPWYY--
          TKPWYY--
          TIPWYY--
          -TPWYYV-
          -TPWYYT-
          TDPWYY--
          TAPWYY--
          -VPWYYR-
          VQPWYY--
          VDPWYY--
          VRPWYY--
          VYPWYY--
          VSPWYY--
          -VPWYYT-
          VEPWYY--
          -VPWYYK-
          VNPWYY--
          VKPWYY--
          VPPWYY--
          VWPWYY--
          VAPWYY--
          -VPWYYW-
          -VPWYYS-
          -VPWYYA-
          VIPWYY--
          VHPWYY--
          VGPWYY--
          VFPWYY--
          WAPWYY--
          WGPWYY--
          WRPWYY--
          WNPWYY--
          WTPWYY--
          WEPWYY--
          WSPWYY--
          -WPWYYM-
          -WPWYYT-
          -WPWYYI-
          WLPWYY--
          WDPWYY--
          YEPWYY--
          -YPWYYR-
          YRPWYY--
          -YPWYYQ-
          YVPWYY--
          YSPWYY--
          YTPWYY--
          YKPWYY--
          YFPWYY--
          YLPWYY--
          YHPWYY--
          YYPWYY--
          YWPWYY--
          -YPWYYV-
          -YPWYYT-
          -YPWYYL-
          -YPWYYI-
PWMY      1361       426     35.66
          --PWMYLR
          -RPWMYN-
          AKPWMY--
          -APWMYR-
          ARPWMY--
          ASPWMY--
          AMPWMY--
          ANPWMY--
          ALPWMY--
          AFPWMY--
          AAPWMY--
          AWPWMY--
          -APWMYH-
          AHPWMY--
          AEPWMY--
          ADPWMY--
          AYPWMY--
          AQPWMY--
          -APWMYV-
          ACPWMY--
          AVPWMY--
          ATPWMY--
          -APWMYY-
          -APWMYW-
          -APWMYT-
          -APWMYK-
          -APWMYA-
          CGPWMY--
          CSPWMY--
          CQPWMY--
          DAPWMY--
          DRPWMY--
          DGPWMY--
          DEPWMY--
          DVPWMY--
          -DPWMYR-
          DLPWMY--
          DKPWMY--
          DSPWMY--
          -DPWMYV-
          -DPWMYS-
          -EPWMYR-
          EVPWMY--
          ERPWMY--
          EWPWMY--
          ETPWMY--
          -EPWMYY-
          -EPWMYS-
          -EPWMYQ-
          EQPWMY--
          -EPWMYV-
          EMPWMY--
          -EPWMYK-
          -EPWMYI-
          EHPWMY--
          EFPWMY--
          EEPWMY--
          EAPWMY--
          FGPWMY--
          FTPWMY--
          FAPWMY--
          FEPWMY--
          FRPWMY--
          -FPWMYR-
          FSPWMY--
          FDPWMY--
          FVPWMY--
          -FPWMYY-
          FIPWMY--
          FYPWMY--
          FKPWMY--
          GRPWMY--
          -GPWMYR-
          GKPWMY--
          GHPWMY--
          GSPWMY--
          -GPWMYQ-
          -GPWMYI-
          GNPWMY--
          GYPWMY--
          GWPWMY--
          GVPWMY--
          GTPWMY--
          -GPWMYT-
          GMPWMY--
          GGPWMY--
          GPPWMY--
          -GPWMYY-
          GLPWMY--
          GIPWMY--
          GFPWMY--
          -GPWMYN-
          -GPWMYL-
          -GPWMYH-
          GAPWMY--
          HKPWMY--
          HRPWMY--
          HMPWMY--
          HGPWMY--
          HAPWMY--
          HLPWMY--
          HWPWMY--
          HYPWMY--
          HSPWMY--
          -HPWMYS-
          -HPWMYK-
          IDPWMY--
          INPWMY--
          IRPWMY--
          ITPWMY--
          ISPWMY--
          IMPWMY--
          ILPWMY--
          IKPWMY--
          -IPWMYW-
          -IPWMYV-
          -IPWMYR-
          -IPWMYQ-
          IGPWMY--
          IFPWMY--
          -IPWMYY-
          -IPWMYN-
          -IPWMYH-
          IHPWMY--
          ICPWMY--
          KSPWMY--
          -KPWMYR-
          KLPWMY--
          KEPWMY--
          KRPWMY--
          KVPWMY--
          -KPWMYK-
          KPPWMY--
          KGPWMY--
          KTPWMY--
          -KPWMYY-
          KNPWMY--
          KYPWMY--
          -KPWMYW-
          -KPWMYT-
          KKPWMY--
          -KPWMYA-
          KHPWMY--
          KAPWMY--
          LSPWMY--
          LTPWMY--
          LHPWMY--
          LAPWMY--
          LVPWMY--
          LWPWMY--
          LQPWMY--
          -LPWMYT-
          LNPWMY--
          LKPWMY--
          -LPWMYQ-
          -LPWMYM-
          -LPWMYK-
          LPPWMY--
          LMPWMY--
          LIPWMY--
          LEPWMY--
          MRPWMY--
          MVPWMY--
          MGPWMY--
          MTPWMY--
          MPPWMY--
          MSPWMY--
          -MPWMYI-
          MCPWMY--
          MQPWMY--
          MWPWMY--
          MMPWMY--
          MLPWMY--
          MDPWMY--
          -MPWMYQ-
          -MPWMYF-
          MHPWMY--
          MAPWMY--
          NGPWMY--
          NRPWMY--
          NHPWMY--
          -NPWMYR-
          NMPWMY--
          NQPWMY--
          NPPWMY--
          NVPWMY--
          NTPWMY--
          NSPWMY--
          NWPWMY--
          NLPWMY--
          -NPWMYV-
          -NPWMYK-
          NEPWMY--
          --PWMYRS
          --PWMYRA
          --PWMYNS
          --PWMYIS
          --PWMYIG
          --PWMYFG
          --PWMYHS
          --PWMYYS
          --PWMYSS
          --PWMYWK
          --PWMYTA
          --PWMYVG
          --PWMYTG
          PTPWMY--
          --PWMYVA
          --PWMYTQ
          --PWMYRQ
          --PWMYKS
          --PWMYKG
          --PWMYFA
          --PWMYTS
          --PWMYRM
          --PWMYQS
          PEPWMY--
          --PWMYVS
          --PWMYRN
          --PWMYRE
          --PWMYKW
          --PWMYYT
          --PWMYVN
          --PWMYRG
          --PWMYMG
          --PWMYAA
          PWPWMY--
          --PWMYYH
          --PWMYSV
          --PWMYMY
          --PWMYME
          --PWMYKY
          --PWMYKA
          PHPWMY--
          --PWMYYV
          --PWMYWN
          --PWMYTT
          --PWMYSW
          --PWMYST
          --PWMYSG
          --PWMYRV
          --PWMYRK
          --PWMYMD
          --PWMYKF
          --PWMYFQ
          --PWMYEA
          --PWMYYK
          --PWMYWI
          --PWMYVT
          --PWMYVD
          --PWMYTN
          --PWMYRI
          --PWMYRF
          --PWMYQT
          --PWMYLW
          --PWMYIA
          --PWMYGS
          --PWMYGL
          --PWMYES
          PGPWMY--
          PFPWMY--
          --PWMYWL
          --PWMYWG
          --PWMYVK
          --PWMYVH
          --PWMYVC
          --PWMYTH
          --PWMYSN
          --PWMYSM
          --PWMYSA
          --PWMYRH
          --PWMYRD
          --PWMYQW
          --PWMYMS
          --PWMYMN
          --PWMYMK
          --PWMYLN
          --PWMYKT
          --PWMYIY
          --PWMYIV
          --PWMYIT
          --PWMYID
          --PWMYAS
          -PPWMYA-
          PNPWMY--
          QRPWMY--
          QYPWMY--
          QEPWMY--
          QGPWMY--
          QSPWMY--
          -QPWMYM-
          QHPWMY--
          -QPWMYY-
          QNPWMY--
          QVPWMY--
          -QPWMYR-
          QMPWMY--
          QFPWMY--
          RYPWMY--
          RNPWMY--
          RLPWMY--
          RGPWMY--
          RMPWMY--
          RVPWMY--
          -RPWMYT-
          -RPWMYQ-
          REPWMY--
          -RPWMYY-
          RAPWMY--
          RTPWMY--
          RQPWMY--
          -RPWMYF-
          -RPWMYV-
          -RPWMYS-
          -RPWMYR-
          -RPWMYM-
          -RPWMYI-
          -RPWMYH-
          -RPWMYA-
          RDPWMY--
          RSPWMY--
          -RPWMYW-
          RFPWMY--
          RPPWMY--
          RIPWMY--
          RHPWMY--
          SVPWMY--
          SIPWMY--
          SKPWMY--
          SRPWMY--
          SLPWMY--
          STPWMY--
          -SPWMYR-
          SFPWMY--
          SGPWMY--
          SYPWMY--
          -SPWMYV-
          SQPWMY--
          -SPWMYT-
          SHPWMY--
          SWPWMY--
          -SPWMYK-
          -SPWMYS-
          -SPWMYI-
          SPPWMY--
          SNPWMY--
          SDPWMY--
          -SPWMYH-
          SSPWMY--
          -SPWMYY-
          -SPWMYQ-
          SMPWMY--
          SEPWMY--
          SAPWMY--
          TVPWMY--
          -TPWMYR-
          TMPWMY--
          TYPWMY--
          TSPWMY--
          TRPWMY--
          TKPWMY--
          TTPWMY--
          TQPWMY--
          -TPWMYW-
          TLPWMY--
          TFPWMY--
          TAPWMY--
          -TPWMYS-
          TGPWMY--
          TIPWMY--
          -TPWMYM-
          TWPWMY--
          -TPWMYV-
          -TPWMYT-
          -TPWMYL-
          TNPWMY--
          TCPWMY--
          VRPWMY--
          VGPWMY--
          VAPWMY--
          VMPWMY--
          VSPWMY--
          VLPWMY--
          VDPWMY--
          -VPWMYK-
          VKPWMY--
          -VPWMYR-
          -VPWMYT-
          VTPWMY--
          VNPWMY--
          VFPWMY--
          -VPWMYN-
          -VPWMYA-
          VPPWMY--
          VHPWMY--
          VYPWMY--
          -VPWMYW-
          -VPWMYI-
          WIPWMY--
          WKPWMY--
          WQPWMY--
          WSPWMY--
          WAPWMY--
          WGPWMY--
          WTPWMY--
          WNPWMY--
          WRPWMY--
          -WPWMYT-
          WEPWMY--
          YKPWMY--
          YGPWMY--
          -YPWMYR-
          YEPWMY--
          YLPWMY--
          YTPWMY--
          YMPWMY--
          YRPWMY--
          -YPWMYT-
          -YPWMYK-
          YDPWMY--
          YYPWMY--
          YVPWMY--
          -YPWMYS-
          -YPWMYQ-
          -YPWMYI-
          YHPWMY--
PWFM      1547       391     35.64
          -APWFMK-
          --PWFMYR
          --PWFMGG
          RRPWFM--
          ASPWFM--
          AFPWFM--
          AHPWFM--
          ATPWFM--
          AQPWFM--
          ANPWFM--
          -APWFMQ-
          -APWFMH-
          -APWFMV-
          ALPWFM--
          -APWFMI-
          AMPWFM--
          -APWFMT-
          APPWFM--
          AKPWFM--
          AVPWFM--
          -APWFMS-
          ARPWFM--
          CGPWFM--
          CIPWFM--
          DVPWFM--
          DTPWFM--
          DHPWFM--
          DSPWFM--
          DRPWFM--
          -DPWFMI-
          -DPWFMM-
          -DPWFMK-
          DMPWFM--
          DKPWFM--
          DGPWFM--
          DAPWFM--
          DYPWFM--
          DQPWFM--
          -DPWFMV-
          DEPWFM--
          -EPWFMR-
          ESPWFM--
          -EPWFMV-
          EVPWFM--
          ERPWFM--
          EQPWFM--
          -EPWFMY-
          EEPWFM--
          -EPWFML-
          EHPWFM--
          EAPWFM--
          FGPWFM--
          FLPWFM--
          FTPWFM--
          -FPWFMR-
          FKPWFM--
          FEPWFM--
          FIPWFM--
          FVPWFM--
          -FPWFMI-
          FPPWFM--
          FNPWFM--
          FMPWFM--
          -GPWFMR-
          -GPWFMI-
          GVPWFM--
          GQPWFM--
          GSPWFM--
          -GPWFMT-
          -GPWFMK-
          GAPWFM--
          -GPWFMM-
          GDPWFM--
          GRPWFM--
          -GPWFMQ-
          GMPWFM--
          GYPWFM--
          GWPWFM--
          -GPWFMS-
          GPPWFM--
          GNPWFM--
          GKPWFM--
          GTPWFM--
          -GPWFMW-
          HGPWFM--
          HRPWFM--
          HPPWFM--
          HVPWFM--
          HSPWFM--
          -HPWFMW-
          -HPWFMK-
          HLPWFM--
          -HPWFMY-
          HAPWFM--
          HWPWFM--
          -HPWFMV-
          -HPWFMT-
          HDPWFM--
          HYPWFM--
          -HPWFMI-
          IRPWFM--
          IKPWFM--
          IMPWFM--
          ILPWFM--
          IGPWFM--
          -IPWFMW-
          -IPWFMK-
          IPPWFM--
          IDPWFM--
          IVPWFM--
          -IPWFMS-
          -IPWFMA-
          KSPWFM--
          KHPWFM--
          -KPWFMT-
          KAPWFM--
          KFPWFM--
          -KPWFMK-
          KRPWFM--
          -KPWFMY-
          KWPWFM--
          KVPWFM--
          -KPWFMM-
          KPPWFM--
          KLPWFM--
          -KPWFMW-
          KKPWFM--
          KYPWFM--
          KTPWFM--
          -KPWFMQ-
          LPPWFM--
          LHPWFM--
          LMPWFM--
          -LPWFMR-
          LRPWFM--
          LNPWFM--
          LGPWFM--
          LVPWFM--
          LLPWFM--
          LAPWFM--
          LQPWFM--
          -LPWFMM-
          LIPWFM--
          LTPWFM--
          -LPWFMI-
          LDPWFM--
          LSPWFM--
          -LPWFMY-
          -LPWFMS-
          MRPWFM--
          -MPWFMK-
          MHPWFM--
          MAPWFM--
          MVPWFM--
          MFPWFM--
          MSPWFM--
          MQPWFM--
          -MPWFMI-
          MMPWFM--
          MLPWFM--
          -MPWFMT-
          -MPWFMH-
          NNPWFM--
          NGPWFM--
          NLPWFM--
          NSPWFM--
          -NPWFMR-
          NTPWFM--
          NRPWFM--
          NKPWFM--
          NVPWFM--
          NEPWFM--
          NQPWFM--
          -NPWFMV-
          -NPWFMT-
          NHPWFM--
          --PWFMRS
          --PWFMTY
          --PWFMTS
          --PWFMRD
          --PWFMMS
          --PWFMQS
          --PWFMTG
          --PWFMRT
          --PWFMQV
          --PWFMIR
          --PWFMKT
          --PWFMEG
          --PWFMWG
          --PWFMSN
          --PWFMFT
          --PWFMWT
          --PWFMSS
          --PWFMSG
          --PWFMKN
          --PWFMIG
          --PWFMHV
          --PWFMVK
          --PWFMRH
          --PWFMSV
          --PWFMLA
          --PWFMIK
          --PWFMIH
          --PWFMGS
          PHPWFM--
          --PWFMYS
          --PWFMVV
          --PWFMTW
          --PWFMTQ
          --PWFMRY
          --PWFMRN
          --PWFMRF
          --PWFMMD
          --PWFMLM
          --PWFMLK
          --PWFMLG
          --PWFMKV
          --PWFMKG
          --PWFMFY
          --PWFMYA
          --PWFMWQ
          --PWFMTT
          --PWFMTM
          --PWFMRQ
          --PWFMRA
          --PWFMNA
          --PWFMKQ
          --PWFMHG
          --PWFMFR
          PNPWFM--
          --PWFMYH
          --PWFMVQ
          --PWFMVG
          --PWFMTR
          --PWFMTI
          --PWFMSQ
          --PWFMSM
          --PWFMSA
          --PWFMQY
          --PWFMMG
          --PWFMKS
          --PWFMIQ
          --PWFMFK
          --PWFMFD
          --PWFMAG
          --PWFMVT
          --PWFMVN
          --PWFMVE
          --PWFMTE
          --PWFMSR
          --PWFMSI
          --PWFMSH
          --PWFMRW
          --PWFMRG
          --PWFMQT
          --PWFMPG
          --PWFMNM
          --PWFMLV
          --PWFMLQ
          --PWFMLI
          --PWFMLH
          --PWFMKE
          --PWFMKA
          --PWFMIT
          --PWFMHW
          --PWFMFH
          --PWFMDI
          --PWFMCN
          --PWFMAT
          -PPWFMR-
          PGPWFM--
          -QPWFMV-
          QRPWFM--
          QVPWFM--
          -QPWFMR-
          QHPWFM--
          QTPWFM--
          -QPWFMT-
          -QPWFMI-
          QLPWFM--
          QIPWFM--
          QGPWFM--
          -QPWFMY-
          -QPWFMM-
          -QPWFMA-
          QDPWFM--
          QAPWFM--
          RGPWFM--
          RFPWFM--
          RSPWFM--
          -RPWFMM-
          RTPWFM--
          -RPWFMQ-
          RVPWFM--
          -RPWFMI-
          RPPWFM--
          RLPWFM--
          RMPWFM--
          REPWFM--
          RAPWFM--
          RQPWFM--
          -RPWFMR-
          RIPWFM--
          RKPWFM--
          RHPWFM--
          RYPWFM--
          -RPWFMS-
          -RPWFMT-
          -RPWFMH-
          -RPWFMW-
          -RPWFMV-
          -RPWFMF-
          -RPWFME-
          RNPWFM--
          SSPWFM--
          -SPWFMT-
          SEPWFM--
          SVPWFM--
          SQPWFM--
          -SPWFMV-
          SMPWFM--
          -SPWFMI-
          SGPWFM--
          -SPWFMS-
          SRPWFM--
          -SPWFMY-
          -SPWFMM-
          SIPWFM--
          SAPWFM--
          STPWFM--
          SYPWFM--
          -SPWFMA-
          SFPWFM--
          SWPWFM--
          SNPWFM--
          -SPWFMK-
          SPPWFM--
          TVPWFM--
          TTPWFM--
          TMPWFM--
          -TPWFMR-
          TLPWFM--
          THPWFM--
          TQPWFM--
          -TPWFMY-
          -TPWFMT-
          -TPWFMM-
          -TPWFMK-
          -TPWFMW-
          -TPWFMQ-
          TYPWFM--
          -TPWFMS-
          TPPWFM--
          TKPWFM--
          TDPWFM--
          TAPWFM--
          VNPWFM--
          VTPWFM--
          VVPWFM--
          VAPWFM--
          VKPWFM--
          VHPWFM--
          VSPWFM--
          VLPWFM--
          VQPWFM--
          -VPWFMS-
          VWPWFM--
          -VPWFMR-
          -VPWFMT-
          -VPWFMA-
          -VPWFMV-
          -VPWFMI-
          WIPWFM--
          -WPWFMS-
          WNPWFM--
          WYPWFM--
          WSPWFM--
          WQPWFM--
          -WPWFMM-
          WKPWFM--
          YKPWFM--
          YSPWFM--
          YRPWFM--
          YTPWFM--
          -YPWFMS-
          -YPWFMR-
          YLPWFM--
          -YPWFMW-
          -YPWFMV-
          -YPWFMT-
          YDPWFM--
PYRI       729       555     35.44
          -DPYRIR-
          -GPYRIP-
          -LPYRIQ-
          -NPYRIS-
          -NPYRIR-
          --PYRISL
          --PYRITL
          --PYRIRR
          --PYRIGT
          --PYRIGL
          --PYRIEI
          -SPYRIQ-
          AVPYRI--
          -APYRIR-
          -APYRIQ-
          AGPYRI--
          ATPYRI--
          AAPYRI--
          AKPYRI--
          -APYRIY-
          -APYRIV-
          -APYRIM-
          AEPYRI--
          AHPYRI--
          AFPYRI--
          ADPYRI--
          AMPYRI--
          -APYRIT-
          -APYRIA-
          AWPYRI--
          -APYRIW-
          -APYRIK-
          ANPYRI--
          AIPYRI--
          -APYRIE-
          ACPYRI--
          CEPYRI--
          CTPYRI--
          CKPYRI--
          CCPYRI--
          CLPYRI--
          CWPYRI--
          CVPYRI--
          CSPYRI--
          CRPYRI--
          CMPYRI--
          CGPYRI--
          CYPYRI--
          CNPYRI--
          CIPYRI--
          CHPYRI--
          CAPYRI--
          DAPYRI--
          DTPYRI--
          DWPYRI--
          DSPYRI--
          DMPYRI--
          DVPYRI--
          DRPYRI--
          -DPYRII-
          DIPYRI--
          -DPYRIY-
          -DPYRIM-
          DNPYRI--
          DLPYRI--
          DFPYRI--
          ESPYRI--
          -EPYRIL-
          -EPYRIM-
          -EPYRIT-
          -EPYRII-
          ERPYRI--
          EVPYRI--
          ETPYRI--
          -EPYRIS-
          EPPYRI--
          EWPYRI--
          EMPYRI--
          ELPYRI--
          -EPYRIV-
          -EPYRIR-
          EGPYRI--
          EAPYRI--
          -EPYRIK-
          -EPYRIH-
          EIPYRI--
          FSPYRI--
          FVPYRI--
          FGPYRI--
          FKPYRI--
          FLPYRI--
          FRPYRI--
          FPPYRI--
          FIPYRI--
          -FPYRIM-
          FAPYRI--
          FDPYRI--
          FMPYRI--
          FNPYRI--
          FTPYRI--
          FQPYRI--
          FHPYRI--
          -FPYRIV-
          -FPYRIR-
          FYPYRI--
          -FPYRIQ-
          -FPYRIY-
          -FPYRII-
          FFPYRI--
          FEPYRI--
          -FPYRIT-
          -FPYRIA-
          GRPYRI--
          GTPYRI--
          GKPYRI--
          GSPYRI--
          GGPYRI--
          GAPYRI--
          -GPYRIM-
          GNPYRI--
          GHPYRI--
          GEPYRI--
          GQPYRI--
          -GPYRIT-
          GYPYRI--
          GWPYRI--
          GMPYRI--
          GIPYRI--
          GFPYRI--
          GDPYRI--
          -GPYRIW-
          GPPYRI--
          -GPYRIQ-
          HRPYRI--
          HAPYRI--
          HTPYRI--
          HMPYRI--
          HLPYRI--
          HQPYRI--
          HSPYRI--
          HYPYRI--
          HIPYRI--
          HNPYRI--
          HGPYRI--
          HPPYRI--
          HVPYRI--
          -HPYRIT-
          HKPYRI--
          HFPYRI--
          -HPYRIR-
          -HPYRIW-
          -HPYRIM-
          HDPYRI--
          -HPYRIS-
          -HPYRIQ-
          -HPYRIF-
          IVPYRI--
          ISPYRI--
          IGPYRI--
          INPYRI--
          IRPYRI--
          -IPYRIR-
          IPPYRI--
          IFPYRI--
          -IPYRIT-
          -IPYRIS-
          -IPYRIM-
          -IPYRIE-
          IKPYRI--
          IAPYRI--
          IMPYRI--
          ILPYRI--
          IEPYRI--
          ITPYRI--
          IWPYRI--
          IQPYRI--
          IDPYRI--
          -IPYRIK-
          -IPYRIH-
          IYPYRI--
          -IPYRIW-
          IIPYRI--
          -IPYRII-
          IHPYRI--
          KMPYRI--
          KQPYRI--
          KPPYRI--
          KVPYRI--
          KNPYRI--
          KIPYRI--
          KHPYRI--
          KGPYRI--
          -KPYRIY-
          -KPYRIQ-
          KDPYRI--
          KYPYRI--
          -KPYRIT-
          KKPYRI--
          KEPYRI--
          KFPYRI--
          -KPYRIE-
          KWPYRI--
          -KPYRIH-
          LWPYRI--
          LVPYRI--
          LSPYRI--
          LQPYRI--
          LTPYRI--
          LYPYRI--
          LAPYRI--
          LPPYRI--
          LNPYRI--
          LKPYRI--
          LLPYRI--
          LHPYRI--
          LGPYRI--
          LFPYRI--
          -LPYRIV-
          LIPYRI--
          LMPYRI--
          LEPYRI--
          LCPYRI--
          LDPYRI--
          -LPYRIR-
          -LPYRIT-
          -LPYRIE-
          MWPYRI--
          MRPYRI--
          MEPYRI--
          MVPYRI--
          MAPYRI--
          MLPYRI--
          MIPYRI--
          MSPYRI--
          MHPYRI--
          -MPYRIR-
          MMPYRI--
          -MPYRIQ-
          MNPYRI--
          MFPYRI--
          -MPYRIL-
          MTPYRI--
          -MPYRIF-
          -MPYRIY-
          -MPYRII-
          MGPYRI--
          -MPYRIS-
          -MPYRIM-
          MDPYRI--
          -MPYRIK-
          -MPYRIC-
          NAPYRI--
          NGPYRI--
          NPPYRI--
          NYPYRI--
          NWPYRI--
          NVPYRI--
          NKPYRI--
          NEPYRI--
          NTPYRI--
          NSPYRI--
          NLPYRI--
          NFPYRI--
          -NPYRII-
          NNPYRI--
          NHPYRI--
          -NPYRIT-
          NQPYRI--
          -NPYRIM-
          -NPYRIL-
          NIPYRI--
          NCPYRI--
          --PYRILS
          --PYRIQS
          --PYRIRT
          --PYRIRA
          --PYRIRG
          --PYRIQA
          --PYRILG
          --PYRISA
          --PYRIRS
          PGPYRI--
          --PYRIWS
          --PYRIMN
          --PYRIMG
          --PYRIKA
          --PYRIST
          --PYRIES
          --PYRITS
          --PYRIIN
          PNPYRI--
          --PYRISG
          --PYRITT
          --PYRITH
          --PYRIYG
          --PYRIVH
          --PYRITW
          --PYRIQQ
          --PYRISV
          --PYRISM
          --PYRING
          --PYRIMF
          --PYRIKS
          --PYRIEV
          --PYRITF
          --PYRITA
          --PYRIQT
          --PYRIMK
          --PYRIHT
          --PYRIEG
          --PYRITN
          --PYRIQF
          --PYRIMV
          --PYRILW
          --PYRIIW
          --PYRIFG
          --PYRIWG
          --PYRIVI
          --PYRITM
          --PYRIQW
          --PYRINS
          --PYRIRW
          --PYRIQG
          --PYRIGS
          PEPYRI--
          --PYRIWN
          --PYRIVQ
          --PYRITR
          --PYRISR
          --PYRIRM
          --PYRINA
          --PYRIIH
          --PYRIWH
          --PYRIRY
          --PYRIMY
          --PYRIME
          --PYRILQ
          --PYRIKT
          --PYRIHW
          --PYRIHG
          --PYRIHA
          --PYRISW
          --PYRIQH
          --PYRIMQ
          --PYRILH
          --PYRIKV
          --PYRIII
          --PYRIEM
          --PYRIYY
          --PYRIYN
          --PYRIWV
          --PYRIWT
          --PYRIVE
          --PYRISN
          --PYRIMD
          --PYRIHS
          --PYRIFQ
          --PYRIYQ
          --PYRIYI
          --PYRIYH
          --PYRIYA
          --PYRITV
          --PYRITQ
          --PYRITI
          --PYRITD
          --PYRISH
          --PYRIRF
          --PYRIQV
          --PYRIHH
          PDPYRI--
          --PYRIYC
          --PYRIWY
          --PYRIVD
          --PYRISY
          --PYRISI
          --PYRISF
          --PYRIRQ
          --PYRIRI
          --PYRIRH
          --PYRIRE
          --PYRIQR
          --PYRIQI
          --PYRINY
          --PYRIMH
          --PYRIMC
          --PYRILC
          --PYRIKN
          --PYRIIQ
          --PYRIIE
          --PYRIHY
          --PYRIHN
          --PYRIHM
          --PYRIHF
          --PYRIGG
          --PYRIER
          QRPYRI--
          -QPYRIR-
          QIPYRI--
          QSPYRI--
          QGPYRI--
          QVPYRI--
          QTPYRI--
          -QPYRII-
          QHPYRI--
          QYPYRI--
          QWPYRI--
          QQPYRI--
          QMPYRI--
          -QPYRIV-
          -QPYRIQ-
          -QPYRIH-
          -QPYRIF-
          QEPYRI--
          QKPYRI--
          -QPYRIL-
          -QPYRIY-
          -QPYRIS-
          QPPYRI--
          -QPYRIE-
          QAPYRI--
          RGPYRI--
          RFPYRI--
          RMPYRI--
          RAPYRI--
          RLPYRI--
          REPYRI--
          RTPYRI--
          RPPYRI--
          RQPYRI--
          RDPYRI--
          -RPYRIR-
          RNPYRI--
          -RPYRIS-
          -RPYRIQ-
          RKPYRI--
          RWPYRI--
          -RPYRIY-
          RIPYRI--
          -RPYRIK-
          -RPYRIH-
          -RPYRIE-
          RCPYRI--
          SIPYRI--
          SSPYRI--
          SGPYRI--
          SRPYRI--
          SLPYRI--
          SKPYRI--
          SAPYRI--
          SMPYRI--
          SVPYRI--
          -SPYRIT-
          SHPYRI--
          SEPYRI--
          SNPYRI--
          STPYRI--
          SPPYRI--
          SQPYRI--
          SFPYRI--
          SDPYRI--
          -SPYRIE-
          -SPYRIH-
          TAPYRI--
          TRPYRI--
          TGPYRI--
          TLPYRI--
          TTPYRI--
          TVPYRI--
          THPYRI--
          -TPYRIT-
          TPPYRI--
          -TPYRIL-
          -TPYRIM-
          TFPYRI--
          TMPYRI--
          TKPYRI--
          TDPYRI--
          TYPYRI--
          TWPYRI--
          -TPYRIY-
          -TPYRIV-
          TQPYRI--
          -TPYRIQ-
          TIPYRI--
          -TPYRIS-
          TNPYRI--
          -TPYRIW-
          -TPYRIE-
          VSPYRI--
          VLPYRI--
          VKPYRI--
          VVPYRI--
          VYPYRI--
          VTPYRI--
          VAPYRI--
          VGPYRI--
          VHPYRI--
          VQPYRI--
          -VPYRIT-
          VIPYRI--
          VEPYRI--
          -VPYRIS-
          VPPYRI--
          -VPYRIL-
          -VPYRII-
          -VPYRIH-
          VWPYRI--
          -VPYRIY-
          -VPYRIW-
          -VPYRIM-
          -VPYRIK-
          VDPYRI--
          -VPYRIQ-
          -VPYRIE-
          WAPYRI--
          WYPYRI--
          WEPYRI--
          WTPYRI--
          WSPYRI--
          WPPYRI--
          WLPYRI--
          WGPYRI--
          WIPYRI--
          WWPYRI--
          WMPYRI--
          WKPYRI--
          WFPYRI--
          WHPYRI--
          -WPYRIT-
          -WPYRIQ-
          WDPYRI--
          WQPYRI--
          -WPYRIS-
          WNPYRI--
          YSPYRI--
          YRPYRI--
          YKPYRI--
          YAPYRI--
          YGPYRI--
          YTPYRI--
          YQPYRI--
          -YPYRIM-
          -YPYRIQ-
          YIPYRI--
          YNPYRI--
          YYPYRI--
          -YPYRIS-
          YDPYRI--
          -YPYRIR-
          -YPYRII-
          YWPYRI--
          -YPYRIT-
          YPPYRI--
          YFPYRI--
          YEPYRI--
PFDI      1318       435     34.88
          -GPFDIS-
          -GPFDIQ-
          -YPFDIK-
          AVPFDI--
          AAPFDI--
          ASPFDI--
          APPFDI--
          -APFDIY-
          -APFDIQ-
          AIPFDI--
          AYPFDI--
          -APFDIK-
          AKPFDI--
          -APFDIT-
          -APFDIM-
          AWPFDI--
          -APFDIS-
          -APFDIH-
          AEPFDI--
          ADPFDI--
          ATPFDI--
          -APFDII-
          CVPFDI--
          CCPFDI--
          -CPFDIR-
          CKPFDI--
          CDPFDI--
          DMPFDI--
          DVPFDI--
          DRPFDI--
          DGPFDI--
          DKPFDI--
          DIPFDI--
          -EPFDIR-
          -EPFDIM-
          EKPFDI--
          -EPFDIK-
          -EPFDIH-
          ETPFDI--
          ERPFDI--
          -EPFDIS-
          -EPFDIL-
          FGPFDI--
          FRPFDI--
          -FPFDIM-
          -FPFDIV-
          FKPFDI--
          FQPFDI--
          FSPFDI--
          FLPFDI--
          FIPFDI--
          -FPFDIR-
          -FPFDIK-
          FAPFDI--
          -FPFDIH-
          FTPFDI--
          -FPFDIF-
          FDPFDI--
          FVPFDI--
          -FPFDIY-
          -FPFDIW-
          -FPFDII-
          FMPFDI--
          FHPFDI--
          GKPFDI--
          GVPFDI--
          GAPFDI--
          -GPFDIM-
          GYPFDI--
          GSPFDI--
          -GPFDIR-
          GRPFDI--
          -GPFDIW-
          -GPFDIT-
          -GPFDIK-
          GFPFDI--
          GNPFDI--
          -GPFDIF-
          GGPFDI--
          GDPFDI--
          HRPFDI--
          HVPFDI--
          HTPFDI--
          -HPFDIM-
          -HPFDIL-
          -HPFDIH-
          HFPFDI--
          HSPFDI--
          HLPFDI--
          -HPFDIY-
          -HPFDII-
          HMPFDI--
          HGPFDI--
          IRPFDI--
          ITPFDI--
          -IPFDIR-
          ILPFDI--
          IYPFDI--
          IAPFDI--
          -IPFDIY-
          INPFDI--
          IHPFDI--
          IVPFDI--
          ISPFDI--
          -IPFDIV-
          -IPFDIN-
          -IPFDIM-
          IQPFDI--
          -IPFDIQ-
          -IPFDII-
          -IPFDIF-
          IFPFDI--
          KSPFDI--
          -KPFDIW-
          KGPFDI--
          -KPFDIM-
          -KPFDIS-
          -KPFDIL-
          -KPFDIT-
          KKPFDI--
          -KPFDIQ-
          KIPFDI--
          KQPFDI--
          KMPFDI--
          KVPFDI--
          -KPFDII-
          -KPFDIV-
          KLPFDI--
          KTPFDI--
          KAPFDI--
          -KPFDIA-
          LRPFDI--
          LPPFDI--
          LMPFDI--
          LLPFDI--
          LIPFDI--
          LAPFDI--
          LTPFDI--
          LYPFDI--
          LVPFDI--
          LSPFDI--
          -LPFDII-
          LGPFDI--
          LKPFDI--
          LQPFDI--
          LNPFDI--
          -LPFDIV-
          -LPFDIQ-
          -LPFDIK-
          LHPFDI--
          LEPFDI--
          MMPFDI--
          MVPFDI--
          MTPFDI--
          -MPFDIF-
          MIPFDI--
          -MPFDIY-
          MRPFDI--
          MNPFDI--
          MKPFDI--
          MYPFDI--
          -MPFDIV-
          -MPFDIT-
          MPPFDI--
          -MPFDIS-
          -MPFDIR-
          -MPFDIQ-
          MHPFDI--
          MGPFDI--
          MEPFDI--
          -MPFDIH-
          -NPFDIR-
          NRPFDI--
          NPPFDI--
          NLPFDI--
          NVPFDI--
          NKPFDI--
          -NPFDIV-
          NMPFDI--
          NSPFDI--
          -NPFDIT-
          -NPFDIK-
          -NPFDII-
          NNPFDI--
          NIPFDI--
          --PFDIRR
          --PFDIRS
          --PFDIRA
          --PFDIKG
          --PFDIVS
          --PFDIVH
          --PFDIRL
          --PFDIKS
          --PFDIRY
          --PFDIRT
          --PFDIRK
          --PFDIRD
          --PFDIHS
          --PFDIVT
          --PFDIVG
          --PFDISS
          --PFDIRF
          --PFDIRN
          --PFDIRG
          --PFDIKM
          --PFDIIA
          --PFDITS
          --PFDIRV
          --PFDIYM
          --PFDIVN
          --PFDILW
          --PFDIIS
          --PFDIIN
          --PFDIGA
          --PFDIFQ
          --PFDIIV
          --PFDIVM
          --PFDIRM
          --PFDINA
          --PFDIAS
          --PFDIYL
          --PFDIYG
          --PFDIWF
          --PFDIVK
          --PFDITN
          --PFDISW
          --PFDIRI
          --PFDIMR
          --PFDILH
          --PFDIIM
          --PFDIYR
          --PFDIYF
          --PFDIWR
          --PFDIWQ
          --PFDIVQ
          --PFDITT
          --PFDITQ
          --PFDIMG
          --PFDIKF
          --PFDIIK
          --PFDIIG
          PGPFDI--
          --PFDIWW
          --PFDIWV
          --PFDIWN
          --PFDIWL
          --PFDIVR
          --PFDIVI
          --PFDITW
          --PFDISY
          --PFDISN
          --PFDISG
          --PFDIRH
          --PFDIQT
          --PFDIQQ
          --PFDIMS
          --PFDIMH
          --PFDIKQ
          --PFDIKK
          --PFDIKA
          --PFDIIR
          --PFDIAA
          PTPFDI--
          --PFDIYY
          --PFDIYT
          --PFDIVY
          --PFDIST
          --PFDIQV
          --PFDIQG
          --PFDINW
          --PFDINT
          --PFDINS
          --PFDINM
          --PFDING
          --PFDIKY
          --PFDIKV
          --PFDIKR
          --PFDIHF
          --PFDIHD
          --PFDIFN
          PNPFDI--
          --PFDIYH
          --PFDIWK
          --PFDIVV
          --PFDIVE
          --PFDITR
          --PFDITF
          --PFDISL
          --PFDISF
          --PFDIRQ
          --PFDINN
          --PFDIMV
          --PFDILQ
          --PFDILN
          --PFDIKN
          --PFDIHY
          --PFDIHV
          --PFDIFW
          --PFDIFH
          --PFDIFF
          --PFDIFA
          --PFDIEW
          --PFDIDS
          --PFDIAG
          PDPFDI--
          -QPFDIR-
          QKPFDI--
          QAPFDI--
          QGPFDI--
          QVPFDI--
          QPPFDI--
          QRPFDI--
          -QPFDIK-
          QLPFDI--
          -QPFDIY-
          QMPFDI--
          QIPFDI--
          QTPFDI--
          QSPFDI--
          RRPFDI--
          RAPFDI--
          RGPFDI--
          RVPFDI--
          -RPFDIK-
          RSPFDI--
          -RPFDIR-
          -RPFDIM-
          RMPFDI--
          RPPFDI--
          -RPFDIY-
          -RPFDII-
          -RPFDIA-
          RTPFDI--
          RHPFDI--
          REPFDI--
          -RPFDIS-
          -RPFDIN-
          -RPFDIQ-
          RKPFDI--
          -RPFDIW-
          -RPFDIV-
          -RPFDIT-
          RIPFDI--
          RFPFDI--
          -RPFDIH-
          RLPFDI--
          RDPFDI--
          -SPFDIR-
          -SPFDIV-
          SVPFDI--
          STPFDI--
          SRPFDI--
          SKPFDI--
          SMPFDI--
          SSPFDI--
          SLPFDI--
          SPPFDI--
          SIPFDI--
          SFPFDI--
          SAPFDI--
          SGPFDI--
          -SPFDIY-
          SHPFDI--
          SEPFDI--
          SWPFDI--
          SQPFDI--
          -SPFDIS-
          SNPFDI--
          TAPFDI--
          TRPFDI--
          TVPFDI--
          -TPFDIV-
          -TPFDIR-
          TKPFDI--
          TMPFDI--
          TSPFDI--
          TQPFDI--
          TPPFDI--
          -TPFDIQ-
          -TPFDIY-
          TFPFDI--
          -TPFDIW-
          -TPFDIT-
          VRPFDI--
          VKPFDI--
          VAPFDI--
          -VPFDIY-
          VVPFDI--
          VYPFDI--
          -VPFDIK-
          VHPFDI--
          VTPFDI--
          -VPFDIV-
          -VPFDIQ-
          VMPFDI--
          VIPFDI--
          VPPFDI--
          -VPFDIT-
          -VPFDIS-
          VLPFDI--
          VFPFDI--
          VWPFDI--
          -VPFDIM-
          -VPFDII-
          -VPFDIF-
          VNPFDI--
          VGPFDI--
          WTPFDI--
          -WPFDIR-
          WAPFDI--
          WPPFDI--
          -WPFDIK-
          WSPFDI--
          WNPFDI--
          WIPFDI--
          WYPFDI--
          -WPFDIM-
          WLPFDI--
          WGPFDI--
          WWPFDI--
          YIPFDI--
          YGPFDI--
          -YPFDIR-
          YYPFDI--
          YTPFDI--
          YVPFDI--
          -YPFDIS-
          YFPFDI--
          YLPFDI--
          YRPFDI--
[truncated: 6,239,509 more chars]
