# Supplementary material for: Quantitative profiling of protease specificity
Source: PLoS Comput Biol. 2021 Feb 22;17(2):e1008101. doi: 10.1371/journal.pcbi.1008101 (PMC7932537; doi:10.1371/journal.pcbi.1008101)
Supplement: S13 Table — Each table contains information about tetramer sequence projected onto the cleavage site, its rank and relative probability. (XLSX) [file pcbi.1008101.s015.xlsx]

## Sheet: MMP2.Tetramers_Prudova_etal
S14 Table. (A). Tetramers in MMP-2 substrates determined by Prudova et al. (2010)
sequence	rank based on RP	relative probability (RP)		IPI number	SwissProt	description	peptide with preceding amino acids (position in precursor)	start in precursor	start in mature	annotation	subcellular localization
PASL	2	36.43		IPI00123313	Q02053	Ubiquitin-like modifier-activating enzyme 1	LPAS(309).(310)LVEPDFVMTDFAKYSR	310	310	internal	na
PSAL	3	36.19		IPI00169815	na	similar to procollagen; type VI; alpha 2 isoform 2	TPSA(721).(722)LKFAYNQLIKESR	722	na	na	na
PAAL	5	35.8		IPI00119876	Q9JHU4	Cytoplasmic dynein 1 heavy chain 1	APAA(49).(50)LEAALEEKSALEQMR	50	50	internal	Cytoplasm
PRNL	15	35.13		IPI00330246	na	Isoform 2 of Pleckstrin homology-like domain family B member 1	LPRN(1082).(1083)LAATLQDIETKR	1083	na	na	na
VANL	17	34.97		IPI00316740	na	B6-derived CD11 +ve dendritic cells cDNA; RIKEN full-length enriched library; clone:F730320K18 product:damage specific DNA binding protein 1; full insert sequence	VVAN(1112).(1113)LQYDDGSGMKR	1113	na	na	Cytoplasm
PQAL	32	34.45		IPI00349401	na	Bone marrow macrophage cDNA; RIKEN full-length enriched library; clone:I830028H02 product:splicing factor 3b; subunit 2; full insert sequence	IPQA(255).(256)LEKILQLKESR	256	na	na	na
PQAL	32	34.45		IPI00276222	Q8CIB5	Fermitin family homolog 2	KPQA(241).(242)LLDKAKTNQGWLDSSR	242	242	internal	Cytoplasm
PRPL	35	34.33		IPI00114237	P56546	C-terminal-binding protein 2	HPRP(34).(35)LVALLDGR	35	35	internal	Nucleus
PRGI	45	34.16		IPI00622235	Q01853	Transitional endoplasmic reticulum ATPase	PPRG(240).(241)ILLYGPPGTGKTLIAR	241	240	internal	Cytoplasm
PAPL	48	34.04		IPI00314844	Q91YR1	Twinfilin-1	SPAP(146).(147)LTAAEEELR	147	146	internal	Cytoplasm
PVGI	65	33.53		IPI00746376	P80098	C-C motif chemokine 7	QPVG(27).(28)INTSTTCCYR	28	5	internal	Secreted
PQGL	67	33.52		IPI00129571	P08121	Collagen alpha-1(III) chain	GPQG(998).(999)LPGQPGTAGEPGR	999	845	internal	Secreted
PRPY	72	33.44		IPI00113539	P11276	Fibronectin	RPRP(2165).(2166)YLPNVDEEVQIGHVPR	2166	2134	internal	Secreted
LGNL	74	33.35		IPI00626994	na	RAN binding protein 5	LLGN(17).(18)LLSPDNVVR	18	na	na	Cytoplasm
PSGI	86	33.2		IPI00222188	Q01149	Collagen alpha-2(I) chain	GPSG(808).(809)IAGPPGPPGAAGKEGIR	809	724	internal	Secreted
VAGL	89	33.16		IPI00406117	na	Isoform 1 of Heterogeneous nuclear ribonucleoprotein Q	YVAG(50).(51)LVAHSDLDER	51	na	na	Nucleus
PSQL	88	33.16		IPI00461384	na	15 days embryo head cDNA; RIKEN full-length enriched library; clone:D930033O22 product:MYELOBLAST KIAA0230 homolog	IPSQ(1130).(1131)LLNTELTER	1131	na	na	Secreted
PTGL	94	33.11		IPI00331556	Q61316	Heat shock 70 kDa protein 4	LPTG(97).(98)LTGIKVTYMEEER	98	98	internal	Cytoplasm
PAAF	107	32.93		IPI00130948	Q6A028	Switch-associated protein 70	GPAA(565).(566)FTQAELEER	566	566	internal	Cytoplasm
LSAL	112	32.9		IPI00118929	Q61249	Immunoglobulin-binding protein 1	RLSA(175).(176)LKSAVESGQADDER	176	176	internal	Cytoplasm
PATL	138	32.62		IPI00125510	na	Zinc finger transcription factor ZNF207	KPAT(370).(371)LTTTSATSKLIHPDEDISLEER	371	na	na	na
PSNY	149	32.5		IPI00125923	Q62422	Osteoclast-stimulating factor 1	IPSN(64).(65)YVAEQAESIDNPLHEAAKR	65	65	internal	Cytoplasm
LSNL	148	32.5		IPI00605342	na	similar to DEAD (Asp-Glu-Ala-Asp) box polypeptide 23 isoform 2	ALSN(708).(709)LKAGAKDILVATDVAGR	709	na	na	na
VSAL	163	32.34		IPI00111560	na	Isoform 1 of Protein SET	QVSA(106).(107)LLGEEDEEALHYLTR	107	na	na	Cytoplasm
LAAL	173	32.24		IPI00223713	P15864	Histone H1.2	SLAA(61).(62)LKKALAAAGYDVEKNNSR	62	61	internal	Nucleus
LAGL	174	32.24		IPI00222188	Q01149	Collagen alpha-2(I) chain	GLAG(1042).(1043)LHGDQGAPGPVGPAGPR	1043	958	internal	Secreted
LAAL	173	32.24		IPI00131810	na	Zinc finger RNA binding protein	SLAA(534).(535)LQSDVQPVGHDYVEEVR	535	na	na	Nucleus
PSKL	176	32.22		IPI00229080	na	17 days embryo kidney cDNA; RIKEN full-length enriched library; clone:I920059K05 product:heat shock protein 1; beta; full insert sequence	DPSK(64).(65)LDSGKELKIDIIPNPQER	65	na	na	Cytoplasm
IAAL	202	31.83		IPI00110850	P60710	Actin	DIAA(7).(8)LVVDNGSGMCKAGFAGDDAPR	8	8	internal	Cytoplasm
IAAL	202	31.83		IPI00648161	na	17 kDa protein	EIAA(7).(8)LVIDNGSGMCKAGFAGDDAPR	8	na	na	Cytoplasm
AAAL	238	31.4		IPI00119242	na	Formin binding protein 30	VAAA(374).(375)LLAPLLPEGVKEEEER	375	na	na	na
PGGL	254	31.16		IPI00230415	Q9Z0N1	Eukaryotic translation initiation factor 2 subunit 3	APGG(335).(336)LIGVGTKIDPTLCR	336	335	internal	na
PGGL	254	31.16		IPI00118447	P42669	Transcriptional activator protein Pur-alpha	APGG(52).(53)LQHETQELASKR	53	53	internal	Nucleus
PGML	262	31.03		IPI00756424	na	eukaryotic translation initiation factor 5B	IPGM(695).(696)LIIDTPGHESFSNLR	696	na	na	na
PVNI	267	30.99		IPI00320217	P80314	T-complex protein 1 subunit beta	APVN(10).(11)IFKAGADEER	11	10	internal	Cytoplasm
PRML	297	30.6		IPI00123744	P21460	Cystatin C	GPRM(29).(30)LGAPEEADANEEGVR	30	10	internal	Secreted
ISGL	309	30.52		IPI00118205	O70433	Four and a half LIM domains protein 2	PISG(230).(231)LGGTKYISFEER	231	231	internal	Cytoplasm
VGSL	364	29.84		IPI00119959	O54962	Barrier-to-autointegration factor	PVGS(22).(23)LAGIGDVLSKR	23	23	internal	Nucleus
IRGL	367	29.81		IPI00116281	P80317	T-complex protein 1 subunit zeta	LIRG(209).(210)LVLDHGAR	210	209	internal	Cytoplasm
ISSL	375	29.71		IPI00116752	Q6NZC7	SEC23-interacting protein	FISS(875).(876)LKSAWQTLNEFAR	876	876	internal	Cytoplasm
LSAM	377	29.69		IPI00123313	Q02053	Ubiquitin-like modifier-activating enzyme 1	PLSA(219).(220)MVSMVTKDNPGVVTCLDEAR	220	220	internal	na
PEGL	393	29.5		IPI00322096	Q9DCL9	Multifunctional protein ADE2	TPEG(241).(242)LQMVKKNFEWVADR	242	241	internal	na
LGEL	399	29.44		IPI00400154	na	Isoform 1 of Clathrin interactor 1	KLGE(211).(212)LSDKIGSTIDDTISKFR	212	na	na	Cytoplasm
LGEL	399	29.44		IPI00124520	Q8VEE4	Replication protein A 70 kDa DNA-binding subunit	YLGE(558).(559)LKEKNEQAFEEVFQNANFR	559	558	internal	Nucleus
PFPL	415	29.22		IPI00131138	na	similar to Filamin-A (Alpha-filamin) (Filamin-1) (Endothelial actin-binding protein) (Actin-binding protein 280) (ABP-280) (Nonmuscle filamin) isoform 19	SPFP(1058).(1059)LEAVAPTKPSKVKAFGPGLQGGNAGSPAR	1059	na	na	Cytoplasm
VSSL	437	29.09		IPI00407502	Q8CG16	Complement C1r-A subcomponent	YVSS(206).(207)LEYPQPYPPDLR	207	191	internal	na
VSSL	437	29.09		IPI00264501	na	Isoform 1 of Phosphatidylinositol-binding clathrin assembly protein	AVSS(308).(309)LASTGLSLTKVDER	309	na	na	Membrane
PTSL	449	28.93		IPI00458583	na	Osteoclast-like cell cDNA; RIKEN full-length enriched library; clone:I420039N16 product:heterogeneous nuclear ribonucleoprotein U; full insert sequence	GPTS(187).(188)LFAVTVAPPGAR	188	na	na	na
PTSL	449	28.93		IPI00170394	Q8JZX4	Splicing factor 45	PPTS(180).(181)LVEKDKELPR	181	181	internal	Nucleus
PQAM	492	28.54		IPI00121514	Q60864	Stress-induced-phosphoprotein 1	YPQA(379).(380)MKHYTEAIKR	380	380	internal	Cytoplasm
PVNY	516	28.32		IPI00172219	na	hypothetical protein LOC67467	GPVN(163).(164)YSVTTEFEKR	164	na	na	na
VAQL	523	28.25		IPI00554927	na	Spp1 protein (Fragment)	PVAQ(113).(114)LLSMPSDQDNNGR	114	na	na	Secreted
VSNI	558	27.98		IPI00331174	P80313	T-complex protein 1 subunit eta	LVSN(25).(26)ISACQVIAEAVR	26	26	internal	Cytoplasm
PVGV	587	27.66		IPI00230002	na	phosphoglycerate kinase 1	GPVG(341).(342)VFEWEAFAR	342	na	na	Cytoplasm
PVAV	597	27.53		IPI00407130	P52480	Pyruvate kinase isozymes M1/M2	RPVA(109).(110)VALDTKGPEIR	110	109	internal	na
AHAL	635	27.16		IPI00116283	P80318	T-complex protein 1 subunit gamma	VAHA(421).(422)LTEKSKAMTGVEQWPYR	422	422	internal	Cytoplasm
LAEL	646	27.08		IPI00331556	Q61316	Heat shock 70 kDa protein 4	KLAE(678).(679)LKSLGQPIKTR	679	679	internal	Cytoplasm
PRHF	693	26.67		IPI00123129	Q78PY7	Staphylococcal nuclease domain-containing protein 1	NPRH(185).(186)FVDSHHQKPVNAIIEHVR	186	185	internal	Cytoplasm
PTGY	712	26.51		IPI00123199	P28656	Nucleosome assembly protein 1-like 1	TPTG(65).(66)YIESLPKVVKR	66	66	internal	Nucleus
IGGL	714	26.48		IPI00224251	na	similar to Heterogeneous nuclear ribonucleoprotein A1 (Helix-destabilizing protein) (Single-strand binding protein) (hnRNP core protein A1) (HDP-1) (Topoisomerase-inhibitor suppressed) isoform 2	FIGG(20).(21)LSFETTDESLR	21	na	na	na
IGGL	714	26.48		IPI00129417	na	JKTBP	FIGG(35).(36)LSWDTSKKDLTEYLSR	36	na	na	Nucleus
PSGV	720	26.43		IPI00651953	na	Adult male brain cDNA; RIKEN full-length enriched library; clone:3526403B12 product:Spectrin alpha chain; brain (Spectrin; non- erythroid alpha chain) (Alpha-II spectrin) (Fodrin alpha chain) homolog (Fragment)	DPSG(5).(6)VKVLETAEDIQER	6	na	na	Cytoplasm
PSGV	720	26.43		IPI00380722	Q7TSC1	Large proline-rich protein BAT2	VPSG(138).(139)VKSWAQASVTHGAHGDGGR	139	139	internal	Cytoplasm
VRGI	724	26.36		IPI00229796	Q8CI94	Glycogen phosphorylase	SVRG(18).(19)IAGLGDVAEVR	19	18	internal	na
VRGI	724	26.36		IPI00465880	P63276	40S ribosomal protein S17	PVRG(68).(69)ISIKLQEEER	69	68	internal	na
VRAI	747	26.23		IPI00127172	Q91VR5	ATP-dependent RNA helicase DDX1	AVRA(500).(501)IKEHKMDQAIIFCR	501	501	internal	na
IADL	800	25.82		IPI00122684	na	Eno2 protein (Fragment)	FIAD(287).(288)LVVGLCTGQIKTGAPCR	288	na	na	Cytoplasm
AAAI	834	25.49		IPI00222509	Q8BK67	Protein RCC2	GAAA(81).(82)IITEPEHTKER	82	82	internal	Nucleus
VRHL	844	25.42		IPI00123494	Q8VDM4	26S proteasome non-ATPase regulatory subunit 2	YVRH(161).(162)LAGEVAKEWQELDDAEKAQR	162	162	internal	na
VRHL	844	25.42		IPI00458583	na	Osteoclast-like cell cDNA; RIKEN full-length enriched library; clone:I420039N16 product:heterogeneous nuclear ribonucleoprotein U; full insert sequence	PVRH(324).(325)LYTKDIDIHEVR	325	na	na	na
PNSL	988	24.63		IPI00671847	Q9DBR7	Protein phosphatase 1 regulatory subunit 12A	RPNS(801).(802)LVGITSAYSR	802	802	internal	Cytoplasm
PAQF	1007	24.5		IPI00133024	Q9CR26	Vacuolar protein sorting-associated protein VTA1 homolog	LPAQ(13).(14)FKSIQHHLR	14	13	internal	na
PVPQ	1017	24.44		IPI00112487	P47879	Insulin-like growth factor-binding protein 4	RPVP(166).(167)QGSCQSELHR	167	146	internal	Secreted
PPGL	1031	24.36		IPI00329872	na	Isoform 1 of Collagen alpha-1(I) chain precursor	GPPG(993).(994)LAGPPGESGR	994	na	na	Secreted
VSGI	1040	24.28		IPI00400300	na	Isoform C of Lamin-A/C	EVSG(76).(77)IKAAYEAELGDAR	77	na	na	Nucleus
ISEL	1054	24.18		IPI00317794	P09405	Nucleolin	AISE(331).(332)LFAKNDLAVVDVR	332	331	internal	Nucleus
VSEL	1067	24.1		IPI00223713	P15864	Histone H1.2	PVSE(42).(43)LITKAVAASKER	43	42	internal	Nucleus
PKFL	1123	23.74		IPI00307837	P10126	Elongation factor 1-alpha 1	GPKF(393).(394)LKSGDAAIVDMVPGKPMCVESFSDYPPLGR	394	394	internal	Cytoplasm
PSTM	1132	23.69		IPI00110827	P68134	Actin	APST(326).(327)MKIKIIAPPER	327	325	internal	Cytoplasm
AAAM	1165	23.42		IPI00230682	na	tyrosine 3-monooxygenase/tryptophan 5-monooxygenase activation protein; beta polypeptide	MAAA(27).(28)MKAVTEQGHELSNEER	28	na	na	Cytoplasm
LQSL	1250	22.81		IPI00229509	na	Isoform PLEC-1I of Plectin-1	LLQS(969).(970)LEQGEQEESR	970	na	na	Cytoplasm
AAML	1375	22.09		IPI00112407	na	similar to ribosomal protein S14	YAAM(75).(76)LAAQDVAQR	76	na	na	na
LSHI	1382	22.05		IPI00111981	na	Isoform 1 of Putative GTP-binding protein 9	FLSH(113).(114)ISACDGIFHLTR	114	na	na	na
LREL	1468	21.53		IPI00330804	P07901	Heat shock protein HSP 90-alpha	FLRE(47).(48)LISNSSDALDKIR	48	47	internal	Cytoplasm
LREL	1468	21.53		IPI00136984	P62082	40S ribosomal protein S7	QLRE(42).(43)LNITAAKEIEVGGGR	43	43	internal	na
IASF	1473	21.51		IPI00118899	P57780	Alpha-actinin-4	VIAS(852).(853)FKVLAGDKNFITAEELR	853	853	internal	na
LARL	1509	21.32		IPI00121149	na	Isoform 3 of Ribosome-binding protein 1	QLAR(1000).(1001)LQQENSILR	1001	na	na	Cytoplasm
PVWY	1569	21.01		IPI00331444	Q9EPL8	Importin-7	NPVW(976).(977)YQALTHGLNEEQR	977	977	internal	Cytoplasm
VLGI	1664	20.59		IPI00230355	Q8R050	Eukaryotic peptide chain release factor GTP-binding subunit ERF3A	EVLG(345).(346)ILSDDVETDSVAPGENLKIR	346	346	internal	na
ARPY	1683	20.5		IPI00321308	Q8BGQ7	Alanyl-tRNA synthetase	GARP(278).(279)YTGKVGAEDADGIDMAYR	279	279	internal	Cytoplasm
HAAM	1815	19.81		IPI00407130	P52480	Pyruvate kinase isozymes M1/M2	LHAA(21).(22)MADTFLEHMCR	22	21	internal	na
PAEF	1906	19.47		IPI00131138	na	similar to Filamin-A (Alpha-filamin) (Filamin-1) (Endothelial actin-binding protein) (Actin-binding protein 280) (ABP-280) (Nonmuscle filamin) isoform 19	KPAE(694).(695)FTVDAKHAGKAPLR
SSNL	2036	18.88		IPI00173157	na	Adult male tongue cDNA; RIKEN full-length enriched library; clone:2310003F16 product:HUNTINGTIN INTERACTING PROTEIN HYPK homolog	QSSN(59).(60)LETAMSVIGDR	60	na	na	na
ASNI	2102	18.59		IPI00107958	Q6PGH2	Hematological and neurological expressed 1-like protein	MASN(46).(47)IFGPTEEPKNIPKR	47	47	internal	IPI00107959
PRMF	2138	18.44		IPI00113214	P56399	Ubiquitin carboxyl-terminal hydrolase 5	APRM(416).(417)FKALIGKGHPEFSTNR	417	417	internal	na
LKAL	2167	18.35		IPI00110588	P26041	Moesin	HLKA(524).(525)LTSELANAR	525	524	internal	Membrane
VVGL	2207	18.15		IPI00122684	na	Eno2 protein (Fragment)	LVVG(291).(292)LCTGQIKTGAPCR	292	na	na	Cytoplasm
VAPF	2267	17.89		IPI00321190	Q61207	Sulfated glycoprotein 1	VVAP(169).(170)FMSNIPLLLYPQDHPR	170	154	internal	Secreted
RADL	2465	17.11		IPI00112223	Q9D8Y0	EF-hand domain-containing protein D2	RRAD(64).(65)LNQGIGEPQSPSR	65	64	internal	na
PNAF	2529	16.89		IPI00119689	na	Isoform 1 of AP-2 complex subunit beta-1	PPNA(580).(581)FVEGSHGIHR	581	na	na	Membrane
NRAL	2569	16.75
AKNL	2584	16.7		IPI00227299	P20152	Vimentin	AAKN(283).(284)LQEAEEWYKSKFADLSEAANR	284	283	internal	na
AASI	2649	16.47		IPI00469268	P42932	T-complex protein 1 subunit theta	FAQM(14).(15)LKDGAKHFSGLEEAVYR	15	14	internal	Cytoplasm
LAEY	2670	16.37		IPI00330862	P26040	Ezrin	ELAE(423).(424)YTAKIALLEEAR	424	423	internal	Membrane
FSNI	2810	15.87		IPI00116277	P80315	T-complex protein 1 subunit delta	RFSN(37).(38)ISAAKAVADAIR	38	37	internal	Cytoplasm
FSNI	2810	15.87		IPI00330303	Q9CWJ9	Bifunctional purine biosynthesis protein PURH	LFSN(402).(403)IVTKNKDLPESALR	403	403	internal	na
GAAL	2850	15.72		IPI00311591	na	ubiquitin-conjugating enzyme E2Z	HGAA(80).(81)LLSHWDPTLSSDWDGER	81	na	na	Cytoplasm
ARDL	3084	15.04		IPI00323674	Q9Z315	U4/U6.U5 tri-snRNP-associated protein 1	SARD(253).(254)LQGLTVEHAIDSFR	254	254	internal	Nucleus
LSSF	3088	15.02		Q6PDQ2	Chromodomain-helicase-DNA-binding protein 4	YLSS(1272).(1273)FKVAQYVVR
YSGL	3102	14.98		IPI00226073	na	heterogeneous nuclear ribonucleoprotein F	EYSG(248).(249)LSDGYGFTTDLFGR	249	na	na	Nucleus
AGSL	3106	14.97		IPI00321308	Q8BGQ7	Alanyl-tRNA synthetase	PAGS(716).(717)LTSVEFCGGTHLR	717	717	internal	Cytoplasm
PVNS	3126	14.88		IPI00331568	na	Mammary gland RCB-0527 Jyg-MC(B) cDNA; RIKEN full-length enriched library; clone:G930019N03 product:HGF-regulated tyrosine kinase substrate; full insert sequence	SPVN(313).(314)SSAPLAEDIDPELAR	314	na	na	Cytoplasm
PKAS	3241	14.58		IPI00118143	Q60598	Src substrate cortactin	GPKA(80).(81)SHGYGGKFGVEQDR	81	81	internal	Cytoplasm
IGDM	3419	14.01		IPI00135186	O35887	Calumenin	YIGD(216).(217)MYSHDGNADEPEWVKTER	217	198	internal	Cytoplasm
LQHF	3537	13.69		IPI00125776	Q9WVA2	Mitochondrial import inner membrane translocase subunit Tim8 A	QLQH(21).(22)FIEVETQKQR	22	22	internal	Mitochondrion
NSNL	3632	13.4		IPI00230435	na	Isoform C2 of Lamin-A/C	RNSN(171).(172)LVGAAHEELQQSR	172	na	na	Nucleus
PEQL	3975	12.46		IPI00110753	P68369	Tubulin alpha-1A chain	HPEQ(91).(92)LITGKEDAANNYAR	92	92	internal	na
VRSL	4049	12.31		IPI00263048	na	Nuclear mitotic apparatus protein 1	QVRS(1664).(1665)LEAQVAHADQQLR	1665	na	na	na
MREM	4438	11.25		IPI00230440	P50247	Adenosylhomocysteinase	RMRE(37).(38)MYSASKPLKGAR	38	37	internal	Cytoplasm
PFAV	4465	11.18		IPI00457611	na	Isoform 1 of Septin-9	IPFA(496).(497)VVGSDHEYQVNGKR	497	na	na	Membrane
PFAV	4465	11.18		IPI00416280	Q9Z2Q6	Septin-5	APFA(245).(246)VIGSNTVVEAKGQR	246	246	internal	na
FSHY	5013	9.76		IPI00471475	na	Isoform 1 of Plasminogen activator inhibitor 1 RNA-binding protein	SFSH(206).(207)YSGLKHEDKR	207	na	na	Cytoplasm
VESL	5071	9.59		IPI00338785	P02469	Laminin subunit beta-1	KVES(1703).(1704)LIAQKTEESADAR	1704	1683	internal	Secreted
LKSL	5143	9.46		IPI00321308	Q8BGQ7	Alanyl-tRNA synthetase	TLKS(821).(822)LKKVMDDLDR	822	822	internal	Cytoplasm
PSRV	5260	9.2		IPI00113996	Q923D2	Flavin reductase	GPSR(174).(175)VISKHDLGHFMLR	175	174	internal	Cytoplasm
AAAQ	5338	9.02		IPI00471475	na	Isoform 1 of Plasminogen activator inhibitor 1 RNA-binding protein	QAAA(59).(60)QTNSNAAGKQLR	60	na	na	Cytoplasm
AQML	5533	8.61		IPI00469268	P42932	T-complex protein 1 subunit theta	FAQM(14).(15)LKDGAKHFSGLEEAVYR	15	14	internal	Cytoplasm
PTLL	5679	8.3		1.3	IPI00110827	P68134	Actin	HPTL(106).(107)LTEAPLNPKANR	107	105	internal	Cytoplasm
PQTF	5754	8.12		IPI00132096	Q9CQ65	S-methyl-5'-thioadenosine phosphorylase	RPQT(123).(124)FYDGSHCSAR	124	124	internal	Cytoplasm
PKKL	5768	8.1		IPI00623284	Q99NB9	Splicing factor 3B subunit 1	TPKK(214).(215)LSSWDQAETPGHTPSLR	215	215	internal	Nucleus
PYEI	6155	7.34		IPI00314748	O88342	WD repeat-containing protein 1	MPYE(4).(5)IKKVFASLPQVER	5	4	internal	Cytoplasm
PRYV	6239	7.14		IPI00474446	Q6ZWX6	Eukaryotic translation initiation factor 2 subunit 1	PPRY(235).(236)VMTTTTLER	236	235	internal	na
LASA	6373	6.87		IPI00124287	P29341	Polyadenylate-binding protein 1	MLAS(552).(553)APPQEQKQMLGER	553	553	internal	Cytoplasm
QQSL	6395	6.82		IPI00420806	Q6PDL0	Cytoplasmic dynein 1 light intermediate chain 2	KQQS(368).(369)LLAKQPATPTR	369	369	internal
PGEF	6457	6.71		IPI00111265	P47754	F-actin-capping protein subunit alpha-2	PPGE(28).(29)FNEVFNDVR	29	28	internal	na
LQSA	6706	6.24		IPI00113539	P11276	Fibronectin	ALQS(278).(279)ASAGSGSFTDVR	279	247	internal	Secreted
QAQL	6753	6.16		IPI00111831	P70670	Nascent polypeptide-associated complex subunit alpha	QQAQ(2024).(2025)LAAAAEIDEEPVSKAKQSR	2025	2025	internal	Cytoplasm
ACGL	6921	5.88		IPI00229517	P16045	Galectin-1	MACG(4).(5)LVASNLNLKPGECLKVR	5	4	internal	na
VHAI	7445	5.1		IPI00123176	na	similar to Glyceraldehyde-3-phosphate dehydrogenase	TVHA(184).(185)ITATQKTVDGPSGKLWR	185	na	na	na
PSKV	7474	5.06		IPI00131138	na	similar to Filamin-A (Alpha-filamin) (Filamin-1) (Endothelial actin-binding protein) (Actin-binding protein 280) (ABP-280) (Nonmuscle filamin) isoform 19	KPSK(1069).(1070)VKAFGPGLQGGNAGSPAR	1070	na	na	Cytoplasm
ISSV	7765	4.71		IPI00308885	P63038	60 kDa heat shock protein	KISS(253).(254)VQSIVPALEIANAHR	254	228	internal	Mitochondrion
RGWL	8023	4.39		IPI00467833	P17751	Triosephosphate isomerase	LRGW(192).(193)LKSNVNDGVAQSTR	193	192	internal	na
AESL	8315	4.04		IPI00313558	Q5XJY5	Coatomer subunit delta	TAES(342).(343)LIGLKNPEKSFPVNSDVGVLKWR	343	343	internal	Cytoplasm
ANFL	8421	3.92		IPI00308222	na	Isoform 2 of Drebrin-like protein	MANF(107).(108)LKGAHVTINAR	108	na	na	Cytoplasm
KSEM	8923	3.49		IPI00119305	P50580	Proliferation-associated protein 2G4	YKSE(346).(347)MEVQDAELKALLQSSASR	347	346	internal	Cytoplasm
AAAV	9078	3.37		IPI00380136	P97873	Lysyl oxidase homolog 1	GAAA(219).(220)VASAGVIYPFQPR	220	126	internal	Secreted
ITSL	9544	3.04		IPI00118875	na	eukaryotic translation elongation factor 1 delta isoform a	RITS(465).(466)LEVENQNLR	466	na	na	na
VLQL	9583	3.01		IPI00121149	na	Isoform 3 of Ribosome-binding protein 1	QVLQ(1071).(1072)LQASHKESEEALQKR	1072	na	na	Cytoplasm
YGVL	9732	2.89		IPI00121788	P35700	Peroxiredoxin-1	DYGV(118).(119)LKADEGISFR	119	119	internal	Cytoplasm
AQLA	10510	2.42		IPI00111831	P70670	Nascent polypeptide-associated complex subunit alpha	QAQL(2025).(2026)AAAAEIDEEPVSKAKQSR	2026	2026	internal	Cytoplasm
PYRI	10717	2.34		IPI00272238	O08663	Methionine aminopeptidase 2	GPYR(337).(338)IHAGKTVPIVKGGEATR	338	338	internal	na
PSGS	10750	2.33		IPI00473455	na	17 days embryo head cDNA; RIKEN full-length enriched library; clone:3321404F21 product:URB; full insert sequence	FPSG(135).(136)SSSPNILASFAGKNR	136	na	na	Secreted
GVNL	11928	1.87		IPI00133958	na	18-day embryo whole body cDNA; RIKEN full-length enriched library; clone:1110002H14 product:hypothetical protein; full insert sequence	SGVN(54).(55)LFANDGSFLELFKR	55	na	na	na
ITPL	12274	1.77		IPI00123264	Q9JKP7	DNA polymerase epsilon subunit 3	FITP(84).(85)LKEALEAYR	85	84	internal	Nucleus
VRVL	13114	1.54		IPI00318841	Q9D8N0	Elongation factor 1-gamma	QVRV(31).(32)LSAPPHFHFGQTNR	32	31	internal	na
PRRL	13203	1.52		IPI00671847	Q9DBR7	Protein phosphatase 1 regulatory subunit 12A	IPRR(504).(505)LASTSDIEEKENR	505	505	internal	Cytoplasm
GYMA	13305	1.5		IPI00330804	P07901	Heat shock protein HSP 90-alpha	MGYM(629).(630)AAKKHLEINPDHSIIETLR	630	629	internal	Cytoplasm
IYNF	14027	1.36		IPI00133916	O35737	Heterogeneous nuclear ribonucleoprotein H	DIYN(307).(308)FFSPLNPVR	308	308	internal	Nucleus
ADLV	15176	1.17		IPI00122684	na	Eno2 protein (Fragment)	IADL(288).(289)VVGLCTGQIKTGAPCR	289	na	na	Cytoplasm
AEAY	15720	1.09		IPI00323357	P63017	Heat shock cognate 71 kDa protein	IAEA(133).(134)YLGKTVTNAVVTVPAYFNDSQR	134	133	internal	Cytoplasm
ASIF	16353	1.01		IPI00221581	Q8BGD9	Eukaryotic translation initiation factor 4B	AASI(360).(361)FGGAKPVDTAAR	361	361	internal	na
PFSV	17350	0.9		IPI00114945	P42208	Septin-2	IPFS(238).(239)VVGSNQLIEAKGKKVR	239	239	internal	Nucleus
HMNY	17573	0.87		IPI00108774	P54728	UV excision repair protein RAD23 homolog B	GHMN(365).(366)YIQVTPQEKEAIER	366	366	internal	Nucleus
TNYY	17866	0.84		IPI00129526	P08113	Endoplasmin	STNY(677).(678)YASQKKTFEINPR	678	657	internal	Cytoplasm
IAAK	21566	0.6		IPI00462934	na	Activated spleen cDNA; RIKEN full-length enriched library; clone:F830029A18 product:KH-type splicing regulatory protein; full insert sequence	QIAA(87).(88)KIGGDAATTVNNNTPDFGFGGQKR	88	na	na	Nucleus
AASS	21724	0.59		IPI00110827	P68134	Actin	TAAS(234).(235)SSSLEKSYELPDGQVITIGNER	235	233	internal	Cytoplasm
PAPE	24221	0.48		IPI00126072	Q62465	Synaptic vesicle membrane protein VAT-1 homolog	PPAP(50).(51)EASASASAPPLR	51	51	internal	na
PPKL	24377	0.47		IPI00127717	na	BAT2 domain containing 1 isoform 4	PPPK(412).(413)LLAQQHPPPPDR	413	na	na	na
PDQL	32135	0.28		IPI00123313	Q02053	Ubiquitin-like modifier-activating enzyme 1	PPDQ(733).(734)LTSSGAPFWSGPKR	734	734	internal	na
FRDL	32108	0.28		IPI00387232	na	Isoform 3 of NSFL1 cofactor p47	SFRD(77).(78)LIHDQDEEEEEEEGQR	78	na	na	Nucleus
ASGV	34862	0.24		IPI00407543	P18760	Cofilin-1	MASG(4).(5)VAVSDGVIKVFNDMKVR	5	4	internal	Nucleus
DLGA	35099	0.24		IPI00467833	P17751	Triosephosphate isomerase	KDLG(88).(89)ATWVVLGHSER	89	88	internal	na
EWKR	40611	0.18		IPI00308938	O08529	Calpain-2 catalytic subunit	IEWK(76).(77)RPTEICADPQFIIGGATR	77	58	internal	Cytoplasm
FAKN	41051	0.17		IPI00317794	P09405	Nucleolin	LFAK(335).(336)NDLAVVDVR	336	335	internal	Nucleus
RKDL	44390	0.15		IPI00117773	Q61120	SHC-transforming protein 3	PRKD(329).(330)LFDMKPFEDALR	330	330	internal	na
PTPN	45508	0.14		IPI00108939	na	glyceraldehyde-3-phosphate dehydrogenase; spermatogenic	VPTP(340).(341)NVSVVDLTCR	341	na	na	Cytoplasm
FTNL	45305	0.14		IPI00222306	na	Adult male testis cDNA; RIKEN full-length enriched library; clone:4933415I16 product:SERINE/THREONINE PROTEIN PHOSPHATASE 2A; 65 kDa REGULATORY SUBUNIT A; BETA ISOFORM (PP2A; SUBUNIT A; PR65-BETA ISOFORM) (PP2A; SUBUNIT A; R1-BETA ISOFORM) homolog	LFTN(223).(224)LASDEQDSVR	224	na	na	na
PEAS	47841	0.13		IPI00126072	Q62465	Synaptic vesicle membrane protein VAT-1 homolog	APEA(52).(53)SASASAPPLR	53	53	internal
IYFI	48346	0.13		IPI00330804	P07901	Heat shock protein HSP 90-alpha	HIYF(494).(495)ITGETKDQVANSAFVER	495	494	internal	Cytoplasm
LAVC	53154	0.1		1.95	IPI00228548	P21550	Beta-enolase	SLAV(118).(119)CKAGAAEKGVPLYR	119	118	internal	Cytoplasm
HVTL	56345	0.09		IPI00121120	na	procollagen; type V; alpha 2	IHVT(1269).(1270)LKSLSSQIETMR	1270	na	na	Secreted
TSLF	61267	0.07		IPI00458583	na	Osteoclast-like cell cDNA; RIKEN full-length enriched library; clone:I420039N16 product:heterogeneous nuclear ribonucleoprotein U; full insert sequence	PTSL(188).(189)FAVTVAPPGAR	189	na	na	na
TQQL	72785	0.05		0.51	IPI00407130	P52480	Pyruvate kinase isozymes M1/M2	QTQQ(17).(18)LHAAMADTFLEHMCR	18	17	internal	na
ETTA	75571	0.04		IPI00110827	P68134	Actin	DETT(8).(9)ALVCDNGSGLVKAGFAGDDAPR	9	7	internal	Cytoplasm
SQQL	75869	0.04		IPI00119545	O70591	Prefoldin subunit 2	LSQQ(107).(108)LQAKGKELNEFR	108	108	internal	na
AAGH	75760	0.04		IPI00129571	P08121	Collagen alpha-1(III) chain	GAAG(1124).(1125)HQGAIGSPGPAGPR	1125	971	internal	Secreted
QGVM	74150	0.04		IPI00110827	P68134	Actin	HQGV(45).(46)MVGMGQKDSYVGDEAQSKR	46	44	internal	Cytoplasm
ASPG	78637	0.04		IPI00111560	na	Isoform 1 of Protein SET	SASP(31).(32)GLPKGEKEQQEAIEHIDEVQNEIDR	32	na	na	Cytoplasm
TKEI	149053	0		IPI00338838	na	similar to 60S ribosomal protein L12	TTKE(131).(132)ILGTAQSVGCNVDGR	132	na	na	na
IFEV	133113	0		IPI00323357	P63017	Heat shock cognate 71 kDa protein	GIFE(218).(219)VKSTAGDTHLGGEDFDNR	219	218	internal	Cytoplasm
PDSV	96178	0		IPI00406117	na	Isoform 1 of Heterogeneous nuclear ribonucleoprotein Q	PPDS(151).(152)VYSGQQPSVGTEIFVGKIPR	152	na	na	Nucleus
PDSV	96178	0		IPI00128441	na	Bone marrow macrophage cDNA; RIKEN full-length enriched library; clone:I830045N07 product:heterogeneous nuclear ribonucleoprotein R; full insert sequence	PPDS(154).(155)VYSGVQPGIGTEVFVGKIPR	155	na	na	na
PIDK	140518	0		IPI00109044	na	myosin light chain; regulatory B-like	APID(149).(150)KKGNFNYIEFTR	150	na	na	na
PKGE	97037	0		IPI00129571	P08121	Collagen alpha-1(III) chain	GPKG(662).(663)EVGAPGAPGGKGDSGAPGER	663	509	internal	Secreted
NDRF	119316	0		IPI00227299	P20152	Vimentin	LNDR(113).(114)FANYIDKVR	114	113	internal
KVEI	115859	0		IPI00133208	P16627	Heat shock 70 kDa protein 1L	GKVE(29).(30)IIANDQGNR	30	30	internal	na
ETAL	110890	0		IPI00229080	na	17 days embryo kidney cDNA; RIKEN full-length enriched library; clone:I920059K05 product:heat shock protein 1; beta; full insert sequence	FETA(662).(663)LLSSGFSLEDPQTHSNR	663	na	na	Cytoplasm
GCEL	123271	0		IPI00127415	Q61937	Nucleophosmin	FGCE(22).(23)LKADKDYHFKVDNDENEHQLSLR	23	23	internal	Nucleus
SYSI	86042	0		IPI00131138	na	similar to Filamin-A (Alpha-filamin) (Filamin-1) (Endothelial actin-binding protein) (Actin-binding protein 280) (ABP-280) (Nonmuscle filamin) isoform 19	GSYS(1520).(1521)ISVLYGEEEVPR	1521	na	na	Cytoplasm

## Sheet: MMP9.Tetramers_Prudova_etal
S14 Table. (B). Tetramers in MMP-9 substrates determined by Prudova et al. (2010)
sequence	rank based on RP	relative probability (RP)		IPI number	SwissProt	description	peptide with preceding amino acids (position in precursor)	start in precursor	start in mature	annotation	subcellular localization
PFPL	25	49.54		IPI00131138	na	similar to Filamin-A (Alpha-filamin) (Filamin-1) (Endothelial actin-binding protein) (Actin-binding protein 280) (ABP-280) (Nonmuscle filamin) isoform 19	SPFP(1058).(1059)LEAVAPTKPSKVKAFGPGLQGGNAGSPAR	1059	na	na	Cytoplasm
PRGI	141	47.2		IPI00622235	Q01853	Transitional endoplasmic reticulum ATPase	PPRG(240).(241)ILLYGPPGTGKTLIAR	241	240	internal	Cytoplasm
PRPL	169	46.79		IPI00114237	P56546	C-terminal-binding protein 2	HPRP(34).(35)LVALLDGR	35	35	internal	Nucleus
PAPL	203	46.24		IPI00314844	Q91YR1	Twinfilin-1	SPAP(146).(147)LTAAEEELR	147	146	internal	Cytoplasm
PVGI	220	46.04		IPI00746376	P80098	C-C motif chemokine 7	QPVG(27).(28)INTSTTCCYR	28	5	internal	Secreted
PSGI	276	45.03		IPI00222188	Q01149	Collagen alpha-2(I) chain	GPSG(808).(809)IAGPPGPPGAAGKEGIR	809	724	internal	Secreted
PFAV	357	43.58		IPI00416280	Q9Z2Q6	Septin-5	APFA(245).(246)VIGSNTVVEAKGQR	246	246	internal	na
PKFL	402	42.75		IPI00307837	P10126	Elongation factor 1-alpha 1	GPKF(393).(394)LKSGDAAIVDMVPGKPMCVESFSDYPPLGR	394	394	internal	Cytoplasm
PRML	435	42.29		IPI00123744	P21460	Cystatin-C	GPRM(29).(30)LGAPEEADANEEGVR	30	10	internal	Secreted
PPGL	981	34.4		IPI00329872	na	Isoform 1 of Collagen alpha-1(I) chain precursor	GPPG(993).(994)LAGPPGESGR	994	na	na	Secreted
PVGV	988	34.33		IPI00230002	na	phosphoglycerate kinase 1	GPVG(341).(342)VFEWEAFAR	342	na	na	Cytoplasm
PFSV	1171	31.92		IPI00114945	P42208	Septin-2	IPFS(238).(239)VVGSNQLIEAKGKKVR	239	239	internal	Nucleus
PVPQ	1337	29.84		IPI00112487	P47879	Insulin-like growth factor-binding protein 4	RPVP(166).(167)QGSCQSELHR	167	146	internal	Secreted
PKAS	1693	25.84		IPI00118143	Q60598	Src substrate cortactin	GPKA(80).(81)SHGYGGKFGVEQDR	81	81	internal	Cytoplasm
VGSL	4821	7.47		IPI00119959	O54962	Barrier-to-autointegration factor	PVGS(22).(23)LAGIGDVLSKR	23	23	internal	Nucleus
IGGL	6309	4.4		IPI00129417	na	JKTBP	FIGG(35).(36)LSWDTSKKDLTEYLSR	36	na	na	Nucleus
ITPL	16561	0.92		IPI00123264	Q9JKP7	DNA polymerase epsilon subunit 3	FITP(84).(85)LKEALEAYR	85	84	internal	Nucleus
LAEL	26844	0.44		IPI00331556	Q61316	Heat shock 70 kDa protein 4	KLAE(678).(679)LKSLGQPIKTR	679	679	internal	Cytoplasm
PKGE	106179	0		IPI00129571	P08121	Collagen alpha-1(III) chain	GPKG(662).(663)EVGAPGAPGGKGDSGAPGER	663	509	internal	Secreted

## Sheet: Statistics
S14 Table. (C) Statistics for application of tetramer matching to MS data from Prudova et al.
							Prudova et al. proteomics data
							MMP2		RP > 4.5	RP>1	0<RP<1	RP=0
MMP-2	RP cutoff	number of cleavages	percent of total				199 substrates		141	161	27	11
	all data	199
	> 1 (optimal substrates)	161	80.9
	> 4.5 (selectome)	141	70.9				MMP9		RP > 4.7	RP>1	0<RP<1	RP=0
							19 substrates		15	16	2	1
MMP-9	RP cutoff	number of cleavages
	all data	19
	> 1 (optimal substrates)	16	84.2
	> 4.7 (selectome)	15	78.9
