# Supplementary material for: Quantitative profiling of protease specificity
Source: PLoS Comput Biol. 2021 Feb 22;17(2):e1008101. doi: 10.1371/journal.pcbi.1008101 (PMC7932537; doi:10.1371/journal.pcbi.1008101)
Supplement: S14 Table — Tetramer matching to novel N-termini in proteins secreted by HEK293 cells following treatment with MMP-2 (A) and MMP-9 (B). Each table contains sequences of deduced cleavages grouped according to two thresholds: a) IE > 1σ above the mean value of isotopic enrichment of the corresponding N-terminally labeled peptides, and b) RP values of the matching tetramers above MMP specific cutoff defining the selectome. For each identified cleavage the following information has been provided: the rank and RP of the matching tetramer, isotopic enrichment (log2(ratio)) and p-value for each N-terminally labeled peptide based on duplicate determinations and respective protein ids. The tabs: C, D, E, F, G contain the same information as above, but for novel N-termini in proteins grouped according to their matching tetramers belonging to various parts of Venn’s diagram in Fig 5. In each tab the isotopic enrichment, IE, RP and p values have been specified as they were determined for both MMP-2 and 9 enzymes. (C)–MMP-2 cleaved proteins belonging to common set of MMP-2-9 selectomes (45 entries), (D)–MMP-9 cleaved proteins belonging to common set of MMP-2-9 selectomes (50 entries), (E)–MMP-2 cleaved proteins belonging to unique part of MMP-2 selectome (15 entries), (F)–MMP-9 cleaved proteins belonging to unique part of MMP-9 selectome (10 entries). (XLSX) [file pcbi.1008101.s016.xlsx]

## Sheet: A.MMP2_HEK293_substrates
S15 Table. (A) Tetramer matching to MMP2 cleavages in HEK293 cell proteins, determined by LC-MS/MS
log2(ratio) ranges	relative probability (RP) range	consecutive number of MS sequence	MS detected cleavage sequence	matching tetramer	RP based tetramer rank	relative probability (RP)	isotopic enrichment (log2(ratio))	p-value for MS data	Uniprot id	Protein name
log2(ratio) >3σ	RP_above_4.5
		3	QSPVA-VSQSKP	PVAV	597	27.53	4.03122	0.002	P02751	>sp|P02751|FINC_HUMAN Fibronectin OS=Homo sapiens OX=9606 GN=FN1 PE=1 SV=5
		5	LDVGG-LQETDK	VGGL	718	26.45	3.07553	0.029	P23142	>sp|P23142|FBLN1_HUMAN Fibulin-1 OS=Homo sapiens OX=9606 GN=FBLN1 PE=1 SV=4
		6	HLVRN-IQLEQP	VRNI	880	25.21	3.26303	0.006	Q96MM7	>sp|Q96MM7|H6ST2_HUMAN Heparan-sulfate 6-O-sulfotransferase 2 OS=Homo sapiens OX=9606 GN=HS6ST2 PE=1 SV=2
		7	SSPRH-SEAATA	PRHS	3694	13.22	3.59932	0	Q14103	>sp|Q14103|HNRPD_HUMAN Heterogeneous nuclear ribonucleoprotein D0 OS=Homo sapiens OX=9606 GN=HNRNPD PE=1 SV=1
		8	TQQAQ-LAAAAE	QAQL	6753	6.16	2.73985	0.001	Q13765	>sp|Q13765|NACA_HUMAN Nascent polypeptide-associated complex subunit alpha OS=Homo sapiens OX=9606 GN=NACA PE=1 SV=1
		9	LPAMP-MQGGAQ	AMPM	5581	8.51	3.32912	0	P47972	>sp|P47972|NPTX2_HUMAN Neuronal pentraxin-2 OS=Homo sapiens OX=9606 GN=NPTX2 PE=1 SV=2
		10	GRSAP-LAAGCP	SAPL	2140	18.44	3.5097	0	Q92743	>sp|Q92743|HTRA1_HUMAN Serine protease HTRA1 OS=Homo sapiens OX=9606 GN=HTRA1 PE=1 SV=1
		12	GGGSA-LAGGAG	GSAL	5224	9.27	3.0018	0	Q10471	>sp|Q10471|GALT2_HUMAN Polypeptide N-acetylgalactosaminyltransferase 2 OS=Homo sapiens OX=9606 GN=GALNT2 PE=1 SV=1
		13	EEPLN-VGSVAA	PLNV	928	24.93	2.63691	0.01	P49590	>sp|P49590|SYHM_HUMAN Probable histidine--tRNA ligase, mitochondrial OS=Homo sapiens OX=9606 GN=HARS2 PE=1 SV=1
		14	TRPLA-VEVVTE	PLAV	427	29.15	4.35332	0.017	P24821	>sp|P24821|TENA_HUMAN Tenascin OS=Homo sapiens OX=9606 GN=TNC PE=1 SV=3
2σ<log2(ratio)<3σ	RP_above_4.5
		1	GMPGE-ISEHEG	PGEI	3184	14.72	2.19849	0	P51693	>sp|P51693|APLP1_HUMAN Amyloid-like protein 1 OS=Homo sapiens OX=9606 GN=APLP1 PE=1 SV=3
		2	SEPAD-FKVDED	PADF	1692	20.44	1.89142	0.001	P19022	>sp|P19022|CADH2_HUMAN Cadherin-2 OS=Homo sapiens OX=9606 GN=CDH2 PE=1 SV=4
		3	SHLGR-YLAADK	LGRY	2332	17.67	2.48285	0.005	Q16658	>sp|Q16658|FSCN1_HUMAN Fascin OS=Homo sapiens OX=9606 GN=FSCN1 PE=1 SV=3
		4	GYIGT-YCGQPV	IGTY	7391	5.18	2.54844	0.01	P35556	>sp|P35556|FBN2_HUMAN Fibrillin-2 OS=Homo sapiens OX=9606 GN=FBN2 PE=1 SV=3
		5	VCPRG-YVTSTD	PRGY	49	34.02	2.10769	0.038	P35556	>sp|P35556|FBN2_HUMAN Fibrillin-2 OS=Homo sapiens OX=9606 GN=FBN2 PE=1 SV=3
		6	KRIAN-LQTDLS	IANL	55	33.88	1.91839	0	P21333	>sp|P21333|FLNA_HUMAN Filamin-A OS=Homo sapiens OX=9606 GN=FLNA PE=1 SV=4
		8	ARPNS-MVVEHP	PNSM	3111	14.95	2.40871	0.006	P06396	>sp|P06396|GELS_HUMAN Gelsolin OS=Homo sapiens OX=9606 GN=GSN PE=1 SV=1
		9	GRTLG-LYGKDQ	TLGL	6846	6	2.46728	0.005	P09211	>sp|P09211|GSTP1_HUMAN Glutathione S-transferase P OS=Homo sapiens OX=9606 GN=GSTP1 PE=1 SV=2
		10	TDPSK-LDSGKE	PSKL	176	32.22	1.91073	0.005	P08238	>sp|P08238|HS90B_HUMAN Heat shock protein HSP 90-beta OS=Homo sapiens OX=9606 GN=HSP90AB1 PE=1 SV=4
		12	GFLAW-LYNESP	LAWL	1387	22.04	2.43029	0.01	Q9BTY2	>sp|Q9BTY2|FUCO2_HUMAN Plasma alpha-L-fucosidase OS=Homo sapiens OX=9606 GN=FUCA2 PE=1 SV=2
		13	YRPVA-VALDTK	PVAV	597	27.53	1.93357	0.001	P14618	>sp|P14618|KPYM_HUMAN Pyruvate kinase PKM OS=Homo sapiens OX=9606 GN=PKM PE=1 SV=4
		14	AGAAA-LSSASS	AAAL	238	31.4	2.49057	0.028	Q15424	>sp|Q15424|SAFB1_HUMAN Scaffold attachment factor B1 OS=Homo sapiens OX=9606 GN=SAFB PE=1 SV=4
		15	PTPVP-VVGSQM	PVPV	1229	23.04	1.91456	0.01	P26368	>sp|P26368|U2AF2_HUMAN Splicing factor U2AF 65 kDa subunit OS=Homo sapiens OX=9606 GN=U2AF2 PE=1 SV=4
		17	FHPEQ-LITGKE	PEQL	3975	12.46	2.03562	0.002	P68366	>sp|P68366|TBA4A_HUMAN Tubulin alpha-4A chain OS=Homo sapiens OX=9606 GN=TUBA4A PE=1 SV=1
		18	DMAAA-MKAVTE	AAAM	1165	23.42	1.76553	0.002	P31946	>sp|P31946|1433B_HUMAN 14-3-3 protein beta/alpha OS=Homo sapiens OX=9606 GN=YWHAB PE=1 SV=3
		20	SLARA-YSSFNP	ARAY	1753	20.14	2.26903	0.01	P16870	>sp|P16870|CBPE_HUMAN Carboxypeptidase E OS=Homo sapiens OX=9606 GN=CPE PE=1 SV=1
		21	ETAIN-ITTYPD	AINI	5588	8.5	1.83996	0.019	Q12841	>sp|Q12841|FSTL1_HUMAN Follistatin-related protein 1 OS=Homo sapiens OX=9606 GN=FSTL1 PE=1 SV=1
		22	GFGRG-LSDKKS	GRGL	7536	4.98	1.9486	0.007	P48723	>sp|P48723|HSP13_HUMAN Heat shock 70 kDa protein 13 OS=Homo sapiens OX=9606 GN=HSPA13 PE=1 SV=1
		23	LFIGG-LSFETT	IGGL	714	26.48	2.3505	0	P09651	>sp|P09651|ROA1_HUMAN Heterogeneous nuclear ribonucleoprotein A1 OS=Homo sapiens OX=9606 GN=HNRNPA1 PE=1 SV=5
		24	MVPRA-VYLPNC	PRAV	513	28.34	1.98914	0	P24593	>sp|P24593|IBP5_HUMAN Insulin-like growth factor-binding protein 5 OS=Homo sapiens OX=9606 GN=IGFBP5 PE=1 SV=1
		25	NFLSW-LYNDSP	LSWL	829	25.56	1.97085	0.022	P04066	>sp|P04066|FUCO_HUMAN Tissue alpha-L-fucosidase OS=Homo sapiens OX=9606 GN=FUCA1 PE=1 SV=4
		26	STMNM-LGGGGS	MNML	5641	8.39	2.41684	0	P18065	>sp|P18065|IBP2_HUMAN Insulin-like growth factor-binding protein 2 OS=Homo sapiens OX=9606 GN=IGFBP2 PE=1 SV=2
		27	LFIGG-LSFETT	IGGL	714	26.48	2.3505	0	Q32P51	>sp|Q32P51|RA1L2_HUMAN Heterogeneous nuclear ribonucleoprotein A1-like 2 OS=Homo sapiens OX=9606 GN=HNRNPA1L2 PE=2 SV=2
1σ<log2(ratio)<2σ	RP_above_4.5
		2	PTAAA-IAYGLD	AAAI	834	25.49	1.58496	0.002	P11021	>sp|P11021|BIP_HUMAN Endoplasmic reticulum chaperone BiP OS=Homo sapiens OX=9606 GN=HSPA5 PE=1 SV=2
		3	SSAAA-LSLCEG	AAAL	238	31.4	1.03562	0.011	Q9UHI8	>sp|Q9UHI8|ATS1_HUMAN A disintegrin and metalloproteinase with thrombospondin motifs 1 OS=Homo sapiens OX=9606 GN=ADAMTS1 PE=1 SV=4
		4	VTPAN-ASGIND	PANA	2316	17.73	0.9486	0.003	Q9BWD1	>sp|Q9BWD1|THIC_HUMAN Acetyl-CoA acetyltransferase, cytosolic OS=Homo sapiens OX=9606 GN=ACAT2 PE=1 SV=2
		5	DAPRA-VFPSIV	PRAV	513	28.34	1.66903	0.024	P63261	>sp|P63261|ACTG_HUMAN Actin, cytoplasmic 2 OS=Homo sapiens OX=9606 GN=ACTG1 PE=1 SV=1
		6	PQAKA-LLQDKD	AKAL	1239	22.96	0.99277	0.016	P06280	>sp|P06280|AGAL_HUMAN Alpha-galactosidase A OS=Homo sapiens OX=9606 GN=GLA PE=1 SV=1
		7	KYIGN-MHGNEA	IGNM	417	29.21	1.12433	0.009	P16870	>sp|P16870|CBPE_HUMAN Carboxypeptidase E OS=Homo sapiens OX=9606 GN=CPE PE=1 SV=1
		8	EAPRP-YSKQVS	PRPY	72	33.44	1.23879	0.003	Q13443	>sp|Q13443|ADAM9_HUMAN Disintegrin and metalloproteinase domain-containing protein 9 OS=Homo sapiens OX=9606 GN=ADAM9 PE=1 SV=1
		9	IFLRE-LISNAS	LREL	1468	21.53	1.17632	0	P08238	>sp|P08238|HS90B_HUMAN Heat shock protein HSP 90-beta OS=Homo sapiens OX=9606 GN=HSP90AB1 PE=1 SV=4
		10	EGPYS-ISVLYG	PYSI	1106	23.85	1.17632	0.011	P21333	>sp|P21333|FLNA_HUMAN Filamin-A OS=Homo sapiens OX=9606 GN=FLNA PE=1 SV=4
		11	DMIDN-LLSPDL	IDNL	7609	4.88	1.24489	0.01	P07093	>sp|P07093|GDN_HUMAN Glia-derived nexin OS=Homo sapiens OX=9606 GN=SERPINE2 PE=1 SV=1
		12	PEPPP-LSGAPQ	PPPL	3758	13.03	1.36737	0.006	Q9NU53	>sp|Q9NU53|GINM1_HUMAN Glycoprotein integral membrane protein 1 OS=Homo sapiens OX=9606 GN=GINM1 PE=2 SV=1
		13	FSLFG-LGGEPG	LFGL	3820	12.87	1.41684	0	Q9NX62	>sp|Q9NX62|IMPA3_HUMAN Golgi-resident adenosine 3',5'-bisphosphate 3'-phosphatase OS=Homo sapiens OX=9606 GN=IMPAD1 PE=1 SV=1
		14	SYAGS-LAEPYE	AGSL	3106	14.97	1.52105	0	Q8N2S1	>sp|Q8N2S1|LTBP4_HUMAN Latent-transforming growth factor beta-binding protein 4 OS=Homo sapiens OX=9606 GN=LTBP4 PE=1 SV=2
		15	QLNAQ-LAAGNP	NAQL	5044	9.69	1.65992	0	Q86X29	>sp|Q86X29|LSR_HUMAN Lipolysis-stimulated lipoprotein receptor OS=Homo sapiens OX=9606 GN=LSR PE=1 SV=4
		16	NFIQS-IISTVE	IQSI	2895	15.56	0.90304	0	P36871	>sp|P36871|PGM1_HUMAN Phosphoglucomutase-1 OS=Homo sapiens OX=9606 GN=PGM1 PE=1 SV=3
		17	PALAY-LASAPP	LAYL	856	25.34	1.34483	0	Q8IV08	>sp|Q8IV08|PLD3_HUMAN Phospholipase D3 OS=Homo sapiens OX=9606 GN=PLD3 PE=1 SV=1
		18	NSIHS-LFSEET	IHSL	6370	6.87	1.41684	0.009	O75787	>sp|O75787|RENR_HUMAN Renin receptor OS=Homo sapiens OX=9606 GN=ATP6AP2 PE=1 SV=2
		19	TGPRF-LISDRD	PRFL	504	28.44	1.66903	0	Q9H4F8	>sp|Q9H4F8|SMOC1_HUMAN SPARC-related modular calcium-binding protein 1 OS=Homo sapiens OX=9606 GN=SMOC1 PE=1 SV=1
		20	SDPLT-LLQADT	PLTL	1047	24.26	1.22033	0.008	O00391	>sp|O00391|QSOX1_HUMAN Sulfhydryl oxidase 1 OS=Homo sapiens OX=9606 GN=QSOX1 PE=1 SV=3
		21	ISPGM-IKDCGA	PGMI	2338	17.65	1.18269	0.024	P60174	>sp|P60174|TPIS_HUMAN Triosephosphate isomerase OS=Homo sapiens OX=9606 GN=TPI1 PE=1 SV=3
		22	VAAKN-LQEAEE	AKNL	2584	16.7	1.48543	0.001	P08670	>sp|P08670|VIME_HUMAN Vimentin OS=Homo sapiens OX=9606 GN=VIM PE=1 SV=4
		23	NFWGA-LSADGY	WGAL	727	26.34	1.68257	0	Q02809	>sp|Q02809|PLOD1_HUMAN Procollagen-lysine,2-oxoglutarate 5-dioxygenase 1 OS=Homo sapiens OX=9606 GN=PLOD1 PE=1 SV=2
		24	VNPVL-LSGPEA	PVLL	3039	15.16	1.59932	0.01	Q9UNW1	>sp|Q9UNW1|MINP1_HUMAN Multiple inositol polyphosphate phosphatase 1 OS=Homo sapiens OX=9606 GN=MINPP1 PE=1 SV=1
		25	PEPES-WNAAQH	PESW	7743	4.73	1.65992	0	Q16610	>sp|Q16610|ECM1_HUMAN Extracellular matrix protein 1 OS=Homo sapiens OX=9606 GN=ECM1 PE=1 SV=2
		26	HLNRG-FHQEVF	NRGF	6398	6.81	1.53107	0.001	Q9BRK5	>sp|Q9BRK5|CAB45_HUMAN 45 kDa calcium-binding protein OS=Homo sapiens OX=9606 GN=SDF4 PE=1 SV=1
		27	ADIAF-LIDGSF	IAFL	1298	22.55	1.12433	0.007	O43405	>sp|O43405|COCH_HUMAN Cochlin OS=Homo sapiens OX=9606 GN=COCH PE=1 SV=1
		29	RKATP-YTFPGG	ATPY	3964	12.49	1.54102	0.007	Q10472	>sp|Q10472|GALT1_HUMAN Polypeptide N-acetylgalactosaminyltransferase 1 OS=Homo sapiens OX=9606 GN=GALNT1 PE=1 SV=1
		31	FSVSS-LAEGSV	VSSL	437	29.09	1.25701	0	P13010	>sp|P13010|XRCC5_HUMAN X-ray repair cross-complementing protein 5 OS=Homo sapiens OX=9606 GN=XRCC5 PE=1 SV=3

## Sheet: B.MMP9_HEK293_substrates
S15 Table. (B) Tetramer matching to MMP9 cleavages in HEK293 cell proteins, determined by LC-MS/MS
log2(ratio) ranges	relative probability (RP) range	consecutive number of MS sequence	MS detected cleavage sequence	matching tetramer	RP based tetramer rank	relative probability (RP)	isotopic enrichment (log2(ratio))	p-value for MS data	Uniprot id	Protein name
log2(ratio)>3σ	RP_above_4.7
		1	PFPDG-LAEDID	PDGL	1960	23.13	3.87774	0	P13639	>sp|P13639|EF2_HUMAN Elongation factor 2 OS=Homo sapiens OX=9606 GN=EEF2 PE=1 SV=4
		2	VLPVN-VTDYCQ	PVNV	1819	24.66	3.75596	0	P35555	>sp|P35555|FBN1_HUMAN Fibrillin-1 OS=Homo sapiens OX=9606 GN=FBN1 PE=1 SV=4
		3	VCPRG-YVTSTD	PRGY	168	46.79	5.17353	0	P35556	>sp|P35556|FBN2_HUMAN Fibrillin-2 OS=Homo sapiens OX=9606 GN=FBN2 PE=1 SV=3
		4	QSPVA-VSQSKP	PVAV	1086	32.82	4.62117	0	P02751	>sp|P02751|FINC_HUMAN Fibronectin OS=Homo sapiens OX=9606 GN=FN1 PE=1 SV=5
		5	GRTLG-LYGKDQ	TLGL	4162	9.79	3.7845	0.001	P09211	>sp|P09211|GSTP1_HUMAN Glutathione S-transferase P OS=Homo sapiens OX=9606 GN=GSTP1 PE=1 SV=2
		6	KSIYY-ITGESK	IYYI	3142	14.54	3.96162	0	P08238	>sp|P08238|HS90B_HUMAN Heat shock protein HSP 90-beta OS=Homo sapiens OX=9606 GN=HSP90AB1 PE=1 SV=4
		7	HLVRN-IQLEQP	VRNI	709	38.1	3.98094	0	Q96MM7	>sp|Q96MM7|H6ST2_HUMAN Heparan-sulfate 6-O-sulfotransferase 2 OS=Homo sapiens OX=9606 GN=HS6ST2 PE=1 SV=2
		8	SSPRH-SEAATA	PRHS	2518	18.44	4.65421	0	Q14103	>sp|Q14103|HNRPD_HUMAN Heterogeneous nuclear ribonucleoprotein D0 OS=Homo sapiens OX=9606 GN=HNRNPD PE=1 SV=1
		9	VVPWP-HVEGVE	PWPH	3057	15.08	3.51602	0	Q86SF2	>sp|Q86SF2|GALT7_HUMAN N-acetylgalactosaminyltransferase 7 OS=Homo sapiens OX=9606 GN=GALNT7 PE=1 SV=1
		10	LPAMP-MQGGAQ	AMPM	1593	26.95	3.87578	0	P47972	>sp|P47972|NPTX2_HUMAN Neuronal pentraxin-2 OS=Homo sapiens OX=9606 GN=NPTX2 PE=1 SV=2
		11	GSPDA-LQNPCY	PDAL	1366	29.54	3.53605	0	P14543	>sp|P14543|NID1_HUMAN Nidogen-1 OS=Homo sapiens OX=9606 GN=NID1 PE=1 SV=3
		12	EEPLN-VGSVAA	PLNV	368	43.38	3.64155	0	P49590	>sp|P49590|SYHM_HUMAN Probable histidine--tRNA ligase, mitochondrial OS=Homo sapiens OX=9606 GN=HARS2 PE=1 SV=1
		13	AGAAA-LSSASS	AAAL	1153	32.12	3.91073	0	Q15424	>sp|Q15424|SAFB1_HUMAN Scaffold attachment factor B1 OS=Homo sapiens OX=9606 GN=SAFB PE=1 SV=4
		14	TRPLA-VEVVTE	PLAV	295	44.77	4.99503	0	P24821	>sp|P24821|TENA_HUMAN Tenascin OS=Homo sapiens OX=9606 GN=TNC PE=1 SV=3
		15	EHPVL-LTEAPL	PVLL	2423	19.22	3.46205	0.001	P63261	>sp|P63261|ACTG_HUMAN Actin, cytoplasmic 2 OS=Homo sapiens OX=9606 GN=ACTG1 PE=1 SV=1
		16	KHIYY-ITGETK	IYYI	3142	14.54	3.33771	0	P07900	>sp|P07900|HS90A_HUMAN Heat shock protein HSP 90-alpha OS=Homo sapiens OX=9606 GN=HSP90AA1 PE=1 SV=5
2σ<log2(ratio)<3σ	RP_above_4.7
		2	NHIRY-VISQGN	IRYV	4002	10.4	3.13422	0	P35556	>sp|P35556|FBN2_HUMAN Fibrillin-2 OS=Homo sapiens OX=9606 GN=FBN2 PE=1 SV=3
		3	ARPNS-MVVEHP	PNSM	1535	27.58	3.29719	0	P06396	>sp|P06396|GELS_HUMAN Gelsolin OS=Homo sapiens OX=9606 GN=GSN PE=1 SV=1
		4	TDPSK-LDSGKE	PSKL	646	38.96	2.9782	0.001	P08238	>sp|P08238|HS90B_HUMAN Heat shock protein HSP 90-beta OS=Homo sapiens OX=9606 GN=HSP90AB1 PE=1 SV=4
		5	YRPVA-VALDTK	PVAV	1086	32.82	2.60407	0	P14618	>sp|P14618|KPYM_HUMAN Pyruvate kinase PKM OS=Homo sapiens OX=9606 GN=PKM PE=1 SV=4
		6	QQPFA-SVMTDE	PFAS	1871	24.05	2.58256	0.001	O95025	>sp|O95025|SEM3D_HUMAN Semaphorin-3D OS=Homo sapiens OX=9606 GN=SEMA3D PE=2 SV=2
		8	PTPVP-VVGSQM	PVPV	1333	29.89	2.70708	0	P26368	>sp|P26368|U2AF2_HUMAN Splicing factor U2AF 65 kDa subunit OS=Homo sapiens OX=9606 GN=U2AF2 PE=1 SV=4
		9	VNPVL-LSGPEA	PVLL	2423	19.22	2.45681	0	Q9UNW1	>sp|Q9UNW1|MINP1_HUMAN Multiple inositol polyphosphate phosphatase 1 OS=Homo sapiens OX=9606 GN=MINPP1 PE=1 SV=1
		10	SLARA-YSSFNP	ARAY	850	36.14	2.53854	0.006	P16870	>sp|P16870|CBPE_HUMAN Carboxypeptidase E OS=Homo sapiens OX=9606 GN=CPE PE=1 SV=1
		11	ETAIN-ITTYPD	AINI	3218	14.08	2.53605	0	Q12841	>sp|Q12841|FSTL1_HUMAN Follistatin-related protein 1 OS=Homo sapiens OX=9606 GN=FSTL1 PE=1 SV=1
		12	MVPRA-VYLPNC	PRAV	523	40.85	2.49057	0	P24593	>sp|P24593|IBP5_HUMAN Insulin-like growth factor-binding protein 5 OS=Homo sapiens OX=9606 GN=IGFBP5 PE=1 SV=1
		15	FHPEQ-LITGKE	PEQL	1943	23.26	2.62761	0.001	P68366	>sp|P68366|TBA4A_HUMAN Tubulin alpha-4A chain OS=Homo sapiens OX=9606 GN=TUBA4A PE=1 SV=1
1σ<log2(ratio)<2σ	RP_above_4.7
		1	LPPDH-LNGVKL	PDHL	3422	13.06	2.07039	0.001	Q9BRK5	>sp|Q9BRK5|CAB45_HUMAN 45 kDa calcium-binding protein OS=Homo sapiens OX=9606 GN=SDF4 PE=1 SV=1
		3	DAPRA-VFPSIV	PRAV	523	40.85	1.81147	0.006	P63261	>sp|P63261|ACTG_HUMAN Actin, cytoplasmic 2 OS=Homo sapiens OX=9606 GN=ACTG1 PE=1 SV=1
		4	PQAKA-LLQDKD	AKAL	753	37.29	1.48027	0.001	P06280	>sp|P06280|AGAL_HUMAN Alpha-galactosidase A OS=Homo sapiens OX=9606 GN=GLA PE=1 SV=1
		5	GEVQA-MLGQST	VQAM	2116	21.63	1.4957	0.03	P02649	>sp|P02649|APOE_HUMAN Apolipoprotein E OS=Homo sapiens OX=9606 GN=APOE PE=1 SV=1
		6	MEPVA-HFGLGK	PVAH	1783	24.99	1.73118	0	Q9NQ79	>sp|Q9NQ79|CRAC1_HUMAN Cartilage acidic protein 1 OS=Homo sapiens OX=9606 GN=CRTAC1 PE=1 SV=2
		7	AGARG-IQGPQG	ARGI	1214	31.4	1.52105	0	P02458	>sp|P02458|CO2A1_HUMAN Collagen alpha-1(II) chain OS=Homo sapiens OX=9606 GN=COL2A1 PE=1 SV=3
		8	KPPRL-VGGPMD	PRLV	4944	7.12	1.9855	0	P01034	>sp|P01034|CYTC_HUMAN Cystatin-C OS=Homo sapiens OX=9606 GN=CST3 PE=1 SV=1
		9	EAPRP-YSKQVS	PRPY	109	47.69	1.53107	0.016	Q13443	>sp|Q13443|ADAM9_HUMAN Disintegrin and metalloproteinase domain-containing protein 9 OS=Homo sapiens OX=9606 GN=ADAM9 PE=1 SV=1
		10	IFLRE-LISNAS	LREL	2168	21.21	1.62761	0	P08238	>sp|P08238|HS90B_HUMAN Heat shock protein HSP 90-beta OS=Homo sapiens OX=9606 GN=HSP90AB1 PE=1 SV=4
		11	KRIAN-LQTDLS	IANL	2190	21.07	1.79077	0	P21333	>sp|P21333|FLNA_HUMAN Filamin-A OS=Homo sapiens OX=9606 GN=FLNA PE=1 SV=4
		12	FNPLS-LEELGS	PLSL	83	48.17	1.81967	0.003	P07093	>sp|P07093|GDN_HUMAN Glia-derived nexin OS=Homo sapiens OX=9606 GN=SERPINE2 PE=1 SV=1
		13	FSLFG-LGGEPG	LFGL	3201	14.17	2.10434	0	Q9NX62	>sp|Q9NX62|IMPA3_HUMAN Golgi-resident adenosine 3',5'-bisphosphate 3'-phosphatase OS=Homo sapiens OX=9606 GN=IMPAD1 PE=1 SV=1
		14	APPAA-VAAVAG	PAAV	856	36.05	1.73118	0	P18065	>sp|P18065|IBP2_HUMAN Insulin-like growth factor-binding protein 2 OS=Homo sapiens OX=9606 GN=IGFBP2 PE=1 SV=2
		15	MPMF-IVNTNV	PMFI	871	35.87	1.65992	0.002	P14174	>sp|P14174|MIF_HUMAN Macrophage migration inhibitory factor OS=Homo sapiens OX=9606 GN=MIF PE=1 SV=4
		16	YNPMA-LYGSVP	PMAL	46	48.95	1.70929	0	Q14697	>sp|Q14697|GANAB_HUMAN Neutral alpha-glucosidase AB OS=Homo sapiens OX=9606 GN=GANAB PE=1 SV=3
		17	RKATP-YTFPGG	ATPY	4355	9.04	1.75275	0.004	Q10472	>sp|Q10472|GALT1_HUMAN Polypeptide N-acetylgalactosaminyltransferase 1 OS=Homo sapiens OX=9606 GN=GALNT1 PE=1 SV=1
		18	VVPFG-VPASAT	PFGV	648	38.95	2.01436	0	Q92743	>sp|Q92743|HTRA1_HUMAN Serine protease HTRA1 OS=Homo sapiens OX=9606 GN=HTRA1 PE=1 SV=1
		19	TGPRF-LISDRD	PRFL	424	42.45	2.33056	0	Q9H4F8	>sp|Q9H4F8|SMOC1_HUMAN SPARC-related modular calcium-binding protein 1 OS=Homo sapiens OX=9606 GN=SMOC1 PE=1 SV=1
		20	SDPLT-LLQADT	PLTL	506	41.2	2.25399	0.001	O00391	>sp|O00391|QSOX1_HUMAN Sulfhydryl oxidase 1 OS=Homo sapiens OX=9606 GN=QSOX1 PE=1 SV=3
		21	GLPRE-LAEAVA	PREL	299	44.67	2.27202	0	Q9UBT2	>sp|Q9UBT2|SAE2_HUMAN SUMO-activating enzyme subunit 2 OS=Homo sapiens OX=9606 GN=UBA2 PE=1 SV=2
		22	ISPGM-IKDCGA	PGMI	3362	13.36	2.03562	0.003	P60174	>sp|P60174|TPIS_HUMAN Triosephosphate isomerase OS=Homo sapiens OX=9606 GN=TPI1 PE=1 SV=3
		23	VAAKN-LQEAEE	AKNL	1087	32.82	2.19219	0	P08670	>sp|P08670|VIME_HUMAN Vimentin OS=Homo sapiens OX=9606 GN=VIM PE=1 SV=4
		24	GKPFK-IQVLVE	PFKI	938	34.84	1.45943	0.01	P17931	>sp|P17931|LEG3_HUMAN Galectin-3 OS=Homo sapiens OX=9606 GN=LGALS3 PE=1 SV=5
		25	MSPQL-LYDAAP	PQLL	1100	32.66	1.46467	0	Q9UKP4	>sp|Q9UKP4|ATS7_HUMAN A disintegrin and metalloproteinase with thrombospondin motifs 7 OS=Homo sapiens OX=9606 GN=ADAMTS7 PE=1 SV=2
		27	GMPGE-ISEHEG	PGEI	3463	12.83	2.13093	0	P51693	>sp|P51693|APLP1_HUMAN Amyloid-like protein 1 OS=Homo sapiens OX=9606 GN=APLP1 PE=1 SV=3
		28	RTLRA-VCGQPG	LRAV	3653	11.9	1.46989	0.03	Q8NCH0	>sp|Q8NCH0|CHSTE_HUMAN Carbohydrate sulfotransferase 14 OS=Homo sapiens OX=9606 GN=CHST14 PE=1 SV=2
		30	FCPMA-AHEEIC	PMAA	2754	16.94	1.774	0.008	P02751	>sp|P02751|FINC_HUMAN Fibronectin OS=Homo sapiens OX=9606 GN=FN1 PE=1 SV=5
		31	LDVGG-LQETDK	VGGL	4254	9.44	1.71809	0.012	P23142	>sp|P23142|FBLN1_HUMAN Fibulin-1 OS=Homo sapiens OX=9606 GN=FBLN1 PE=1 SV=4
		33	PEPPP-LSGAPQ	PPPL	3200	14.18	1.9855	0	Q9NU53	>sp|Q9NU53|GINM1_HUMAN Glycoprotein integral membrane protein 1 OS=Homo sapiens OX=9606 GN=GINM1 PE=2 SV=1
		34	GFGRG-LSDKKS	GRGL	3763	11.45	2.02148	0.002	P48723	>sp|P48723|HSP13_HUMAN Heat shock 70 kDa protein 13 OS=Homo sapiens OX=9606 GN=HSPA13 PE=1 SV=1
		36	DSTMN-MLGGGG	TMNM	5109	6.67	1.61824	0	P18065	>sp|P18065|IBP2_HUMAN Insulin-like growth factor-binding protein 2 OS=Homo sapiens OX=9606 GN=IGFBP2 PE=1 SV=2
		38	GFLAW-LYNESP	LAWL	2357	19.78	1.774	0.02	Q9BTY2	>sp|Q9BTY2|FUCO2_HUMAN Plasma alpha-L-fucosidase OS=Homo sapiens OX=9606 GN=FUCA2 PE=1 SV=2
		39	NFLSW-LYNDSP	LSWL	2294	20.21	1.57046	0.013	P04066	>sp|P04066|FUCO_HUMAN Tissue alpha-L-fucosidase OS=Homo sapiens OX=9606 GN=FUCA1 PE=1 SV=4

## Sheet: C.MMP2_common_MMP2-9_selectome
S15 Table. (C). MMP2 cleaved proteins - belonging to common set of MMP2-9 selectome, HEK293 proteins, RP above KL threshold log2(ratio)>1 (45)
			MS detected cleavage sequence	matching tetramer	RP based tetramer rank (acc.to MMP2)	relative probability (RP) (acc.to MMP2)	isotopic enrichment (log2(ratio)) (acc.to MMP2)	p-value for MS data (acc.to MMP2)	RP based tetramer rank (acc.to MMP9)	relative probability (RP) (acc.to MMP9)	isotopic enrichment (log2(ratio)) (acc.to MMP9)	p-value for MS data (acc.to MMP9)	Uniprot id	Protein name
		1	GMPGE-ISEHEG	PGEI	3184	14.72	2.19849	0	3463	12.83	2.13093	0	P51693	>sp|P51693|APLP1_HUMAN Amyloid-like protein 1 OS=Homo sapiens OX=9606 GN=APLP1 PE=1 SV=3
		10	EGPYS-ISVLYG	PYSI	1106	23.85	1.17632	0.011	246	45.53	0.94111	0.007	P21333	>sp|P21333|FLNA_HUMAN Filamin-A OS=Homo sapiens OX=9606 GN=FLNA PE=1 SV=4
		10	TDPSK-LDSGKE	PSKL	176	32.22	1.91073	0.005	646	38.96	2.9782	0.001	P08238	>sp|P08238|HS90B_HUMAN Heat shock protein HSP 90-beta OS=Homo sapiens OX=9606 GN=HSP90AB1 PE=1 SV=4
		12	GFLAW-LYNESP	LAWL	1387	22.04	2.43029	0.01	2357	19.78	1.774	0.02	Q9BTY2	>sp|Q9BTY2|FUCO2_HUMAN Plasma alpha-L-fucosidase OS=Homo sapiens OX=9606 GN=FUCA2 PE=1 SV=2
		12	PEPPP-LSGAPQ	PPPL	3758	13.03	1.36737	0.006	3200	14.18	1.9855	0	Q9NU53	>sp|Q9NU53|GINM1_HUMAN Glycoprotein integral membrane protein 1 OS=Homo sapiens OX=9606 GN=GINM1 PE=2 SV=1
		13	EEPLN-VGSVAA	PLNV	928	24.93	2.63691	0.01	368	43.38	3.64155	0	P49590	>sp|P49590|SYHM_HUMAN Probable histidine--tRNA ligase, mitochondrial OS=Homo sapiens OX=9606 GN=HARS2 PE=1 SV=1
		13	FSLFG-LGGEPG	LFGL	3820	12.87	1.41684	0	3201	14.17	2.10434	0	Q9NX62	>sp|Q9NX62|IMPA3_HUMAN Golgi-resident adenosine 3',5'-bisphosphate 3'-phosphatase OS=Homo sapiens OX=9606 GN=IMPAD1 PE=1 SV=1
		13	YRPVA-VALDTK	PVAV	597	27.53	1.93357	0.001	1086	32.82	2.60407	0	P14618	>sp|P14618|KPYM_HUMAN Pyruvate kinase PKM OS=Homo sapiens OX=9606 GN=PKM PE=1 SV=4
		14	AGAAA-LSSASS	AAAL	238	31.4	2.49057	0.028	1153	32.12	3.91073	0	Q15424	>sp|Q15424|SAFB1_HUMAN Scaffold attachment factor B1 OS=Homo sapiens OX=9606 GN=SAFB PE=1 SV=4
		14	SYAGS-LAEPYE	AGSL	3106	14.97	1.52105	0	4733	6.2	0.96347	0	Q8N2S1	>sp|Q8N2S1|LTBP4_HUMAN Latent-transforming growth factor beta-binding protein 4 OS=Homo sapiens OX=9606 GN=LTBP4 PE=1 SV=2
		14	TRPLA-VEVVTE	PLAV	427	29.15	4.35332	0.017	295	44.77	4.99503	0	P24821	>sp|P24821|TENA_HUMAN Tenascin OS=Homo sapiens OX=9606 GN=TNC PE=1 SV=3
		15	PTPVP-VVGSQM	PVPV	1229	23.04	1.91456	0.01	1333	29.89	2.70708	0	P26368	>sp|P26368|U2AF2_HUMAN Splicing factor U2AF 65 kDa subunit OS=Homo sapiens OX=9606 GN=U2AF2 PE=1 SV=4
		17	FHPEQ-LITGKE	PEQL	3975	12.46	2.03562	0.002	1943	23.26	2.62761	0.001	P68366	>sp|P68366|TBA4A_HUMAN Tubulin alpha-4A chain OS=Homo sapiens OX=9606 GN=TUBA4A PE=1 SV=1
		18	DMAAA-MKAVTE	AAAM	1165	23.42	1.76553	0.002	1921	23.49	1.32769	0.004	P31946	>sp|P31946|1433B_HUMAN 14-3-3 protein beta/alpha OS=Homo sapiens OX=9606 GN=YWHAB PE=1 SV=3
		18	NSIHS-LFSEET	IHSL	6370	6.87	1.41684	0.009	5997	4.86	1.36177	0	O75787	>sp|O75787|RENR_HUMAN Renin receptor OS=Homo sapiens OX=9606 GN=ATP6AP2 PE=1 SV=2
		19	TGPRF-LISDRD	PRFL	504	28.44	1.66903	0	424	42.45	2.33056	0	Q9H4F8	>sp|Q9H4F8|SMOC1_HUMAN SPARC-related modular calcium-binding protein 1 OS=Homo sapiens OX=9606 GN=SMOC1 PE=1 SV=1
		2	PTAAA-IAYGLD	AAAI	834	25.49	1.58496	0.002	2946	15.73	0.80735	0.029	P11021	>sp|P11021|BIP_HUMAN Endoplasmic reticulum chaperone BiP OS=Homo sapiens OX=9606 GN=HSPA5 PE=1 SV=2
		2	SEPAD-FKVDED	PADF	1692	20.44	1.89142	0.001	3460	12.85	1.10434	0.011	P19022	>sp|P19022|CADH2_HUMAN Cadherin-2 OS=Homo sapiens OX=9606 GN=CDH2 PE=1 SV=4
		20	SDPLT-LLQADT	PLTL	1047	24.26	1.22033	0.008	506	41.2	2.25399	0.001	O00391	>sp|O00391|QSOX1_HUMAN Sulfhydryl oxidase 1 OS=Homo sapiens OX=9606 GN=QSOX1 PE=1 SV=3
		20	SLARA-YSSFNP	ARAY	1753	20.14	2.26903	0.01	850	36.14	2.53854	0.006	P16870	>sp|P16870|CBPE_HUMAN Carboxypeptidase E OS=Homo sapiens OX=9606 GN=CPE PE=1 SV=1
		21	ETAIN-ITTYPD	AINI	5588	8.5	1.83996	0.019	3218	14.08	2.53605	0	Q12841	>sp|Q12841|FSTL1_HUMAN Follistatin-related protein 1 OS=Homo sapiens OX=9606 GN=FSTL1 PE=1 SV=1
		21	ISPGM-IKDCGA	PGMI	2338	17.65	1.18269	0.024	3362	13.36	2.03562	0.003	P60174	>sp|P60174|TPIS_HUMAN Triosephosphate isomerase OS=Homo sapiens OX=9606 GN=TPI1 PE=1 SV=3
		22	GFGRG-LSDKKS	GRGL	7536	4.98	1.9486	0.007	3763	11.45	2.02148	0.002	P48723	>sp|P48723|HSP13_HUMAN Heat shock 70 kDa protein 13 OS=Homo sapiens OX=9606 GN=HSPA13 PE=1 SV=1
		22	VAAKN-LQEAEE	AKNL	2584	16.7	1.48543	0.001	1087	32.82	2.19219	0	P08670	>sp|P08670|VIME_HUMAN Vimentin OS=Homo sapiens OX=9606 GN=VIM PE=1 SV=4
		24	MVPRA-VYLPNC	PRAV	513	28.34	1.98914	0	523	40.85	2.49057	0	P24593	>sp|P24593|IBP5_HUMAN Insulin-like growth factor-binding protein 5 OS=Homo sapiens OX=9606 GN=IGFBP5 PE=1 SV=1
		24	VNPVL-LSGPEA	PVLL	3039	15.16	1.59932	0.01	2423	19.22	2.45681	0	Q9UNW1	>sp|Q9UNW1|MINP1_HUMAN Multiple inositol polyphosphate phosphatase 1 OS=Homo sapiens OX=9606 GN=MINPP1 PE=1 SV=1
		25	NFLSW-LYNDSP	LSWL	829	25.56	1.97085	0.022	2294	20.21	1.57046	0.013	P04066	>sp|P04066|FUCO_HUMAN Tissue alpha-L-fucosidase OS=Homo sapiens OX=9606 GN=FUCA1 PE=1 SV=4
		27	ADIAF-LIDGSF	IAFL	1298	22.55	1.12433	0.007	3881	10.97	0.87971	0.01	O43405	>sp|O43405|COCH_HUMAN Cochlin OS=Homo sapiens OX=9606 GN=COCH PE=1 SV=1
		29	RKATP-YTFPGG	ATPY	3964	12.49	1.54102	0.007	4355	9.04	1.75275	0.004	Q10472	>sp|Q10472|GALT1_HUMAN Polypeptide N-acetylgalactosaminyltransferase 1 OS=Homo sapiens OX=9606 GN=GALNT1 PE=1 SV=1
		3	QSPVA-VSQSKP	PVAV	597	27.53	4.03122	0.002	1086	32.82	4.62117	0	P02751	>sp|P02751|FINC_HUMAN Fibronectin OS=Homo sapiens OX=9606 GN=FN1 PE=1 SV=5
		3	SSAAA-LSLCEG	AAAL	238	31.4	1.03562	0.011	1153	32.12	0.37851	0.04	Q9UHI8	>sp|Q9UHI8|ATS1_HUMAN A disintegrin and metalloproteinase with thrombospondin motifs 1 OS=Homo sapiens OX=9606 GN=ADAMTS1 PE=1 SV=4
		31	FSVSS-LAEGSV	VSSL	437	29.09	1.25701	0	2588	17.98	1.22033	0	P13010	>sp|P13010|XRCC5_HUMAN X-ray repair cross-complementing protein 5 OS=Homo sapiens OX=9606 GN=XRCC5 PE=1 SV=3
		5	DAPRA-VFPSIV	PRAV	513	28.34	1.66903	0.024	523	40.85	1.81147	0.006	P63261	>sp|P63261|ACTG_HUMAN Actin, cytoplasmic 2 OS=Homo sapiens OX=9606 GN=ACTG1 PE=1 SV=1
		5	LDVGG-LQETDK	VGGL	718	26.45	3.07553	0.029	4254	9.44	1.71809	0.012	P23142	>sp|P23142|FBLN1_HUMAN Fibulin-1 OS=Homo sapiens OX=9606 GN=FBLN1 PE=1 SV=4
		5	VCPRG-YVTSTD	PRGY	49	34.02	2.10769	0.038	168	46.79	5.17353	0	P35556	>sp|P35556|FBN2_HUMAN Fibrillin-2 OS=Homo sapiens OX=9606 GN=FBN2 PE=1 SV=3
		6	HLVRN-IQLEQP	VRNI	880	25.21	3.26303	0.006	709	38.1	3.98094	0	Q96MM7	>sp|Q96MM7|H6ST2_HUMAN Heparan-sulfate 6-O-sulfotransferase 2 OS=Homo sapiens OX=9606 GN=HS6ST2 PE=1 SV=2
		6	KRIAN-LQTDLS	IANL	55	33.88	1.91839	0	2190	21.07	1.79077	0	P21333	>sp|P21333|FLNA_HUMAN Filamin-A OS=Homo sapiens OX=9606 GN=FLNA PE=1 SV=4
		6	PQAKA-LLQDKD	AKAL	1239	22.96	0.99277	0.016	753	37.29	1.48027	0.001	P06280	>sp|P06280|AGAL_HUMAN Alpha-galactosidase A OS=Homo sapiens OX=9606 GN=GLA PE=1 SV=1
		7	KYIGN-MHGNEA	IGNM	417	29.21	1.12433	0.009	4215	9.58	1.07039	0	P16870	>sp|P16870|CBPE_HUMAN Carboxypeptidase E OS=Homo sapiens OX=9606 GN=CPE PE=1 SV=1
		7	SSPRH-SEAATA	PRHS	3694	13.22	3.59932	0	2518	18.44	4.65421	0	Q14103	>sp|Q14103|HNRPD_HUMAN Heterogeneous nuclear ribonucleoprotein D0 OS=Homo sapiens OX=9606 GN=HNRNPD PE=1 SV=1
		8	ARPNS-MVVEHP	PNSM	3111	14.95	2.40871	0.006	1535	27.58	3.29719	0	P06396	>sp|P06396|GELS_HUMAN Gelsolin OS=Homo sapiens OX=9606 GN=GSN PE=1 SV=1
		8	EAPRP-YSKQVS	PRPY	72	33.44	1.23879	0.003	109	47.69	1.53107	0.016	Q13443	>sp|Q13443|ADAM9_HUMAN Disintegrin and metalloproteinase domain-containing protein 9 OS=Homo sapiens OX=9606 GN=ADAM9 PE=1 SV=1
		9	GRTLG-LYGKDQ	TLGL	6846	6	2.46728	0.005	4162	9.79	3.7845	0.001	P09211	>sp|P09211|GSTP1_HUMAN Glutathione S-transferase P OS=Homo sapiens OX=9606 GN=GSTP1 PE=1 SV=2
		9	IFLRE-LISNAS	LREL	1468	21.53	1.17632	0	2168	21.21	1.62761	0	P08238	>sp|P08238|HS90B_HUMAN Heat shock protein HSP 90-beta OS=Homo sapiens OX=9606 GN=HSP90AB1 PE=1 SV=4
		9	LPAMP-MQGGAQ	AMPM	5581	8.51	3.32912	0	1593	26.95	3.87578	0	P47972	>sp|P47972|NPTX2_HUMAN Neuronal pentraxin-2 OS=Homo sapiens OX=9606 GN=NPTX2 PE=1 SV=2

## Sheet: D.MMP9_common_MMP2-9_selectome
S15 Table. (D). MMP9 cleaved proteins - belonging to common set of MMP2-9 selectome, HEK293 proteins, RP above KL threshold log2(ratio)>1 (50)
			MS detected cleavage sequence	matching tetramer	RP based tetramer rank (acc.to MMP9)	relative probability (RP) (acc.to MMP9)	isotopic enrichment (log2(ratio)) (acc.to MMP9)	p-value for MS data (acc.to MMP9)	RP based tetramer rank (acc.to MMP2)	relative probability (RP) (acc.to MMP2)	isotopic enrichment (log2(ratio)) (acc.to MMP2)	p-value for MS data (acc.to MMP2)	Uniprot id	Protein name
		1	PFPDG-LAEDID	PDGL	1960	23.13	3.87774	0	6714	6.23	0.99277	0.059	P13639	>sp|P13639|EF2_HUMAN Elongation factor 2 OS=Homo sapiens OX=9606 GN=EEF2 PE=1 SV=4
		10	IFLRE-LISNAS	LREL	2168	21.21	1.62761	0	1468	21.53	1.17632	0	P08238	>sp|P08238|HS90B_HUMAN Heat shock protein HSP 90-beta OS=Homo sapiens OX=9606 GN=HSP90AB1 PE=1 SV=4
		10	LPAMP-MQGGAQ	AMPM	1593	26.95	3.87578	0	5581	8.51	3.32912	0	P47972	>sp|P47972|NPTX2_HUMAN Neuronal pentraxin-2 OS=Homo sapiens OX=9606 GN=NPTX2 PE=1 SV=2
		10	SLARA-YSSFNP	ARAY	850	36.14	2.53854	0.006	1753	20.14	2.26903	0.01	P16870	>sp|P16870|CBPE_HUMAN Carboxypeptidase E OS=Homo sapiens OX=9606 GN=CPE PE=1 SV=1
		11	ETAIN-ITTYPD	AINI	3218	14.08	2.53605	0	5588	8.5	1.83996	0.019	Q12841	>sp|Q12841|FSTL1_HUMAN Follistatin-related protein 1 OS=Homo sapiens OX=9606 GN=FSTL1 PE=1 SV=1
		11	GSPDA-LQNPCY	PDAL	1366	29.54	3.53605	0	5974	7.73	0.926	0	P14543	>sp|P14543|NID1_HUMAN Nidogen-1 OS=Homo sapiens OX=9606 GN=NID1 PE=1 SV=3
		11	KRIAN-LQTDLS	IANL	2190	21.07	1.79077	0	55	33.88	1.91839	0	P21333	>sp|P21333|FLNA_HUMAN Filamin-A OS=Homo sapiens OX=9606 GN=FLNA PE=1 SV=4
		12	EEPLN-VGSVAA	PLNV	368	43.38	3.64155	0	928	24.93	2.63691	0.01	P49590	>sp|P49590|SYHM_HUMAN Probable histidine--tRNA ligase, mitochondrial OS=Homo sapiens OX=9606 GN=HARS2 PE=1 SV=1
		12	FNPLS-LEELGS	PLSL	83	48.17	1.81967	0.003	66	33.53	0.83996	0.002	P07093	>sp|P07093|GDN_HUMAN Glia-derived nexin OS=Homo sapiens OX=9606 GN=SERPINE2 PE=1 SV=1
		12	MVPRA-VYLPNC	PRAV	523	40.85	2.49057	0	513	28.34	1.98914	0	P24593	>sp|P24593|IBP5_HUMAN Insulin-like growth factor-binding protein 5 OS=Homo sapiens OX=9606 GN=IGFBP5 PE=1 SV=1
		13	AGAAA-LSSASS	AAAL	1153	32.12	3.91073	0	238	31.4	2.49057	0.028	Q15424	>sp|Q15424|SAFB1_HUMAN Scaffold attachment factor B1 OS=Homo sapiens OX=9606 GN=SAFB PE=1 SV=4
		13	FSLFG-LGGEPG	LFGL	3201	14.17	2.10434	0	3820	12.87	1.41684	0	Q9NX62	>sp|Q9NX62|IMPA3_HUMAN Golgi-resident adenosine 3',5'-bisphosphate 3'-phosphatase OS=Homo sapiens OX=9606 GN=IMPAD1 PE=1 SV=1
		14	APPAA-VAAVAG	PAAV	856	36.05	1.73118	0	288	30.72	2.4957	0.066	P18065	>sp|P18065|IBP2_HUMAN Insulin-like growth factor-binding protein 2 OS=Homo sapiens OX=9606 GN=IGFBP2 PE=1 SV=2
		14	TRPLA-VEVVTE	PLAV	295	44.77	4.99503	0	427	29.15	4.35332	0.017	P24821	>sp|P24821|TENA_HUMAN Tenascin OS=Homo sapiens OX=9606 GN=TNC PE=1 SV=3
		15	EHPVL-LTEAPL	PVLL	2423	19.22	3.46205	0.001	3039	15.16	1.59932	0.01	P63261	>sp|P63261|ACTG_HUMAN Actin, cytoplasmic 2 OS=Homo sapiens OX=9606 GN=ACTG1 PE=1 SV=1
		15	FHPEQ-LITGKE	PEQL	1943	23.26	2.62761	0.001	3975	12.46	2.03562	0.002	P68366	>sp|P68366|TBA4A_HUMAN Tubulin alpha-4A chain OS=Homo sapiens OX=9606 GN=TUBA4A PE=1 SV=1
		15	MPMF-IVNTNV	PMFI	871	35.87	1.65992	0.002	5689	8.26	0.83188	0.006	P14174	>sp|P14174|MIF_HUMAN Macrophage migration inhibitory factor OS=Homo sapiens OX=9606 GN=MIF PE=1 SV=4
		16	YNPMA-LYGSVP	PMAL	46	48.95	1.70929	0	44	34.17	0.66903	0.049	Q14697	>sp|Q14697|GANAB_HUMAN Neutral alpha-glucosidase AB OS=Homo sapiens OX=9606 GN=GANAB PE=1 SV=3
		17	RKATP-YTFPGG	ATPY	4355	9.04	1.75275	0.004	3964	12.49	1.54102	0.007	Q10472	>sp|Q10472|GALT1_HUMAN Polypeptide N-acetylgalactosaminyltransferase 1 OS=Homo sapiens OX=9606 GN=GALNT1 PE=1 SV=1
		18	VVPFG-VPASAT	PFGV	648	38.95	2.01436	0	6396	6.82	0.18903	0.08	Q92743	>sp|Q92743|HTRA1_HUMAN Serine protease HTRA1 OS=Homo sapiens OX=9606 GN=HTRA1 PE=1 SV=1
		19	TGPRF-LISDRD	PRFL	424	42.45	2.33056	0	504	28.44	1.66903	0	Q9H4F8	>sp|Q9H4F8|SMOC1_HUMAN SPARC-related modular calcium-binding protein 1 OS=Homo sapiens OX=9606 GN=SMOC1 PE=1 SV=1
		2	VLPVN-VTDYCQ	PVNV	1819	24.66	3.75596	0	1866	19.63	0.72247	0.161	P35555	>sp|P35555|FBN1_HUMAN Fibrillin-1 OS=Homo sapiens OX=9606 GN=FBN1 PE=1 SV=4
		20	SDPLT-LLQADT	PLTL	506	41.2	2.25399	0.001	1047	24.26	2.4906	0	O00391	>sp|O00391|QSOX1_HUMAN Sulfhydryl oxidase 1 OS=Homo sapiens OX=9606 GN=QSOX1 PE=1 SV=3
		21	GLPRE-LAEAVA	PREL	299	44.67	2.27202	0	193	31.95	0.74846	0.05	Q9UBT2	>sp|Q9UBT2|SAE2_HUMAN SUMO-activating enzyme subunit 2 OS=Homo sapiens OX=9606 GN=UBA2 PE=1 SV=2
		22	ISPGM-IKDCGA	PGMI	3362	13.36	2.03562	0.003	2338	17.65	1.18269	0.024	P60174	>sp|P60174|TPIS_HUMAN Triosephosphate isomerase OS=Homo sapiens OX=9606 GN=TPI1 PE=1 SV=3
		23	VAAKN-LQEAEE	AKNL	1087	32.82	2.19219	0	2584	16.7	1.48543	0.001	P08670	>sp|P08670|VIME_HUMAN Vimentin OS=Homo sapiens OX=9606 GN=VIM PE=1 SV=4
		25	MSPQL-LYDAAP	PQLL	1100	32.66	1.46467	0	1286	22.61	0.5656	0.01	Q9UKP4	>sp|Q9UKP4|ATS7_HUMAN A disintegrin and metalloproteinase with thrombospondin motifs 7 OS=Homo sapiens OX=9606 GN=ADAMTS7 PE=1 SV=2
		27	GMPGE-ISEHEG	PGEI	3463	12.83	2.13093	0	3184	14.72	2.19849	0	P51693	>sp|P51693|APLP1_HUMAN Amyloid-like protein 1 OS=Homo sapiens OX=9606 GN=APLP1 PE=1 SV=3
		28	RTLRA-VCGQPG	LRAV	3653	11.9	1.46989	0.03	4180	11.96	0.29866	0.67	Q8NCH0	>sp|Q8NCH0|CHSTE_HUMAN Carbohydrate sulfotransferase 14 OS=Homo sapiens OX=9606 GN=CHST14 PE=1 SV=2
		3	ARPNS-MVVEHP	PNSM	1535	27.58	3.29719	0	3111	14.95	2.40871	0.006	P06396	>sp|P06396|GELS_HUMAN Gelsolin OS=Homo sapiens OX=9606 GN=GSN PE=1 SV=1
		3	DAPRA-VFPSIV	PRAV	523	40.85	1.81147	0.006	513	28.34	1.66903	0.024	P63261	>sp|P63261|ACTG_HUMAN Actin, cytoplasmic 2 OS=Homo sapiens OX=9606 GN=ACTG1 PE=1 SV=1
		3	VCPRG-YVTSTD	PRGY	168	46.79	5.17353	0	49	34.02	2.10769	0.038	P35556	>sp|P35556|FBN2_HUMAN Fibrillin-2 OS=Homo sapiens OX=9606 GN=FBN2 PE=1 SV=3
		31	LDVGG-LQETDK	VGGL	4254	9.44	1.71809	0.012	718	26.45	3.07553	0.029	P23142	>sp|P23142|FBLN1_HUMAN Fibulin-1 OS=Homo sapiens OX=9606 GN=FBLN1 PE=1 SV=4
		33	PEPPP-LSGAPQ	PPPL	3200	14.18	1.9855	0	3758	13.03	1.36737	0.006	Q9NU53	>sp|Q9NU53|GINM1_HUMAN Glycoprotein integral membrane protein 1 OS=Homo sapiens OX=9606 GN=GINM1 PE=2 SV=1
		34	GFGRG-LSDKKS	GRGL	3763	11.45	2.02148	0.002	7536	4.98	1.9486	0.007	P48723	>sp|P48723|HSP13_HUMAN Heat shock 70 kDa protein 13 OS=Homo sapiens OX=9606 GN=HSPA13 PE=1 SV=1
		38	GFLAW-LYNESP	LAWL	2357	19.78	1.774	0.02	1387	22.04	2.43029	0.01	Q9BTY2	>sp|Q9BTY2|FUCO2_HUMAN Plasma alpha-L-fucosidase OS=Homo sapiens OX=9606 GN=FUCA2 PE=1 SV=2
		39	NFLSW-LYNDSP	LSWL	2294	20.21	1.57046	0.013	829	25.56	1.97085	0.022	P04066	>sp|P04066|FUCO_HUMAN Tissue alpha-L-fucosidase OS=Homo sapiens OX=9606 GN=FUCA1 PE=1 SV=4
		4	PQAKA-LLQDKD	AKAL	753	37.29	1.48027	0.001	1239	22.96	0.99277	0.016	P06280	>sp|P06280|AGAL_HUMAN Alpha-galactosidase A OS=Homo sapiens OX=9606 GN=GLA PE=1 SV=1
		4	QSPVA-VSQSKP	PVAV	1086	32.82	4.62117	0	597	27.53	4.03122	0.002	P02751	>sp|P02751|FINC_HUMAN Fibronectin OS=Homo sapiens OX=9606 GN=FN1 PE=1 SV=5
		4	TDPSK-LDSGKE	PSKL	646	38.96	2.9782	0.001	176	32.22	1.91073	0.005	P08238	>sp|P08238|HS90B_HUMAN Heat shock protein HSP 90-beta OS=Homo sapiens OX=9606 GN=HSP90AB1 PE=1 SV=4
		5	GEVQA-MLGQST	VQAM	2116	21.63	1.4957	0.03	1502	21.36	0.5656	0.28	P02649	>sp|P02649|APOE_HUMAN Apolipoprotein E OS=Homo sapiens OX=9606 GN=APOE PE=1 SV=1
		5	GRTLG-LYGKDQ	TLGL	4162	9.79	3.7845	0.001	6846	6	2.46728	0.005	P09211	>sp|P09211|GSTP1_HUMAN Glutathione S-transferase P OS=Homo sapiens OX=9606 GN=GSTP1 PE=1 SV=2
		5	YRPVA-VALDTK	PVAV	1086	32.82	2.60407	0	597	27.53	1.93357	0.001	P14618	>sp|P14618|KPYM_HUMAN Pyruvate kinase PKM OS=Homo sapiens OX=9606 GN=PKM PE=1 SV=4
		6	MEPVA-HFGLGK	PVAH	1783	24.99	1.73118	0	951	24.82	0.34483	0.003	Q9NQ79	>sp|Q9NQ79|CRAC1_HUMAN Cartilage acidic protein 1 OS=Homo sapiens OX=9606 GN=CRTAC1 PE=1 SV=2
		7	AGARG-IQGPQG	ARGI	1214	31.4	1.52105	0	1519	21.26	0.81558	0.01	P02458	>sp|P02458|CO2A1_HUMAN Collagen alpha-1(II) chain OS=Homo sapiens OX=9606 GN=COL2A1 PE=1 SV=3
		7	HLVRN-IQLEQP	VRNI	709	38.1	3.98094	0	880	25.21	3.26303	0.006	Q96MM7	>sp|Q96MM7|H6ST2_HUMAN Heparan-sulfate 6-O-sulfotransferase 2 OS=Homo sapiens OX=9606 GN=HS6ST2 PE=1 SV=2
		8	PTPVP-VVGSQM	PVPV	1333	29.89	2.70708	0	1229	23.04	1.91456	0.01	P26368	>sp|P26368|U2AF2_HUMAN Splicing factor U2AF 65 kDa subunit OS=Homo sapiens OX=9606 GN=U2AF2 PE=1 SV=4
		8	SSPRH-SEAATA	PRHS	2518	18.44	4.65421	0	3694	13.22	3.59932	0	Q14103	>sp|Q14103|HNRPD_HUMAN Heterogeneous nuclear ribonucleoprotein D0 OS=Homo sapiens OX=9606 GN=HNRNPD PE=1 SV=1
		9	EAPRP-YSKQVS	PRPY	109	47.69	1.53107	0.016	72	33.44	1.23879	0.003	Q13443	>sp|Q13443|ADAM9_HUMAN Disintegrin and metalloproteinase domain-containing protein 9 OS=Homo sapiens OX=9606 GN=ADAM9 PE=1 SV=1
		9	VNPVL-LSGPEA	PVLL	2423	19.22	2.45681	0	3039	15.16	1.59932	0.01	Q9UNW1	>sp|Q9UNW1|MINP1_HUMAN Multiple inositol polyphosphate phosphatase 1 OS=Homo sapiens OX=9606 GN=MINPP1 PE=1 SV=1

## Sheet: E.MMP2_unique_selectome
S15 Table. (E). MMP2 cleaved proteins - belonging to unique part of MMP2 selectome (excluding MMP9 part), HEK293 proteins, RP above KL threshold log2(ratio)>1 (16)
			MS detected cleavage sequence	matching tetramer	RP based tetramer rank (acc.to MMP2)	relative probability (RP) (acc.to MMP2)	isotopic enrichment (log2(ratio)) (acc.to MMP2)	p-value for MS data (acc.to MMP2)	RP based tetramer rank (acc.to MMP9)	relative probability (RP) (acc.to MMP9)	isotopic enrichment (log2(ratio)) (acc.to MMP9)	p-value for MS data (acc.to MMP9)	Uniprot id	Protein name
		10	GRSAP-LAAGCP	SAPL	2140	18.44	3.5097	0	8675	2.49	3.24641	0	Q92743	>sp|Q92743|HTRA1_HUMAN Serine protease HTRA1 OS=Homo sapiens OX=9606 GN=HTRA1 PE=1 SV=1
		11	DMIDN-LLSPDL	IDNL	7609	4.88	1.24489	0.01	24998	0.5	1.02857	0.006	P07093	>sp|P07093|GDN_HUMAN Glia-derived nexin OS=Homo sapiens OX=9606 GN=SERPINE2 PE=1 SV=1
		12	GGGSA-LAGGAG	GSAL	5224	9.27	3.0018	0	8080	2.8	2.488	0	Q10471	>sp|Q10471|GALT2_HUMAN Polypeptide N-acetylgalactosaminyltransferase 2 OS=Homo sapiens OX=9606 GN=GALNT2 PE=1 SV=1
		15	QLNAQ-LAAGNP	NAQL	5044	9.69	1.65992	0	81386	0	0.82375	0.006	Q86X29	>sp|Q86X29|LSR_HUMAN Lipolysis-stimulated lipoprotein receptor OS=Homo sapiens OX=9606 GN=LSR PE=1 SV=4
		16	NFIQS-IISTVE	IQSI	2895	15.56	0.90304	0	28322	0.41	1.11103	0	P36871	>sp|P36871|PGM1_HUMAN Phosphoglucomutase-1 OS=Homo sapiens OX=9606 GN=PGM1 PE=1 SV=3
		17	PALAY-LASAPP	LAYL	856	25.34	1.34483	0	8604	2.51	0.44361	0.018	Q8IV08	>sp|Q8IV08|PLD3_HUMAN Phospholipase D3 OS=Homo sapiens OX=9606 GN=PLD3 PE=1 SV=1
		23	LFIGG-LSFETT	IGGL	714	26.48	2.3505	0	6309	4.4	1.4957	0.001	P09651	>sp|P09651|ROA1_HUMAN Heterogeneous nuclear ribonucleoprotein A1 OS=Homo sapiens OX=9606 GN=HNRNPA1 PE=1 SV=5
		23	NFWGA-LSADGY	WGAL	727	26.34	1.68257	0	7089	3.54	0.9855	0.01	Q02809	>sp|Q02809|PLOD1_HUMAN Procollagen-lysine,2-oxoglutarate 5-dioxygenase 1 OS=Homo sapiens OX=9606 GN=PLOD1 PE=1 SV=2
		25	PEPES-WNAAQH	PESW	7743	4.73	1.65992	0	10725	1.77	1.95606	0	Q16610	>sp|Q16610|ECM1_HUMAN Extracellular matrix protein 1 OS=Homo sapiens OX=9606 GN=ECM1 PE=1 SV=2
		26	HLNRG-FHQEVF	NRGF	6398	6.81	1.53107	0.001	111973	0	1.78241	0	Q9BRK5	>sp|Q9BRK5|CAB45_HUMAN 45 kDa calcium-binding protein OS=Homo sapiens OX=9606 GN=SDF4 PE=1 SV=1
		26	STMNM-LGGGGS	MNML	5641	8.39	2.41684	0	28457	0.4	0.91839	0	P18065	>sp|P18065|IBP2_HUMAN Insulin-like growth factor-binding protein 2 OS=Homo sapiens OX=9606 GN=IGFBP2 PE=1 SV=2
		27	LFIGG-LSFETT	IGGL	714	26.48	2.3505	0	6309	4.4	1.4957	0	Q32P51	>sp|Q32P51|RA1L2_HUMAN Heterogeneous nuclear ribonucleoprotein A1-like 2 OS=Homo sapiens OX=9606 GN=HNRNPA1L2 PE=2 SV=2
		3	SHLGR-YLAADK	LGRY	2332	17.67	2.48285	0.005	10049	1.95	-1.0291	0	Q16658	>sp|Q16658|FSCN1_HUMAN Fascin OS=Homo sapiens OX=9606 GN=FSCN1 PE=1 SV=3
		4	GYIGT-YCGQPV	IGTY	7391	5.18	2.54844	0.01	69556	0.06	2.47768	0.017	P35556	>sp|P35556|FBN2_HUMAN Fibrillin-2 OS=Homo sapiens OX=9606 GN=FBN2 PE=1 SV=3
		4	VTPAN-ASGIND	PANA	2316	17.73	0.9486	0.003	8284	2.68	1.86394	0.001	Q9BWD1	>sp|Q9BWD1|THIC_HUMAN Acetyl-CoA acetyltransferase, cytosolic OS=Homo sapiens OX=9606 GN=ACAT2 PE=1 SV=2
		8	TQQAQ-LAAAAE	QAQL	6753	6.16	2.73985	0.001	71267	0.06	0.83188	0.007	Q13765	>sp|Q13765|NACA_HUMAN Nascent polypeptide-associated complex subunit alpha OS=Homo sapiens OX=9606 GN=NACA PE=1 SV=1
						relative probability (RP) (acc.to MMP2)	normalized RP - MMP2	normalized RP - MMP9		relative probability (RP) (acc.to MMP9)	normalized RP - MMP9							isotopic enrichment (log2(ratio)) (acc.to MMP2)	isotopic enrichment (log2(ratio)) (acc.to MMP9)
						18.44	0.504929	0.0475372		2.49	0.0475372							3.5097	3.24641
						4.88	0.133625	0.00954563		0.5	0.00954563							1.24489	1.02857
						9.27	0.253834	0.0534555		2.8	0.0534555							3.0018	2.488
						9.69	0.265334	0		0	0							1.65992	0.82375
						15.56	0.426068	0.00782742		0.41	0.00782742							0.90304	1.11103
						25.34	0.693866	0.0479191		2.51	0.0479191							1.34483	0.44361
						26.48	0.725082	0.0840015		4.4	0.0840015							2.3505	1.4957
						26.34	0.721249	0.067583		3.54	0.067583							1.68257	0.9855
						4.73	0.129518	0.0337915		1.77	0.0337915							1.65992	1.95606
						6.81	0.186473	0		0	0							1.53107	1.78241
						8.39	0.229737	0.0076365		0.4	0.0076365							2.41684	0.91839
						26.48	0.725082	0.0840015		4.4	0.0840015							2.3505	1.4957
						17.67	0.483844	0.0372279		1.95	0.0372279							2.48285	-1.0291
						5.18	0.14184	0.00114548		0.06	0.00114548							2.54844	2.47768
						17.73	0.485487	0.0511646		2.68	0.0511646							0.9486	1.86394
						6.16	0.168675	0.00114548		0.06	0.00114548							2.73985	0.83188

## Sheet: F.MMP9_unique_selectome
S15 Table. (F). MMP9 cleaved proteins - belonging to unique part of MMP9 selectome (excluding MMP2 part), HEK293 proteins, RP above KL threshold log2(ratio)>1 (10)
			MS detected cleavage sequence	matching tetramer	RP based tetramer rank (acc.to MMP9)	relative probability (RP) (acc.to MMP9)	isotopic enrichment (log2(ratio)) (acc.to MMP9)	p-value for MS data (acc.to MMP9)	RP based tetramer rank (acc.to MMP2)	relative probability (RP) (acc.to MMP2)	isotopic enrichment (log2(ratio)) (acc.to MMP2)	p-value for MS data (acc.to MMP2)	Uniprot id	Protein name
		1	LPPDH-LNGVKL	PDHL	3422	13.06	2.07039	0.001	11344	2.08	1.25701	0.003	Q9BRK5	>sp|Q9BRK5|CAB45_HUMAN 45 kDa calcium-binding protein OS=Homo sapiens OX=9606 GN=SDF4 PE=1 SV=1
		16	KHIYY-ITGETK	IYYI	3142	14.54	3.33771	0	19892	0.69	0.72247	0.01	P07900	>sp|P07900|HS90A_HUMAN Heat shock protein HSP 90-alpha OS=Homo sapiens OX=9606 GN=HSP90AA1 PE=1 SV=5
		2	NHIRY-VISQGN	IRYV	4002	10.4	3.13422	0	16710	0.96	1.36737	0	P35556	>sp|P35556|FBN2_HUMAN Fibrillin-2 OS=Homo sapiens OX=9606 GN=FBN2 PE=1 SV=3
		24	GKPFK-IQVLVE	PFKI	938	34.84	1.45943	0.01	15432	1.13	0.79909	0.12	P17931	>sp|P17931|LEG3_HUMAN Galectin-3 OS=Homo sapiens OX=9606 GN=LGALS3 PE=1 SV=5
		30	FCPMA-AHEEIC	PMAA	2754	16.94	1.774	0.008	8693	3.68	0.5261	0.09	P02751	>sp|P02751|FINC_HUMAN Fibronectin OS=Homo sapiens OX=9606 GN=FN1 PE=1 SV=5
		36	DSTMN-MLGGGG	TMNM	5109	6.67	1.61824	0	84720	0	0.87971	0.03	P18065	>sp|P18065|IBP2_HUMAN Insulin-like growth factor-binding protein 2 OS=Homo sapiens OX=9606 GN=IGFBP2 PE=1 SV=2
		6	KSIYY-ITGESK	IYYI	3142	14.54	3.96162	0	19892	3.68	0.3785	0.46	P08238	>sp|P08238|HS90B_HUMAN Heat shock protein HSP 90-beta OS=Homo sapiens OX=9606 GN=HSP90AB1 PE=1 SV=4
		6	QQPFA-SVMTDE	PFAS	1871	24.05	2.58256	0.001	9589	3.01	0.2016	0.449	O95025	>sp|O95025|SEM3D_HUMAN Semaphorin-3D OS=Homo sapiens OX=9606 GN=SEMA3D PE=2 SV=2
		8	KPPRL-VGGPMD	PRLV	4944	7.12	1.9855	0	60903	0.07	0.81558	0	P01034	>sp|P01034|CYTC_HUMAN Cystatin-C OS=Homo sapiens OX=9606 GN=CST3 PE=1 SV=1
		9	VVPWP-HVEGVE	PWPH	3057	15.08	3.51602	0	80000	0	1.19535	0.06	Q86SF2	>sp|Q86SF2|GALT7_HUMAN N-acetylgalactosaminyltransferase 7 OS=Homo sapiens OX=9606 GN=GALNT7 PE=1 SV=1
						relative probability (RP) (acc.to MMP9)	normalized RP - MMP9	normalized RP - MMP2		relative probability (RP) (acc.to MMP2)	normalized RP - MMP2							isotopic enrichment (log2(ratio)) (acc.to MMP9)	isotopic enrichment (log2(ratio)) (acc.to MMP2)
						13.06	0.249332	0.0569551		2.08	0.0569551							2.07039	1.25701
						14.54	0.277587	0.0188938		0.69	0.0188938							3.33771	0.72247
						10.4	0.198549	0.026287		0.96	0.026287							3.13422	1.36737
						34.84	0.665139	0.0309419		1.13	0.0309419							1.45943	0.79909
						16.94	0.323406	0.100767		3.68	0.100767							1.774	0.5261
						6.67	0.127339	0		0	0							1.61824	0.87971
						14.54	0.277587	0.100767		3.68	0.100767							3.96162	0.3785
						24.05	0.459145	0.0824206		3.01	0.0824206							2.58256	0.2016
						7.12	0.13593	0.00191676		0.07	0.00191676							1.9855	0.81558
						15.08	0.287896	0		0	0							3.51602	1.19535
