# Supplementary material for: Quantitative profiling of protease specificity
Source: PLoS Comput Biol. 2021 Feb 22;17(2):e1008101. doi: 10.1371/journal.pcbi.1008101 (PMC7932537; doi:10.1371/journal.pcbi.1008101)
Supplement: S15 Table — Cleavages detected in HEK293 cell secretome have been grouped according to the value of selectome-based RP thresholds 4.5 (MMP-2) or 4.7 (MMP-9), and n x σ distance away from the average value of log2 IE (isotopic enrichment). For each group the following binary classifiers have been used: TP—number of cases for which log2 IE is above a certain n x σ, and RP of associated tetramers is above a specified threshold; TN—number of cases for which log2 IE is below the n x σ, and RP is below the threshold; FN—number of cases for which log2 IE is above the n x σ, and RP is below the threshold; FP—number of cases for which log2 IE is below the n x σ, and RP is above the threshold. For each group, sensitivity, specificity, accuracy, FP rate, precision and Matthews correlation coefficient (MCC) have been determined. (XLSX) [file pcbi.1008101.s017.xlsx]

## Sheet: MMP2-HEK293 binary classific.
S16 Table. (A) Binary classification of MS data for MMP-2 substrates from HEK293 cell
n x σ threshold	RP threshold	TP	FN	TN	FP	sensitivity(TPR)	specificity(TNR)	accuracy	MCC	FP_rate(1-spec)	precision
3σ	4.5	10	9	350	84	0.526	0.806	0.795	0.164	0.194	0.106
2σ	4.5	33	21	338	61	0.611	0.847	0.819	0.366	0.153	0.351
1σ	4.5	61	45	314	33	0.575	0.905	0.828	0.502	0.095	0.649
0σ	4.5	81	135	224	13	0.375	0.945	0.673	0.394	0.055	0.862
-1σ	4.5	91	270	89	3	0.252	0.967	0.397	0.218	0.033	0.968
-2σ	4.5	94	337	22	0	0.218	1	0.256	0.116	0	1
-3σ	4.5	94	351	8	0	0.211	1	0.225	0.069	0	1
Binary classification is based on the following definition of binary classifiers:
TP - number of cases for which log2 IE (isotopic enrichment) is above n x σ, and RP of associated tetramers is above threshold
TN - number of cases for which log2 IE is below n x σ, and RP is below threshold											sensitivity:	TP/(TP+FN)
FN - number of cases for which log2 IE is above n x σ, and RP is below threshold											specificity:	TN/(TN+FP)
FP - number of cases for which log2 IE is below n x σ, and RP is above threshold											accuracy:	(TP + TN)/(TP + TN + FP + FN)
											MCC:	(TPxTN - FPxFN)/SQRT( (TP+FP)(TP+FN)(TN+FP)(TN+FN))
											FP_rate	FP/(TN+FP)
											precision:	TP/(TP+FP)

## Sheet: MMP9-HEK293 binary classific.
S16 Table. (B) Binary classification of MS data for MMP-9 substrates from HEK293 cell
n x σ threshold	RP threshold	TP	FN	TN	FP	sensitivity(TPR)	specificity(TNR)	accuracy	MCC	FP_rate(1-spec)	precision
3σ	4.7	16	7	910	101	0.696	0.9	0.896	0.277	0.1	0.137
2σ	4.7	29	19	898	88	0.604	0.911	0.897	0.342	0.089	0.248
1σ	4.7	63	71	846	54	0.47	0.94	0.879	0.435	0.06	0.538
0σ	4.7	106	521	396	11	0.169	0.973	0.485	0.219	0.027	0.906
-1σ	4.7	115	815	102	2	0.124	0.981	0.21	0.099	0.019	0.983
-2σ	4.7	116	890	27	1	0.115	0.964	0.138	0.041	0.036	0.991
-3σ	4.7	116	906	11	1	0.114	0.917	0.123	0.01	0.083	0.991
